# Supplementary material for: A novel molecular classification method for osteosarcoma based on tumor cell differentiation trajectories
Source: Bone Res. 2023 Jan 2;11:1. doi: 10.1038/s41413-022-00233-w (PMC9806110; doi:10.1038/s41413-022-00233-w)
Supplement: Supplementary file 1 — Supplementary Table 27 [file 41413_2022_233_MOESM1_ESM.xlsx]

## Sheet: Sheet1
Sample	Gender	Age	Pathology	Type	Location	Preoperative chemotherapy	Size(cm)
BC2	M	11	Conventional	Insitu	Femur	4 times	5.5*5*3
						(MTX,AP,IFO,MTX)
BC3	F	11	Conventional	Insitu	Tibia	6 times	8*6*6
						(MTX,AP,MTX,AP,MTX,MTX)
BC5	F	19	Conventional	Insitu	Fibula	3 times	8*7.5*6
						(MTX,IFO,AP)
BC6	F	23	Conventional	Insitu	Ulna	3 times	7*7*4
						(MTX,IFO,AP)
BC11	M	12	Conventional	Recurrent	Femur	3 times	20*11*10
						(GT)
BC16	M	11	Conventional	Insitu	Tibia	4 times	6*4*2.5
						(IFO,ADM+Lobapltin,MTX,MTX)
