# Supplementary material for: A novel molecular classification method for osteosarcoma based on tumor cell differentiation trajectories
Source: Bone Res. 2023 Jan 2;11:1. doi: 10.1038/s41413-022-00233-w (PMC9806110; doi:10.1038/s41413-022-00233-w)
Supplement: Supplementary file 8 — Supplementary Table 1 [file 41413_2022_233_MOESM8_ESM.xlsx]

## Sheet: GRL_allcell_1229_markers_pct0.2
Supplementary Table 1 | Differentially expressed genes(DEGs) in total cell clusters
Gene Symbol	P.value	Average Log2(Fold Change)	pct.1*	pct.2*	Adjusted p.value	cluster
CD37	0	2.45034	0.942	0.163	0	Active_B
MS4A1	0	2.34259	0.841	0.011	0	Active_B
CD69	0	2.33126	0.679	0.105	0	Active_B
CD79A	0	2.29214	0.85	0.021	0	Active_B
RPS11	0	2.25979	0.983	0.161	0	Active_B
RPL18A	0	2.24689	0.992	0.17	0	Active_B
CXCR4	0	2.10921	0.832	0.213	0	Active_B
RPS23	0	2.10781	0.994	0.17	0	Active_B
RPS8	0	2.08228	0.99	0.169	0	Active_B
RPL8	0	2.05706	0.985	0.168	0	Active_B
RPS5	0	2.04426	0.972	0.161	0	Active_B
RPL13A	0	2.04332	0.995	0.171	0	Active_B
RPL18	0	2.0396	0.986	0.165	0	Active_B
RPL13	0	2.03535	0.996	0.173	0	Active_B
RPS3A	0	2.01563	0.996	0.169	0	Active_B
RPL21	0	2.01023	0.995	0.171	0	Active_B
BIRC3	0	1.99038	0.782	0.116	0	Active_B
RPS19	0	1.98418	0.99	0.171	0	Active_B
RPL9	0	1.98036	0.989	0.167	0	Active_B
RPS27	0	1.97723	0.991	0.171	0	Active_B
RPSA	0	1.96744	0.966	0.154	0	Active_B
RPL39	0	1.95407	0.991	0.171	0	Active_B
RPL29	0	1.9419	0.971	0.164	0	Active_B
MT-CO3	0	1.93743	0.993	0.172	0	Active_B
MT-ND3	0	1.93496	0.965	0.164	0	Active_B
RPS13	0	1.93223	0.988	0.167	0	Active_B
RPS27A	0	1.92585	0.993	0.171	0	Active_B
RPL32	0	1.92569	0.993	0.171	0	Active_B
MT-ATP6	0	1.92462	0.984	0.17	0	Active_B
RPL12	0	1.92267	0.981	0.167	0	Active_B
RPS10	0	1.91612	0.966	0.156	0	Active_B
RPLP1	0	1.91394	0.995	0.173	0	Active_B
RPL19	0	1.9137	0.985	0.169	0	Active_B
RPL37	0	1.90687	0.979	0.165	0	Active_B
RPL10A	0	1.90543	0.975	0.163	0	Active_B
RPL11	0	1.89531	0.989	0.171	0	Active_B
RPS2	0	1.89147	0.99	0.171	0	Active_B
RPL10	0	1.89068	0.998	0.173	0	Active_B
RPL7A	0	1.88681	0.971	0.162	0	Active_B
MT-CO2	0	1.88518	0.991	0.171	0	Active_B
RPL15	0	1.88468	0.983	0.168	0	Active_B
GNB2L1	0	1.88431	0.954	0.135	0	Active_B
RPS12	0	1.87945	0.993	0.17	0	Active_B
RPS16	0	1.87423	0.978	0.165	0	Active_B
CD83	0	1.86879	0.651	0.138	0	Active_B
RPL23	0	1.86737	0.95	0.153	0	Active_B
RPL28	0	1.86555	0.997	0.171	0	Active_B
RPL30	0	1.86351	0.991	0.167	0	Active_B
RPL23A	0	1.85788	0.981	0.167	0	Active_B
RPL34	0	1.8569	0.992	0.172	0	Active_B
RPS6	0	1.84055	0.991	0.169	0	Active_B
RPS7	0	1.84045	0.982	0.164	0	Active_B
RPL5	0	1.83707	0.97	0.161	0	Active_B
RPLP2	0	1.83512	0.989	0.17	0	Active_B
RPS9	0	1.83424	0.966	0.164	0	Active_B
RPL26	0	1.82415	0.989	0.169	0	Active_B
RPLP0	0	1.8061	0.935	0.153	0	Active_B
MT-CO1	0	1.80395	0.993	0.172	0	Active_B
RPS21	0	1.8032	0.952	0.155	0	Active_B
CD52	0	1.79642	0.857	0.116	0	Active_B
MT-ND1	0	1.79155	0.954	0.162	0	Active_B
RPS25	0	1.78908	0.984	0.167	0	Active_B
JUND	0	1.78633	0.853	0.393	0	Active_B
RPL3	0	1.78579	0.986	0.169	0	Active_B
RPS4X	0	1.78575	0.988	0.169	0	Active_B
MT-ND4	0	1.77597	0.987	0.171	0	Active_B
RPL41	0	1.77441	0.992	0.172	0	Active_B
RPS24	0	1.76793	0.982	0.168	0	Active_B
RPS26	0	1.76329	0.83	0.139	0	Active_B
MT-CYB	0	1.75953	0.984	0.169	0	Active_B
RPS15	0	1.75933	0.986	0.17	0	Active_B
RPS20	0	1.7574	0.952	0.158	0	Active_B
UBA52	0	1.75655	0.962	0.163	0	Active_B
RPL37A	0	1.75047	0.965	0.164	0	Active_B
RPS18	0	1.7501	0.99	0.172	0	Active_B
RPL22	0	1.74855	0.962	0.157	0	Active_B
IGHD	0	1.74293	0.661	0.003	0	Active_B
RPL6	0	1.74084	0.966	0.162	0	Active_B
RPS28	0	1.73445	0.988	0.169	0	Active_B
RPL27	0	1.72814	0.948	0.159	0	Active_B
BANK1	0	1.72454	0.672	0.005	0	Active_B
RPS15A	0	1.72238	0.99	0.17	0	Active_B
RPL35A	0	1.70986	0.975	0.166	0	Active_B
RPL14	0	1.6919	0.977	0.163	0	Active_B
RPL7	0	1.68794	0.981	0.168	0	Active_B
RPS3	0	1.66515	0.985	0.169	0	Active_B
CD79B	0	1.66041	0.657	0.031	0	Active_B
RPL24	0	1.65117	0.96	0.161	0	Active_B
LINC00926	0	1.64868	0.633	0.017	0	Active_B
RPL36	0	1.6418	0.966	0.165	0	Active_B
LTB	0	1.63947	0.714	0.067	0	Active_B
RPS17	0	1.63889	0.879	0.143	0	Active_B
RPS29	0	1.62826	0.95	0.165	0	Active_B
BTG1	0	1.6262	0.912	0.624	0	Active_B
RPL38	0	1.61823	0.92	0.154	0	Active_B
RPL35	0	1.61559	0.953	0.164	0	Active_B
RPS14	0	1.60671	0.988	0.171	0	Active_B
RPL27A	0	1.59624	0.947	0.166	0	Active_B
MT-ND2	0	1.58119	0.96	0.166	0	Active_B
RPL4	0	1.54219	0.901	0.146	0	Active_B
GLTSCR2	0	1.53382	0.81	0.102	0	Active_B
REL	0	1.53177	0.684	0.143	0	Active_B
LY9	0	1.51536	0.447	0.024	0	Active_B
NFKBID	0	1.47816	0.487	0.039	0	Active_B
HBA1	0	1.47789	0.651	0.087	0	Active_B
TCL1A	0	1.47743	0.441	0.003	0	Active_B
TXNIP	0	1.47127	0.829	0.395	0	Active_B
KLF2	0	1.4657	0.699	0.221	0	Active_B
RPL31	0	1.4543	0.862	0.15	0	Active_B
IRF8	0	1.44008	0.609	0.038	0	Active_B
HLA-DRB5	0	1.4138	0.587	0.049	0	Active_B
TSC22D3	0	1.37959	0.766	0.431	0	Active_B
MT-ND5	0	1.37006	0.863	0.147	0	Active_B
RPL36A	0	1.36626	0.785	0.135	0	Active_B
IGHM	0	1.35029	0.693	0.016	0	Active_B
ZNF331	0	1.33632	0.422	0.116	0	Active_B
TNFRSF13C	0	1.27086	0.493	0.01	0	Active_B
FCER2	0	1.23899	0.436	0.014	0	Active_B
CD22	0	1.20397	0.455	0.007	0	Active_B
SMCHD1	0	1.20092	0.652	0.152	0	Active_B
RPL17	0	1.19573	0.649	0.105	0	Active_B
RALGPS2	0	1.19086	0.497	0.033	0	Active_B
PRKCB	0	1.18618	0.5	0.04	0	Active_B
CD48	0	1.14554	0.715	0.152	0	Active_B
PHACTR1	0	1.1417	0.47	0.079	0	Active_B
POU2F2	0	1.12824	0.476	0.047	0	Active_B
SMAP2	0	1.10884	0.582	0.151	0	Active_B
ATP5G2	0	1.10666	0.68	0.101	0	Active_B
FAM129C	0	1.10654	0.429	0.004	0	Active_B
VPREB3	0	1.07795	0.378	0.011	0	Active_B
WHSC1L1	0	1.06264	0.478	0.045	0	Active_B
FCRL1	0	1.06076	0.39	0.002	0	Active_B
HLA-DQA1	0	1.05943	0.807	0.185	0	Active_B
P2RX5	0	1.05851	0.39	0.015	0	Active_B
TAGAP	0	1.05812	0.392	0.059	0	Active_B
LIMD2	0	1.0542	0.654	0.194	0	Active_B
HBA2	0	1.03351	0.685	0.118	0	Active_B
SELL	0	1.03116	0.432	0.047	0	Active_B
44256	0	1.02588	0.467	0.049	0	Active_B
CCR7	0	1.02283	0.333	0.017	0	Active_B
FAM65B	0	1.02012	0.424	0.033	0	Active_B
ATP5E	0	1.0181	0.696	0.119	0	Active_B
AFF3	0	1.00822	0.4	0.01	0	Active_B
DDX3X	0	1.00357	0.488	0.075	0	Active_B
RHOH	0	0.999483	0.409	0.048	0	Active_B
IL4R	0	0.990966	0.369	0.056	0	Active_B
KIAA1033	0	0.988487	0.379	0.02	0	Active_B
KDM6B	0	0.984948	0.406	0.105	0	Active_B
ADAM28	0	0.984194	0.381	0.027	0	Active_B
FCMR	0	0.97296	0.412	0.023	0	Active_B
GRASP	0	0.972681	0.291	0.028	0	Active_B
EZR	0	0.97258	0.551	0.239	0	Active_B
ATP5L	0	0.965202	0.645	0.108	0	Active_B
RPL22L1	0	0.964366	0.428	0.054	0	Active_B
NCF1	0	0.958377	0.466	0.069	0	Active_B
C19orf43	0	0.946935	0.511	0.073	0	Active_B
CLEC2D	0	0.939122	0.46	0.078	0	Active_B
HBB	0	0.92959	0.895	0.154	0	Active_B
RBM38	0	0.920993	0.374	0.063	0	Active_B
PNRC1	0	0.91779	0.774	0.427	0	Active_B
44454	0	0.917757	0.436	0.054	0	Active_B
RP11-231C14.7	0	0.91696	0.323	0.003	0	Active_B
ANKRD44	0	0.916236	0.453	0.083	0	Active_B
RPL36AL	0	0.901196	0.623	0.126	0	Active_B
CYTIP	0	0.900754	0.404	0.09	0	Active_B
ISG20	0	0.899776	0.498	0.117	0	Active_B
RPS4Y1	0	0.897793	0.337	0.052	0	Active_B
CD55	0	0.897686	0.486	0.17	0	Active_B
HLA-DQA2	0	0.890281	0.392	0.054	0	Active_B
LAPTM5	0	0.887681	0.899	0.426	0	Active_B
BACH2	0	0.885058	0.306	0.017	0	Active_B
RCSD1	0	0.880784	0.413	0.057	0	Active_B
SWAP70	0	0.878055	0.459	0.099	0	Active_B
MT-ND4L	0	0.875494	0.467	0.075	0	Active_B
SEL1L3	0	0.865197	0.345	0.029	0	Active_B
SPIB	0	0.862812	0.279	0.005	0	Active_B
STRBP	0	0.851714	0.346	0.036	0	Active_B
SLC38A1	0	0.849832	0.4	0.069	0	Active_B
STK4	0	0.842974	0.565	0.183	0	Active_B
RBM3	0	0.838962	0.437	0.081	0	Active_B
STK17A	0	0.837547	0.493	0.155	0	Active_B
FAM26F	0	0.836078	0.315	0.004	0	Active_B
VPS37B	0	0.834913	0.31	0.06	0	Active_B
HLA-DQB1	0	0.833919	0.826	0.24	0	Active_B
PRDM2	0	0.827262	0.435	0.126	0	Active_B
ATP5O	0	0.814926	0.431	0.063	0	Active_B
FCRL2	0	0.814227	0.278	0.007	0	Active_B
POLR2J3	0	0.813743	0.364	0.054	0	Active_B
NFKB2	0	0.80913	0.351	0.05	0	Active_B
RP11-796E2.4	0	0.806853	0.298	0.019	0	Active_B
PLAC8	0	0.797936	0.398	0.058	0	Active_B
IKZF3	0	0.796462	0.358	0.042	0	Active_B
PAX5	0	0.79609	0.285	0.003	0	Active_B
BLK	0	0.795529	0.314	0.003	0	Active_B
HVCN1	0	0.793106	0.324	0.039	0	Active_B
EBLN3	0	0.780961	0.325	0.027	0	Active_B
BCL2	0	0.773893	0.348	0.052	0	Active_B
FCRLA	0	0.768059	0.26	0.005	0	Active_B
RSL24D1	0	0.761921	0.403	0.07	0	Active_B
HLA-DRA	0	0.761642	0.974	0.53	0	Active_B
TSPAN13	0	0.754621	0.318	0.052	0	Active_B
PLCG2	0	0.748782	0.294	0.053	0	Active_B
HLA-DOB	0	0.748232	0.299	0.015	0	Active_B
CD72	0	0.743571	0.275	0.026	0	Active_B
CREBRF	0	0.735293	0.383	0.088	0	Active_B
POU2AF1	0	0.732609	0.283	0.019	0	Active_B
ATP5D	0	0.732256	0.411	0.071	0	Active_B
BCL11A	0	0.724709	0.309	0.046	0	Active_B
RASGRP2	0	0.724612	0.363	0.065	0	Active_B
GABPB1	0	0.724067	0.349	0.083	0	Active_B
MGEA5	0	0.721797	0.46	0.144	0	Active_B
SELK	0	0.719828	0.349	0.061	0	Active_B
TPD52	0	0.716187	0.334	0.05	0	Active_B
TMEM154	0	0.715525	0.28	0.021	0	Active_B
TNFAIP8	0	0.712016	0.407	0.118	0	Active_B
GNG7	0	0.71025	0.328	0.031	0	Active_B
STK17B	0	0.708112	0.459	0.153	0	Active_B
EVI2B	0	0.700081	0.518	0.172	0	Active_B
KDM4B	0	0.684573	0.28	0.049	0	Active_B
C11orf31	0	0.680289	0.328	0.045	0	Active_B
SNX29	0	0.679402	0.349	0.095	0	Active_B
PIK3IP1	0	0.673636	0.376	0.097	0	Active_B
MTRNR2L12	0	0.669432	0.259	0.034	0	Active_B
DAPP1	0	0.664501	0.264	0.021	0	Active_B
PDE4B	0	0.663592	0.282	0.052	0	Active_B
CELF2	0	0.661963	0.419	0.115	0	Active_B
ORAI2	0	0.661396	0.324	0.083	0	Active_B
EAF2	0	0.648483	0.27	0.052	0	Active_B
CD40	0	0.647429	0.312	0.067	0	Active_B
PTPRC	0	0.645107	0.618	0.218	0	Active_B
INPP5D	0	0.63499	0.326	0.055	0	Active_B
LYN	0	0.627356	0.335	0.08	0	Active_B
PDE7A	0	0.62707	0.3	0.069	0	Active_B
HMHA1	0	0.622184	0.296	0.04	0	Active_B
CD74	0	0.620152	0.969	0.611	0	Active_B
IL2RG	0	0.619308	0.379	0.098	0	Active_B
NCOA3	0	0.617615	0.297	0.065	0	Active_B
DGKD	0	0.617364	0.273	0.043	0	Active_B
DOCK8	0	0.614826	0.326	0.083	0	Active_B
C14orf166	0	0.614529	0.323	0.054	0	Active_B
SP140	0	0.610767	0.256	0.024	0	Active_B
GPX1	0	0.607416	0.328	0.05	0	Active_B
EEF1A1	0	0.603496	0.996	0.969	0	Active_B
IKZF1	0	0.594055	0.314	0.076	0	Active_B
ALDOA	0	0.58711	0.37	0.078	0	Active_B
HLA-DMB	0	0.568451	0.519	0.139	0	Active_B
TRAF3IP3	0	0.564343	0.286	0.058	0	Active_B
TBC1D10C	0	0.559314	0.298	0.059	0	Active_B
HLA-DPB1	0	0.550467	0.916	0.401	0	Active_B
U2AF1	0	0.536134	0.257	0.05	0	Active_B
ATP5A1	0	0.530943	0.271	0.049	0	Active_B
TPT1	0	0.530341	0.992	0.953	0	Active_B
CYFIP2	0	0.518898	0.252	0.05	0	Active_B
TCEB2	0	0.498129	0.333	0.071	0	Active_B
ATP5I	0	0.459905	0.262	0.055	0	Active_B
IGKC	0	0.250124	0.885	0.123	0	Active_B
FOXP1	8.18663e-305	0.747231	0.482	0.175	3.67834e-300	Active_B
MDM4	3.29508e-304	0.697738	0.511	0.192	1.48051e-299	Active_B
ATP5G3	3.31023e-304	0.507459	0.27	0.059	1.48732e-299	Active_B
PTK2B	2.59443e-302	0.532224	0.257	0.056	1.1657e-297	Active_B
C14orf2	1.18308e-301	0.478144	0.285	0.065	5.31571e-297	Active_B
CORO1A	1.13105e-297	0.546401	0.551	0.199	5.0819e-293	Active_B
ELF1	8.32486e-293	0.742117	0.503	0.194	3.74045e-288	Active_B
FMNL1	2.24774e-290	0.570266	0.332	0.09	1.00993e-285	Active_B
PLEKHA2	1.31789e-287	0.601422	0.304	0.079	5.9214e-283	Active_B
ATF7IP	8.71535e-286	0.722858	0.352	0.105	3.9159e-281	Active_B
PPM1K	6.77113e-283	0.708603	0.365	0.113	3.04234e-278	Active_B
CHPT1	1.7698e-273	0.587802	0.323	0.093	7.95189e-269	Active_B
RPS27L	7.47487e-269	0.534955	0.34	0.094	3.35853e-264	Active_B
ACAP1	1.27244e-268	0.479761	0.322	0.086	5.71719e-264	Active_B
ATM	8.3162e-268	0.66363	0.443	0.16	3.73655e-263	Active_B
ATPIF1	2.53882e-263	0.402849	0.259	0.06	1.14072e-258	Active_B
STX7	9.68373e-262	0.708367	0.382	0.13	4.351e-257	Active_B
KMT2E	1.79765e-261	0.709654	0.588	0.284	8.07702e-257	Active_B
TSTD1	1.02367e-260	0.534473	0.287	0.076	4.59943e-256	Active_B
PNISR	1.34236e-260	0.684961	0.732	0.439	6.03134e-256	Active_B
TRIM38	3.59906e-260	0.637485	0.348	0.108	1.6171e-255	Active_B
ATP5J	5.90335e-258	0.419676	0.255	0.06	2.65243e-253	Active_B
ETS1	2.6486e-256	0.553417	0.341	0.1	1.19004e-251	Active_B
NR4A1	1.52175e-255	0.993265	0.454	0.181	6.83737e-251	Active_B
EEF1B2	5.44556e-252	0.499949	0.932	0.764	2.44674e-247	Active_B
UVRAG	1.43508e-251	0.533176	0.282	0.076	6.44796e-247	Active_B
PTPN6	2.01881e-249	0.556059	0.322	0.095	9.0707e-245	Active_B
TLE1	2.00882e-247	0.571843	0.274	0.073	9.02581e-243	Active_B
ZBTB10	1.27384e-241	0.602667	0.252	0.065	5.7235e-237	Active_B
DDX6	3.19393e-233	0.579625	0.379	0.134	1.43507e-228	Active_B
ADD3	3.26954e-227	0.576044	0.317	0.098	1.46904e-222	Active_B
ZFP36L2	6.78165e-227	0.873855	0.706	0.43	3.04707e-222	Active_B
CNTRL	3.47514e-226	0.499281	0.271	0.075	1.56142e-221	Active_B
BTG2	4.96977e-226	0.684065	0.458	0.182	2.23297e-221	Active_B
CYB561A3	6.21448e-223	0.556588	0.282	0.084	2.79223e-218	Active_B
MTSS1	8.60288e-220	0.523322	0.28	0.082	3.86536e-215	Active_B
LYST	1.7656e-219	0.525545	0.302	0.092	7.933e-215	Active_B
AES	1.7682e-218	0.669651	0.57	0.291	7.94469e-214	Active_B
RAB21	1.20173e-215	0.573733	0.324	0.108	5.3995e-211	Active_B
UTRN	1.31488e-215	0.58787	0.361	0.127	5.90789e-211	Active_B
DDX5	3.32932e-214	0.569882	0.858	0.643	1.4959e-209	Active_B
SH3BP5	3.93619e-213	0.624006	0.361	0.133	1.76857e-208	Active_B
CYLD	1.25967e-211	0.55473	0.324	0.108	5.65981e-207	Active_B
UBALD2	3.06811e-209	0.740171	0.383	0.151	1.37853e-204	Active_B
TMEM243	7.59661e-209	0.602446	0.381	0.148	3.41323e-204	Active_B
YPEL5	1.31063e-206	0.851178	0.521	0.269	5.88878e-202	Active_B
DCK	4.68076e-206	0.51141	0.256	0.073	2.10311e-201	Active_B
NCK2	2.1712e-205	0.485287	0.259	0.075	9.75541e-201	Active_B
OTUD1	8.6346e-204	0.661175	0.344	0.121	3.87961e-199	Active_B
ZCCHC7	7.03723e-202	0.585105	0.321	0.113	3.1619e-197	Active_B
SP140L	7.36696e-202	0.5093	0.272	0.083	3.31005e-197	Active_B
CD53	8.86002e-201	0.508734	0.527	0.232	3.98089e-196	Active_B
VPS13C	9.91564e-201	0.54601	0.339	0.12	4.45519e-196	Active_B
YBX3	2.61659e-199	0.886745	0.536	0.288	1.17566e-194	Active_B
DDX17	1.61743e-191	0.582108	0.624	0.355	7.26727e-187	Active_B
ARHGEF1	3.30355e-191	0.454935	0.306	0.101	1.48432e-186	Active_B
ITSN2	5.03801e-188	0.558705	0.38	0.152	2.26363e-183	Active_B
RICTOR	8.68916e-186	0.501708	0.279	0.089	3.90413e-181	Active_B
AFF4	3.61576e-185	0.533755	0.331	0.122	1.6246e-180	Active_B
GGA2	7.07065e-184	0.483686	0.294	0.099	3.17691e-179	Active_B
EIF4B	3.95504e-183	0.561092	0.574	0.312	1.77704e-178	Active_B
TRIM22	1.18654e-180	0.541192	0.283	0.093	5.33125e-176	Active_B
HLA-E	3.54808e-180	0.444322	0.811	0.533	1.59419e-175	Active_B
PLPP5	8.06511e-180	0.74431	0.422	0.199	3.62374e-175	Active_B
PABPC1	3.46351e-179	0.428077	0.899	0.671	1.55619e-174	Active_B
HNRNPL	6.59166e-177	0.520581	0.349	0.136	2.9617e-172	Active_B
AKNA	1.60597e-174	0.402508	0.252	0.075	7.2158e-170	Active_B
SP100	6.42271e-173	0.579617	0.479	0.238	2.88579e-168	Active_B
JMJD1C	6.61228e-173	0.579247	0.461	0.221	2.97096e-168	Active_B
PPP4R3A	6.05786e-172	0.550362	0.345	0.137	2.72186e-167	Active_B
UCP2	6.96611e-172	0.438351	0.372	0.144	3.12994e-167	Active_B
BOD1L1	3.86412e-171	0.641406	0.441	0.212	1.73619e-166	Active_B
CHD2	1.40233e-166	0.496736	0.371	0.154	6.30082e-162	Active_B
44445	3.56278e-166	0.540763	0.338	0.135	1.60079e-161	Active_B
PARP14	1.7464e-165	0.57947	0.354	0.145	7.84674e-161	Active_B
GPSM3	1.66392e-164	0.444921	0.432	0.192	7.47617e-160	Active_B
FNBP1	2.31015e-160	0.471797	0.309	0.114	1.03797e-155	Active_B
SF1	7.53787e-159	0.557162	0.544	0.302	3.38684e-154	Active_B
SLC2A3	1.5283e-156	0.635214	0.402	0.18	6.86681e-152	Active_B
MYCBP2	3.06093e-156	0.549367	0.471	0.242	1.37531e-151	Active_B
ZFP36	1.28612e-151	0.799783	0.616	0.376	5.77868e-147	Active_B
NR4A2	2.14039e-148	0.678974	0.41	0.187	9.617e-144	Active_B
PCSK7	2.52582e-146	0.513116	0.345	0.145	1.13488e-141	Active_B
CCNL1	9.56141e-145	0.501688	0.609	0.369	4.29604e-140	Active_B
KIAA1551	5.33794e-140	0.461452	0.32	0.131	2.39839e-135	Active_B
PMAIP1	8.21555e-140	0.565577	0.372	0.168	3.69133e-135	Active_B
SRSF5	8.39171e-140	0.439961	0.714	0.483	3.77048e-135	Active_B
JUNB	1.92683e-139	0.768774	0.773	0.611	8.65744e-135	Active_B
HERPUD1	3.68171e-136	0.733059	0.591	0.381	1.65423e-131	Active_B
HSPH1	1.46874e-131	1.1059	0.546	0.345	6.5992e-127	Active_B
RBM39	2.26219e-131	0.458538	0.766	0.585	1.01642e-126	Active_B
NCKAP1L	2.01897e-130	0.389489	0.274	0.105	9.07142e-126	Active_B
IER5	2.30557e-128	0.859482	0.46	0.242	1.03592e-123	Active_B
GPBP1	8.14756e-128	0.537233	0.517	0.311	3.66078e-123	Active_B
MBNL1	9.4041e-128	0.469918	0.473	0.255	4.22536e-123	Active_B
CLK1	3.44485e-126	0.45501	0.451	0.236	1.54781e-121	Active_B
SMG1	3.94303e-126	0.430285	0.271	0.106	1.77164e-121	Active_B
IRF1	7.98639e-125	0.445794	0.385	0.182	3.58837e-120	Active_B
ICAM3	1.68908e-124	0.403072	0.28	0.112	7.58922e-120	Active_B
SMIM14	4.65957e-124	0.564447	0.319	0.145	2.09359e-119	Active_B
TNRC6B	1.07595e-122	0.515896	0.459	0.253	4.83434e-118	Active_B
PRRC2C	1.71061e-121	0.503987	0.62	0.429	7.68594e-117	Active_B
CHD1	2.6133e-119	0.438749	0.349	0.164	1.17418e-114	Active_B
OSER1	1.40035e-118	0.517555	0.295	0.131	6.2919e-114	Active_B
TMEM123	4.66403e-118	0.528141	0.431	0.236	2.09559e-113	Active_B
CCNI	5.36167e-118	0.396178	0.779	0.574	2.40905e-113	Active_B
MKNK2	3.11752e-117	0.50217	0.292	0.127	1.40073e-112	Active_B
TAPBP	3.67722e-117	0.437702	0.424	0.226	1.65221e-112	Active_B
LBH	4.12817e-116	0.402085	0.297	0.125	1.85483e-111	Active_B
EVL	3.93104e-113	0.365252	0.396	0.194	1.76626e-108	Active_B
ANKRD12	8.93041e-113	0.437672	0.486	0.281	4.01252e-108	Active_B
NAP1L1	2.13917e-111	0.379658	0.813	0.619	9.6115e-107	Active_B
TAF1D	3.20691e-111	0.407204	0.561	0.352	1.4409e-106	Active_B
SNX2	8.65033e-111	0.43982	0.446	0.251	3.88668e-106	Active_B
KMT2A	3.85909e-109	0.413768	0.313	0.142	1.73393e-104	Active_B
DUSP2	5.78925e-108	0.65541	0.346	0.163	2.60117e-103	Active_B
CDC42SE2	7.4434e-108	0.397596	0.288	0.126	3.3444e-103	Active_B
PHF20	4.89264e-107	0.465556	0.359	0.186	2.19831e-102	Active_B
SNHG7	4.08456e-106	0.446957	0.484	0.29	1.83524e-101	Active_B
PPP1R2	4.55676e-105	0.473072	0.39	0.211	2.0474e-100	Active_B
FNBP4	1.83814e-104	0.415519	0.374	0.194	8.25894e-100	Active_B
OFD1	4.4615e-104	0.409401	0.343	0.169	2.00459e-99	Active_B
RAC2	1.40951e-103	0.253591	0.466	0.237	6.33306e-99	Active_B
ROCK1	2.3222e-103	0.408031	0.395	0.212	1.04339e-98	Active_B
ANAPC16	2.62601e-101	0.410023	0.597	0.408	1.17989e-96	Active_B
TLK1	2.7989e-100	0.370136	0.253	0.108	1.25757e-95	Active_B
BPTF	4.83639e-100	0.453304	0.434	0.251	2.17304e-95	Active_B
EIF4A2	2.17911e-99	0.345562	0.716	0.507	9.79096e-95	Active_B
DUSP1	4.80546e-99	0.678695	0.759	0.606	2.15914e-94	Active_B
PHIP	1.18589e-98	0.459894	0.359	0.188	5.32832e-94	Active_B
PCF11	3.60121e-98	0.397263	0.299	0.14	1.61806e-93	Active_B
EPC1	2.19667e-94	0.405881	0.362	0.193	9.86986e-90	Active_B
ARID4B	4.21658e-93	0.413159	0.428	0.251	1.89455e-88	Active_B
SARAF	1.49361e-90	0.373093	0.658	0.481	6.71095e-86	Active_B
BCLAF1	2.36454e-90	0.426673	0.437	0.265	1.06241e-85	Active_B
HSPA4	8.56937e-90	0.447475	0.283	0.138	3.8503e-85	Active_B
RERE	1.80685e-89	0.366442	0.257	0.117	8.11836e-85	Active_B
WAC	2.18593e-89	0.415381	0.341	0.181	9.82159e-85	Active_B
BRD4	2.39329e-87	0.375353	0.357	0.195	1.07533e-82	Active_B
CCND3	3.22734e-87	0.406746	0.353	0.191	1.45007e-82	Active_B
CSK	4.77139e-87	0.382583	0.278	0.133	2.14383e-82	Active_B
TSPYL2	5.9482e-86	0.423909	0.255	0.115	2.67258e-81	Active_B
NSMCE3	1.35462e-85	0.430381	0.303	0.152	6.08643e-81	Active_B
ADD1	4.89537e-85	0.339221	0.272	0.129	2.19954e-80	Active_B
PPP1R15A	3.98208e-84	0.410841	0.552	0.365	1.78919e-79	Active_B
TRA2B	3.80578e-83	0.392641	0.617	0.457	1.70997e-78	Active_B
PSMA3-AS1	2.40198e-81	0.395241	0.309	0.16	1.07923e-76	Active_B
ARID5B	5.10635e-81	0.404888	0.343	0.187	2.29433e-76	Active_B
RBM6	2.6258e-80	0.348972	0.319	0.168	1.1798e-75	Active_B
RBM23	5.34338e-80	0.372714	0.252	0.12	2.40083e-75	Active_B
USP15	1.07643e-76	0.333889	0.306	0.16	4.8365e-72	Active_B
IFT57	1.63804e-76	0.412998	0.292	0.153	7.35988e-72	Active_B
HNRNPA2B1	1.34821e-75	0.29118	0.818	0.664	6.05764e-71	Active_B
NFKBIA	3.05641e-75	0.461256	0.689	0.529	1.37328e-70	Active_B
MTPN	3.68735e-75	0.419439	0.436	0.285	1.65676e-70	Active_B
IDI1	4.40698e-75	0.433541	0.324	0.181	1.9801e-70	Active_B
PHF3	4.62967e-75	0.348262	0.278	0.142	2.08016e-70	Active_B
PDLIM1	7.97961e-75	0.268708	0.264	0.128	3.58532e-70	Active_B
DRAM2	1.44443e-74	0.352282	0.371	0.218	6.48995e-70	Active_B
TRA2A	1.45803e-74	0.404125	0.379	0.226	6.55108e-70	Active_B
MAP3K2	2.52568e-74	0.334393	0.252	0.122	1.13481e-69	Active_B
HLA-F	1.28123e-73	0.298176	0.317	0.167	5.75669e-69	Active_B
SCAF11	4.04401e-73	0.36933	0.494	0.337	1.81702e-68	Active_B
EIF2S3	4.82752e-73	0.346943	0.441	0.28	2.16905e-68	Active_B
SYPL1	2.39281e-71	0.368761	0.371	0.222	1.07511e-66	Active_B
AKAP13	3.99951e-71	0.358202	0.416	0.261	1.79702e-66	Active_B
PIM3	1.6982e-70	0.572957	0.289	0.159	7.63016e-66	Active_B
ZCCHC11	7.83162e-70	0.323314	0.297	0.159	3.51883e-65	Active_B
ZC3HAV1	4.26424e-69	0.409946	0.286	0.153	1.91597e-64	Active_B
DNAJB1	6.27316e-68	0.786649	0.637	0.509	2.81859e-63	Active_B
DAZAP2	2.07297e-65	0.283656	0.475	0.32	9.31408e-61	Active_B
CMTM6	4.11237e-64	0.376073	0.388	0.249	1.84773e-59	Active_B
EIF1B	1.40316e-63	0.420981	0.47	0.333	6.30455e-59	Active_B
KLF6	3.99112e-63	0.596567	0.633	0.511	1.79325e-58	Active_B
ELOVL5	7.81048e-63	0.352265	0.261	0.139	3.50933e-58	Active_B
PDCD4	3.37539e-62	0.312785	0.296	0.163	1.51659e-57	Active_B
FNIP1	5.67848e-62	0.314921	0.28	0.153	2.5514e-57	Active_B
SRRM2	1.00892e-61	0.299452	0.629	0.49	4.53318e-57	Active_B
HSPA1B	1.09954e-61	1.18128	0.621	0.561	4.94032e-57	Active_B
TNFRSF14	2.88897e-60	0.287816	0.276	0.15	1.29804e-55	Active_B
INTS6	3.94268e-59	0.374973	0.339	0.204	1.77149e-54	Active_B
MIS18BP1	1.3234e-58	0.322596	0.268	0.146	5.94617e-54	Active_B
RBM26	4.84505e-58	0.344052	0.312	0.184	2.17693e-53	Active_B
FAM107B	5.07372e-58	0.384021	0.256	0.138	2.27967e-53	Active_B
ODC1	4.9477e-56	0.322746	0.277	0.158	2.22305e-51	Active_B
GABPB1-AS1	1.04861e-54	0.319452	0.339	0.206	4.71152e-50	Active_B
IDS	2.1993e-54	0.296745	0.255	0.138	9.88168e-50	Active_B
BBX	7.36518e-54	0.344609	0.384	0.255	3.30925e-49	Active_B
VAMP2	1.71007e-53	0.298892	0.502	0.365	7.68353e-49	Active_B
PTP4A1	5.50227e-53	0.328291	0.27	0.155	2.47222e-48	Active_B
RNMT	5.74572e-53	0.302281	0.378	0.248	2.58161e-48	Active_B
GRB2	6.00082e-53	0.267683	0.379	0.247	2.69623e-48	Active_B
BIRC6	8.66065e-53	0.303747	0.255	0.141	3.89132e-48	Active_B
CAMK2D	1.75217e-52	0.375251	0.266	0.154	7.87269e-48	Active_B
GPR183	4.95018e-52	0.31279	0.287	0.162	2.22417e-47	Active_B
JAK1	2.21742e-51	0.299395	0.404	0.274	9.96309e-47	Active_B
DDX21	5.43446e-51	0.334558	0.425	0.301	2.44176e-46	Active_B
TAF7	8.21185e-51	0.31413	0.486	0.351	3.68967e-46	Active_B
BLOC1S2	9.75106e-51	0.324369	0.266	0.154	4.38125e-46	Active_B
SF3B1	2.29633e-50	0.293654	0.478	0.351	1.03177e-45	Active_B
ASH1L	1.34889e-49	0.303602	0.332	0.209	6.06069e-45	Active_B
UBC	1.73224e-49	0.651421	0.856	0.771	7.78315e-45	Active_B
ZNF292	6.70708e-49	0.313402	0.295	0.179	3.01356e-44	Active_B
TNFAIP3	7.21301e-49	0.374679	0.283	0.163	3.24088e-44	Active_B
SFPQ	1.45472e-48	0.274127	0.56	0.426	6.5362e-44	Active_B
CHMP1B	2.05473e-48	0.489408	0.341	0.221	9.23209e-44	Active_B
TCF4	1.08599e-45	0.325547	0.361	0.241	4.87948e-41	Active_B
GCC2	1.48093e-45	0.305919	0.362	0.241	6.65397e-41	Active_B
USF2	2.17469e-45	0.26466	0.293	0.182	9.77111e-41	Active_B
G3BP2	3.35588e-44	0.313303	0.285	0.178	1.50783e-39	Active_B
CHORDC1	6.35759e-44	0.415341	0.299	0.194	2.85653e-39	Active_B
MOB1A	1.15724e-39	0.262996	0.365	0.255	5.19958e-35	Active_B
GGNBP2	9.85358e-39	0.252632	0.335	0.229	4.42731e-34	Active_B
BCAS2	1.27635e-37	0.47923	0.357	0.263	5.73475e-33	Active_B
HSP90AA1	2.22717e-37	0.716109	0.941	0.927	1.00069e-32	Active_B
USP8	4.07158e-37	0.337077	0.298	0.199	1.8294e-32	Active_B
ARL5A	5.11977e-37	0.2719	0.269	0.172	2.30036e-32	Active_B
FOSB	7.19361e-35	0.281178	0.426	0.308	3.23216e-30	Active_B
HSP90AB1	3.84479e-31	0.460624	0.877	0.807	1.7275e-26	Active_B
FAM3C	1.89039e-29	0.30007	0.278	0.194	8.49369e-25	Active_B
APPL1	7.89108e-29	0.253996	0.297	0.212	3.54554e-24	Active_B
DNAJB6	7.9958e-29	0.34002	0.402	0.314	3.59259e-24	Active_B
MAPK1IP1L	1.35849e-28	0.261305	0.26	0.179	6.10381e-24	Active_B
TACC1	1.18414e-27	0.282318	0.275	0.192	5.32048e-23	Active_B
HSPD1	1.05133e-19	0.53812	0.564	0.511	4.72373e-15	Active_B
HSPA1A	3.81207e-19	0.571871	0.577	0.743	1.7128e-14	Active_B
CACYBP	2.2463e-10	0.287286	0.413	0.383	1.00928e-05	Active_B
RGS2	0.00286435	0.263927	0.287	0.271	1	Active_B
CXCL12	0	4.61619	0.774	0.041	0	Adipocyte
LEPR	0	3.45037	0.67	0.017	0	Adipocyte
SEPP1	0	2.83998	0.853	0.006	0	Adipocyte
CP	0	2.605	0.477	0.002	0	Adipocyte
IGF2	0	2.58868	0.559	0.001	0	Adipocyte
VCAM1	0	2.58751	0.613	0.048	0	Adipocyte
CYP1B1	0	2.51821	0.645	0.057	0	Adipocyte
CHL1	0	2.23127	0.541	0.004	0	Adipocyte
FRZB	0	2.10255	0.573	0.016	0	Adipocyte
FMO2	0	2.07252	0.484	0.001	0	Adipocyte
C7	0	2.05695	0.405	0.001	0	Adipocyte
TF	0	2.03086	0.412	0.008	0	Adipocyte
C10orf10	0	1.97646	0.362	0.002	0	Adipocyte
GGT5	0	1.93925	0.656	0.054	0	Adipocyte
PLPP3	0	1.91779	0.53	0.033	0	Adipocyte
LHFP	0	1.80509	0.62	0.001	0	Adipocyte
PDK4	0	1.74185	0.53	0.041	0	Adipocyte
FOXC1	0	1.74165	0.595	0.06	0	Adipocyte
NTRK2	0	1.73316	0.548	0.024	0	Adipocyte
PTRF	0	1.6905	0.541	0.002	0	Adipocyte
EPAS1	0	1.68662	0.656	0.07	0	Adipocyte
ABCA8	0	1.6365	0.452	0.029	0	Adipocyte
ESM1	0	1.59475	0.394	0.014	0	Adipocyte
RBMS3	0	1.5201	0.541	0.036	0	Adipocyte
SELM	0	1.44254	0.599	0.041	0	Adipocyte
FMO3	0	1.38541	0.369	0.004	0	Adipocyte
ENPEP	0	1.36025	0.434	0.02	0	Adipocyte
GFRA1	0	1.33387	0.373	0.001	0	Adipocyte
PTPRS	0	1.30284	0.394	0.018	0	Adipocyte
FAM134B	0	1.30122	0.326	0.012	0	Adipocyte
RARRES2	0	1.28854	0.452	0.02	0	Adipocyte
CHRDL1	0	1.25245	0.341	0.004	0	Adipocyte
KITLG	0	1.20452	0.394	0.013	0	Adipocyte
ABCA6	0	1.1448	0.341	0.003	0	Adipocyte
TIMP4	0	1.10121	0.323	0.015	0	Adipocyte
VGLL3	0	1.09355	0.305	0.009	0	Adipocyte
EBF3	0	1.08895	0.333	0.009	0	Adipocyte
PRKCDBP	0	1.069	0.351	0.002	0	Adipocyte
LINC00657	0	1.06586	0.455	0.033	0	Adipocyte
LGI4	0	1.05739	0.355	0.01	0	Adipocyte
SLC7A2	0	1.05472	0.315	0.014	0	Adipocyte
SYNPO2	0	1.05328	0.272	0.006	0	Adipocyte
ITIH5	0	1.00081	0.315	0.004	0	Adipocyte
NGFRAP1	0	0.979501	0.362	0.011	0	Adipocyte
TGFBR3	0	0.966714	0.308	0.015	0	Adipocyte
AC013461.1	0	0.95694	0.319	0.006	0	Adipocyte
WBP5	0	0.875528	0.333	0.006	0	Adipocyte
WASF3	0	0.822135	0.312	0.007	0	Adipocyte
KIRREL	0	0.813258	0.294	0	0	Adipocyte
PAPPA	5.59943e-301	1.61933	0.43	0.033	2.51588e-296	Adipocyte
GHR	5.93882e-298	1.26465	0.434	0.034	2.66837e-293	Adipocyte
APBB2	1.11231e-297	0.923873	0.38	0.026	4.99774e-293	Adipocyte
CRIM1	1.47502e-293	1.06461	0.401	0.029	6.62742e-289	Adipocyte
PLEKHH2	6.73097e-290	0.845798	0.272	0.013	3.02429e-285	Adipocyte
TNS2	7.06502e-281	1.20852	0.47	0.042	3.17439e-276	Adipocyte
LIFR	9.63804e-274	1.55042	0.473	0.044	4.33047e-269	Adipocyte
EFEMP1	4.06568e-270	1.18308	0.262	0.013	1.82675e-265	Adipocyte
LTBP2	5.12969e-267	1.43939	0.466	0.043	2.30482e-262	Adipocyte
SHFM1	1.45634e-261	1.09244	0.473	0.044	6.54349e-257	Adipocyte
TUG1	6.24536e-256	1.01061	0.387	0.03	2.8061e-251	Adipocyte
BMP5	4.06562e-253	1.0142	0.319	0.021	1.82672e-248	Adipocyte
EBF1	1.93449e-247	1.34344	0.563	0.068	8.69186e-243	Adipocyte
HBA21	2.57487e-246	1.73155	0.806	0.131	1.15692e-241	Adipocyte
HBB1	1.50044e-239	1.43612	0.91	0.172	6.74164e-235	Adipocyte
TMEM108	1.08228e-238	0.969635	0.294	0.019	4.8628e-234	Adipocyte
SPARCL1	2.73663e-237	2.03345	0.559	0.068	1.22959e-232	Adipocyte
GLDN	1.71566e-235	1.18096	0.272	0.017	7.70865e-231	Adipocyte
PDGFRB	8.01661e-225	1.3728	0.638	0.094	3.60194e-220	Adipocyte
SVEP1	5.51336e-224	1.05084	0.337	0.027	2.47721e-219	Adipocyte
SEPW1	1.30476e-220	1.31954	0.462	0.05	5.86242e-216	Adipocyte
ZBTB16	1.60179e-218	1.0411	0.315	0.024	7.19701e-214	Adipocyte
SORBS2	9.40289e-218	1.37061	0.427	0.044	4.22481e-213	Adipocyte
ATP5G31	1.0402e-213	1.13119	0.516	0.063	4.6737e-209	Adipocyte
VEGFC	8.08292e-211	0.885573	0.262	0.017	3.63174e-206	Adipocyte
IGFBP5	3.83908e-205	2.58091	0.778	0.17	1.72494e-200	Adipocyte
CRISPLD2	1.32882e-203	1.30447	0.38	0.037	5.97054e-199	Adipocyte
AKAP12	4.21246e-200	1.25851	0.437	0.049	1.8927e-195	Adipocyte
LPL	4.49634e-187	2.32013	0.552	0.09	2.02025e-182	Adipocyte
C1S	2.42192e-185	1.73859	0.688	0.135	1.08819e-180	Adipocyte
ATP5B	9.08385e-180	0.91984	0.427	0.05	4.08147e-175	Adipocyte
COL14A1	5.99714e-176	1.61899	0.487	0.069	2.69458e-171	Adipocyte
ARHGEF10	2.37753e-175	0.949407	0.323	0.031	1.06825e-170	Adipocyte
DLC1	1.26784e-174	0.994862	0.409	0.048	5.69652e-170	Adipocyte
ID4	6.54132e-173	1.42257	0.437	0.056	2.93908e-168	Adipocyte
ANGPT1	6.74535e-171	1.47056	0.498	0.075	3.03075e-166	Adipocyte
GAS6	3.15442e-168	1.62195	0.595	0.109	1.41731e-163	Adipocyte
SEP151	6.99221e-168	0.995961	0.466	0.063	3.14167e-163	Adipocyte
FBN1	1.14609e-165	1.76028	0.602	0.116	5.14951e-161	Adipocyte
TFPI	2.94874e-165	1.49571	0.599	0.111	1.3249e-160	Adipocyte
ATP5J1	4.07206e-165	0.999276	0.462	0.064	1.82962e-160	Adipocyte
NAV2	3.65074e-163	0.921014	0.287	0.026	1.64031e-158	Adipocyte
AHSA2	3.47911e-160	0.789206	0.297	0.028	1.5632e-155	Adipocyte
ZC3H11A	2.18789e-159	0.771827	0.315	0.031	9.8304e-155	Adipocyte
ANGPTL4	2.88617e-157	1.54817	0.466	0.07	1.29678e-152	Adipocyte
NFIB	5.48762e-156	1.00529	0.401	0.052	2.46564e-151	Adipocyte
WDR86	4.63025e-152	0.878497	0.301	0.03	2.08042e-147	Adipocyte
GPX11	1.0664e-149	0.768126	0.419	0.056	4.79145e-145	Adipocyte
EPHX1	2.53964e-149	1.43294	0.57	0.112	1.14109e-144	Adipocyte
PTPRG	2.25293e-148	0.926482	0.362	0.044	1.01226e-143	Adipocyte
THBS1	2.30395e-142	1.38723	0.516	0.092	1.03519e-137	Adipocyte
VIMP	7.72899e-141	0.843125	0.326	0.037	3.47271e-136	Adipocyte
TEAD1	3.02652e-137	0.821656	0.319	0.037	1.35984e-132	Adipocyte
TCEB21	4.77307e-134	0.867465	0.473	0.077	2.14459e-129	Adipocyte
EGFR	6.72856e-133	0.757371	0.272	0.028	3.02321e-128	Adipocyte
C11orf96	5.79968e-131	2.18883	0.466	0.083	2.60586e-126	Adipocyte
TSC22D1	5.08961e-129	1.8248	0.781	0.278	2.28681e-124	Adipocyte
KIAA10331	1.34681e-128	0.692081	0.276	0.029	6.05135e-124	Adipocyte
SERPING1	1.00724e-127	1.38056	0.67	0.166	4.52564e-123	Adipocyte
LINC00969	1.56709e-125	0.7265	0.297	0.034	7.04111e-121	Adipocyte
MED13L	3.69003e-123	1.00924	0.487	0.093	1.65797e-118	Adipocyte
GPM6B	1.44343e-122	1.6066	0.459	0.085	6.48546e-118	Adipocyte
ATP5H	2.8963e-122	0.721211	0.333	0.044	1.30134e-117	Adipocyte
DAAM2	2.8872e-120	0.80081	0.33	0.044	1.29725e-115	Adipocyte
PPP1R14A	3.81065e-120	0.929643	0.326	0.043	1.71216e-115	Adipocyte
MESDC2	7.72879e-120	0.70607	0.269	0.03	3.47262e-115	Adipocyte
ATP5C1	2.32014e-119	0.696522	0.333	0.044	1.04246e-114	Adipocyte
ATP5D1	5.82366e-116	0.849626	0.448	0.079	2.61663e-111	Adipocyte
ATP5G21	6.13208e-116	0.935392	0.559	0.116	2.75521e-111	Adipocyte
CFD	1.05364e-115	2.26581	0.692	0.23	4.7341e-111	Adipocyte
CARMN	1.08312e-114	1.06089	0.28	0.034	4.86657e-110	Adipocyte
EFHD1	2.86396e-114	0.702806	0.251	0.028	1.28681e-109	Adipocyte
GNB2L11	6.59278e-114	0.913038	0.688	0.156	2.9622e-109	Adipocyte
ADGRL2	1.18871e-113	0.712657	0.276	0.033	5.34097e-109	Adipocyte
ITGA1	2.14609e-113	0.789179	0.29	0.036	9.64262e-109	Adipocyte
BCL6	3.63479e-113	0.827252	0.294	0.037	1.63315e-108	Adipocyte
NDRG2	1.54427e-112	0.867269	0.348	0.052	6.93857e-108	Adipocyte
CYBRD1	2.92887e-111	1.3238	0.477	0.1	1.31597e-106	Adipocyte
OSMR	6.97414e-110	0.824174	0.262	0.031	3.13355e-105	Adipocyte
TAGLN	1.75462e-109	1.84962	0.71	0.205	7.8837e-105	Adipocyte
HIP1	3.31546e-108	0.807793	0.38	0.063	1.48967e-103	Adipocyte
NUDT4	3.38474e-108	1.43778	0.545	0.133	1.5208e-103	Adipocyte
ZCCHC24	2.19291e-107	0.756156	0.272	0.034	9.85298e-103	Adipocyte
PDGFRA	2.5749e-107	1.27416	0.444	0.089	1.15693e-102	Adipocyte
PTPN13	8.86143e-107	0.963537	0.348	0.055	3.98153e-102	Adipocyte
ITGBL1	1.13022e-106	0.931642	0.283	0.037	5.07818e-102	Adipocyte
C14orf1661	1.18306e-106	0.704716	0.376	0.061	5.31563e-102	Adipocyte
SAV1	3.93845e-106	0.96367	0.366	0.061	1.76958e-101	Adipocyte
LPP	1.15706e-105	1.28638	0.552	0.139	5.19878e-101	Adipocyte
NID1	1.7489e-105	1.12342	0.412	0.077	7.85796e-101	Adipocyte
FHL1	1.83555e-105	1.18723	0.516	0.121	8.2473e-101	Adipocyte
IL6ST	2.0353e-105	1.14184	0.57	0.148	9.14482e-101	Adipocyte
WHSC1L11	2.93097e-104	0.870192	0.355	0.056	1.31691e-99	Adipocyte
SYNE2	3.37061e-104	1.28573	0.509	0.116	1.51445e-99	Adipocyte
CFH	4.60635e-103	1.54424	0.62	0.182	2.06968e-98	Adipocyte
PLCG21	2.64297e-102	1.57228	0.355	0.059	1.18751e-97	Adipocyte
ST5	3.31255e-102	0.875365	0.312	0.046	1.48836e-97	Adipocyte
PTEN	4.12859e-102	1.1887	0.538	0.134	1.85502e-97	Adipocyte
FGF7	2.08279e-101	1.22999	0.462	0.096	9.35816e-97	Adipocyte
ALDOA1	2.08885e-101	0.83362	0.441	0.084	9.38543e-97	Adipocyte
NFIA	2.35736e-101	0.999354	0.434	0.087	1.05919e-96	Adipocyte
ATP5J2	1.95363e-100	0.78324	0.337	0.052	8.77786e-96	Adipocyte
METTL7A	2.5558e-97	0.796556	0.326	0.051	1.14834e-92	Adipocyte
GPX3	6.09859e-97	1.3556	0.405	0.079	2.74016e-92	Adipocyte
ATP5G1	1.17009e-95	0.65091	0.28	0.039	5.25732e-91	Adipocyte
SELT	5.32999e-94	0.672808	0.305	0.046	2.39482e-89	Adipocyte
NOTCH3	8.50276e-91	1.09929	0.459	0.104	3.82037e-86	Adipocyte
POLR2J31	1.33121e-90	0.780465	0.355	0.062	5.98124e-86	Adipocyte
FSTL1	4.57444e-90	1.74914	0.634	0.224	2.05534e-85	Adipocyte
ADGRA2	2.54269e-89	0.743408	0.297	0.046	1.14246e-84	Adipocyte
SBF2	3.87541e-89	0.698793	0.33	0.056	1.74126e-84	Adipocyte
NR2F2	8.79296e-89	1.34262	0.387	0.077	3.95077e-84	Adipocyte
PCDH18	1.20153e-88	1.06555	0.369	0.072	5.39859e-84	Adipocyte
ECM2	2.18094e-88	0.757105	0.33	0.057	9.79919e-84	Adipocyte
LTBP3	2.82835e-88	1.14651	0.48	0.118	1.2708e-83	Adipocyte
ATPIF11	3.59364e-88	0.728632	0.358	0.065	1.61466e-83	Adipocyte
TXNIP1	7.79651e-88	1.39887	0.846	0.405	3.50305e-83	Adipocyte
RBMS1	6.30963e-87	1.17491	0.613	0.198	2.83498e-82	Adipocyte
KLF9	1.56403e-86	1.27603	0.444	0.105	7.02736e-82	Adipocyte
C19orf431	7.20623e-86	0.729148	0.416	0.084	3.23783e-81	Adipocyte
ZNF703	1.11888e-85	0.786695	0.276	0.042	5.02724e-81	Adipocyte
ATP5O1	1.29504e-85	0.753455	0.376	0.072	5.81876e-81	Adipocyte
ATP5F1	1.94221e-85	0.639466	0.308	0.05	8.72654e-81	Adipocyte
DDX171	1.20093e-84	1.24115	0.785	0.361	5.39588e-80	Adipocyte
STAT2	4.83382e-84	0.976871	0.398	0.086	2.17188e-79	Adipocyte
SOCS3	7.15272e-84	2.04039	0.584	0.19	3.21379e-79	Adipocyte
DDR2	1.57341e-83	1.23821	0.505	0.136	7.06951e-79	Adipocyte
ARID5B1	1.89023e-83	1.20973	0.588	0.19	8.49299e-79	Adipocyte
MTRNR2L121	2.11507e-83	0.717222	0.265	0.039	9.50321e-79	Adipocyte
ATP5A11	2.73347e-83	0.605828	0.319	0.054	1.22818e-78	Adipocyte
C14orf21	3.13605e-83	0.696976	0.369	0.07	1.40906e-78	Adipocyte
WSB1	4.1622e-83	1.21441	0.749	0.317	1.87012e-78	Adipocyte
XIST	7.85843e-82	1.65489	0.677	0.285	3.53087e-77	Adipocyte
DST	5.03126e-81	1.1297	0.584	0.185	2.2606e-76	Adipocyte
VCAN	1.98314e-80	2.37871	0.699	0.316	8.91043e-76	Adipocyte
SSPN	1.7191e-79	1.10305	0.455	0.116	7.7241e-75	Adipocyte
PTPRM	1.75366e-79	0.654551	0.269	0.043	7.87937e-75	Adipocyte
EGR1	4.3795e-79	2.24926	0.656	0.286	1.96775e-74	Adipocyte
CSF1	1.50361e-78	0.948678	0.348	0.07	6.75588e-74	Adipocyte
CD81	1.73771e-78	1.12963	0.799	0.399	7.80772e-74	Adipocyte
SMAD7	2.76886e-78	0.638625	0.254	0.039	1.24408e-73	Adipocyte
ATP5E1	4.08849e-78	0.664147	0.534	0.133	1.837e-73	Adipocyte
TNS3	6.47346e-77	1.02668	0.38	0.085	2.90859e-72	Adipocyte
IGFBP2	2.19205e-76	1.41092	0.376	0.084	9.84912e-72	Adipocyte
TNRC18	1.01739e-75	0.549674	0.272	0.045	4.57125e-71	Adipocyte
ADCY3	3.85204e-75	0.738745	0.315	0.06	1.73076e-70	Adipocyte
APOL6	4.47935e-75	0.95251	0.348	0.072	2.01262e-70	Adipocyte
STOM	9.40133e-74	1.05582	0.523	0.159	4.22411e-69	Adipocyte
MGP	9.5012e-74	1.61578	0.763	0.345	4.26898e-69	Adipocyte
YAP1	1.70829e-73	0.656344	0.308	0.058	7.6755e-69	Adipocyte
NPTN	1.7547e-73	0.698155	0.358	0.077	7.88403e-69	Adipocyte
FLRT2	4.41864e-73	0.791824	0.254	0.041	1.98534e-68	Adipocyte
COL5A3	8.13207e-73	0.802872	0.29	0.052	3.65382e-68	Adipocyte
FBLN1	1.27237e-72	1.6364	0.556	0.191	5.71687e-68	Adipocyte
ATP5L1	2.86711e-72	0.65021	0.487	0.121	1.28822e-67	Adipocyte
EPS8	3.59708e-72	1.03761	0.487	0.139	1.6162e-67	Adipocyte
NDN	3.84961e-71	0.711373	0.358	0.077	1.72967e-66	Adipocyte
RXRA	1.02427e-70	0.711746	0.323	0.065	4.60213e-66	Adipocyte
ARHGAP21	1.33428e-70	0.733628	0.323	0.065	5.99507e-66	Adipocyte
PAWR	2.61535e-70	0.760437	0.301	0.058	1.1751e-65	Adipocyte
LEPROT	4.06996e-70	1.19654	0.681	0.309	1.82867e-65	Adipocyte
ROCK2	4.55126e-70	0.942911	0.444	0.122	2.04493e-65	Adipocyte
SESTD1	5.94178e-70	0.528379	0.276	0.048	2.6697e-65	Adipocyte
CH17-189H20.1	7.0945e-70	0.617465	0.262	0.043	3.18763e-65	Adipocyte
CAV2	1.90679e-69	0.801255	0.276	0.05	8.56739e-65	Adipocyte
RFTN1	3.89536e-69	0.678485	0.262	0.045	1.75022e-64	Adipocyte
SPTBN1	1.01046e-68	0.846732	0.47	0.134	4.54012e-64	Adipocyte
TMEM150C	2.457e-68	0.778984	0.297	0.058	1.10396e-63	Adipocyte
SHPRH	3.45559e-68	0.88901	0.394	0.097	1.55263e-63	Adipocyte
DYNC2H1	4.13574e-68	0.796539	0.251	0.042	1.85823e-63	Adipocyte
C1R	5.58124e-68	1.00173	0.563	0.188	2.50771e-63	Adipocyte
SELK1	2.94444e-67	0.596914	0.333	0.068	1.32296e-62	Adipocyte
NCKAP1	3.51419e-67	0.626539	0.333	0.071	1.57896e-62	Adipocyte
IL1R1	6.78497e-67	0.707283	0.283	0.053	3.04855e-62	Adipocyte
NFAT5	8.02279e-66	0.692092	0.344	0.077	3.60472e-61	Adipocyte
TNFAIP6	4.29994e-65	1.33428	0.362	0.088	1.93201e-60	Adipocyte
GMDS	2.566e-64	0.887978	0.398	0.105	1.15293e-59	Adipocyte
MYO6	1.0909e-63	0.9616	0.373	0.092	4.90152e-59	Adipocyte
TACC11	4.66081e-63	1.09961	0.541	0.193	2.09415e-58	Adipocyte
BICC1	5.59797e-63	0.860666	0.315	0.069	2.51522e-58	Adipocyte
PKD1	1.2584e-62	0.648825	0.301	0.063	5.65411e-58	Adipocyte
MYEOV2	2.85481e-62	0.559842	0.254	0.045	1.28269e-57	Adipocyte
CSAD	5.07545e-62	0.908477	0.351	0.085	2.28045e-57	Adipocyte
MGEA51	2.94603e-61	0.824445	0.487	0.151	1.32368e-56	Adipocyte
SLC44A2	3.74434e-61	0.690333	0.333	0.076	1.68237e-56	Adipocyte
LAMB1	1.57371e-60	1.0296	0.358	0.091	7.07085e-56	Adipocyte
KLHL36	2.57551e-60	0.652133	0.265	0.051	1.1572e-55	Adipocyte
APP	5.24567e-60	1.08317	0.699	0.343	2.35693e-55	Adipocyte
KIAA1109	7.09916e-60	0.734874	0.348	0.084	3.18972e-55	Adipocyte
MARCKS	7.36839e-60	1.29027	0.806	0.536	3.31069e-55	Adipocyte
C1QTNF1	1.09491e-59	0.75183	0.409	0.109	4.91953e-55	Adipocyte
ATP2B4	2.02721e-59	0.72675	0.344	0.083	9.10847e-55	Adipocyte
EP300	3.96273e-59	0.652098	0.333	0.078	1.78049e-54	Adipocyte
ATP5I1	9.93252e-59	0.642515	0.29	0.06	4.46278e-54	Adipocyte
MKLN1	1.58599e-58	0.634698	0.323	0.074	7.12602e-54	Adipocyte
RUNX1	7.8117e-57	0.985288	0.412	0.122	3.50988e-52	Adipocyte
IGFBP3	1.31571e-56	1.44706	0.373	0.102	5.9116e-52	Adipocyte
FKBP5	2.46625e-56	1.24953	0.427	0.133	1.10811e-51	Adipocyte
NFIX	8.68418e-56	0.61558	0.29	0.064	3.90189e-51	Adipocyte
FRMD6	1.12483e-55	0.917124	0.384	0.109	5.05395e-51	Adipocyte
RABGAP1	4.94691e-55	0.643067	0.283	0.062	2.22269e-50	Adipocyte
USMG5	6.03373e-55	0.57699	0.29	0.063	2.71102e-50	Adipocyte
SOCS2	1.04227e-54	0.676414	0.251	0.05	4.68301e-50	Adipocyte
THRA	2.30377e-54	0.567555	0.276	0.059	1.03511e-49	Adipocyte
CTGF	2.54736e-53	1.68069	0.484	0.17	1.14456e-48	Adipocyte
IGFBP4	2.84739e-53	1.6215	0.477	0.169	1.27936e-48	Adipocyte
PIK3R1	3.09694e-53	1.12	0.47	0.163	1.39149e-48	Adipocyte
MXRA7	5.58514e-53	0.537308	0.297	0.069	2.50946e-48	Adipocyte
FRMD4A	8.40288e-53	0.54695	0.29	0.066	3.7755e-48	Adipocyte
FBXO32	9.02894e-53	1.05405	0.283	0.065	4.05679e-48	Adipocyte
IGFBP7	1.6482e-52	0.796397	0.785	0.391	7.40554e-48	Adipocyte
GLTSCR21	2.94147e-52	0.654982	0.43	0.12	1.32163e-47	Adipocyte
LRP1	5.99034e-52	1.04397	0.559	0.233	2.69152e-47	Adipocyte
FOXO3	3.03255e-51	0.951026	0.373	0.11	1.36255e-46	Adipocyte
SATB2	3.34679e-51	0.849783	0.319	0.081	1.50375e-46	Adipocyte
CDH11	6.11888e-51	1.03872	0.559	0.233	2.74927e-46	Adipocyte
JAG1	1.76256e-50	0.68512	0.283	0.066	7.91938e-46	Adipocyte
DDX51	5.54306e-50	0.750062	0.864	0.648	2.49055e-45	Adipocyte
NRP1	2.09934e-49	0.646567	0.391	0.115	9.43253e-45	Adipocyte
CDC42BPA	1.4726e-48	0.526638	0.28	0.065	6.61656e-44	Adipocyte
TBC1D2B	1.81284e-48	0.570336	0.287	0.069	8.14526e-44	Adipocyte
ERRFI1	2.78813e-48	0.97419	0.376	0.114	1.25273e-43	Adipocyte
ZNF503	3.06616e-48	0.815599	0.326	0.089	1.37765e-43	Adipocyte
ZFP36L1	4.46037e-48	0.9819	0.821	0.535	2.00409e-43	Adipocyte
PTGDS	7.56918e-48	1.23862	0.516	0.192	3.40091e-43	Adipocyte
NUDT3	1.03346e-47	0.631465	0.305	0.078	4.64344e-43	Adipocyte
RYK	2.25318e-47	0.778728	0.315	0.084	1.01238e-42	Adipocyte
IFITM2	5.6709e-47	0.898347	0.789	0.523	2.54799e-42	Adipocyte
SLC38A2	7.56082e-47	1.21045	0.545	0.239	3.39715e-42	Adipocyte
VCL	2.07984e-46	0.971145	0.384	0.126	9.34494e-42	Adipocyte
SOD3	4.70028e-46	0.95362	0.262	0.062	2.11188e-41	Adipocyte
STAT3	5.37645e-46	0.780818	0.548	0.233	2.41569e-41	Adipocyte
GATAD1	1.40935e-45	0.673687	0.337	0.097	6.33235e-41	Adipocyte
SPRY1	8.27915e-45	0.723344	0.305	0.082	3.71991e-40	Adipocyte
MSRB3	1.01942e-44	0.691217	0.33	0.096	4.58035e-40	Adipocyte
CTSO	1.17393e-44	0.759935	0.272	0.069	5.27457e-40	Adipocyte
SLIT3	1.2773e-44	0.710372	0.29	0.075	5.73905e-40	Adipocyte
TMEM176A	1.41251e-44	0.830851	0.341	0.098	6.34657e-40	Adipocyte
MALAT1	2.33322e-44	0.480392	1	0.998	1.04834e-39	Adipocyte
PHIP1	4.48156e-44	0.818497	0.491	0.192	2.01361e-39	Adipocyte
MYADM	6.08376e-44	0.666956	0.38	0.121	2.73349e-39	Adipocyte
CALD1	6.32279e-44	0.659357	0.846	0.465	2.84089e-39	Adipocyte
NF1	6.42229e-44	0.541438	0.294	0.077	2.8856e-39	Adipocyte
FADS3	2.24881e-43	0.570456	0.254	0.061	1.01041e-38	Adipocyte
COL6A2	2.48299e-43	0.674088	0.774	0.429	1.11563e-38	Adipocyte
NNMT	2.52184e-43	1.18423	0.631	0.307	1.13309e-38	Adipocyte
PRRC2B	5.39884e-43	0.587792	0.376	0.118	2.42575e-38	Adipocyte
S1PR3	8.26905e-43	0.795502	0.262	0.065	3.71537e-38	Adipocyte
SAMD4B	5.76857e-42	0.5797	0.294	0.08	2.59188e-37	Adipocyte
ENPP2	7.01096e-42	0.727226	0.391	0.131	3.15009e-37	Adipocyte
IRF2BP2	9.79676e-42	0.797869	0.534	0.233	4.40178e-37	Adipocyte
TNC	1.26423e-41	1.6064	0.57	0.301	5.6803e-37	Adipocyte
JUND1	2.91962e-41	0.928847	0.706	0.404	1.31181e-36	Adipocyte
PRKAR1A	3.12788e-41	0.730811	0.513	0.221	1.40539e-36	Adipocyte
SHC1	3.82475e-41	0.733351	0.412	0.15	1.7185e-36	Adipocyte
CSNK1E	2.63255e-40	0.699071	0.33	0.101	1.18283e-35	Adipocyte
JMJD1C1	3.48158e-40	0.760432	0.52	0.226	1.56431e-35	Adipocyte
PNPLA2	4.8152e-40	0.772755	0.297	0.085	2.16352e-35	Adipocyte
PRKCA	8.32554e-40	0.573637	0.254	0.064	3.74075e-35	Adipocyte
SESN3	2.08341e-39	0.807607	0.315	0.097	9.36099e-35	Adipocyte
MYLIP	2.09474e-39	0.73392	0.315	0.094	9.41189e-35	Adipocyte
ADD31	2.73054e-39	0.854643	0.33	0.103	1.22686e-34	Adipocyte
ASH1L1	2.98695e-39	0.700521	0.502	0.211	1.34206e-34	Adipocyte
ATXN2	6.80488e-39	0.584733	0.297	0.085	3.0575e-34	Adipocyte
TOB2	7.11266e-39	0.650973	0.305	0.09	3.19579e-34	Adipocyte
MARVELD1	9.56322e-39	0.473075	0.262	0.068	4.29685e-34	Adipocyte
ARHGEF12	9.62461e-38	0.501034	0.251	0.065	4.32443e-33	Adipocyte
TNFRSF1A	1.66827e-37	0.716525	0.513	0.228	7.4957e-33	Adipocyte
ESYT2	2.67377e-37	0.512594	0.297	0.088	1.20135e-32	Adipocyte
GSN	4.45144e-37	0.947673	0.767	0.514	2.00008e-32	Adipocyte
ISLR	6.12487e-37	0.60875	0.28	0.078	2.75197e-32	Adipocyte
PICALM	7.32812e-37	0.651807	0.38	0.136	3.2926e-32	Adipocyte
SPEN	1.83159e-36	0.689927	0.337	0.111	8.22951e-32	Adipocyte
STX16	1.9567e-36	0.659019	0.358	0.122	8.79167e-32	Adipocyte
MAP4K4	2.02729e-36	0.868064	0.509	0.232	9.10883e-32	Adipocyte
MAML2	3.00901e-36	0.598266	0.258	0.07	1.35198e-31	Adipocyte
SMARCE1	3.40345e-36	0.540547	0.337	0.11	1.5292e-31	Adipocyte
DCN	3.44847e-36	0.758313	0.692	0.414	1.54943e-31	Adipocyte
ARHGAP5	4.80825e-36	0.652044	0.348	0.118	2.1604e-31	Adipocyte
RHOBTB3	5.61737e-36	0.841402	0.455	0.196	2.52394e-31	Adipocyte
DHRS3	6.48043e-36	0.677017	0.287	0.086	2.91172e-31	Adipocyte
PGF	1.26569e-35	0.823201	0.376	0.136	5.68687e-31	Adipocyte
44443	1.32139e-35	0.595806	0.297	0.091	5.93714e-31	Adipocyte
44441	2.11279e-35	0.72786	0.556	0.284	9.49299e-31	Adipocyte
NEAT1	3.28606e-35	0.717204	0.9	0.729	1.47646e-30	Adipocyte
ZFP36L21	3.29727e-35	0.78608	0.72	0.436	1.4815e-30	Adipocyte
MLLT6	3.93333e-35	0.520934	0.315	0.097	1.76728e-30	Adipocyte
UBE2H	4.00152e-35	0.534228	0.333	0.112	1.79792e-30	Adipocyte
POGZ	4.32045e-35	0.610288	0.308	0.097	1.94122e-30	Adipocyte
ZFHX3	5.78711e-35	0.724734	0.362	0.131	2.60021e-30	Adipocyte
CDKN1C	5.80984e-35	0.584018	0.348	0.118	2.61042e-30	Adipocyte
CAT	8.99474e-35	0.695153	0.38	0.142	4.04143e-30	Adipocyte
SELENBP1	1.03081e-34	0.669546	0.326	0.108	4.63153e-30	Adipocyte
SF11	1.30556e-34	0.756363	0.591	0.307	5.866e-30	Adipocyte
CREBBP	2.3967e-34	0.542104	0.308	0.098	1.07686e-29	Adipocyte
REV3L	2.58227e-34	0.56698	0.251	0.069	1.16024e-29	Adipocyte
ZFP361	2.96147e-34	1.40629	0.638	0.381	1.33062e-29	Adipocyte
SLC25A37	3.47736e-34	0.806007	0.405	0.158	1.56241e-29	Adipocyte
ABI2	3.71975e-34	0.537344	0.323	0.105	1.67132e-29	Adipocyte
IGF2R	4.10118e-34	0.463474	0.305	0.096	1.8427e-29	Adipocyte
COL18A1	5.06138e-34	0.731724	0.387	0.145	2.27413e-29	Adipocyte
CEBPB	5.20189e-34	0.94558	0.599	0.33	2.33726e-29	Adipocyte
PLAC9	5.36327e-34	0.802601	0.38	0.138	2.40977e-29	Adipocyte
NFKBIZ	5.51198e-34	0.943672	0.373	0.139	2.47659e-29	Adipocyte
PMEPA1	5.70708e-34	0.762104	0.427	0.175	2.56425e-29	Adipocyte
EMP2	6.18839e-34	0.768493	0.53	0.259	2.78051e-29	Adipocyte
CFLAR	6.3243e-34	0.732273	0.459	0.196	2.84157e-29	Adipocyte
BMPR2	9.45044e-34	0.465059	0.258	0.072	4.24618e-29	Adipocyte
CLMP	9.95901e-34	0.634947	0.315	0.105	4.47468e-29	Adipocyte
TRIM56	3.18201e-33	0.513661	0.283	0.085	1.42971e-28	Adipocyte
TNRC6A	3.40424e-33	0.621386	0.344	0.121	1.52956e-28	Adipocyte
CBX6	3.89473e-33	0.620713	0.348	0.124	1.74994e-28	Adipocyte
ANTXR2	6.03801e-33	0.460019	0.265	0.077	2.71294e-28	Adipocyte
FNDC3B	9.61128e-33	0.720033	0.401	0.164	4.31845e-28	Adipocyte
YBX31	1.11417e-32	0.814091	0.563	0.294	5.00607e-28	Adipocyte
UGCG	1.53805e-32	0.560205	0.28	0.086	6.91063e-28	Adipocyte
CEBPD	1.61885e-32	0.98257	0.627	0.365	7.27366e-28	Adipocyte
HNRNPL1	3.38376e-32	0.61848	0.373	0.141	1.52035e-27	Adipocyte
ZEB2	4.30848e-32	0.700863	0.559	0.286	1.93584e-27	Adipocyte
KANK2	1.09976e-31	0.567447	0.308	0.103	4.94132e-27	Adipocyte
SNAI2	1.20137e-31	0.770216	0.444	0.189	5.39789e-27	Adipocyte
HERC4	1.4344e-31	0.532439	0.265	0.08	6.44492e-27	Adipocyte
IFITM3	2.60896e-31	0.452227	0.918	0.673	1.17223e-26	Adipocyte
GABPB11	2.64066e-31	0.560829	0.283	0.089	1.18648e-26	Adipocyte
MSL1	2.91998e-31	0.476589	0.269	0.082	1.31198e-26	Adipocyte
ATP2A2	4.98731e-31	0.597738	0.341	0.125	2.24085e-26	Adipocyte
PJA2	6.02727e-31	0.626673	0.387	0.156	2.70811e-26	Adipocyte
GTF2I	7.71445e-31	0.71175	0.523	0.263	3.46618e-26	Adipocyte
TNFAIP2	1.3977e-30	0.539037	0.265	0.081	6.28e-26	Adipocyte
RAI14	1.50647e-30	0.880656	0.315	0.116	6.76872e-26	Adipocyte
RBM5	3.16724e-30	0.634432	0.362	0.14	1.42307e-25	Adipocyte
CD302	5.42101e-30	0.511445	0.28	0.089	2.43571e-25	Adipocyte
PNISR1	9.15132e-30	0.86218	0.685	0.447	4.11178e-25	Adipocyte
PHC2	2.84694e-29	0.526128	0.283	0.094	1.27916e-24	Adipocyte
MPRIP	4.11572e-29	0.566715	0.398	0.164	1.84923e-24	Adipocyte
MT1M	4.2971e-29	0.975679	0.351	0.128	1.93073e-24	Adipocyte
VIM	6.41766e-29	0.538881	0.961	0.892	2.88352e-24	Adipocyte
KMT2A1	9.33714e-29	0.594587	0.366	0.146	4.19527e-24	Adipocyte
ODF2L	1.53459e-28	0.739772	0.455	0.215	6.89507e-24	Adipocyte
SERINC1	2.03469e-28	0.674573	0.434	0.201	9.14205e-24	Adipocyte
SYNE1	7.40425e-28	0.701801	0.265	0.086	3.3268e-23	Adipocyte
PALLD	1.07064e-27	0.67861	0.441	0.204	4.81051e-23	Adipocyte
PPP1R12A	1.60292e-27	0.72827	0.477	0.243	7.20207e-23	Adipocyte
CLIC4	1.74773e-27	0.618473	0.412	0.184	7.85272e-23	Adipocyte
BRD41	1.76538e-27	0.623739	0.43	0.199	7.93201e-23	Adipocyte
CAV1	2.87375e-27	1.02227	0.301	0.111	1.29121e-22	Adipocyte
SENP6	3.44951e-27	0.544234	0.348	0.138	1.5499e-22	Adipocyte
PTBP3	3.9455e-27	0.62744	0.305	0.112	1.77275e-22	Adipocyte
LNPEP	5.99773e-27	0.5311	0.265	0.088	2.69484e-22	Adipocyte
TNRC6C	7.625e-27	0.58871	0.254	0.083	3.42599e-22	Adipocyte
USP22	9.56832e-27	0.609678	0.369	0.156	4.29914e-22	Adipocyte
ENAH	1.00694e-26	0.675046	0.448	0.206	4.52429e-22	Adipocyte
PURA	1.17509e-26	0.583583	0.351	0.143	5.2798e-22	Adipocyte
RIF1	1.59829e-26	0.53083	0.355	0.143	7.18128e-22	Adipocyte
N4BP2L2	1.74125e-26	0.672862	0.663	0.432	7.82362e-22	Adipocyte
EMILIN1	2.53515e-26	0.649001	0.444	0.209	1.13907e-21	Adipocyte
PCYOX1	2.608e-26	0.550941	0.262	0.09	1.1718e-21	Adipocyte
FOSB1	3.32477e-26	1.74253	0.513	0.311	1.49385e-21	Adipocyte
SERINC3	3.91368e-26	0.570486	0.434	0.206	1.75845e-21	Adipocyte
FERMT2	4.69513e-26	0.608593	0.394	0.173	2.10957e-21	Adipocyte
LUC7L2	5.90781e-26	0.508355	0.355	0.146	2.65444e-21	Adipocyte
MYO1C	8.56013e-26	0.551302	0.308	0.118	3.84615e-21	Adipocyte
AEBP1	1.33668e-25	0.485549	0.448	0.197	6.00585e-21	Adipocyte
ISYNA1	1.42576e-25	0.564615	0.251	0.084	6.40606e-21	Adipocyte
EIF4G3	1.57492e-25	0.515876	0.301	0.113	7.07627e-21	Adipocyte
TGFBR2	1.78653e-25	0.464847	0.294	0.106	8.02708e-21	Adipocyte
KMT2C	1.80794e-25	0.584634	0.344	0.14	8.12324e-21	Adipocyte
EEA1	1.83172e-25	0.584369	0.358	0.151	8.23012e-21	Adipocyte
PNRC11	1.86599e-25	0.596881	0.656	0.436	8.38406e-21	Adipocyte
TM9SF3	2.15865e-25	0.535477	0.43	0.201	9.69903e-21	Adipocyte
IRF11	3.30696e-25	0.889597	0.401	0.187	1.48585e-20	Adipocyte
HSD17B4	3.41456e-25	0.459202	0.287	0.106	1.5342e-20	Adipocyte
NKTR	4.04178e-25	0.694414	0.559	0.328	1.81601e-20	Adipocyte
CREBRF1	6.04938e-25	0.509262	0.272	0.095	2.71805e-20	Adipocyte
ACADVL	6.9135e-25	0.660859	0.516	0.288	3.1063e-20	Adipocyte
ITM2B	7.00519e-25	0.428325	0.885	0.756	3.1475e-20	Adipocyte
TAOK1	7.7779e-25	0.475297	0.28	0.101	3.49469e-20	Adipocyte
SRSF51	8.29538e-25	0.586896	0.692	0.489	3.7272e-20	Adipocyte
MLH3	8.62144e-25	0.52316	0.28	0.101	3.8737e-20	Adipocyte
RASD1	8.901e-25	0.832662	0.358	0.148	3.99931e-20	Adipocyte
TPM1	1.4516e-24	0.479948	0.796	0.49	6.52218e-20	Adipocyte
FNBP41	1.7298e-24	0.594154	0.419	0.198	7.77216e-20	Adipocyte
HSPG2	2.97909e-24	0.486077	0.369	0.158	1.33853e-19	Adipocyte
LENG8	3.68733e-24	0.444578	0.362	0.15	1.65676e-19	Adipocyte
HNRNPUL1	5.40837e-24	0.629669	0.38	0.173	2.43003e-19	Adipocyte
NBR1	7.05468e-24	0.43232	0.258	0.09	3.16974e-19	Adipocyte
SUN1	7.8302e-24	0.458845	0.323	0.127	3.51819e-19	Adipocyte
CCNL2	9.10694e-24	0.60105	0.387	0.176	4.09184e-19	Adipocyte
MCL1	1.40766e-23	0.754228	0.52	0.295	6.32476e-19	Adipocyte
BCLAF11	1.68063e-23	0.578379	0.491	0.269	7.55124e-19	Adipocyte
SSH2	2.02175e-23	0.491775	0.258	0.092	9.08392e-19	Adipocyte
QKI	4.22104e-23	0.678769	0.401	0.192	1.89655e-18	Adipocyte
KIDINS220	4.97759e-23	0.563312	0.38	0.175	2.23648e-18	Adipocyte
ZBTB7A	5.46141e-23	0.561945	0.312	0.125	2.45386e-18	Adipocyte
NFIC	5.96247e-23	0.387998	0.559	0.293	2.679e-18	Adipocyte
AFF41	6.15499e-23	0.422947	0.315	0.127	2.7655e-18	Adipocyte
CHD9	6.22631e-23	0.539955	0.573	0.34	2.79754e-18	Adipocyte
BAZ2B	7.82031e-23	0.474526	0.28	0.107	3.51374e-18	Adipocyte
CCNL11	8.18996e-23	1.07336	0.577	0.374	3.67983e-18	Adipocyte
LAMC1	8.73825e-23	0.386352	0.272	0.101	3.92618e-18	Adipocyte
HP1BP3	9.96738e-23	0.636137	0.563	0.336	4.47844e-18	Adipocyte
APOE	1.12833e-22	0.290553	0.753	0.538	5.06969e-18	Adipocyte
CCDC80	1.24817e-22	0.715071	0.487	0.262	5.60815e-18	Adipocyte
SH3BP51	1.59383e-22	0.66897	0.323	0.139	7.16125e-18	Adipocyte
SH3PXD2A	1.62538e-22	0.548551	0.283	0.109	7.303e-18	Adipocyte
NOTCH2	1.68464e-22	0.480304	0.297	0.117	7.56925e-18	Adipocyte
SP3	1.68589e-22	0.480989	0.269	0.099	7.57489e-18	Adipocyte
ZKSCAN1	3.24694e-22	0.486755	0.29	0.114	1.45888e-17	Adipocyte
ITGB5	3.48556e-22	0.500302	0.355	0.159	1.5661e-17	Adipocyte
MYH9	6.48279e-22	0.65789	0.523	0.304	2.91278e-17	Adipocyte
ADD11	7.5025e-22	0.510324	0.315	0.133	3.37095e-17	Adipocyte
TIMP3	8.09347e-22	0.857933	0.43	0.222	3.63648e-17	Adipocyte
PCSK71	8.6642e-22	0.471543	0.348	0.15	3.89291e-17	Adipocyte
LONP2	9.31326e-22	0.455631	0.272	0.104	4.18454e-17	Adipocyte
SLK	1.05326e-21	0.477224	0.258	0.096	4.73238e-17	Adipocyte
PDLIM11	1.14199e-21	0.453909	0.315	0.131	5.13107e-17	Adipocyte
MBTPS1	1.4601e-21	0.550861	0.297	0.122	6.56036e-17	Adipocyte
PLXNB2	2.18763e-21	0.450195	0.333	0.143	9.82922e-17	Adipocyte
RAB211	2.61639e-21	0.428233	0.287	0.113	1.17557e-16	Adipocyte
RBL2	3.0431e-21	0.48228	0.283	0.11	1.36729e-16	Adipocyte
TRIM221	3.43183e-21	0.466446	0.262	0.098	1.54195e-16	Adipocyte
LAMB2	3.67414e-21	0.435574	0.305	0.124	1.65083e-16	Adipocyte
PUM1	5.67807e-21	0.45522	0.337	0.148	2.55121e-16	Adipocyte
44261	5.86496e-21	0.5076	0.344	0.153	2.63518e-16	Adipocyte
FGFR1	8.46424e-21	0.67873	0.462	0.241	3.80307e-16	Adipocyte
UACA	9.06531e-21	0.629792	0.369	0.172	4.07313e-16	Adipocyte
TBL1XR1	9.11261e-21	0.535239	0.344	0.154	4.09439e-16	Adipocyte
PHF31	9.2998e-21	0.533147	0.326	0.145	4.17849e-16	Adipocyte
SMAD5	9.30872e-21	0.524229	0.28	0.113	4.1825e-16	Adipocyte
ELL2	1.0261e-20	0.675325	0.258	0.1	4.61036e-16	Adipocyte
KIAA2026	1.1586e-20	0.441116	0.262	0.098	5.2057e-16	Adipocyte
VEGFA	1.47177e-20	0.580616	0.308	0.131	6.61282e-16	Adipocyte
MDM41	1.8925e-20	0.497482	0.412	0.2	8.50318e-16	Adipocyte
INSR	2.27182e-20	0.426632	0.272	0.105	1.02075e-15	Adipocyte
SFPQ1	2.49191e-20	0.515274	0.642	0.429	1.11964e-15	Adipocyte
NUMA1	2.63332e-20	0.429777	0.276	0.109	1.18318e-15	Adipocyte
DICER1	2.70197e-20	0.526651	0.29	0.121	1.21402e-15	Adipocyte
ZNF638	2.87832e-20	0.531834	0.401	0.202	1.29326e-15	Adipocyte
COL6A1	2.99549e-20	0.485288	0.652	0.408	1.3459e-15	Adipocyte
ZFHX4	3.06088e-20	0.740701	0.384	0.191	1.37528e-15	Adipocyte
SLC5A3	3.16842e-20	0.596076	0.258	0.101	1.4236e-15	Adipocyte
SBDS	4.07857e-20	0.517568	0.502	0.298	1.83254e-15	Adipocyte
ZFAND5	4.71104e-20	0.897189	0.534	0.344	2.11672e-15	Adipocyte
BNIP3L	5.27074e-20	0.610622	0.513	0.304	2.36819e-15	Adipocyte
AHNAK	6.03367e-20	0.6273	0.527	0.326	2.71099e-15	Adipocyte
HNMT	8.98999e-20	0.630266	0.455	0.253	4.03929e-15	Adipocyte
NDRG1	1.21859e-19	0.428978	0.297	0.124	5.47526e-15	Adipocyte
FLNA	1.46225e-19	0.8823	0.57	0.388	6.57003e-15	Adipocyte
MACF1	1.52025e-19	0.655348	0.419	0.221	6.83064e-15	Adipocyte
BOD1L11	1.83284e-19	0.643649	0.412	0.218	8.23512e-15	Adipocyte
SNRNP70	1.91513e-19	0.588821	0.484	0.283	8.60486e-15	Adipocyte
TIMP2	2.18277e-19	0.550907	0.606	0.379	9.8074e-15	Adipocyte
SRRM21	2.93319e-19	0.468769	0.688	0.493	1.31791e-14	Adipocyte
PTX3	3.25741e-19	1.70037	0.283	0.124	1.46359e-14	Adipocyte
IRX3	3.34812e-19	0.579473	0.272	0.112	1.50434e-14	Adipocyte
MBD2	3.56781e-19	0.495645	0.28	0.118	1.60305e-14	Adipocyte
ITGB1	3.99117e-19	0.461191	0.659	0.462	1.79327e-14	Adipocyte
CBLB	4.71425e-19	0.53641	0.294	0.127	2.11816e-14	Adipocyte
SLC25A36	4.79519e-19	0.531449	0.351	0.168	2.15453e-14	Adipocyte
SF3B11	6.38681e-19	0.545418	0.556	0.354	2.86966e-14	Adipocyte
RHOB	7.00609e-19	0.872281	0.516	0.327	3.14791e-14	Adipocyte
ACTN1	7.41805e-19	0.546429	0.534	0.323	3.333e-14	Adipocyte
PGRMC1	8.33475e-19	0.60228	0.405	0.216	3.74489e-14	Adipocyte
LMO4	9.59481e-19	0.592105	0.47	0.273	4.31104e-14	Adipocyte
EPS15	1.04639e-18	0.38044	0.254	0.099	4.70153e-14	Adipocyte
EPDR1	1.30467e-18	0.53274	0.287	0.124	5.862e-14	Adipocyte
MMP2	1.38389e-18	0.721697	0.455	0.265	6.21797e-14	Adipocyte
ATXN3	1.7693e-18	0.414046	0.262	0.106	7.94965e-14	Adipocyte
CTTN	1.86273e-18	0.549232	0.33	0.157	8.36945e-14	Adipocyte
ZMYM2	1.8641e-18	0.377502	0.254	0.1	8.37558e-14	Adipocyte
PLXND1	2.10802e-18	0.395025	0.287	0.121	9.47154e-14	Adipocyte
FUS	2.67275e-18	0.486733	0.67	0.483	1.20089e-13	Adipocyte
MXRA5	3.01693e-18	0.517862	0.276	0.115	1.35554e-13	Adipocyte
CLIP1	4.33285e-18	0.445893	0.262	0.108	1.94679e-13	Adipocyte
SLFN5	4.34254e-18	0.40922	0.254	0.101	1.95115e-13	Adipocyte
ELF2	4.59577e-18	0.42059	0.308	0.14	2.06493e-13	Adipocyte
MYLK	5.87559e-18	0.643408	0.326	0.156	2.63996e-13	Adipocyte
ZNF2921	6.25967e-18	0.593838	0.362	0.182	2.81253e-13	Adipocyte
PTPN12	6.3242e-18	0.472105	0.319	0.147	2.84152e-13	Adipocyte
BIRC61	6.47729e-18	0.416396	0.315	0.143	2.91031e-13	Adipocyte
UBR5	7.03601e-18	0.494507	0.28	0.119	3.16135e-13	Adipocyte
MT1E	7.70337e-18	0.84969	0.448	0.237	3.4612e-13	Adipocyte
KDSR	7.93348e-18	0.418554	0.262	0.109	3.56459e-13	Adipocyte
RBM61	9.60123e-18	0.525491	0.348	0.171	4.31393e-13	Adipocyte
FOXP11	1.16492e-17	0.470487	0.366	0.183	5.2341e-13	Adipocyte
FAM120A	1.49599e-17	0.45918	0.38	0.198	6.72163e-13	Adipocyte
LAMA4	2.8734e-17	0.55727	0.326	0.157	1.29105e-12	Adipocyte
CLTC	2.95139e-17	0.449001	0.384	0.202	1.32609e-12	Adipocyte
HECTD1	3.17886e-17	0.439939	0.341	0.165	1.42829e-12	Adipocyte
IER5L	3.47207e-17	0.386137	0.312	0.139	1.56003e-12	Adipocyte
FXYD1	3.95895e-17	0.504423	0.323	0.153	1.7788e-12	Adipocyte
PCM1	5.66159e-17	0.555936	0.398	0.217	2.54381e-12	Adipocyte
VAMP21	8.28299e-17	0.538973	0.556	0.368	3.72163e-12	Adipocyte
PPP2CB	1.03365e-16	0.386912	0.287	0.132	4.64429e-12	Adipocyte
UBA2	1.19598e-16	0.523782	0.301	0.144	5.37364e-12	Adipocyte
IFNGR1	1.30088e-16	0.419458	0.358	0.181	5.84497e-12	Adipocyte
TSPYL21	1.54731e-16	0.392224	0.276	0.118	6.9522e-12	Adipocyte
ZBTB38	1.56867e-16	0.485471	0.305	0.143	7.04819e-12	Adipocyte
SECISBP2	2.03188e-16	0.419398	0.297	0.138	9.12945e-12	Adipocyte
DTWD1	2.12749e-16	0.511724	0.29	0.138	9.55902e-12	Adipocyte
SETX	2.22063e-16	0.462887	0.276	0.122	9.97749e-12	Adipocyte
CTNNA1	2.33641e-16	0.397411	0.362	0.187	1.04977e-11	Adipocyte
UTRN1	2.56064e-16	0.538994	0.29	0.133	1.15052e-11	Adipocyte
TMEM176B	2.82718e-16	0.351986	0.348	0.163	1.27028e-11	Adipocyte
ANKRD121	5.05265e-16	0.473646	0.473	0.286	2.27021e-11	Adipocyte
PSMA3-AS11	5.55134e-16	0.427232	0.333	0.164	2.49427e-11	Adipocyte
RBFOX2	7.58381e-16	0.417502	0.297	0.141	3.40748e-11	Adipocyte
CD46	7.67466e-16	0.457929	0.29	0.136	3.4483e-11	Adipocyte
OFD11	8.28707e-16	0.628839	0.337	0.173	3.72346e-11	Adipocyte
NPEPPS	8.89837e-16	0.428477	0.254	0.111	3.99813e-11	Adipocyte
GINM1	9.41166e-16	0.455315	0.351	0.185	4.22875e-11	Adipocyte
ETS11	9.52398e-16	0.340972	0.258	0.106	4.27922e-11	Adipocyte
YIPF4	1.06489e-15	0.510136	0.387	0.215	4.78464e-11	Adipocyte
JUNB1	1.19753e-15	0.934648	0.71	0.615	5.38063e-11	Adipocyte
CAMK2D1	1.21624e-15	0.546798	0.312	0.157	5.4647e-11	Adipocyte
SRSF6	1.57626e-15	0.415934	0.358	0.188	7.08229e-11	Adipocyte
MBNL11	2.00883e-15	0.459408	0.441	0.26	9.02587e-11	Adipocyte
NUFIP2	2.68552e-15	0.403448	0.29	0.137	1.20663e-10	Adipocyte
TTC14	3.04932e-15	0.501544	0.337	0.172	1.37009e-10	Adipocyte
CTDSP2	3.61762e-15	0.421571	0.262	0.118	1.62543e-10	Adipocyte
TNRC6B1	3.75333e-15	0.46922	0.441	0.258	1.68641e-10	Adipocyte
HSPA1B1	4.30822e-15	1.06317	0.677	0.562	1.93573e-10	Adipocyte
LASP1	4.89071e-15	0.438628	0.301	0.148	2.19745e-10	Adipocyte
INSIG2	5.5657e-15	0.46739	0.251	0.112	2.50072e-10	Adipocyte
PCF111	5.76258e-15	0.472871	0.297	0.144	2.58918e-10	Adipocyte
ERGIC1	6.70948e-15	0.435906	0.301	0.149	3.01464e-10	Adipocyte
ATL3	6.90701e-15	0.396503	0.254	0.114	3.10339e-10	Adipocyte
AKAP9	9.51657e-15	0.627678	0.541	0.378	4.27589e-10	Adipocyte
CRYAB	1.00495e-14	0.391867	0.358	0.178	4.51536e-10	Adipocyte
LAPTM4A	1.02568e-14	0.354205	0.857	0.68	4.60849e-10	Adipocyte
PPP2R5E	1.16659e-14	0.433797	0.269	0.126	5.24162e-10	Adipocyte
RRAS	1.18021e-14	0.448908	0.258	0.121	5.30281e-10	Adipocyte
MAP3K21	2.19508e-14	0.44202	0.269	0.125	9.86272e-10	Adipocyte
OLFML3	2.4273e-14	0.649792	0.452	0.279	1.09061e-09	Adipocyte
RSRP1	2.59176e-14	0.379652	0.52	0.333	1.1645e-09	Adipocyte
TMEM98	3.68245e-14	0.405943	0.323	0.168	1.65456e-09	Adipocyte
TSC22D31	4.08759e-14	0.737339	0.588	0.44	1.8366e-09	Adipocyte
SEC63	4.2236e-14	0.463765	0.384	0.222	1.89771e-09	Adipocyte
ADIRF	4.26228e-14	1.14897	0.362	0.212	1.91509e-09	Adipocyte
FOS	5.28055e-14	1.18741	0.659	0.666	2.37261e-09	Adipocyte
WASF2	5.53831e-14	0.44931	0.538	0.379	2.48842e-09	Adipocyte
NR3C1	5.57579e-14	0.461034	0.341	0.183	2.50526e-09	Adipocyte
PRNP	6.8758e-14	0.436322	0.362	0.202	3.08937e-09	Adipocyte
MT2A	7.24534e-14	0.902259	0.713	0.558	3.2554e-09	Adipocyte
ARL5A1	7.8856e-14	0.371965	0.33	0.174	3.54308e-09	Adipocyte
SPAG9	8.84592e-14	0.499231	0.344	0.191	3.97456e-09	Adipocyte
GLG1	9.43723e-14	0.447411	0.38	0.215	4.24024e-09	Adipocyte
ZBTB20	2.12035e-13	0.420776	0.272	0.129	9.52694e-09	Adipocyte
HNRNPA2B11	2.14688e-13	0.369929	0.81	0.667	9.64614e-09	Adipocyte
ZCCHC111	2.24956e-13	0.401918	0.312	0.162	1.01075e-08	Adipocyte
CEP350	2.39396e-13	0.343284	0.294	0.147	1.07563e-08	Adipocyte
OGT	2.47242e-13	0.340114	0.269	0.126	1.11088e-08	Adipocyte
SEC31A	3.48686e-13	0.363759	0.491	0.318	1.56668e-08	Adipocyte
AK3	3.7574e-13	0.397938	0.254	0.121	1.68824e-08	Adipocyte
CD164	3.76274e-13	0.468008	0.52	0.358	1.69064e-08	Adipocyte
PKN2	4.06041e-13	0.357413	0.33	0.176	1.82438e-08	Adipocyte
VMP1	5.05815e-13	0.633034	0.505	0.352	2.27268e-08	Adipocyte
44450	5.97882e-13	0.53944	0.502	0.339	2.68634e-08	Adipocyte
PRPF8	6.61162e-13	0.340749	0.276	0.136	2.97067e-08	Adipocyte
SPPL2A	6.63751e-13	0.445865	0.398	0.237	2.9823e-08	Adipocyte
PAFAH1B1	7.70863e-13	0.454991	0.301	0.158	3.46356e-08	Adipocyte
SRPX	1.15157e-12	0.384608	0.409	0.231	5.17411e-08	Adipocyte
EPB41L2	1.23874e-12	0.466472	0.376	0.224	5.5658e-08	Adipocyte
GADD45A	1.26214e-12	0.523497	0.376	0.222	5.67091e-08	Adipocyte
NSD1	1.32379e-12	0.399815	0.283	0.145	5.94793e-08	Adipocyte
MRC2	1.41035e-12	0.470488	0.333	0.182	6.33686e-08	Adipocyte
HERPUD11	1.72514e-12	0.696925	0.541	0.386	7.75122e-08	Adipocyte
DDX61	2.02829e-12	0.364434	0.28	0.14	9.11332e-08	Adipocyte
SGCB	2.6089e-12	0.434586	0.362	0.209	1.17221e-07	Adipocyte
TIA1	2.93589e-12	0.387683	0.269	0.136	1.31912e-07	Adipocyte
UBE2R2	2.98346e-12	0.352214	0.305	0.163	1.3405e-07	Adipocyte
ROCK11	3.00475e-12	0.488125	0.362	0.217	1.35007e-07	Adipocyte
GCC21	3.06582e-12	0.396176	0.401	0.244	1.3775e-07	Adipocyte
ACTN4	3.20592e-12	0.667949	0.369	0.229	1.44045e-07	Adipocyte
IDS1	3.31571e-12	0.415446	0.28	0.141	1.48978e-07	Adipocyte
CCDC14	3.62973e-12	0.324993	0.294	0.151	1.63088e-07	Adipocyte
KDM5A	3.90565e-12	0.394959	0.341	0.191	1.75485e-07	Adipocyte
MCFD2	3.95555e-12	0.436169	0.341	0.194	1.77727e-07	Adipocyte
HOOK3	4.94842e-12	0.420101	0.272	0.141	2.22337e-07	Adipocyte
TCF41	5.06848e-12	0.49171	0.401	0.243	2.27732e-07	Adipocyte
PLSCR1	5.1243e-12	0.427322	0.283	0.146	2.3024e-07	Adipocyte
RNF115	5.33608e-12	0.449673	0.283	0.152	2.39755e-07	Adipocyte
RND3	5.93151e-12	0.759914	0.29	0.156	2.66509e-07	Adipocyte
MARK3	6.09589e-12	0.407569	0.312	0.167	2.73895e-07	Adipocyte
CTNND1	6.20089e-12	0.314188	0.258	0.127	2.78612e-07	Adipocyte
PDLIM5	6.38876e-12	0.42828	0.319	0.18	2.87054e-07	Adipocyte
XPO1	8.47032e-12	0.422931	0.297	0.162	3.8058e-07	Adipocyte
ZNF148	9.49167e-12	0.350796	0.251	0.124	4.2647e-07	Adipocyte
ATRX	1.2029e-11	0.378924	0.523	0.37	5.40474e-07	Adipocyte
COPA	1.236e-11	0.364993	0.341	0.194	5.55346e-07	Adipocyte
TMEM87A	1.39204e-11	0.394947	0.337	0.192	6.25456e-07	Adipocyte
RBM391	1.4473e-11	0.339502	0.717	0.589	6.50285e-07	Adipocyte
SUN2	1.64202e-11	0.310877	0.272	0.138	7.37778e-07	Adipocyte
ADAR	1.66676e-11	0.375876	0.344	0.196	7.4889e-07	Adipocyte
PTPRA	1.71854e-11	0.298264	0.262	0.131	7.72156e-07	Adipocyte
EIF4G2	1.7777e-11	0.417205	0.57	0.438	7.98738e-07	Adipocyte
CRK	1.7988e-11	0.340031	0.29	0.156	8.08218e-07	Adipocyte
SOD2	2.08067e-11	0.365354	0.362	0.205	9.34865e-07	Adipocyte
UBE3A	2.28e-11	0.418157	0.323	0.183	1.02443e-06	Adipocyte
PTBP1	2.41149e-11	0.348348	0.38	0.235	1.08351e-06	Adipocyte
TRAM1	2.67367e-11	0.820933	0.516	0.392	1.20131e-06	Adipocyte
SCAF111	2.72293e-11	0.458056	0.48	0.34	1.22344e-06	Adipocyte
MDFIC	2.96402e-11	0.413418	0.269	0.142	1.33177e-06	Adipocyte
HNRNPH3	3.7229e-11	0.409747	0.462	0.308	1.67274e-06	Adipocyte
AHCYL1	4.45622e-11	0.422393	0.358	0.216	2.00222e-06	Adipocyte
ZNF207	4.71619e-11	0.43482	0.398	0.253	2.11903e-06	Adipocyte
COL16A1	4.99442e-11	0.371381	0.305	0.164	2.24404e-06	Adipocyte
TAPBP1	5.41221e-11	0.36662	0.38	0.231	2.43176e-06	Adipocyte
SRSF4	5.62423e-11	0.338302	0.387	0.236	2.52702e-06	Adipocyte
LIMA1	5.75164e-11	0.409667	0.351	0.206	2.58427e-06	Adipocyte
PLEC	6.26735e-11	0.460642	0.33	0.193	2.81598e-06	Adipocyte
PDE4DIP	8.76552e-11	0.368692	0.265	0.14	3.93843e-06	Adipocyte
CELF1	9.85522e-11	0.294888	0.287	0.152	4.42805e-06	Adipocyte
SCARB2	1.25028e-10	0.379992	0.366	0.226	5.61763e-06	Adipocyte
BPTF1	1.97993e-10	0.395841	0.398	0.255	8.89602e-06	Adipocyte
HSP90B1	2.14874e-10	0.353058	0.789	0.653	9.6545e-06	Adipocyte
SLC44A1	3.08161e-10	0.337649	0.283	0.156	1.3846e-05	Adipocyte
RB1CC1	3.30717e-10	0.395242	0.315	0.184	1.48595e-05	Adipocyte
AES1	3.64059e-10	0.386503	0.441	0.299	1.63576e-05	Adipocyte
ANKRD11	4.16996e-10	0.480809	0.423	0.279	1.8736e-05	Adipocyte
LARP1	4.58139e-10	0.36492	0.283	0.16	2.05846e-05	Adipocyte
PABPN1	4.96135e-10	0.347964	0.355	0.217	2.22918e-05	Adipocyte
ZC3HAV11	5.69734e-10	0.385223	0.283	0.156	2.55987e-05	Adipocyte
SP1001	7.44581e-10	0.389977	0.38	0.244	3.34548e-05	Adipocyte
MYL9	7.75379e-10	0.721462	0.513	0.342	3.48386e-05	Adipocyte
TMED7	8.10169e-10	0.306351	0.254	0.138	3.64017e-05	Adipocyte
TSPAN3	8.14571e-10	0.396692	0.38	0.246	3.65995e-05	Adipocyte
RNF19A	9.02304e-10	0.332115	0.254	0.136	4.05414e-05	Adipocyte
MIA3	9.69657e-10	0.328034	0.276	0.155	4.35677e-05	Adipocyte
RAB14	9.77873e-10	0.400334	0.341	0.21	4.39368e-05	Adipocyte
MAP1LC3A	1.1257e-09	0.339682	0.33	0.198	5.05788e-05	Adipocyte
FOXN3	1.24123e-09	0.388418	0.265	0.148	5.57698e-05	Adipocyte
PLEKHA5	1.38189e-09	0.39726	0.444	0.29	6.20896e-05	Adipocyte
SLC2A31	1.40155e-09	0.828332	0.308	0.186	6.29731e-05	Adipocyte
SRSF11	1.42203e-09	0.336906	0.663	0.524	6.38932e-05	Adipocyte
RRAGA	1.51236e-09	0.328307	0.337	0.207	6.79519e-05	Adipocyte
LTBP1	1.61713e-09	0.452936	0.272	0.149	7.26591e-05	Adipocyte
NFE2L2	1.64336e-09	0.409029	0.369	0.237	7.38377e-05	Adipocyte
SREK1	2.47196e-09	0.320784	0.384	0.246	0.000111068	Adipocyte
DNAJB14	2.88494e-09	0.31612	0.272	0.152	0.000129623	Adipocyte
CNOT2	3.35982e-09	0.311541	0.287	0.166	0.00015096	Adipocyte
KMT2E1	3.38958e-09	0.421954	0.423	0.292	0.000152297	Adipocyte
MXRA8	3.75825e-09	0.268261	0.584	0.392	0.000168862	Adipocyte
KCNQ1OT1	4.56083e-09	0.599733	0.351	0.23	0.000204923	Adipocyte
SYPL11	6.42435e-09	0.315281	0.355	0.226	0.000288653	Adipocyte
C6orf62	8.2112e-09	0.29215	0.362	0.23	0.000368938	Adipocyte
STT3B	9.58179e-09	0.306415	0.301	0.18	0.000430519	Adipocyte
TLN1	1.18833e-08	0.432966	0.437	0.32	0.000533929	Adipocyte
GRINA	1.2153e-08	0.286508	0.265	0.152	0.000546046	Adipocyte
WAC1	1.4434e-08	0.360668	0.301	0.185	0.000648535	Adipocyte
HNRNPA3	1.4967e-08	0.273257	0.588	0.467	0.000672484	Adipocyte
ANAPC5	1.78801e-08	0.311303	0.341	0.22	0.000803371	Adipocyte
EPC11	1.84325e-08	0.383476	0.315	0.197	0.000828192	Adipocyte
PRSS23	2.0102e-08	0.368864	0.258	0.146	0.000903201	Adipocyte
ARID4B1	2.01884e-08	0.311976	0.384	0.255	0.000907084	Adipocyte
PBRM1	2.04209e-08	0.269511	0.269	0.156	0.000917531	Adipocyte
HSPA1A1	2.05783e-08	1.12816	0.817	0.738	0.000924602	Adipocyte
TRIP11	2.06273e-08	0.385443	0.319	0.2	0.000926805	Adipocyte
RBM25	2.18266e-08	0.324665	0.545	0.416	0.00098069	Adipocyte
MXD4	2.33571e-08	0.269929	0.312	0.193	0.00104946	Adipocyte
EIF4B1	2.34805e-08	0.305891	0.444	0.319	0.001055	Adipocyte
CALCOCO2	2.57955e-08	0.341978	0.265	0.154	0.00115902	Adipocyte
PCMTD1	2.61335e-08	0.318974	0.283	0.169	0.00117421	Adipocyte
SETD5	2.79058e-08	0.358495	0.262	0.151	0.00125383	Adipocyte
FBXO9	3.13745e-08	0.26428	0.283	0.169	0.00140969	Adipocyte
USP81	3.67742e-08	0.354706	0.319	0.201	0.0016523	Adipocyte
UBC1	4.27693e-08	0.252137	0.867	0.773	0.00192167	Adipocyte
DSTN	4.92609e-08	0.705979	0.685	0.59	0.00221334	Adipocyte
KLF21	4.93643e-08	0.532991	0.358	0.234	0.00221799	Adipocyte
REEP3	6.17778e-08	0.282502	0.29	0.176	0.00277574	Adipocyte
CHD21	6.54899e-08	0.392333	0.269	0.16	0.00294253	Adipocyte
COL6A3	7.32932e-08	0.410963	0.387	0.252	0.00329314	Adipocyte
MYO1B	7.39735e-08	0.395889	0.258	0.151	0.0033237	Adipocyte
NIPBL	8.22337e-08	0.358426	0.315	0.204	0.00369484	Adipocyte
MFGE8	8.65721e-08	0.495374	0.305	0.195	0.00388977	Adipocyte
ITSN21	9.42155e-08	0.33819	0.265	0.158	0.0042332	Adipocyte
EIF3B	1.10249e-07	0.357418	0.265	0.158	0.0049536	Adipocyte
DHX36	1.16442e-07	0.359339	0.412	0.297	0.00523184	Adipocyte
CANX	1.24225e-07	0.312896	0.495	0.378	0.00558157	Adipocyte
HSPH11	1.27562e-07	0.952084	0.448	0.35	0.00573147	Adipocyte
CTNNB1	1.62665e-07	0.344776	0.487	0.361	0.00730868	Adipocyte
SMIM141	1.68557e-07	0.303135	0.254	0.15	0.00757343	Adipocyte
CSNK1A1	2.18511e-07	0.291288	0.459	0.34	0.00981792	Adipocyte
BORCS7	2.54809e-07	0.29989	0.29	0.183	0.0114488	Adipocyte
FAM133B	2.61712e-07	0.369176	0.401	0.285	0.011759	Adipocyte
MAP1B	2.87121e-07	0.479153	0.362	0.256	0.0129006	Adipocyte
EMP1	3.05198e-07	0.516674	0.297	0.196	0.0137128	Adipocyte
PNN	3.09242e-07	0.36504	0.444	0.334	0.0138946	Adipocyte
WLS	3.28511e-07	0.402711	0.251	0.151	0.0147603	Adipocyte
CAPN2	3.48865e-07	0.313034	0.287	0.181	0.0156748	Adipocyte
ACAP2	4.55658e-07	0.323557	0.265	0.165	0.0204732	Adipocyte
TRIM44	5.27278e-07	0.252416	0.262	0.162	0.0236911	Adipocyte
EWSR1	5.30758e-07	0.333004	0.38	0.271	0.0238475	Adipocyte
MIDN	5.33097e-07	0.340965	0.297	0.192	0.0239526	Adipocyte
DEGS1	5.7875e-07	0.262309	0.351	0.24	0.0260038	Adipocyte
GLUL	6.89935e-07	0.268892	0.423	0.306	0.0309995	Adipocyte
RBM261	8.75637e-07	0.327392	0.29	0.187	0.0393433	Adipocyte
GGNBP21	1.13201e-06	0.30777	0.337	0.232	0.0508623	Adipocyte
KRR1	1.27696e-06	0.295852	0.28	0.181	0.057375	Adipocyte
ZNF22	1.33494e-06	0.358846	0.305	0.202	0.0599803	Adipocyte
TMF1	1.88321e-06	0.308735	0.251	0.155	0.0846145	Adipocyte
PGRMC2	2.09655e-06	0.288992	0.301	0.199	0.0942003	Adipocyte
ACIN1	2.99697e-06	0.257137	0.29	0.189	0.134657	Adipocyte
TANK	3.24511e-06	0.365571	0.333	0.239	0.145806	Adipocyte
VGLL4	3.81354e-06	0.305803	0.315	0.219	0.171346	Adipocyte
GALNT1	4.19157e-06	0.366475	0.28	0.189	0.188331	Adipocyte
ANXA11	4.39113e-06	0.402123	0.276	0.185	0.197298	Adipocyte
YY1	5.55171e-06	0.340137	0.398	0.297	0.249444	Adipocyte
USO1	8.3214e-06	0.269031	0.29	0.199	0.373889	Adipocyte
PDLIM7	9.12454e-06	0.318396	0.33	0.228	0.409975	Adipocyte
MAP4	9.83447e-06	0.257288	0.326	0.229	0.441873	Adipocyte
TAX1BP1	1.00721e-05	0.251943	0.423	0.32	0.452551	Adipocyte
GSDMD	1.02222e-05	0.269957	0.297	0.205	0.459293	Adipocyte
KTN1	1.09884e-05	0.274247	0.541	0.457	0.49372	Adipocyte
GOLGB1	1.24672e-05	0.276116	0.373	0.273	0.560162	Adipocyte
RDX	1.35124e-05	0.296878	0.412	0.314	0.607125	Adipocyte
RAB31	1.44048e-05	0.295669	0.362	0.263	0.647223	Adipocyte
44446	1.44106e-05	0.278225	0.62	0.546	0.647485	Adipocyte
USP34	1.48884e-05	0.356915	0.283	0.195	0.66895	Adipocyte
HNRNPF	1.62869e-05	0.30057	0.427	0.334	0.731788	Adipocyte
C5orf15	1.69473e-05	0.352385	0.294	0.204	0.761458	Adipocyte
H1FX	1.84784e-05	0.344385	0.48	0.395	0.830254	Adipocyte
TROVE2	1.88967e-05	0.285813	0.28	0.192	0.849046	Adipocyte
HES4	2.0219e-05	0.327658	0.351	0.252	0.90846	Adipocyte
PRRC2C1	2.39368e-05	0.263415	0.509	0.434	1	Adipocyte
BRD2	2.55881e-05	0.283754	0.384	0.288	1	Adipocyte
BAZ1B	3.21637e-05	0.282434	0.294	0.206	1	Adipocyte
GJA1	3.28786e-05	0.346183	0.394	0.3	1	Adipocyte
JAK11	3.58391e-05	0.264429	0.366	0.277	1	Adipocyte
CCNI1	3.73263e-05	0.264751	0.631	0.579	1	Adipocyte
TPM2	3.8577e-05	0.608472	0.516	0.383	1	Adipocyte
SNRNP200	4.09494e-05	0.301633	0.283	0.197	1	Adipocyte
MBD4	4.23492e-05	0.308476	0.258	0.177	1	Adipocyte
PRRX1	4.77119e-05	0.329954	0.283	0.197	1	Adipocyte
CNN2	4.81725e-05	0.25133	0.369	0.275	1	Adipocyte
PPP1R10	5.04367e-05	0.274538	0.28	0.195	1	Adipocyte
BBX1	6.7224e-05	0.284461	0.344	0.258	1	Adipocyte
TM2D1	7.08609e-05	0.2812	0.315	0.232	1	Adipocyte
FAM3C1	8.78495e-05	0.260396	0.28	0.196	1	Adipocyte
CFAP97	9.08181e-05	0.30548	0.315	0.232	1	Adipocyte
MAT2A	9.09124e-05	0.251358	0.258	0.179	1	Adipocyte
OLFML2B	0.000103479	0.256645	0.312	0.222	1	Adipocyte
PPP1CC	0.000114635	0.318472	0.333	0.257	1	Adipocyte
BTG21	0.000181213	0.302533	0.269	0.189	1	Adipocyte
CRNDE	0.000281949	0.260556	0.294	0.215	1	Adipocyte
TMEM248	0.000293151	0.272596	0.254	0.182	1	Adipocyte
APPL11	0.000462281	0.334025	0.283	0.214	1	Adipocyte
TM9SF2	0.000477512	0.273559	0.333	0.26	1	Adipocyte
DLX5	0.000515789	0.386257	0.265	0.193	1	Adipocyte
RBMX	0.000600664	0.282024	0.419	0.354	1	Adipocyte
CTSC	0.00104614	0.39382	0.473	0.431	1	Adipocyte
BTG3	0.00126632	0.398084	0.28	0.218	1	Adipocyte
SDHD	0.00144835	0.288608	0.312	0.246	1	Adipocyte
ACTA2	0.00272604	1.04798	0.29	0.234	1	Adipocyte
TMX1	0.0075859	0.322609	0.272	0.226	1	Adipocyte
HBB2	0	4.45793	0.984	0.17	0	BMSC
CA1	0	3.816	0.772	0.029	0	BMSC
HBA22	0	3.68352	0.93	0.129	0	BMSC
AHSP	0	3.28259	0.705	0.024	0	BMSC
HBD	0	2.8402	0.612	0.023	0	BMSC
ATPIF12	0	2.63334	0.626	0.062	0	BMSC
GNB2L12	0	2.4551	0.919	0.154	0	BMSC
KIAA0101	0	2.0489	0.384	0.007	0	BMSC
S100A8	0	1.91938	0.616	0.1	0	BMSC
RP11-620J15.3	0	1.90517	0.36	0.009	0	BMSC
SMIM1	0	1.73051	0.295	0.02	0	BMSC
LRRC75A	1.18438e-264	2.22353	0.533	0.089	5.32153e-260	BMSC
ATP5G32	8.95684e-264	2.00373	0.451	0.063	4.0244e-259	BMSC
ATP5E2	2.27589e-263	1.98236	0.644	0.132	1.02258e-258	BMSC
ATP5G22	3.22278e-261	2.09022	0.595	0.114	1.44803e-256	BMSC
ATP5G11	9.39259e-247	1.8061	0.342	0.038	4.22018e-242	BMSC
EEF1A11	3.33894e-195	1.06767	1	0.969	1.50022e-190	BMSC
ATP5J21	4.4439e-189	1.80398	0.353	0.051	1.99669e-184	BMSC
C14orf22	4.0993e-178	1.81657	0.4	0.069	1.84186e-173	BMSC
LINC00152	4.93603e-175	1.56497	0.274	0.033	2.21781e-170	BMSC
ATP5J3	4.71746e-153	1.77738	0.358	0.063	2.1196e-148	BMSC
EEF1B21	5.05103e-153	1.45152	0.905	0.768	2.26948e-148	BMSC
PRDX2	2.8506e-148	2.14634	0.756	0.387	1.2808e-143	BMSC
ATP5L2	2.15158e-145	1.7697	0.484	0.121	9.66725e-141	BMSC
ATP5C11	3.49141e-139	1.58635	0.286	0.044	1.56872e-134	BMSC
ATP5A12	4.75044e-137	1.62075	0.314	0.054	2.13442e-132	BMSC
TPT11	3.96217e-135	0.842145	0.979	0.954	1.78024e-130	BMSC
HMGB1	7.12399e-132	1.30089	0.879	0.8	3.20088e-127	BMSC
TCEB22	9.94339e-127	1.72376	0.365	0.077	4.46767e-122	BMSC
GPX12	1.7183e-121	1.64172	0.307	0.056	7.72047e-117	BMSC
S100A9	7.49424e-121	1.87456	0.537	0.172	3.36724e-116	BMSC
PTMA	3.76655e-118	0.746888	0.977	0.967	1.69235e-113	BMSC
ALDOA2	1.22052e-112	1.66802	0.363	0.084	5.48391e-108	BMSC
ATP5I2	1.60919e-108	1.54292	0.3	0.059	7.23023e-104	BMSC
ATP5D2	8.20453e-108	1.6676	0.344	0.078	3.68638e-103	BMSC
C11orf311	1.97302e-107	1.49396	0.277	0.051	8.86496e-103	BMSC
ATP5B1	4.16913e-101	1.46146	0.267	0.051	1.87323e-96	BMSC
ATP5O2	5.7779e-98	1.59371	0.316	0.072	2.59607e-93	BMSC
USMG51	5.59879e-96	1.49425	0.293	0.062	2.51559e-91	BMSC
BLVRB	6.07149e-80	1.70728	0.637	0.395	2.72798e-75	BMSC
NPM1	2.3877e-79	1.03576	0.802	0.757	1.07282e-74	BMSC
ZFP36L22	8.14549e-77	1.57865	0.67	0.436	3.65985e-72	BMSC
HIST1H4C	5.13094e-75	1.85563	0.598	0.343	2.30538e-70	BMSC
HNRNPA1	6.59784e-71	1.03437	0.793	0.776	2.96448e-66	BMSC
GLTSCR22	2.51997e-64	1.42954	0.358	0.12	1.13225e-59	BMSC
NACA	7.6954e-57	0.64647	0.884	0.885	3.45762e-52	BMSC
HMGB2	9.66426e-56	1.28238	0.57	0.341	4.34225e-51	BMSC
H3F3A	8.71445e-55	0.706123	0.826	0.842	3.91549e-50	BMSC
EIF5A	3.9365e-54	1.51601	0.593	0.436	1.76871e-49	BMSC
JUND2	1.06928e-48	1.09561	0.609	0.404	4.80439e-44	BMSC
HMGA1	8.0119e-44	1.45626	0.312	0.124	3.59983e-39	BMSC
FTH1	3.68302e-43	0.277972	0.984	0.969	1.65482e-38	BMSC
HSP90AB11	1.27841e-42	0.791304	0.77	0.81	5.74402e-38	BMSC
TOP2A	1.81979e-41	1.11241	0.291	0.106	8.1765e-37	BMSC
SYNGR1	3.04624e-41	1.47201	0.321	0.137	1.36871e-36	BMSC
TYMS	1.06842e-39	1.29157	0.284	0.11	4.8005e-35	BMSC
GYPC	4.52555e-38	1.3083	0.498	0.332	2.03337e-33	BMSC
BTF3	3.10786e-33	0.635402	0.747	0.805	1.39639e-28	BMSC
GSTM3	4.10506e-32	1.41614	0.388	0.227	1.84444e-27	BMSC
YBX1	8.88379e-32	0.577491	0.777	0.817	3.99157e-27	BMSC
HSPD11	1.11801e-30	1.06968	0.577	0.512	5.02335e-26	BMSC
PPIA	1.95642e-30	0.591342	0.749	0.795	8.79039e-26	BMSC
S100A6	3.02615e-30	0.426756	0.874	0.868	1.35968e-25	BMSC
FAU	7.52796e-29	0.423924	0.893	0.931	3.38239e-24	BMSC
HSP90AA11	9.15587e-27	0.422073	0.898	0.927	4.11382e-22	BMSC
TMEM14C	5.74504e-26	1.34854	0.491	0.418	2.5813e-21	BMSC
UBE2C	1.87088e-21	0.743394	0.265	0.126	8.40604e-17	BMSC
DUT	6.34743e-21	1.19137	0.486	0.431	2.85196e-16	BMSC
ANP32B	1.3888e-20	1.15539	0.495	0.457	6.24003e-16	BMSC
CA2	1.02559e-18	0.986294	0.351	0.221	4.6081e-14	BMSC
H1FX1	3.57997e-18	1.14304	0.456	0.395	1.60852e-13	BMSC
SERBP1	1.77062e-17	0.842311	0.544	0.561	7.95557e-13	BMSC
HINT1	1.00953e-16	0.686632	0.626	0.715	4.53594e-12	BMSC
SET	2.47998e-16	0.932702	0.53	0.553	1.11428e-11	BMSC
SLC25A3	3.42658e-15	0.903199	0.533	0.568	1.5396e-10	BMSC
TUBA1B	1.15983e-12	0.317271	0.693	0.716	5.21122e-08	BMSC
HNRNPA2B12	1.67488e-12	0.726356	0.563	0.669	7.52538e-08	BMSC
LYZ	4.08429e-12	1.21562	0.349	0.256	1.83511e-07	BMSC
PSMD13	5.48526e-12	0.256957	0.098	0.274	2.46458e-07	BMSC
STMN1	1.38493e-11	0.74363	0.458	0.401	6.22264e-07	BMSC
WASF21	1.61788e-11	0.25879	0.163	0.381	7.26929e-07	BMSC
HMGN2	4.1481e-11	0.757714	0.549	0.615	1.86378e-06	BMSC
SRP72	5.01643e-11	0.306109	0.149	0.352	2.25393e-06	BMSC
UBE2D2	6.36147e-11	0.262917	0.184	0.413	2.85827e-06	BMSC
PRRC2C2	1.70056e-10	0.299497	0.2	0.435	7.64077e-06	BMSC
EIF4H	3.61124e-10	0.257528	0.109	0.274	1.62257e-05	BMSC
GHITM	6.32517e-10	0.281643	0.156	0.351	2.84196e-05	BMSC
RNASEH2C	1.68256e-09	0.256962	0.174	0.375	7.55991e-05	BMSC
ZNF706	2.00911e-09	0.25569	0.195	0.414	9.02714e-05	BMSC
RAN	2.8707e-09	0.762075	0.526	0.608	0.000128983	BMSC
NME4	3.15463e-09	1.08541	0.372	0.35	0.000141741	BMSC
TLN11	3.296e-09	0.250673	0.144	0.321	0.000148093	BMSC
TCF25	3.74784e-09	0.254995	0.181	0.383	0.000168394	BMSC
PDAP1	3.90062e-09	0.347158	0.13	0.298	0.000175259	BMSC
LDHB	4.1909e-09	0.499228	0.591	0.659	0.000188301	BMSC
SF3B5	4.58527e-09	0.266099	0.24	0.491	0.000206021	BMSC
H2AFZ	5.80721e-09	0.438279	0.591	0.656	0.000260924	BMSC
HNRNPH31	5.93685e-09	0.263967	0.14	0.31	0.000266748	BMSC
NDUFAF3	6.37754e-09	0.299432	0.191	0.397	0.000286549	BMSC
CD1641	7.26113e-09	0.256763	0.17	0.359	0.00032625	BMSC
NUDCD2	8.23883e-09	0.251646	0.107	0.254	0.000370179	BMSC
SF3B2	1.14549e-08	0.296389	0.179	0.375	0.000514679	BMSC
YBX32	1.41783e-08	0.936485	0.34	0.294	0.000637045	BMSC
PSMB4	1.48178e-08	0.38038	0.151	0.327	0.000665778	BMSC
UQCRC2	1.54458e-08	0.253591	0.165	0.346	0.000693994	BMSC
GNB1	1.56688e-08	0.294342	0.119	0.27	0.000704013	BMSC
UQCC2	1.63087e-08	0.260199	0.163	0.343	0.000732767	BMSC
TMEM14B	2.37178e-08	1.1437	0.372	0.361	0.00106566	BMSC
EBPL	2.50761e-08	0.338438	0.126	0.281	0.00112669	BMSC
DNAJC7	2.64707e-08	0.364338	0.116	0.265	0.00118936	BMSC
ERP29	2.82062e-08	0.25405	0.23	0.461	0.00126733	BMSC
NOL7	3.08501e-08	0.283763	0.163	0.342	0.00138613	BMSC
VBP1	3.43493e-08	0.270708	0.121	0.27	0.00154335	BMSC
SH3BGRL	3.74217e-08	0.381903	0.212	0.427	0.00168139	BMSC
SNW1	3.7547e-08	0.331634	0.133	0.29	0.00168702	BMSC
POLR2I	4.85967e-08	0.272138	0.149	0.314	0.0021835	BMSC
STAU1	4.94641e-08	0.297628	0.116	0.261	0.00222247	BMSC
RNPS1	5.06383e-08	0.293309	0.14	0.299	0.00227523	BMSC
DNAJC19	6.01885e-08	0.272801	0.123	0.271	0.00270433	BMSC
PRMT1	6.47244e-08	0.286241	0.144	0.307	0.00290813	BMSC
TPRKB	7.114e-08	0.336934	0.133	0.287	0.00319639	BMSC
HNRNPH1	7.78238e-08	0.810484	0.44	0.45	0.0034967	BMSC
PYURF	8.12257e-08	0.265356	0.191	0.383	0.00364955	BMSC
H2AFJ	9.04871e-08	0.269546	0.123	0.267	0.00406567	BMSC
NCL	9.48771e-08	0.872679	0.474	0.546	0.00426292	BMSC
CANX1	9.55215e-08	0.309889	0.188	0.379	0.00429188	BMSC
RSRC2	1.37472e-07	0.383333	0.181	0.365	0.00617676	BMSC
CKS2	1.62015e-07	0.937308	0.321	0.275	0.00727951	BMSC
DECR1	1.68717e-07	0.368986	0.156	0.322	0.00758065	BMSC
NDUFV2	1.74913e-07	0.282754	0.221	0.433	0.00785903	BMSC
FDPS	1.89282e-07	0.28838	0.17	0.343	0.00850461	BMSC
EEF2	1.91139e-07	0.480696	0.584	0.708	0.00858806	BMSC
PSMC5	2.18702e-07	0.316352	0.174	0.351	0.00982649	BMSC
TALDO1	2.42164e-07	0.947996	0.4	0.415	0.0108807	BMSC
GTF3C6	2.65949e-07	0.326075	0.165	0.334	0.0119494	BMSC
OSBPL8	2.94245e-07	0.338405	0.116	0.252	0.0132207	BMSC
SMC3	3.32833e-07	0.288041	0.123	0.26	0.0149545	BMSC
RBM251	3.65074e-07	0.299814	0.216	0.418	0.0164031	BMSC
UBXN1	3.67e-07	0.361223	0.179	0.355	0.0164897	BMSC
HNRNPC	3.76622e-07	0.320141	0.284	0.543	0.016922	BMSC
CSDE1	3.92631e-07	0.445872	0.2	0.395	0.0176413	BMSC
TPR	5.15479e-07	0.267706	0.181	0.353	0.023161	BMSC
KPNB1	6.27117e-07	0.370176	0.147	0.297	0.028177	BMSC
IDH2	6.27251e-07	0.26539	0.181	0.354	0.028183	BMSC
TXN2	7.36943e-07	0.343156	0.172	0.34	0.0331116	BMSC
HNRNPD	8.14753e-07	0.995887	0.356	0.348	0.0366077	BMSC
BPTF2	8.44473e-07	0.303546	0.123	0.257	0.037943	BMSC
PSMA2	8.70326e-07	0.255282	0.253	0.48	0.0391046	BMSC
METTL9	9.6045e-07	0.38278	0.128	0.264	0.043154	BMSC
NHP2	9.63201e-07	0.377802	0.195	0.376	0.0432776	BMSC
BANF1	9.88137e-07	0.323475	0.235	0.447	0.044398	BMSC
TPM3	9.99493e-07	0.288662	0.242	0.454	0.0449082	BMSC
EIF2S31	1.14847e-06	0.346824	0.142	0.286	0.0516021	BMSC
ACADVL1	1.17818e-06	0.338178	0.144	0.29	0.0529366	BMSC
GTF2A2	1.18475e-06	0.36033	0.209	0.398	0.0532321	BMSC
EIF3A	1.20958e-06	1.07763	0.351	0.348	0.0543475	BMSC
MGST2	1.37339e-06	0.275079	0.137	0.276	0.0617076	BMSC
CCT7	1.42302e-06	0.326144	0.186	0.359	0.0639377	BMSC
HADHB	1.58687e-06	0.374806	0.144	0.287	0.0712996	BMSC
PNRC12	1.81095e-06	0.258869	0.24	0.438	0.0813676	BMSC
PRPF40A	2.1992e-06	0.37231	0.16	0.313	0.0988123	BMSC
PSMA5	2.22117e-06	0.414686	0.184	0.354	0.0997995	BMSC
SRI	2.83855e-06	0.315756	0.223	0.418	0.127539	BMSC
GDI2	3.04869e-06	0.483964	0.202	0.386	0.136981	BMSC
RAD23A	3.62331e-06	0.379749	0.184	0.349	0.162799	BMSC
THOC7	4.34509e-06	0.488389	0.151	0.295	0.195229	BMSC
TRA2B1	4.57296e-06	0.339188	0.253	0.462	0.205467	BMSC
PSMG2	4.65645e-06	0.30049	0.137	0.269	0.209219	BMSC
HSPA9	4.77953e-06	0.383025	0.156	0.3	0.214749	BMSC
PGLS	5.43767e-06	0.390917	0.165	0.315	0.24432	BMSC
KMT2E2	5.71168e-06	0.373633	0.153	0.294	0.256631	BMSC
MAGOH	5.87708e-06	0.357534	0.184	0.345	0.264063	BMSC
U2SURP	6.00679e-06	0.402336	0.181	0.342	0.269891	BMSC
NKTR1	6.42677e-06	0.359997	0.177	0.33	0.288761	BMSC
SNRNP701	7.46079e-06	0.317703	0.149	0.285	0.335221	BMSC
THRAP3	7.60599e-06	0.428387	0.179	0.339	0.341745	BMSC
CCT3	8.41596e-06	0.325622	0.223	0.408	0.378137	BMSC
METTL5	8.58551e-06	0.411261	0.137	0.265	0.385755	BMSC
TNRC6B2	1.02714e-05	0.320024	0.135	0.26	0.461506	BMSC
PSMC3	1.03817e-05	0.363845	0.188	0.349	0.466461	BMSC
PSME1	1.06036e-05	0.369574	0.265	0.486	0.476429	BMSC
HP1BP31	1.09578e-05	0.351248	0.184	0.338	0.492344	BMSC
MZT2A	1.15311e-05	0.291088	0.24	0.43	0.518102	BMSC
PA2G4	1.6783e-05	0.848756	0.407	0.446	0.754078	BMSC
PSMC1	1.85991e-05	0.380907	0.163	0.303	0.835674	BMSC
TOMM22	1.9133e-05	0.424348	0.188	0.347	0.859665	BMSC
SLC25A39	1.96901e-05	0.403465	0.137	0.26	0.884696	BMSC
SF3B12	1.97228e-05	0.388004	0.195	0.355	0.886163	BMSC
PSMD14	2.06033e-05	0.369449	0.137	0.261	0.925727	BMSC
SRSF3	2.10663e-05	0.615211	0.491	0.599	0.94653	BMSC
GTF2I1	2.70008e-05	0.3152	0.142	0.265	1	BMSC
ZNF2071	2.9366e-05	0.405418	0.135	0.254	1	BMSC
PHB2	3.21698e-05	0.367631	0.198	0.358	1	BMSC
CCT4	3.39387e-05	0.391428	0.221	0.396	1	BMSC
HNRNPM	3.76493e-05	0.353892	0.226	0.404	1	BMSC
TIMM13	4.66054e-05	0.251192	0.279	0.482	1	BMSC
MCL11	4.77991e-05	0.277757	0.167	0.297	1	BMSC
DNAJC8	5.0006e-05	0.368768	0.23	0.41	1	BMSC
RBM392	5.3006e-05	0.277066	0.328	0.591	1	BMSC
EIF4B2	6.50696e-05	0.96559	0.321	0.32	1	BMSC
SRP9	6.64304e-05	0.394053	0.24	0.424	1	BMSC
SRSF9	7.08071e-05	0.442347	0.272	0.486	1	BMSC
FUS1	7.55973e-05	0.310892	0.279	0.485	1	BMSC
PRDX6	7.91863e-05	0.273811	0.305	0.527	1	BMSC
GLRX5	8.13504e-05	1.05637	0.314	0.314	1	BMSC
CDK4	0.000101192	0.495727	0.153	0.277	1	BMSC
EWSR11	0.000101753	0.41657	0.151	0.272	1	BMSC
REXO2	0.000119157	1.03882	0.321	0.326	1	BMSC
TUBB	0.000127571	0.344961	0.547	0.605	1	BMSC
TXNL1	0.000128111	0.44119	0.202	0.358	1	BMSC
NDUFB6	0.000131191	0.419652	0.198	0.346	1	BMSC
44460	0.000134996	0.428582	0.16	0.286	1	BMSC
XRCC6	0.000161468	0.436945	0.202	0.354	1	BMSC
NUDC	0.000171035	0.406472	0.223	0.387	1	BMSC
PHB	0.000171985	0.371849	0.233	0.403	1	BMSC
GLRX	0.000184956	0.286478	0.179	0.306	1	BMSC
NONO	0.000204187	0.445271	0.156	0.275	1	BMSC
MT2A1	0.000209558	0.432785	0.526	0.559	1	BMSC
CLNS1A	0.000234092	0.293218	0.195	0.332	1	BMSC
NASP	0.000238182	0.893563	0.309	0.306	1	BMSC
ST13	0.000286139	0.355241	0.295	0.511	1	BMSC
LSM6	0.000311792	0.490505	0.156	0.273	1	BMSC
DDX172	0.000312625	0.432344	0.212	0.364	1	BMSC
FXR1	0.000315842	0.43059	0.144	0.253	1	BMSC
PSMC6	0.000325656	0.482807	0.144	0.254	1	BMSC
UBE2I	0.000345099	0.497577	0.228	0.395	1	BMSC
PRPF4B	0.000402654	0.399193	0.167	0.286	1	BMSC
EIF3L	0.000445403	0.38741	0.256	0.435	1	BMSC
GSPT1	0.000465472	0.48132	0.149	0.259	1	BMSC
AES2	0.000478601	0.484	0.174	0.3	1	BMSC
BOLA3	0.000479205	0.412498	0.17	0.29	1	BMSC
SYNCRIP	0.000519237	0.482559	0.179	0.306	1	BMSC
SLTM	0.0005786	0.41089	0.193	0.327	1	BMSC
PCNA	0.000596793	0.86781	0.258	0.237	1	BMSC
CNBP	0.000644523	0.452238	0.291	0.502	1	BMSC
FAM133B1	0.000668748	0.414843	0.17	0.287	1	BMSC
SNRPG	0.000669641	0.269929	0.342	0.574	1	BMSC
ETFA	0.000699407	0.473384	0.16	0.274	1	BMSC
PPP1CC1	0.00070609	0.421794	0.151	0.258	1	BMSC
TSC22D11	0.00070849	0.461887	0.167	0.281	1	BMSC
TUFM	0.000733954	0.379967	0.265	0.444	1	BMSC
MPC2	0.000785995	0.909039	0.34	0.371	1	BMSC
TUBA1C	0.000795634	0.290207	0.226	0.365	1	BMSC
FKBP8	0.000809656	0.488602	0.214	0.361	1	BMSC
HNRNPR	0.000849519	0.456851	0.209	0.352	1	BMSC
TUBB4B	0.000899248	0.799848	0.351	0.375	1	BMSC
H2AFV	0.0012869	0.768261	0.365	0.408	1	BMSC
SF12	0.00143993	0.434756	0.188	0.309	1	BMSC
COPS3	0.00144033	0.374599	0.167	0.274	1	BMSC
NDUFA10	0.00144249	0.520793	0.16	0.269	1	BMSC
ZFAS1	0.00145637	0.266293	0.374	0.618	1	BMSC
RBBP7	0.00146717	0.465546	0.151	0.252	1	BMSC
ARL2	0.00152398	0.467864	0.179	0.297	1	BMSC
APRT	0.00153838	0.321538	0.307	0.507	1	BMSC
CCT5	0.00165369	0.458784	0.212	0.351	1	BMSC
YY11	0.00180965	0.561061	0.179	0.298	1	BMSC
SNRPD3	0.00192094	0.454562	0.265	0.44	1	BMSC
PRKDC	0.00192535	0.847981	0.256	0.245	1	BMSC
PCBP2	0.00203086	0.442603	0.284	0.472	1	BMSC
MBNL12	0.00219593	0.418072	0.16	0.262	1	BMSC
ILF3	0.00239147	0.47534	0.165	0.27	1	BMSC
DDT	0.00243111	0.378495	0.293	0.479	1	BMSC
SSBP1	0.00275723	0.401242	0.305	0.511	1	BMSC
GTF3A	0.00296563	0.513646	0.244	0.404	1	BMSC
EIF3H	0.00310757	0.321093	0.342	0.557	1	BMSC
FIS1	0.00364814	0.56048	0.253	0.419	1	BMSC
TXNIP2	0.0036965	0.432018	0.388	0.407	1	BMSC
TMEM141	0.00395973	0.563596	0.172	0.279	1	BMSC
ANP32A	0.00446592	0.471641	0.202	0.325	1	BMSC
SRSF52	0.00482666	0.463951	0.3	0.491	1	BMSC
SRSF10	0.00508098	0.492843	0.23	0.371	1	BMSC
PCMT1	0.00508228	0.584852	0.174	0.281	1	BMSC
TKT	0.00565453	0.289883	0.24	0.37	1	BMSC
RAD21	0.00594605	0.421482	0.167	0.263	1	BMSC
TCEA1	0.00711126	0.438803	0.235	0.371	1	BMSC
BCLAF12	0.00723608	0.607374	0.17	0.27	1	BMSC
SSB	0.00816459	0.361405	0.298	0.475	1	BMSC
SRSF2	0.00914676	0.489884	0.293	0.475	1	BMSC
HSPA1B2	0.00937618	0.723536	0.472	0.563	1	BMSC
RPS121	0	2.37302	0.985	0.141	0	CD4T
IL7R	0	2.33544	0.733	0.056	0	CD4T
RPS3A1	0	2.32867	0.982	0.14	0	CD4T
RPL341	0	2.31674	0.996	0.142	0	CD4T
RPL321	0	2.31236	0.992	0.142	0	CD4T
RPS141	0	2.30449	0.994	0.141	0	CD4T
RPL131	0	2.28361	0.997	0.143	0	CD4T
RPL301	0	2.28213	0.983	0.138	0	CD4T
RPS271	0	2.27893	0.995	0.142	0	CD4T
RPS61	0	2.27333	0.987	0.14	0	CD4T
RPS15A1	0	2.26493	0.986	0.141	0	CD4T
RPS27A1	0	2.26144	0.993	0.142	0	CD4T
RPL101	0	2.25743	0.998	0.143	0	CD4T
RPL391	0	2.25471	0.994	0.141	0	CD4T
RPS31	0	2.24389	0.984	0.14	0	CD4T
RPL91	0	2.23454	0.97	0.139	0	CD4T
RPL211	0	2.23397	0.992	0.141	0	CD4T
RPS291	0	2.23386	0.97	0.135	0	CD4T
RPS131	0	2.22912	0.978	0.138	0	CD4T
RPS181	0	2.22165	0.994	0.142	0	CD4T
RPL71	0	2.22101	0.988	0.139	0	CD4T
RPS4X1	0	2.21848	0.986	0.14	0	CD4T
RPL111	0	2.21334	0.99	0.141	0	CD4T
RPLP21	0	2.20284	0.989	0.141	0	CD4T
RPL281	0	2.19998	0.992	0.142	0	CD4T
RPS251	0	2.19968	0.976	0.138	0	CD4T
RPLP11	0	2.17642	0.996	0.143	0	CD4T
RPL141	0	2.17592	0.963	0.135	0	CD4T
RPL13A1	0	2.15892	0.99	0.141	0	CD4T
RPL33	0	2.15884	0.979	0.14	0	CD4T
RPL191	0	2.15806	0.981	0.14	0	CD4T
RPS22	0	2.15703	0.99	0.141	0	CD4T
RPS281	0	2.15007	0.984	0.14	0	CD4T
RPL411	0	2.14454	0.996	0.142	0	CD4T
RPL261	0	2.14221	0.987	0.14	0	CD4T
RPL371	0	2.13907	0.966	0.136	0	CD4T
RPL35A1	0	2.13541	0.974	0.137	0	CD4T
RPS81	0	2.13452	0.985	0.14	0	CD4T
RPL23A1	0	2.12879	0.977	0.138	0	CD4T
RPS231	0	2.11386	0.987	0.141	0	CD4T
RPS191	0	2.11327	0.992	0.142	0	CD4T
RPS161	0	2.10564	0.967	0.137	0	CD4T
RPL121	0	2.10118	0.977	0.138	0	CD4T
RPL10A1	0	2.09617	0.96	0.134	0	CD4T
RPL311	0	2.09571	0.917	0.121	0	CD4T
RPS151	0	2.09153	0.991	0.141	0	CD4T
RPS201	0	2.08981	0.943	0.129	0	CD4T
RPL51	0	2.08843	0.946	0.133	0	CD4T
RPL361	0	2.0881	0.971	0.135	0	CD4T
RPL27A1	0	2.08307	0.972	0.136	0	CD4T
RPL181	0	2.05296	0.964	0.137	0	CD4T
RPL18A1	0	2.05016	0.984	0.141	0	CD4T
RPL291	0	2.04273	0.956	0.136	0	CD4T
RPS241	0	2.04115	0.977	0.139	0	CD4T
RPL221	0	2.03755	0.939	0.13	0	CD4T
RPS101	0	2.03597	0.922	0.13	0	CD4T
RPL381	0	2.03012	0.931	0.126	0	CD4T
RPL241	0	2.01894	0.95	0.133	0	CD4T
RPSA1	0	2.01816	0.928	0.127	0	CD4T
RPL37A1	0	2.01603	0.963	0.136	0	CD4T
RPS211	0	2.00123	0.932	0.128	0	CD4T
RPS71	0	1.99579	0.964	0.136	0	CD4T
RPS91	0	1.99093	0.961	0.136	0	CD4T
UBA521	0	1.97599	0.953	0.134	0	CD4T
RPL351	0	1.97478	0.969	0.135	0	CD4T
RPL271	0	1.97433	0.948	0.131	0	CD4T
RPL61	0	1.96014	0.955	0.134	0	CD4T
RPS51	0	1.95994	0.948	0.133	0	CD4T
MT-CO31	0	1.94789	0.986	0.142	0	CD4T
RPL7A1	0	1.94332	0.945	0.134	0	CD4T
MT-ND21	0	1.93134	0.963	0.137	0	CD4T
MT-ATP61	0	1.9269	0.974	0.141	0	CD4T
RPL151	0	1.92433	0.981	0.139	0	CD4T
MT-CO11	0	1.92313	0.991	0.143	0	CD4T
MT-ND41	0	1.91844	0.985	0.142	0	CD4T
RPL42	0	1.90233	0.896	0.12	0	CD4T
MT-CYB1	0	1.89419	0.973	0.14	0	CD4T
RPL81	0	1.89153	0.977	0.139	0	CD4T
MT-CO21	0	1.87528	0.987	0.142	0	CD4T
RPLP01	0	1.87352	0.914	0.126	0	CD4T
RPS171	0	1.87258	0.878	0.117	0	CD4T
RPL231	0	1.87051	0.908	0.127	0	CD4T
MT-ND31	0	1.83713	0.941	0.136	0	CD4T
RPS261	0	1.83359	0.81	0.116	0	CD4T
RPL36A1	0	1.82858	0.854	0.107	0	CD4T
MT-ND11	0	1.81731	0.929	0.135	0	CD4T
RPS111	0	1.81616	0.938	0.135	0	CD4T
KLRB1	0	1.63519	0.291	0.031	0	CD4T
GNB2L13	0	1.63154	0.757	0.119	0	CD4T
LTB1	0	1.60666	0.602	0.051	0	CD4T
MT-ND51	0	1.59087	0.836	0.123	0	CD4T
IL32	0	1.57595	0.765	0.129	0	CD4T
TRAC	0	1.51629	0.611	0.039	0	CD4T
CD481	0	1.4915	0.715	0.132	0	CD4T
RPL36AL1	0	1.46014	0.75	0.1	0	CD4T
CD521	0	1.45258	0.734	0.097	0	CD4T
RPL171	0	1.44646	0.693	0.082	0	CD4T
GLTSCR23	0	1.44365	0.66	0.086	0	CD4T
CD3E	0	1.43722	0.671	0.044	0	CD4T
CD3D	0	1.4247	0.681	0.049	0	CD4T
TRBC2	0	1.38716	0.543	0.043	0	CD4T
CD691	0	1.38337	0.618	0.088	0	CD4T
TXNIP3	0	1.31319	0.755	0.384	0	CD4T
FYB	0	1.28006	0.539	0.035	0	CD4T
RPS4Y11	0	1.18807	0.34	0.042	0	CD4T
ATP5E3	0	1.18067	0.649	0.101	0	CD4T
CXCR41	0	1.17578	0.692	0.2	0	CD4T
CD2	0	1.14334	0.502	0.04	0	CD4T
ATP5L3	0	1.14047	0.624	0.09	0	CD4T
CD3G	0	1.14035	0.526	0.033	0	CD4T
TRBC1	0	1.1355	0.337	0.028	0	CD4T
ZFP36L23	0	1.12803	0.746	0.417	0	CD4T
TNFAIP31	0	1.12007	0.44	0.149	0	CD4T
PTPRC1	0	1.0788	0.701	0.198	0	CD4T
CD7	0	1.03825	0.442	0.033	0	CD4T
CCL5	0	1.02795	0.383	0.102	0	CD4T
ATP5G23	0	1.02794	0.579	0.087	0	CD4T
BTG11	0	1.02586	0.868	0.617	0	CD4T
RPS27L1	0	1.0225	0.485	0.076	0	CD4T
ACAP11	0	1.01746	0.512	0.065	0	CD4T
HBA11	0	1.00233	0.525	0.075	0	CD4T
ETS12	0	0.97453	0.462	0.083	0	CD4T
KLF22	0	0.969254	0.503	0.217	0	CD4T
PIK3IP11	0	0.938091	0.445	0.082	0	CD4T
CORO1A1	0	0.936128	0.65	0.18	0	CD4T
SARAF1	0	0.932279	0.755	0.468	0	CD4T
DDX3X1	0	0.9308	0.437	0.064	0	CD4T
LCK	0	0.93043	0.436	0.033	0	CD4T
EVL1	0	0.928675	0.596	0.173	0	CD4T
TPT12	0	0.91894	0.982	0.952	0	CD4T
RSL24D11	0	0.908919	0.443	0.055	0	CD4T
RBM31	0	0.908664	0.472	0.066	0	CD4T
STK41	0	0.899354	0.544	0.171	0	CD4T
BCL11B	0	0.888536	0.37	0.035	0	CD4T
IKZF11	0	0.887569	0.426	0.06	0	CD4T
SPOCK2	0	0.886105	0.386	0.025	0	CD4T
SMCHD11	0	0.8818	0.477	0.146	0	CD4T
ATM1	0	0.8793	0.481	0.147	0	CD4T
MT-ND4L1	0	0.870243	0.414	0.064	0	CD4T
CYTIP1	0	0.87021	0.426	0.077	0	CD4T
TCF7	0	0.850687	0.389	0.063	0	CD4T
TSC22D32	0	0.842543	0.658	0.427	0	CD4T
CLEC2D1	0	0.809448	0.423	0.066	0	CD4T
C19orf432	0	0.803237	0.434	0.063	0	CD4T
JUND3	0	0.787863	0.675	0.388	0	CD4T
IL2RG1	0	0.780586	0.404	0.087	0	CD4T
ALDOA3	0	0.774718	0.435	0.063	0	CD4T
HCST	0	0.77313	0.637	0.185	0	CD4T
POLR2J32	0	0.770682	0.348	0.044	0	CD4T
CELF21	0	0.770245	0.436	0.103	0	CD4T
TRAF3IP31	0	0.766909	0.357	0.045	0	CD4T
TBC1D10C1	0	0.754943	0.363	0.046	0	CD4T
STK17B1	0	0.754214	0.459	0.142	0	CD4T
JUNB2	0	0.749911	0.776	0.605	0	CD4T
ITM2A	0	0.745985	0.331	0.053	0	CD4T
RORA	0	0.74054	0.327	0.069	0	CD4T
ATP5O3	0	0.727516	0.384	0.053	0	CD4T
SYNE21	0	0.723449	0.361	0.102	0	CD4T
SELL1	0	0.72078	0.285	0.043	0	CD4T
MRPS21	0	0.719787	0.313	0.046	0	CD4T
ATP5D3	0	0.71974	0.387	0.06	0	CD4T
DUSP21	0	0.719132	0.383	0.154	0	CD4T
CD247	0	0.703943	0.331	0.027	0	CD4T
GIMAP7	0	0.703883	0.373	0.082	0	CD4T
RBL21	0	0.701121	0.375	0.093	0	CD4T
FAM65B1	0	0.700198	0.301	0.027	0	CD4T
GZMA	0	0.695137	0.255	0.077	0	CD4T
TMC8	0	0.694074	0.319	0.037	0	CD4T
PCSK72	0	0.68615	0.408	0.134	0	CD4T
CNOT6L	0	0.67905	0.308	0.084	0	CD4T
TUBA4A	0	0.677563	0.328	0.064	0	CD4T
KIAA15511	0	0.674189	0.379	0.12	0	CD4T
AES3	0	0.673813	0.577	0.281	0	CD4T
EEF1A12	0	0.669513	0.99	0.968	0	CD4T
ITK	0	0.666604	0.263	0.014	0	CD4T
ARHGEF11	0	0.655686	0.365	0.09	0	CD4T
GZMM	0	0.654191	0.311	0.039	0	CD4T
RHOH1	0	0.65405	0.291	0.043	0	CD4T
CD27	0	0.650032	0.285	0.031	0	CD4T
HLA-F1	0	0.649409	0.435	0.153	0	CD4T
SLC38A11	0	0.643775	0.32	0.062	0	CD4T
SLFN51	0	0.64251	0.324	0.087	0	CD4T
HMHA11	0	0.642265	0.295	0.031	0	CD4T
TSPYL22	0	0.639684	0.335	0.105	0	CD4T
PLAC81	0	0.63738	0.329	0.051	0	CD4T
LEF1	0	0.633591	0.299	0.079	0	CD4T
CD96	0	0.629127	0.262	0.019	0	CD4T
22525	0	0.623854	0.363	0.126	0	CD4T
HLA-E1	0	0.622006	0.8	0.523	0	CD4T
ELF11	0	0.620166	0.433	0.188	0	CD4T
PPP2R5C	0	0.616628	0.443	0.215	0	CD4T
LIMD21	0	0.613757	0.473	0.19	0	CD4T
AKNA1	0	0.612327	0.332	0.064	0	CD4T
CDC42SE21	0	0.611998	0.364	0.115	0	CD4T
SATB1	0	0.604204	0.29	0.057	0	CD4T
STK17A1	0	0.603647	0.401	0.149	0	CD4T
EIF4B3	0	0.598508	0.566	0.303	0	CD4T
MRPL20	0	0.597226	0.258	0.042	0	CD4T
SORL1	0	0.595702	0.289	0.041	0	CD4T
ISG201	0	0.58883	0.375	0.111	0	CD4T
TCEB23	0	0.587564	0.349	0.061	0	CD4T
USMG52	0	0.584953	0.306	0.048	0	CD4T
PARP8	0	0.583403	0.251	0.049	0	CD4T
SELK2	0	0.581085	0.276	0.056	0	CD4T
AAK1	0	0.580406	0.405	0.162	0	CD4T
FYN	0	0.580213	0.367	0.14	0	CD4T
BIN2	0	0.578684	0.315	0.061	0	CD4T
GPSM31	0	0.577404	0.466	0.181	0	CD4T
SEPW11	0	0.575085	0.281	0.037	0	CD4T
MBNL13	0	0.574947	0.5	0.245	0	CD4T
C14orf1662	0	0.572354	0.307	0.046	0	CD4T
C14orf23	0	0.571385	0.327	0.054	0	CD4T
C19orf60	0	0.568476	0.281	0.038	0	CD4T
PTGER4	0	0.566935	0.261	0.058	0	CD4T
C9orf142	0	0.566834	0.257	0.034	0	CD4T
ANKRD122	0	0.564926	0.505	0.273	0	CD4T
RARRES3	0	0.562314	0.42	0.145	0	CD4T
CD371	0	0.56223	0.593	0.158	0	CD4T
PNRC13	0	0.559142	0.66	0.422	0	CD4T
FKBP51	0	0.558238	0.317	0.122	0	CD4T
LAT	0	0.556342	0.332	0.099	0	CD4T
44440	0	0.549624	0.3	0.078	0	CD4T
ADD32	0	0.548079	0.311	0.091	0	CD4T
RPL22L11	0	0.546505	0.263	0.051	0	CD4T
CCND31	0	0.544288	0.425	0.18	0	CD4T
ICAM31	0	0.542518	0.338	0.102	0	CD4T
HBA23	0	0.540705	0.552	0.106	0	CD4T
ANKRD441	0	0.536074	0.303	0.08	0	CD4T
FNBP11	0	0.535094	0.339	0.105	0	CD4T
RCAN3	0	0.532532	0.261	0.064	0	CD4T
ZC3HAV12	0	0.52792	0.346	0.144	0	CD4T
ARHGDIB	0	0.525197	0.704	0.338	0	CD4T
BIRC31	0	0.524242	0.328	0.122	0	CD4T
TNFAIP81	0	0.520991	0.342	0.112	0	CD4T
DOCK81	0	0.518161	0.293	0.077	0	CD4T
WHSC1L12	0	0.517847	0.275	0.043	0	CD4T
ATP5H1	0	0.513125	0.254	0.031	0	CD4T
RAC21	0	0.512468	0.549	0.223	0	CD4T
SEMA4D	0	0.510813	0.262	0.067	0	CD4T
ATP5I3	0	0.505067	0.261	0.047	0	CD4T
ATP5G33	0	0.50438	0.292	0.05	0	CD4T
PDE7A1	0	0.504235	0.255	0.064	0	CD4T
SEP152	0	0.502852	0.274	0.051	0	CD4T
GIMAP4	0	0.49948	0.344	0.103	0	CD4T
CYLD1	0	0.497872	0.294	0.102	0	CD4T
ARL4C	0	0.48974	0.431	0.186	0	CD4T
ATP5A13	0	0.489283	0.263	0.042	0	CD4T
ATPIF13	0	0.488923	0.301	0.05	0	CD4T
ATP5J4	0	0.486657	0.284	0.051	0	CD4T
LCP1	0	0.480271	0.417	0.168	0	CD4T
GIMAP1	0	0.475988	0.27	0.06	0	CD4T
GOLGA8B	0	0.475067	0.265	0.07	0	CD4T
MLLT61	0	0.472849	0.295	0.085	0	CD4T
ARHGAP15	0	0.472136	0.278	0.07	0	CD4T
PIP4K2A	0	0.471569	0.304	0.106	0	CD4T
EEF1B22	0	0.462515	0.885	0.761	0	CD4T
TMC6	0	0.457136	0.266	0.072	0	CD4T
CD44	0	0.45652	0.507	0.251	0	CD4T
TSTD11	0	0.453765	0.257	0.07	0	CD4T
RASGRP21	0	0.447393	0.251	0.062	0	CD4T
LBH1	0	0.440673	0.319	0.118	0	CD4T
MGAT4A	0	0.439987	0.263	0.069	0	CD4T
FMNL11	0	0.407052	0.272	0.085	0	CD4T
HBB3	0	0.353042	0.709	0.139	0	CD4T
DDX52	8.2881e-308	0.455529	0.811	0.638	3.72393e-303	CD4T
MGEA52	1.15092e-306	0.464315	0.343	0.14	5.17121e-302	CD4T
SLC2A32	1.05717e-305	0.547172	0.392	0.173	4.74999e-301	CD4T
FAM107B1	2.31925e-298	0.479972	0.32	0.129	1.04206e-293	CD4T
DDX62	8.35856e-289	0.428296	0.318	0.129	3.75558e-284	CD4T
PABPC11	2.1295e-286	0.421282	0.838	0.667	9.56806e-282	CD4T
TOB1	9.12073e-285	0.564614	0.264	0.098	4.09803e-280	CD4T
BTG22	3.48198e-283	0.628575	0.387	0.177	1.56449e-278	CD4T
SRSF53	1.89903e-279	0.475961	0.684	0.477	8.53252e-275	CD4T
PPP1R21	2.14154e-271	0.535857	0.402	0.204	9.62214e-267	CD4T
IRF12	3.63089e-270	0.557337	0.376	0.175	1.63139e-265	CD4T
GMFG	4.70264e-270	0.331279	0.599	0.333	2.11295e-265	CD4T
CD531	3.85487e-266	0.338319	0.469	0.225	1.73203e-261	CD4T
LEPROTL1	1.1823e-262	0.555415	0.457	0.258	5.3122e-258	CD4T
SF13	6.38037e-254	0.459254	0.506	0.295	2.86676e-249	CD4T
SUN21	2.78556e-253	0.37497	0.306	0.127	1.25158e-248	CD4T
PDCD41	6.68165e-250	0.475882	0.339	0.155	3.00213e-245	CD4T
RNF213	3.22788e-248	0.43911	0.426	0.221	1.45032e-243	CD4T
ZNF3311	2.61888e-244	0.504604	0.282	0.114	1.17669e-239	CD4T
SMAP21	1.03982e-235	0.416889	0.33	0.152	4.672e-231	CD4T
FOXP12	9.94636e-233	0.429812	0.357	0.172	4.469e-228	CD4T
EVI2B1	1.57364e-223	0.336986	0.36	0.17	7.07052e-219	CD4T
WIPF1	7.65956e-213	0.423167	0.361	0.182	3.44152e-208	CD4T
TMEM1231	8.30803e-203	0.386088	0.414	0.23	3.73288e-198	CD4T
KMT2A2	4.734e-193	0.376106	0.292	0.137	2.12704e-188	CD4T
KMT2E3	3.36769e-190	0.405704	0.463	0.282	1.51314e-185	CD4T
GCC22	1.91866e-188	0.416469	0.409	0.233	8.62071e-184	CD4T
NKTR2	1.9883e-181	0.415585	0.494	0.318	8.93362e-177	CD4T
DDX173	1.83423e-179	0.399792	0.526	0.352	8.24139e-175	CD4T
BTN3A2	1.2642e-173	0.369649	0.27	0.128	5.68017e-169	CD4T
PSMA3-AS12	1.29953e-173	0.362546	0.309	0.155	5.83892e-169	CD4T
TNRC6B3	2.40282e-163	0.385776	0.415	0.249	1.07961e-158	CD4T
PNISR2	1.73017e-161	0.347478	0.598	0.438	7.77384e-157	CD4T
SVIP	4.49195e-152	0.317983	0.288	0.147	2.01828e-147	CD4T
OGT1	9.05916e-152	0.26313	0.253	0.118	4.07037e-147	CD4T
PIK3R11	1.26502e-151	0.393332	0.296	0.156	5.68388e-147	CD4T
UBALD21	1.18692e-143	0.298031	0.284	0.149	5.33296e-139	CD4T
ANAPC161	1.32359e-142	0.325419	0.558	0.404	5.94704e-138	CD4T
44448	3.31748e-142	0.320771	0.345	0.199	1.49058e-137	CD4T
G3BP21	5.95447e-138	0.357022	0.309	0.173	2.6754e-133	CD4T
TOMM7	6.997e-137	0.277104	0.79	0.682	3.14382e-132	CD4T
HNRNPL2	3.21943e-135	0.314356	0.261	0.134	1.44652e-130	CD4T
USP151	1.19355e-132	0.300739	0.288	0.156	5.36272e-128	CD4T
CDC42SE1	1.01153e-124	0.29331	0.335	0.196	4.5449e-120	CD4T
NOSIP	1.76142e-121	0.39817	0.368	0.238	7.91426e-117	CD4T
JAK12	7.25734e-119	0.324595	0.407	0.269	3.26079e-114	CD4T
ARID4B2	7.01835e-114	0.313171	0.381	0.247	3.15341e-109	CD4T
EPC12	1.24976e-113	0.298767	0.318	0.19	5.61528e-109	CD4T
CHD22	1.73367e-113	0.288756	0.275	0.153	7.78957e-109	CD4T
STAT31	6.06272e-101	0.263773	0.352	0.226	2.72404e-96	CD4T
CMPK1	6.30159e-99	0.283274	0.397	0.274	2.83137e-94	CD4T
STT3B1	1.70172e-95	0.284593	0.285	0.173	7.64599e-91	CD4T
CHD11	2.87269e-93	0.276952	0.274	0.162	1.29073e-88	CD4T
NSMCE31	2.59354e-90	0.267692	0.256	0.149	1.16531e-85	CD4T
PRRC2C3	2.90528e-90	0.269213	0.542	0.427	1.30537e-85	CD4T
VAMP22	7.78743e-89	0.265715	0.485	0.361	3.49897e-84	CD4T
OFD12	1.14845e-86	0.269546	0.276	0.167	5.16009e-82	CD4T
ZFP362	2.74737e-84	0.523423	0.502	0.374	1.23442e-79	CD4T
DNAJB11	3.24584e-84	0.447785	0.624	0.505	1.45839e-79	CD4T
YPEL51	1.09546e-81	0.404671	0.372	0.269	4.92203e-77	CD4T
NR4A21	1.85419e-70	0.285564	0.294	0.187	8.33108e-66	CD4T
HSPH12	3.69929e-13	0.296582	0.379	0.349	1.66213e-08	CD4T
CCL51	0	2.77679	0.961	0.087	0	CD8T
GZMK	0	2.42807	0.766	0.033	0	CD8T
NKG7	0	2.28804	0.875	0.048	0	CD8T
IL321	0	2.06753	0.881	0.14	0	CD8T
CST7	0	1.97249	0.783	0.043	0	CD8T
GZMA1	0	1.95816	0.789	0.061	0	CD8T
RPS292	0	1.94549	0.966	0.156	0	CD8T
MT-CO32	0	1.88977	0.988	0.163	0	CD8T
MT-ATP62	0	1.88912	0.975	0.162	0	CD8T
RPS272	0	1.84405	0.994	0.163	0	CD8T
CMC1	0	1.83135	0.715	0.238	0	CD8T
MT-CO12	0	1.82771	0.995	0.164	0	CD8T
DUSP22	0	1.82703	0.684	0.148	0	CD8T
MT-CYB2	0	1.80954	0.974	0.161	0	CD8T
RPS32	0	1.80948	0.983	0.161	0	CD8T
MT-ND22	0	1.8053	0.953	0.158	0	CD8T
MT-ND12	0	1.79874	0.942	0.154	0	CD8T
MT-ND42	0	1.7888	0.984	0.163	0	CD8T
RPS192	0	1.76612	0.991	0.163	0	CD8T
RPLP22	0	1.76472	0.992	0.162	0	CD8T
RPL412	0	1.75985	0.994	0.164	0	CD8T
MT-CO22	0	1.75975	0.987	0.163	0	CD8T
RPL13A2	0	1.74946	0.987	0.162	0	CD8T
RPL27A2	0	1.74814	0.957	0.157	0	CD8T
RPL282	0	1.74737	0.991	0.163	0	CD8T
RPS15A2	0	1.74031	0.99	0.162	0	CD8T
MT-ND32	0	1.71573	0.95	0.156	0	CD8T
RPL23A2	0	1.71446	0.972	0.159	0	CD8T
RPS27A2	0	1.70473	0.991	0.163	0	CD8T
RPS122	0	1.6929	0.981	0.162	0	CD8T
RPS202	0	1.68374	0.911	0.151	0	CD8T
TRAC1	0	1.67734	0.641	0.052	0	CD8T
RPS182	0	1.67493	0.99	0.164	0	CD8T
RPL212	0	1.67141	0.991	0.162	0	CD8T
RPS252	0	1.66934	0.971	0.159	0	CD8T
RPL310	0	1.66522	0.975	0.161	0	CD8T
RPS210	0	1.6551	0.987	0.162	0	CD8T
RPL132	0	1.65478	0.996	0.164	0	CD8T
RPS142	0	1.65473	0.989	0.163	0	CD8T
KLRD1	0	1.65432	0.47	0.017	0	CD8T
RPL302	0	1.65075	0.97	0.16	0	CD8T
RPL102	0	1.64922	0.992	0.165	0	CD8T
CD3D1	0	1.62877	0.735	0.063	0	CD8T
KLRB11	0	1.62319	0.414	0.033	0	CD8T
RPL92	0	1.62089	0.971	0.159	0	CD8T
IFNG	0	1.61809	0.265	0.01	0	CD8T
RPL392	0	1.61273	0.991	0.163	0	CD8T
RPS62	0	1.60817	0.978	0.162	0	CD8T
RPS282	0	1.60597	0.978	0.161	0	CD8T
TRBC21	0	1.60543	0.596	0.054	0	CD8T
PTPRC2	0	1.60138	0.818	0.206	0	CD8T
RPL192	0	1.59945	0.976	0.161	0	CD8T
RPS152	0	1.59387	0.984	0.162	0	CD8T
CD3E1	0	1.58976	0.723	0.058	0	CD8T
RPS72	0	1.58823	0.948	0.157	0	CD8T
RPS242	0	1.58309	0.975	0.16	0	CD8T
UBA522	0	1.57145	0.946	0.155	0	CD8T
RPL322	0	1.56806	0.994	0.163	0	CD8T
RPL35A2	0	1.55489	0.959	0.159	0	CD8T
RPL62	0	1.55386	0.938	0.155	0	CD8T
CD8A	0	1.55126	0.533	0.021	0	CD8T
RPL152	0	1.55013	0.972	0.16	0	CD8T
RPS162	0	1.54932	0.957	0.158	0	CD8T
CD692	0	1.54688	0.683	0.099	0	CD8T
RPL342	0	1.54656	0.994	0.163	0	CD8T
RPS3A2	0	1.54624	0.974	0.161	0	CD8T
RPLP12	0	1.54128	0.997	0.164	0	CD8T
XCL2	0	1.5392	0.408	0.01	0	CD8T
RPL372	0	1.53855	0.95	0.158	0	CD8T
RPS4X2	0	1.53671	0.978	0.162	0	CD8T
RPL112	0	1.53641	0.985	0.162	0	CD8T
RPL82	0	1.53175	0.97	0.16	0	CD8T
RPL262	0	1.52493	0.974	0.162	0	CD8T
RPL142	0	1.51455	0.947	0.156	0	CD8T
RPS262	0	1.51115	0.828	0.132	0	CD8T
RPL312	0	1.50973	0.846	0.143	0	CD8T
RPL242	0	1.5091	0.93	0.154	0	CD8T
RPL362	0	1.50666	0.938	0.157	0	CD8T
RPL122	0	1.50287	0.967	0.16	0	CD8T
RPL352	0	1.49955	0.934	0.157	0	CD8T
RPL7A2	0	1.49451	0.923	0.155	0	CD8T
RPL382	0	1.49067	0.883	0.148	0	CD8T
ATP5E4	0	1.48816	0.733	0.112	0	CD8T
CXCR42	0	1.48771	0.743	0.21	0	CD8T
RPS212	0	1.48675	0.899	0.149	0	CD8T
RPS172	0	1.48649	0.81	0.138	0	CD8T
RPS112	0	1.48508	0.93	0.155	0	CD8T
MT-ND52	0	1.48205	0.821	0.142	0	CD8T
RPL272	0	1.47997	0.912	0.152	0	CD8T
RPL37A2	0	1.4777	0.927	0.158	0	CD8T
RPL10A2	0	1.47707	0.947	0.156	0	CD8T
RPSA2	0	1.4762	0.902	0.148	0	CD8T
RPS232	0	1.45357	0.975	0.162	0	CD8T
RPL18A2	0	1.4535	0.98	0.162	0	CD8T
RPS102	0	1.45342	0.922	0.15	0	CD8T
HCST1	0	1.44903	0.826	0.189	0	CD8T
RPL72	0	1.44675	0.971	0.161	0	CD8T
RPL52	0	1.43682	0.923	0.154	0	CD8T
RPS132	0	1.43427	0.968	0.159	0	CD8T
RPS82	0	1.4222	0.969	0.162	0	CD8T
RPS92	0	1.42207	0.936	0.157	0	CD8T
RPL182	0	1.41248	0.954	0.158	0	CD8T
JUND4	0	1.39615	0.688	0.395	0	CD8T
TRBC11	0	1.39578	0.434	0.031	0	CD8T
RPL292	0	1.38172	0.944	0.157	0	CD8T
[truncated: 10,500 more rows]
