# Supplementary material for: A novel molecular classification method for osteosarcoma based on tumor cell differentiation trajectories
Source: Bone Res. 2023 Jan 2;11:1. doi: 10.1038/s41413-022-00233-w (PMC9806110; doi:10.1038/s41413-022-00233-w)
Supplement: Supplementary file 9 — Supplementary Table 2 [file 41413_2022_233_MOESM9_ESM.xlsx]

## Sheet: Supplementary Table 2_ Differen
Supplementary Table 2 | Differentially expressed genes(DEGs) in Mesenchymal cell clusters
Gene Symbol	P.value	Average Log2(Fold Change)	pct.1*	pct.2*	Adjusted p.value	cluster
CXCL12	0	4.53843	0.774	0.061	0	Adipocyte
LEPR	0	3.44531	0.67	0.017	0	Adipocyte
SEPP1	0	2.93933	0.853	0.003	0	Adipocyte
CP	0	2.59847	0.477	0.003	0	Adipocyte
IGF2	0	2.5883	0.559	0	0	Adipocyte
CHL1	0	2.22422	0.541	0.006	0	Adipocyte
FMO2	0	2.06652	0.484	0.002	0	Adipocyte
C7	0	2.0511	0.405	0.001	0	Adipocyte
FRZB	0	2.03938	0.573	0.023	0	Adipocyte
HBA2	0	2.01871	0.806	0.028	0	Adipocyte
TF	0	2.01089	0.412	0.012	0	Adipocyte
C10orf10	0	1.97228	0.362	0.001	0	Adipocyte
PLPP3	0	1.89415	0.53	0.041	0	Adipocyte
IGKC	0	1.88279	0.652	0.016	0	Adipocyte
PDK4	0	1.86853	0.53	0.016	0	Adipocyte
LHFP	0	1.80223	0.62	0.001	0	Adipocyte
GNB2L1	0	1.73362	0.688	0.019	0	Adipocyte
PTRF	0	1.68623	0.541	0.002	0	Adipocyte
NTRK2	0	1.66968	0.548	0.044	0	Adipocyte
ESM1	0	1.60936	0.394	0.016	0	Adipocyte
HBB	0	1.52711	0.91	0.041	0	Adipocyte
SELM	0	1.50719	0.599	0.007	0	Adipocyte
SEPW1	0	1.47047	0.462	0.004	0	Adipocyte
FMO3	0	1.36106	0.369	0.008	0	Adipocyte
GFRA1	0	1.33108	0.373	0.002	0	Adipocyte
ATP5G2	0	1.32619	0.559	0.013	0	Adipocyte
FAM134B	0	1.32422	0.326	0.003	0	Adipocyte
ATP5G3	0	1.27691	0.516	0.009	0	Adipocyte
ATP5E	0	1.25283	0.534	0.015	0	Adipocyte
CHRDL1	0	1.24024	0.341	0.008	0	Adipocyte
GLTSCR2	0	1.21691	0.43	0.008	0	Adipocyte
KITLG	0	1.19607	0.394	0.015	0	Adipocyte
44454	0	1.19179	0.466	0.005	0	Adipocyte
SHFM1	0	1.1742	0.473	0.008	0	Adipocyte
LINC00657	0	1.14288	0.455	0.004	0	Adipocyte
ABCA6	0	1.14219	0.341	0.004	0	Adipocyte
ATP5J	0	1.13809	0.462	0.01	0	Adipocyte
ATP5L	0	1.10849	0.487	0.013	0	Adipocyte
TUG1	0	1.10725	0.387	0.001	0	Adipocyte
IGLC2	0	1.09851	0.305	0.008	0	Adipocyte
ALDOA	0	1.07954	0.441	0.01	0	Adipocyte
EBF3	0	1.07254	0.333	0.014	0	Adipocyte
ZBTB16	0	1.07143	0.315	0.016	0	Adipocyte
ATP5D	0	1.07102	0.448	0.008	0	Adipocyte
TCEB2	0	1.06112	0.473	0.012	0	Adipocyte
PRKCDBP	0	1.05941	0.351	0.003	0	Adipocyte
WHSC1L1	0	1.05024	0.355	0.002	0	Adipocyte
ATP5B	0	1.04446	0.427	0.006	0	Adipocyte
LGI4	0	1.02767	0.355	0.018	0	Adipocyte
SYNPO2	0	1.01495	0.272	0.009	0	Adipocyte
C19orf43	0	1.01124	0.416	0.006	0	Adipocyte
POLR2J3	0	0.998954	0.355	0.004	0	Adipocyte
TGFBR3	0	0.995875	0.308	0.008	0	Adipocyte
ITIH5	0	0.992577	0.315	0.005	0	Adipocyte
GPX1	0	0.991954	0.419	0.007	0	Adipocyte
NGFRAP1	0	0.980573	0.362	0.005	0	Adipocyte
AC013461.1	0	0.971308	0.319	0.002	0	Adipocyte
ATP5O	0	0.947332	0.376	0.009	0	Adipocyte
VIMP	0	0.942325	0.326	0.005	0	Adipocyte
ATP5J2	0	0.902969	0.337	0.008	0	Adipocyte
IGHA1	0	0.901239	0.28	0.006	0	Adipocyte
C14orf2	0	0.888995	0.369	0.012	0	Adipocyte
AHSA2	0	0.875203	0.297	0.001	0	Adipocyte
WBP5	0	0.871057	0.333	0.004	0	Adipocyte
C14orf166	0	0.856955	0.376	0.007	0	Adipocyte
ZC3H11A	0	0.852179	0.315	0.003	0	Adipocyte
SELK	0	0.851023	0.333	0.006	0	Adipocyte
LINC00969	0	0.831052	0.297	0.001	0	Adipocyte
ATPIF1	0	0.8267	0.358	0.012	0	Adipocyte
ATP5H	0	0.826578	0.333	0.005	0	Adipocyte
MTRNR2L12	0	0.82165	0.265	0.007	0	Adipocyte
KIRREL	0	0.81281	0.294	0	0	Adipocyte
WASF3	0	0.80753	0.312	0.012	0	Adipocyte
ATP5C1	0	0.800044	0.333	0.006	0	Adipocyte
SELT	0	0.797652	0.305	0.003	0	Adipocyte
KIAA1033	0	0.796848	0.276	0.002	0	Adipocyte
ATP5I	0	0.79498	0.29	0.011	0	Adipocyte
CH17-189H20.1	0	0.785648	0.262	0.001	0	Adipocyte
ATP5F1	0	0.778012	0.308	0.006	0	Adipocyte
MESDC2	0	0.776969	0.269	0.002	0	Adipocyte
USMG5	0	0.739386	0.29	0.01	0	Adipocyte
ATP5A1	0	0.735352	0.319	0.006	0	Adipocyte
ATP5G1	0	0.710996	0.28	0.007	0	Adipocyte
MYEOV2	0	0.669433	0.254	0.006	0	Adipocyte
VCAM1	3.97928e-303	2.5204	0.613	0.068	9.39109e-299	Adipocyte
PLCG2	7.16288e-293	1.58609	0.355	0.021	1.69044e-288	Adipocyte
VGLL3	4.50642e-284	1.06704	0.305	0.016	1.06352e-279	Adipocyte
EPAS1	4.75715e-269	1.63172	0.656	0.085	1.12269e-264	Adipocyte
RARRES2	3.29701e-267	1.10954	0.452	0.037	7.78095e-263	Adipocyte
ENPEP	4.95458e-267	1.30288	0.434	0.036	1.16928e-262	Adipocyte
PTPRS	6.63606e-258	1.27143	0.394	0.031	1.56611e-253	Adipocyte
RBMS3	6.67382e-253	1.44683	0.541	0.06	1.57502e-248	Adipocyte
CRIM1	1.30105e-250	1.04631	0.401	0.032	3.07048e-246	Adipocyte
GGT5	7.79933e-250	1.79959	0.656	0.093	1.84064e-245	Adipocyte
CYP1B1	5.33298e-248	2.38547	0.645	0.091	1.25858e-243	Adipocyte
APBB2	3.63481e-213	0.894337	0.38	0.034	8.57816e-209	Adipocyte
TXNIP	3.09909e-201	2.36674	0.846	0.223	7.31385e-197	Adipocyte
SLC7A2	1.19904e-197	1.01528	0.315	0.025	2.82974e-193	Adipocyte
LTBP2	1.15553e-192	1.39895	0.466	0.058	2.72706e-188	Adipocyte
TIMP4	1.17088e-190	1.0625	0.323	0.027	2.76329e-186	Adipocyte
GAS6	2.04737e-187	1.66515	0.595	0.097	4.83178e-183	Adipocyte
ABCA8	2.90863e-186	1.53177	0.452	0.055	6.86438e-182	Adipocyte
FOXC1	1.18888e-181	1.62121	0.595	0.102	2.80576e-177	Adipocyte
TNS2	5.21692e-166	1.13292	0.47	0.066	1.23119e-161	Adipocyte
PLEKHH2	2.97455e-165	0.810969	0.272	0.022	7.01993e-161	Adipocyte
NAV2	3.64907e-162	0.911684	0.287	0.025	8.61181e-158	Adipocyte
SPARCL1	2.53678e-160	1.79177	0.559	0.094	5.9868e-156	Adipocyte
PAPPA	1.1926e-159	1.53466	0.43	0.058	2.81453e-155	Adipocyte
GHR	5.88418e-155	1.19116	0.434	0.06	1.38867e-150	Adipocyte
VEGFC	6.55815e-153	0.874813	0.262	0.022	1.54772e-148	Adipocyte
EBF1	1.12789e-145	1.22505	0.563	0.106	2.66182e-141	Adipocyte
LIFR	2.13819e-143	1.4562	0.473	0.078	5.04614e-139	Adipocyte
METTL7A	4.26371e-140	0.83858	0.326	0.037	1.00623e-135	Adipocyte
APOL6	1.55651e-139	1.04362	0.348	0.042	3.67336e-135	Adipocyte
EFEMP1	1.31696e-138	1.10733	0.262	0.024	3.10803e-134	Adipocyte
PTEN	5.90258e-137	1.25513	0.538	0.104	1.39301e-132	Adipocyte
BMP5	5.26703e-132	0.965211	0.319	0.038	1.24302e-127	Adipocyte
SYNE2	1.68139e-129	1.39448	0.509	0.098	3.96808e-125	Adipocyte
GLDN	3.95569e-128	1.14288	0.272	0.028	9.33543e-124	Adipocyte
TMEM108	7.58924e-123	0.929822	0.294	0.034	1.79106e-118	Adipocyte
LPL	2.30971e-121	2.22531	0.552	0.132	5.45091e-117	Adipocyte
SORBS2	5.23205e-121	1.27146	0.427	0.072	1.23476e-116	Adipocyte
BCL6	8.45062e-119	0.840985	0.294	0.035	1.99435e-114	Adipocyte
S100A9	2.40812e-118	1.04104	0.358	0.05	5.68317e-114	Adipocyte
MED13L	3.34022e-117	1.00177	0.487	0.096	7.88292e-113	Adipocyte
EPHX1	8.92588e-116	1.39819	0.57	0.14	2.10651e-111	Adipocyte
IGFBP5	9.33852e-116	2.16141	0.778	0.286	2.20389e-111	Adipocyte
PDGFRB	1.76189e-111	1.13228	0.638	0.168	4.15805e-107	Adipocyte
SVEP1	4.45115e-111	0.981098	0.337	0.049	1.05047e-106	Adipocyte
AKAP12	1.21638e-107	1.15681	0.437	0.083	2.87065e-103	Adipocyte
ARHGEF10	4.10995e-107	0.896708	0.323	0.046	9.69948e-103	Adipocyte
S100A8	1.41919e-106	1.04994	0.262	0.03	3.34929e-102	Adipocyte
CRISPLD2	3.48327e-105	1.19309	0.38	0.064	8.22051e-101	Adipocyte
CFD	2.95167e-103	2.2429	0.692	0.259	6.96594e-99	Adipocyte
PTPRM	6.50067e-103	0.669444	0.269	0.033	1.53416e-98	Adipocyte
TMEM176A	1.71314e-102	1.08643	0.341	0.054	4.04302e-98	Adipocyte
TFPI	1.10006e-101	1.29548	0.599	0.162	2.59615e-97	Adipocyte
DLC1	5.3186e-101	0.901821	0.409	0.075	1.25519e-96	Adipocyte
IL6ST	1.35735e-97	1.12266	0.57	0.156	3.20334e-93	Adipocyte
TSC22D1	2.58277e-96	1.65976	0.781	0.369	6.09534e-92	Adipocyte
MGEA5	2.60248e-96	0.955792	0.487	0.111	6.14186e-92	Adipocyte
C1S	3.25079e-95	1.42825	0.688	0.234	7.67187e-91	Adipocyte
EP300	2.34167e-94	0.72444	0.333	0.054	5.52635e-90	Adipocyte
CD81	1.27143e-93	1.31213	0.799	0.379	3.00058e-89	Adipocyte
SAV1	3.95193e-93	0.954151	0.366	0.067	9.32655e-89	Adipocyte
LPP	1.93999e-92	1.23921	0.552	0.152	4.57837e-88	Adipocyte
CFLAR	5.11418e-92	1.00263	0.459	0.102	1.20695e-87	Adipocyte
NUDT4	1.73402e-91	1.39121	0.545	0.151	4.09228e-87	Adipocyte
DDX17	2.41673e-91	1.29886	0.785	0.347	5.70347e-87	Adipocyte
NFIB	2.7938e-91	0.9214	0.401	0.08	6.59337e-87	Adipocyte
ST5	3.30293e-91	0.845069	0.312	0.049	7.7949e-87	Adipocyte
FBN1	7.1073e-89	1.52985	0.602	0.194	1.67732e-84	Adipocyte
NPTN	2.78489e-87	0.721016	0.358	0.066	6.57234e-83	Adipocyte
PTPRG	3.4302e-87	0.855636	0.362	0.068	8.09527e-83	Adipocyte
RBMS1	6.88221e-86	1.1968	0.613	0.201	1.6242e-81	Adipocyte
KLHL36	3.7425e-85	0.679619	0.265	0.038	8.83231e-81	Adipocyte
STAT2	3.97939e-85	0.982164	0.398	0.084	9.39136e-81	Adipocyte
ANGPT1	5.98887e-85	1.30754	0.498	0.133	1.41337e-80	Adipocyte
EGR1	8.14983e-85	2.35277	0.656	0.271	1.92336e-80	Adipocyte
WSB1	9.98422e-85	1.23898	0.749	0.313	2.35628e-80	Adipocyte
JUND	2.28517e-84	1.7095	0.706	0.297	5.393e-80	Adipocyte
ID4	3.09322e-83	1.25872	0.437	0.102	7.3e-79	Adipocyte
COL14A1	1.39534e-82	1.42604	0.487	0.129	3.29301e-78	Adipocyte
STOM	1.08746e-80	1.08463	0.523	0.148	2.56641e-76	Adipocyte
XIST	3.01897e-80	1.69247	0.677	0.296	7.12476e-76	Adipocyte
SBF2	3.03123e-80	0.694197	0.33	0.06	7.15371e-76	Adipocyte
THBS1	4.09917e-80	1.23725	0.516	0.144	9.67405e-76	Adipocyte
KLF9	8.69055e-80	1.2514	0.444	0.111	2.05097e-75	Adipocyte
WDR86	1.96247e-79	0.814694	0.301	0.052	4.63142e-75	Adipocyte
C11orf96	2.74183e-79	1.95659	0.466	0.123	6.47072e-75	Adipocyte
ITGA1	2.06721e-78	0.728032	0.29	0.048	4.87863e-74	Adipocyte
ADCY3	3.33718e-78	0.72232	0.315	0.057	7.87575e-74	Adipocyte
SMAD7	2.60754e-77	0.638634	0.254	0.038	6.1538e-73	Adipocyte
ANGPTL4	3.09555e-77	1.36815	0.466	0.122	7.30549e-73	Adipocyte
PIK3R1	8.57208e-77	1.25407	0.47	0.127	2.02301e-72	Adipocyte
SERPING1	7.5004e-75	1.11543	0.67	0.239	1.77009e-70	Adipocyte
GPX3	1.70135e-73	1.30299	0.405	0.097	4.0152e-69	Adipocyte
CREBRF	2.55187e-73	0.664037	0.272	0.045	6.02242e-69	Adipocyte
ARID5B	5.62434e-73	1.15893	0.588	0.209	1.32734e-68	Adipocyte
NDRG2	9.25011e-73	0.811777	0.348	0.073	2.18303e-68	Adipocyte
RFTN1	5.38386e-71	0.688836	0.262	0.044	1.27059e-66	Adipocyte
NFAT5	8.85246e-71	0.702917	0.344	0.072	2.08918e-66	Adipocyte
TGFBR2	3.54483e-70	0.618453	0.294	0.054	8.36579e-66	Adipocyte
TEAD1	1.28184e-69	0.745389	0.319	0.064	3.02513e-65	Adipocyte
TNS3	3.45488e-69	1.0133	0.38	0.091	8.15352e-65	Adipocyte
GPM6B	1.02917e-68	1.46324	0.459	0.134	2.42885e-64	Adipocyte
TNRC18	1.08265e-68	0.533882	0.272	0.047	2.55504e-64	Adipocyte
TACC1	1.30894e-68	1.13099	0.541	0.181	3.08909e-64	Adipocyte
RXRA	1.12584e-67	0.716181	0.323	0.066	2.65698e-63	Adipocyte
SOCS3	1.11403e-66	1.93001	0.584	0.223	2.62912e-62	Adipocyte
HIP1	3.78806e-66	0.723502	0.38	0.091	8.93983e-62	Adipocyte
MYLIP	4.05388e-66	0.855255	0.315	0.066	9.56715e-62	Adipocyte
KIAA1109	1.2851e-65	0.75526	0.348	0.078	3.03284e-61	Adipocyte
FRMD4A	2.58658e-65	0.589181	0.29	0.056	6.10433e-61	Adipocyte
CYBRD1	1.1652e-64	1.20941	0.477	0.152	2.74987e-60	Adipocyte
MLLT6	2.983e-64	0.597167	0.315	0.064	7.03989e-60	Adipocyte
ZCCHC24	8.23036e-64	0.706927	0.272	0.051	1.94236e-59	Adipocyte
DDX5	1.95554e-63	0.897378	0.864	0.626	4.61508e-59	Adipocyte
NRP1	2.09042e-63	0.765836	0.391	0.1	4.93338e-59	Adipocyte
TBC1D2B	2.90435e-63	0.592652	0.287	0.056	6.85426e-59	Adipocyte
ADGRL2	3.95685e-63	0.649734	0.276	0.053	9.33816e-59	Adipocyte
PPP1R14A	3.04641e-62	0.777202	0.326	0.071	7.18953e-58	Adipocyte
FKBP5	5.73177e-62	1.30487	0.427	0.125	1.3527e-57	Adipocyte
NUDT3	1.20676e-61	0.670154	0.305	0.064	2.84795e-57	Adipocyte
ARHGAP21	1.56296e-61	0.707779	0.323	0.07	3.68858e-57	Adipocyte
EGFR	1.7182e-61	0.688013	0.272	0.053	4.05494e-57	Adipocyte
GABPB1	1.09064e-60	0.671561	0.283	0.057	2.57391e-56	Adipocyte
RUNX1	3.04154e-60	1.01068	0.412	0.117	7.17803e-56	Adipocyte
MKLN1	5.10437e-60	0.641411	0.323	0.072	1.20463e-55	Adipocyte
SHPRH	1.39704e-59	0.850935	0.394	0.105	3.29702e-55	Adipocyte
NFIA	3.35667e-59	0.89645	0.434	0.129	7.92174e-55	Adipocyte
ZFP36L2	5.10519e-59	1.20096	0.72	0.369	1.20483e-54	Adipocyte
ZFP36	1.4225e-58	1.85842	0.638	0.294	3.35709e-54	Adipocyte
TMEM176B	7.394e-58	0.871296	0.348	0.086	1.74498e-53	Adipocyte
LEPROT	1.73347e-57	1.11748	0.681	0.356	4.09098e-53	Adipocyte
ETS1	2.79371e-57	0.61856	0.258	0.05	6.59315e-53	Adipocyte
ADD3	2.79686e-57	0.944347	0.33	0.08	6.6006e-53	Adipocyte
NID1	2.92125e-57	1.00504	0.412	0.122	6.89415e-53	Adipocyte
LTBP3	4.61883e-56	1.00621	0.48	0.161	1.09004e-51	Adipocyte
OSMR	2.77462e-55	0.756844	0.262	0.053	6.54811e-51	Adipocyte
ZNF703	3.54642e-55	0.742881	0.276	0.058	8.36955e-51	Adipocyte
SYNE1	3.90899e-55	0.821055	0.265	0.054	9.22521e-51	Adipocyte
DAAM2	4.53175e-55	0.695043	0.33	0.08	1.06949e-50	Adipocyte
ROCK2	1.42263e-54	0.879864	0.444	0.143	3.3574e-50	Adipocyte
ATP2B4	4.96661e-54	0.716612	0.344	0.088	1.17212e-49	Adipocyte
PNRC1	5.47346e-54	0.998757	0.656	0.335	1.29174e-49	Adipocyte
EFHD1	6.55558e-54	0.642376	0.251	0.05	1.54712e-49	Adipocyte
GATAD1	8.35549e-54	0.692846	0.337	0.086	1.9719e-49	Adipocyte
CARMN	6.22125e-53	0.963665	0.28	0.062	1.46822e-48	Adipocyte
PHIP	4.54225e-52	0.880279	0.491	0.175	1.07197e-47	Adipocyte
PICALM	7.03135e-52	0.730011	0.38	0.109	1.6594e-47	Adipocyte
ITGBL1	8.84416e-52	0.844951	0.283	0.064	2.08722e-47	Adipocyte
JMJD1C	9.25024e-52	0.856133	0.52	0.197	2.18306e-47	Adipocyte
MARCKS	6.20866e-51	1.24176	0.806	0.635	1.46524e-46	Adipocyte
SOD2	1.44625e-50	0.887495	0.362	0.1	3.41316e-46	Adipocyte
PTPN13	1.55043e-50	0.85427	0.348	0.097	3.65902e-46	Adipocyte
HERC4	2.06459e-50	0.595093	0.265	0.058	4.87243e-46	Adipocyte
APOE	2.29971e-50	1.53226	0.753	0.513	5.42731e-46	Adipocyte
MALAT1	4.88852e-50	0.528554	1	0.999	1.15369e-45	Adipocyte
IGFBP2	6.53841e-50	1.27485	0.376	0.113	1.54306e-45	Adipocyte
TAGLN	1.41335e-49	1.34882	0.71	0.326	3.33551e-45	Adipocyte
SESTD1	4.47805e-49	0.496726	0.276	0.063	1.05682e-44	Adipocyte
NEAT1	4.92265e-49	0.897741	0.9	0.709	1.16175e-44	Adipocyte
FHL1	6.95943e-49	0.985217	0.516	0.213	1.64243e-44	Adipocyte
CFH	7.81787e-49	1.22407	0.62	0.311	1.84502e-44	Adipocyte
PDGFRA	8.41498e-49	1.08706	0.444	0.16	1.98594e-44	Adipocyte
FOXO3	2.00471e-48	0.944549	0.373	0.114	4.73111e-44	Adipocyte
IGF2R	7.54464e-48	0.504222	0.305	0.076	1.78053e-43	Adipocyte
STAT3	7.65371e-48	0.773132	0.548	0.224	1.80628e-43	Adipocyte
ZFP36L1	1.45864e-47	1.02805	0.821	0.565	3.4424e-43	Adipocyte
DHRS3	3.97573e-47	0.737185	0.287	0.071	9.38272e-43	Adipocyte
SPTBN1	4.15532e-47	0.763636	0.47	0.173	9.80655e-43	Adipocyte
RABGAP1	4.51711e-47	0.618426	0.283	0.068	1.06604e-42	Adipocyte
NFKBIZ	4.99697e-47	1.06345	0.373	0.114	1.17929e-42	Adipocyte
PTBP3	1.6634e-46	0.726029	0.305	0.08	3.92562e-42	Adipocyte
SLC38A2	1.85632e-46	1.20432	0.545	0.239	4.38091e-42	Adipocyte
HNRNPL	2.39351e-46	0.701918	0.373	0.114	5.64868e-42	Adipocyte
SLC44A2	5.38664e-46	0.644296	0.333	0.093	1.27125e-41	Adipocyte
FGF7	1.63585e-45	0.975549	0.462	0.166	3.86061e-41	Adipocyte
PRKCA	7.21067e-45	0.597158	0.254	0.059	1.70172e-40	Adipocyte
YBX3	9.32054e-45	0.937583	0.563	0.249	2.19965e-40	Adipocyte
MCL1	1.26947e-44	1.01895	0.52	0.218	2.99595e-40	Adipocyte
CAV2	1.46967e-44	0.724741	0.276	0.068	3.46842e-40	Adipocyte
FBXO32	1.19879e-43	1.01424	0.283	0.074	2.82914e-39	Adipocyte
FSTL1	2.17978e-43	1.40393	0.634	0.382	5.14428e-39	Adipocyte
CSF1	2.62389e-43	0.838956	0.348	0.107	6.19238e-39	Adipocyte
ADGRA2	1.98661e-42	0.634729	0.297	0.08	4.68841e-38	Adipocyte
REV3L	3.07726e-42	0.59596	0.251	0.06	7.26234e-38	Adipocyte
DST	6.11722e-42	0.894645	0.584	0.281	1.44366e-37	Adipocyte
UGCG	6.35691e-42	0.588302	0.28	0.072	1.50023e-37	Adipocyte
MYADM	1.18538e-41	0.694862	0.38	0.127	2.79751e-37	Adipocyte
TNFAIP2	1.33547e-41	0.620609	0.265	0.066	3.15172e-37	Adipocyte
IRF2BP2	1.65179e-41	0.790309	0.534	0.23	3.89821e-37	Adipocyte
LNPEP	2.54697e-41	0.597925	0.265	0.067	6.01084e-37	Adipocyte
ITM2B	2.78947e-41	0.652453	0.885	0.711	6.58314e-37	Adipocyte
UBE2H	4.36816e-41	0.546271	0.333	0.1	1.03089e-36	Adipocyte
TRIM56	7.35492e-41	0.549801	0.283	0.075	1.73576e-36	Adipocyte
MAML2	1.21964e-40	0.61427	0.258	0.064	2.87836e-36	Adipocyte
CD302	1.73371e-40	0.627229	0.28	0.075	4.09157e-36	Adipocyte
RYK	1.98449e-40	0.754654	0.315	0.093	4.68339e-36	Adipocyte
RBL2	3.24192e-40	0.621663	0.283	0.076	7.65092e-36	Adipocyte
PKD1	5.27707e-40	0.570599	0.301	0.085	1.24539e-35	Adipocyte
VCAN	9.89558e-40	1.92616	0.699	0.534	2.33536e-35	Adipocyte
PCDH18	1.57163e-39	0.918734	0.369	0.129	3.70904e-35	Adipocyte
NR2F2	1.83847e-39	1.13651	0.387	0.136	4.3388e-35	Adipocyte
SESN3	2.13084e-39	0.809535	0.315	0.096	5.02879e-35	Adipocyte
RAB21	2.18091e-39	0.525092	0.287	0.079	5.14695e-35	Adipocyte
IRF1	3.01341e-39	1.03962	0.401	0.147	7.11164e-35	Adipocyte
FOSB	3.38426e-39	2.03213	0.513	0.254	7.98686e-35	Adipocyte
SPEN	4.04148e-39	0.70076	0.337	0.105	9.5379e-35	Adipocyte
MAP4K4	8.52951e-39	0.906649	0.509	0.226	2.01296e-34	Adipocyte
ECM2	1.00371e-38	0.630362	0.33	0.101	2.36876e-34	Adipocyte
BAZ2B	1.50346e-38	0.557416	0.28	0.077	3.54816e-34	Adipocyte
NOTCH3	2.95176e-38	0.860997	0.459	0.185	6.96615e-34	Adipocyte
MBD2	4.48377e-38	0.602509	0.28	0.078	1.05817e-33	Adipocyte
SAMD4B	6.61224e-38	0.56099	0.294	0.085	1.56049e-33	Adipocyte
ATXN2	6.68635e-38	0.578859	0.297	0.086	1.57798e-33	Adipocyte
PJA2	1.28221e-37	0.66483	0.387	0.139	3.02601e-33	Adipocyte
PAWR	1.3621e-37	0.670246	0.301	0.089	3.21456e-33	Adipocyte
LRP1	1.38079e-37	0.961679	0.559	0.285	3.25866e-33	Adipocyte
CAT	1.4535e-37	0.719104	0.38	0.135	3.43026e-33	Adipocyte
EPS8	1.85754e-37	0.867491	0.487	0.21	4.38379e-33	Adipocyte
PNPLA2	2.23545e-37	0.758185	0.297	0.089	5.27565e-33	Adipocyte
KMT2A	3.54699e-37	0.659992	0.366	0.127	8.3709e-33	Adipocyte
PCSK7	4.46798e-37	0.609555	0.348	0.114	1.05444e-32	Adipocyte
TRIM22	1.19817e-36	0.58134	0.262	0.071	2.82767e-32	Adipocyte
ATP2A2	1.53979e-36	0.623703	0.341	0.113	3.6339e-32	Adipocyte
EPS15	2.02951e-36	0.488259	0.254	0.067	4.78965e-32	Adipocyte
PRRC2B	4.45854e-36	0.542091	0.376	0.131	1.05222e-31	Adipocyte
CSAD	7.33326e-36	0.80605	0.351	0.122	1.73065e-31	Adipocyte
PRKAR1A	1.81752e-35	0.699334	0.513	0.241	4.28936e-31	Adipocyte
SPRY1	1.91364e-35	0.674861	0.305	0.094	4.51618e-31	Adipocyte
ESYT2	2.26374e-35	0.499773	0.297	0.09	5.34243e-31	Adipocyte
SSPN	6.36223e-35	0.902018	0.455	0.2	1.50149e-30	Adipocyte
ZBTB7A	8.04327e-35	0.635402	0.312	0.099	1.89821e-30	Adipocyte
MYO6	1.08712e-34	0.834278	0.373	0.136	2.56561e-30	Adipocyte
GMDS	1.27483e-34	0.763071	0.398	0.157	3.0086e-30	Adipocyte
CREBBP	1.33609e-34	0.552593	0.308	0.098	3.15317e-30	Adipocyte
STX16	1.52424e-34	0.628104	0.358	0.125	3.5972e-30	Adipocyte
PTPN12	1.82894e-34	0.613115	0.319	0.104	4.31629e-30	Adipocyte
NF1	5.1345e-34	0.499287	0.294	0.09	1.21174e-29	Adipocyte
NCKAP1	6.19776e-34	0.518209	0.333	0.112	1.46267e-29	Adipocyte
PLXND1	8.09984e-34	0.539168	0.287	0.087	1.91156e-29	Adipocyte
KMT2C	8.73048e-34	0.640695	0.344	0.119	2.06039e-29	Adipocyte
DDR2	9.71086e-34	0.9896	0.505	0.245	2.29176e-29	Adipocyte
SOCS2	1.98057e-33	0.614123	0.251	0.071	4.67416e-29	Adipocyte
IGFBP4	2.33759e-33	1.45781	0.477	0.227	5.51671e-29	Adipocyte
DYNC2H1	2.3602e-33	0.711141	0.251	0.07	5.57008e-29	Adipocyte
SF1	2.44411e-33	0.739694	0.591	0.314	5.76809e-29	Adipocyte
FLRT2	3.15697e-33	0.70508	0.254	0.074	7.45044e-29	Adipocyte
FADS3	5.19818e-33	0.535893	0.254	0.072	1.22677e-28	Adipocyte
SRGN	5.68335e-33	0.888267	0.573	0.282	1.34127e-28	Adipocyte
ASH1L	7.87426e-33	0.643507	0.502	0.231	1.85833e-28	Adipocyte
COL5A3	7.88286e-33	0.666359	0.29	0.091	1.86035e-28	Adipocyte
CSNK1E	9.42134e-33	0.651436	0.33	0.114	2.22344e-28	Adipocyte
CCNL1	1.09772e-32	1.21336	0.577	0.323	2.59063e-28	Adipocyte
CEBPB	1.57589e-32	1.00107	0.599	0.349	3.71909e-28	Adipocyte
TAOK1	2.12728e-32	0.511886	0.28	0.085	5.02039e-28	Adipocyte
SERINC1	2.17905e-32	0.722979	0.434	0.188	5.14257e-28	Adipocyte
APP	2.67787e-32	0.808536	0.699	0.478	6.31976e-28	Adipocyte
THRA	2.90697e-32	0.504587	0.276	0.084	6.86044e-28	Adipocyte
SLFN5	3.02728e-32	0.522683	0.254	0.073	7.14437e-28	Adipocyte
ANTXR2	3.67075e-32	0.449605	0.265	0.077	8.66296e-28	Adipocyte
ARHGEF12	4.29932e-32	0.467979	0.251	0.071	1.01464e-27	Adipocyte
YAP1	1.12026e-31	0.539276	0.308	0.103	2.64382e-27	Adipocyte
SLC5A3	1.20659e-31	0.666722	0.258	0.076	2.84756e-27	Adipocyte
SENP6	2.13953e-31	0.57775	0.348	0.128	5.0493e-27	Adipocyte
NDN	2.30343e-31	0.547638	0.358	0.13	5.43611e-27	Adipocyte
CTSO	3.17112e-31	0.713547	0.272	0.087	7.48385e-27	Adipocyte
SMARCE1	4.0772e-31	0.52134	0.337	0.121	9.62218e-27	Adipocyte
TMEM150C	5.16757e-31	0.65724	0.297	0.099	1.21955e-26	Adipocyte
TSPYL2	5.53622e-31	0.537824	0.276	0.085	1.30655e-26	Adipocyte
MXRA7	8.18006e-31	0.459129	0.297	0.098	1.93049e-26	Adipocyte
TNFAIP6	1.23378e-30	1.17809	0.362	0.145	2.91172e-26	Adipocyte
IL1R1	3.25108e-30	0.603889	0.283	0.092	7.67255e-26	Adipocyte
LAMB1	4.35969e-30	0.895163	0.358	0.144	1.02889e-25	Adipocyte
CBLB	5.63677e-30	0.606366	0.294	0.098	1.33028e-25	Adipocyte
IFNGR1	6.6048e-30	0.61753	0.358	0.14	1.55873e-25	Adipocyte
44441	9.70357e-30	0.675846	0.556	0.309	2.29004e-25	Adipocyte
POGZ	2.28061e-29	0.576336	0.308	0.107	5.38224e-25	Adipocyte
MBNL1	2.98948e-29	0.643424	0.441	0.201	7.05518e-25	Adipocyte
ELF1	3.15685e-29	0.521063	0.301	0.104	7.45017e-25	Adipocyte
FNDC3B	3.35197e-29	0.693755	0.401	0.173	7.91066e-25	Adipocyte
UTRN	3.51867e-29	0.6655	0.29	0.099	8.30406e-25	Adipocyte
MGP	5.42507e-29	1.08721	0.763	0.569	1.28032e-24	Adipocyte
MSL1	1.067e-28	0.466169	0.269	0.087	2.51813e-24	Adipocyte
FBLN1	1.66325e-28	1.29922	0.556	0.345	3.92528e-24	Adipocyte
PHF3	1.71927e-28	0.592165	0.326	0.122	4.05749e-24	Adipocyte
TOB2	3.02898e-28	0.614311	0.305	0.11	7.1484e-24	Adipocyte
TAPBP	3.26984e-28	0.569197	0.38	0.155	7.71682e-24	Adipocyte
CD46	3.32035e-28	0.527903	0.29	0.099	7.83603e-24	Adipocyte
IFITM2	3.85885e-28	0.658097	0.789	0.632	9.10688e-24	Adipocyte
PNISR	3.93745e-28	0.854572	0.685	0.465	9.29238e-24	Adipocyte
BMPR2	6.63916e-28	0.440144	0.258	0.081	1.56684e-23	Adipocyte
SH3BP5	6.75238e-28	0.718254	0.323	0.124	1.59356e-23	Adipocyte
IGFBP3	7.33428e-28	1.24927	0.373	0.16	1.73089e-23	Adipocyte
TNRC6A	8.31035e-28	0.576148	0.344	0.133	1.96124e-23	Adipocyte
LYZ	1.16019e-27	0.33589	0.254	0.078	2.73805e-23	Adipocyte
PHC2	1.57445e-27	0.517357	0.283	0.097	3.7157e-23	Adipocyte
AFF4	2.13959e-27	0.444456	0.315	0.115	5.04943e-23	Adipocyte
BRD4	3.20061e-27	0.621399	0.43	0.2	7.55343e-23	Adipocyte
MAP3K2	3.20179e-27	0.546233	0.269	0.089	7.55622e-23	Adipocyte
HLA-E	4.7647e-27	0.720296	0.631	0.387	1.12447e-22	Adipocyte
MDM4	4.94268e-27	0.547139	0.412	0.175	1.16647e-22	Adipocyte
SSH2	5.01564e-27	0.516522	0.258	0.085	1.18369e-22	Adipocyte
ANKRD12	6.69852e-27	0.639999	0.473	0.237	1.58085e-22	Adipocyte
RBM5	1.02866e-26	0.592459	0.362	0.149	2.42763e-22	Adipocyte
FOXP1	1.15145e-26	0.571983	0.366	0.151	2.71741e-22	Adipocyte
ZFHX3	1.48693e-26	0.697527	0.362	0.154	3.50915e-22	Adipocyte
UBC	2.1137e-26	0.654886	0.867	0.72	4.98833e-22	Adipocyte
KLF2	3.20659e-26	1.05795	0.358	0.153	7.56756e-22	Adipocyte
ZEB2	3.48242e-26	0.68603	0.559	0.322	8.21852e-22	Adipocyte
HNMT	4.84441e-26	0.796985	0.455	0.234	1.14328e-21	Adipocyte
GSN	5.02432e-26	0.838773	0.767	0.625	1.18574e-21	Adipocyte
HSD17B4	5.36465e-26	0.456983	0.287	0.103	1.26606e-21	Adipocyte
SMCHD1	5.83438e-26	0.437677	0.29	0.103	1.37691e-21	Adipocyte
LASP1	7.21204e-26	0.530972	0.301	0.112	1.70204e-21	Adipocyte
BICC1	1.0415e-25	0.716116	0.315	0.125	2.45793e-21	Adipocyte
QKI	1.18186e-25	0.73679	0.401	0.184	2.7892e-21	Adipocyte
JAG1	1.21364e-25	0.567755	0.283	0.101	2.86419e-21	Adipocyte
KIAA2026	1.57523e-25	0.479002	0.262	0.088	3.71754e-21	Adipocyte
BCLAF1	1.58877e-25	0.606989	0.491	0.261	3.7495e-21	Adipocyte
VCL	1.79911e-25	0.832052	0.384	0.18	4.2459e-21	Adipocyte
SP3	2.10896e-25	0.498359	0.269	0.093	4.97714e-21	Adipocyte
SLK	2.4369e-25	0.492125	0.258	0.087	5.75107e-21	Adipocyte
ACADVL	3.96837e-25	0.663323	0.516	0.287	9.36535e-21	Adipocyte
SRSF5	5.23507e-25	0.597963	0.692	0.499	1.23548e-20	Adipocyte
NAMPT	5.82451e-25	0.64875	0.262	0.09	1.37458e-20	Adipocyte
ARHGAP5	7.12498e-25	0.591273	0.348	0.145	1.6815e-20	Adipocyte
FNBP4	1.04933e-24	0.580163	0.419	0.196	2.47642e-20	Adipocyte
DDX6	1.18433e-24	0.47843	0.28	0.101	2.79501e-20	Adipocyte
TM9SF3	1.23218e-24	0.52129	0.43	0.201	2.90795e-20	Adipocyte
C1R	2.33782e-24	0.632219	0.563	0.328	5.51726e-20	Adipocyte
PURA	4.18057e-24	0.559003	0.351	0.15	9.86615e-20	Adipocyte
CLIP1	5.85557e-24	0.483717	0.262	0.092	1.38192e-19	Adipocyte
N4BP2L2	6.6803e-24	0.644375	0.663	0.452	1.57655e-19	Adipocyte
HERPUD1	7.23597e-24	1.03737	0.541	0.329	1.70769e-19	Adipocyte
ELL2	7.49959e-24	0.7116	0.258	0.092	1.7699e-19	Adipocyte
MYO1C	7.79876e-24	0.528189	0.308	0.122	1.84051e-19	Adipocyte
HNRNPUL1	8.67478e-24	0.637168	0.38	0.174	2.04725e-19	Adipocyte
NBR1	1.0794e-23	0.428041	0.258	0.09	2.54737e-19	Adipocyte
SETX	1.29603e-23	0.527967	0.276	0.101	3.05863e-19	Adipocyte
SLC40A1	1.47064e-23	0.54681	0.265	0.094	3.47071e-19	Adipocyte
ZMYM2	1.5194e-23	0.404257	0.254	0.087	3.58577e-19	Adipocyte
PPP1R12A	2.75656e-23	0.686575	0.477	0.264	6.50548e-19	Adipocyte
CDC42BPA	4.50268e-23	0.41412	0.28	0.103	1.06263e-18	Adipocyte
NFIX	4.62958e-23	0.483789	0.29	0.112	1.09258e-18	Adipocyte
HSPA1B	6.30394e-23	1.4755	0.677	0.533	1.48773e-18	Adipocyte
KIDINS220	7.25273e-23	0.554468	0.38	0.174	1.71164e-18	Adipocyte
C1QTNF1	9.17265e-23	0.525661	0.409	0.187	2.16474e-18	Adipocyte
ZNF503	1.28474e-22	0.696491	0.326	0.142	3.03199e-18	Adipocyte
MDFIC	1.45426e-22	0.500221	0.269	0.1	3.43206e-18	Adipocyte
LUC7L2	1.73649e-22	0.483931	0.355	0.157	4.09813e-18	Adipocyte
RHOB	2.48088e-22	1.01214	0.516	0.318	5.85487e-18	Adipocyte
LONP2	4.38524e-22	0.448953	0.272	0.102	1.03492e-17	Adipocyte
ARL4C	6.42323e-22	0.569905	0.301	0.122	1.51588e-17	Adipocyte
MACF1	8.03826e-22	0.686524	0.419	0.212	1.89703e-17	Adipocyte
TNFRSF1A	8.05536e-22	0.61125	0.513	0.304	1.90106e-17	Adipocyte
FRMD6	9.60442e-22	0.717137	0.384	0.19	2.26664e-17	Adipocyte
ZBTB38	1.0114e-21	0.532129	0.305	0.125	2.3869e-17	Adipocyte
MARVELD1	2.92569e-21	0.391227	0.262	0.097	6.90464e-17	Adipocyte
MYH9	4.02718e-21	0.636537	0.523	0.307	9.50414e-17	Adipocyte
SERINC3	4.723e-21	0.520842	0.434	0.227	1.11463e-16	Adipocyte
NUFIP2	5.45023e-21	0.458588	0.29	0.117	1.28625e-16	Adipocyte
GTF2I	6.22067e-21	0.600465	0.523	0.309	1.46808e-16	Adipocyte
NKTR	6.61304e-21	0.64303	0.559	0.357	1.56068e-16	Adipocyte
ADD1	7.70961e-21	0.49498	0.315	0.135	1.81947e-16	Adipocyte
DICER1	9.22528e-21	0.525504	0.29	0.119	2.17717e-16	Adipocyte
SF3B1	1.03162e-20	0.564688	0.556	0.344	2.43462e-16	Adipocyte
IDS	1.10296e-20	0.51569	0.28	0.111	2.60299e-16	Adipocyte
JUNB	1.68148e-20	1.04346	0.71	0.574	3.96828e-16	Adipocyte
SATB2	2.36341e-20	0.685813	0.319	0.139	5.57765e-16	Adipocyte
CEBPD	2.99203e-20	0.847738	0.627	0.461	7.06119e-16	Adipocyte
GLUL	4.17153e-20	0.82077	0.423	0.233	9.84482e-16	Adipocyte
BIRC6	5.28919e-20	0.42769	0.315	0.136	1.24825e-15	Adipocyte
OFD1	8.78182e-20	0.688789	0.337	0.157	2.07251e-15	Adipocyte
RAI14	1.0711e-19	0.795018	0.315	0.148	2.52781e-15	Adipocyte
SHC1	1.15051e-19	0.566623	0.412	0.221	2.71521e-15	Adipocyte
SLC25A37	1.91585e-19	0.687576	0.405	0.212	4.52141e-15	Adipocyte
ERRFI1	2.22827e-19	0.778109	0.376	0.19	5.25872e-15	Adipocyte
HSPH1	2.26971e-19	1.44763	0.448	0.271	5.35652e-15	Adipocyte
BOD1L1	2.43097e-19	0.654489	0.412	0.22	5.73709e-15	Adipocyte
ITSN2	2.79552e-19	0.484794	0.265	0.106	6.59742e-15	Adipocyte
PUM1	2.98015e-19	0.427119	0.337	0.153	7.03315e-15	Adipocyte
CTGF	4.40424e-19	1.28201	0.484	0.292	1.0394e-14	Adipocyte
NPEPPS	4.41422e-19	0.440045	0.254	0.1	1.04176e-14	Adipocyte
EEA1	4.91125e-19	0.529829	0.358	0.173	1.15905e-14	Adipocyte
BTG2	5.44578e-19	0.607236	0.269	0.109	1.2852e-14	Adipocyte
IGFBP7	1.01476e-18	0.386586	0.785	0.555	2.39482e-14	Adipocyte
PSMA3-AS1	3.03959e-18	0.46436	0.333	0.156	7.17342e-14	Adipocyte
ZKSCAN1	3.14135e-18	0.447502	0.29	0.125	7.41357e-14	Adipocyte
C6orf62	4.55198e-18	0.462642	0.362	0.179	1.07427e-13	Adipocyte
AES	4.66639e-18	0.546614	0.441	0.253	1.10127e-13	Adipocyte
ROCK1	5.92118e-18	0.577606	0.362	0.187	1.3974e-13	Adipocyte
SECISBP2	7.58384e-18	0.42315	0.297	0.132	1.78979e-13	Adipocyte
TNRC6C	8.43109e-18	0.529345	0.254	0.104	1.98974e-13	Adipocyte
MBTPS1	1.05814e-17	0.501793	0.297	0.133	2.49722e-13	Adipocyte
ABI2	1.23245e-17	0.425761	0.323	0.148	2.90859e-13	Adipocyte
NUMA1	1.46027e-17	0.396742	0.276	0.117	3.44623e-13	Adipocyte
44261	1.53762e-17	0.466353	0.344	0.165	3.62879e-13	Adipocyte
S1PR3	1.70371e-17	0.661482	0.262	0.112	4.02076e-13	Adipocyte
SOD3	2.2255e-17	0.736214	0.262	0.112	5.25218e-13	Adipocyte
RIF1	2.74811e-17	0.445405	0.355	0.175	6.48554e-13	Adipocyte
TIMP2	2.96429e-17	0.571566	0.606	0.416	6.99572e-13	Adipocyte
COL18A1	3.33084e-17	0.50616	0.387	0.197	7.86079e-13	Adipocyte
MSRB3	3.33423e-17	0.531284	0.33	0.165	7.86879e-13	Adipocyte
FOS	3.88374e-17	1.38569	0.659	0.657	9.16562e-13	Adipocyte
MAF	3.88647e-17	0.396607	0.301	0.137	9.17208e-13	Adipocyte
PCF11	4.0651e-17	0.500334	0.297	0.135	9.59363e-13	Adipocyte
ZFAND5	4.62577e-17	0.859211	0.534	0.365	1.09168e-12	Adipocyte
EIF4G3	6.11789e-17	0.455087	0.301	0.139	1.44382e-12	Adipocyte
CLTC	6.27145e-17	0.468554	0.384	0.206	1.48006e-12	Adipocyte
RBM6	6.57816e-17	0.485956	0.348	0.173	1.55245e-12	Adipocyte
LENG8	6.77932e-17	0.276474	0.362	0.171	1.59992e-12	Adipocyte
FAM120A	7.73617e-17	0.453711	0.38	0.201	1.82574e-12	Adipocyte
PCM1	1.17531e-16	0.554106	0.398	0.219	2.77373e-12	Adipocyte
USP22	1.285e-16	0.506499	0.369	0.194	3.03259e-12	Adipocyte
SNRNP70	1.29833e-16	0.546549	0.484	0.3	3.06406e-12	Adipocyte
WIPF1	1.50123e-16	0.443637	0.258	0.109	3.5429e-12	Adipocyte
CBX6	1.70796e-16	0.48663	0.348	0.177	4.03078e-12	Adipocyte
CDKN1C	1.87518e-16	0.4135	0.348	0.173	4.42542e-12	Adipocyte
ZNF292	2.92651e-16	0.585341	0.362	0.191	6.90656e-12	Adipocyte
NR3C1	2.98927e-16	0.486813	0.341	0.171	7.05467e-12	Adipocyte
ARL5A	7.3643e-16	0.406472	0.33	0.165	1.73797e-11	Adipocyte
ENPP2	7.84426e-16	0.517577	0.391	0.215	1.85125e-11	Adipocyte
GCC2	8.32308e-16	0.456781	0.401	0.222	1.96425e-11	Adipocyte
PPP2CB	8.46146e-16	0.378737	0.287	0.134	1.9969e-11	Adipocyte
SLC2A3	1.08397e-15	1.02271	0.308	0.155	2.55816e-11	Adipocyte
SLIT3	2.1136e-15	0.526688	0.29	0.137	4.98811e-11	Adipocyte
AHNAK	2.3152e-15	0.572733	0.527	0.362	5.46387e-11	Adipocyte
ZC3HAV1	2.39188e-15	0.494169	0.283	0.132	5.64483e-11	Adipocyte
PCYOX1	3.71393e-15	0.471377	0.262	0.121	8.76488e-11	Adipocyte
CDH11	3.77008e-15	0.673391	0.559	0.419	8.89739e-11	Adipocyte
UBE2R2	3.97361e-15	0.405763	0.305	0.15	9.37772e-11	Adipocyte
TBL1XR1	4.4118e-15	0.477007	0.344	0.177	1.04118e-10	Adipocyte
CCNL2	5.01685e-15	0.448168	0.387	0.209	1.18398e-10	Adipocyte
PMEPA1	6.5517e-15	0.561366	0.427	0.254	1.5462e-10	Adipocyte
PTGDS	6.6807e-15	0.749824	0.516	0.322	1.57665e-10	Adipocyte
CD164	7.60475e-15	0.518712	0.52	0.348	1.79472e-10	Adipocyte
RSRP1	7.78417e-15	0.338512	0.52	0.322	1.83706e-10	Adipocyte
CAV1	8.50478e-15	0.891617	0.301	0.153	2.00713e-10	Adipocyte
IER5L	1.00786e-14	0.358861	0.312	0.148	2.37854e-10	Adipocyte
KDSR	1.06033e-14	0.396066	0.262	0.12	2.50239e-10	Adipocyte
UBA2	1.10058e-14	0.499192	0.301	0.153	2.59736e-10	Adipocyte
EIF4B	1.32695e-14	0.424727	0.444	0.274	3.1316e-10	Adipocyte
WAC	1.39895e-14	0.447022	0.301	0.15	3.30151e-10	Adipocyte
SBDS	1.58476e-14	0.432783	0.502	0.332	3.74004e-10	Adipocyte
ATXN3	1.98181e-14	0.38233	0.262	0.12	4.67706e-10	Adipocyte
PDCD4	2.04633e-14	0.35842	0.283	0.134	4.82934e-10	Adipocyte
TSC22D3	2.11081e-14	0.866484	0.588	0.455	4.98151e-10	Adipocyte
FUS	2.23754e-14	0.40572	0.67	0.513	5.28058e-10	Adipocyte
KMT2E	2.42028e-14	0.536717	0.423	0.257	5.71185e-10	Adipocyte
ELF2	4.38699e-14	0.392368	0.308	0.158	1.03533e-09	Adipocyte
SRRM2	5.00492e-14	0.380954	0.688	0.526	1.18116e-09	Adipocyte
VIM	5.50401e-14	0.357305	0.961	0.957	1.29895e-09	Adipocyte
ATL3	6.11949e-14	0.378558	0.254	0.117	1.4442e-09	Adipocyte
TNRC6B	6.64872e-14	0.463675	0.441	0.27	1.5691e-09	Adipocyte
SFPQ	6.84861e-14	0.408617	0.642	0.472	1.61627e-09	Adipocyte
OGT	6.90231e-14	0.28673	0.269	0.121	1.62895e-09	Adipocyte
PDE4DIP	7.15536e-14	0.388722	0.265	0.125	1.68866e-09	Adipocyte
RHOBTB3	7.8395e-14	0.601115	0.455	0.305	1.85012e-09	Adipocyte
CEP350	8.09057e-14	0.34775	0.294	0.144	1.90937e-09	Adipocyte
MPRIP	9.30815e-14	0.376866	0.398	0.226	2.19672e-09	Adipocyte
SUN2	1.05e-13	0.331526	0.272	0.128	2.47799e-09	Adipocyte
SRSF6	1.16465e-13	0.3955	0.358	0.199	2.74857e-09	Adipocyte
FOXN3	1.18077e-13	0.449466	0.265	0.128	2.78662e-09	Adipocyte
ODF2L	1.31555e-13	0.559536	0.455	0.296	3.10471e-09	Adipocyte
CELF1	1.50003e-13	0.327267	0.287	0.138	3.54008e-09	Adipocyte
INSR	1.51897e-13	0.399747	0.272	0.129	3.58477e-09	Adipocyte
H3F3B	1.77074e-13	0.283105	0.932	0.884	4.17894e-09	Adipocyte
HECTD1	4.14732e-13	0.380614	0.341	0.183	9.78766e-09	Adipocyte
ANXA11	5.53496e-13	0.522574	0.276	0.139	1.30625e-08	Adipocyte
ZNF638	5.90357e-13	0.434105	0.401	0.242	1.39324e-08	Adipocyte
SLC25A36	6.79181e-13	0.440699	0.351	0.196	1.60287e-08	Adipocyte
CLIC4	1.00717e-12	0.462274	0.412	0.257	2.37692e-08	Adipocyte
PPP2R5E	1.1401e-12	0.412247	0.269	0.135	2.69065e-08	Adipocyte
STT3B	1.14941e-12	0.351473	0.301	0.155	2.7126e-08	Adipocyte
EIF4G2	1.21442e-12	0.451403	0.57	0.434	2.86603e-08	Adipocyte
PLSCR1	1.2522e-12	0.491232	0.283	0.144	2.9552e-08	Adipocyte
TNC	1.36298e-12	1.14958	0.57	0.53	3.21664e-08	Adipocyte
HP1BP3	1.63653e-12	0.462747	0.563	0.401	3.86221e-08	Adipocyte
PAFAH1B1	2.03668e-12	0.440327	0.301	0.16	4.80656e-08	Adipocyte
UBR5	2.26673e-12	0.424793	0.28	0.141	5.34949e-08	Adipocyte
VAMP2	2.78075e-12	0.462896	0.556	0.405	6.56257e-08	Adipocyte
HNRNPA2B1	3.24931e-12	0.351225	0.81	0.676	7.66837e-08	Adipocyte
44443	4.31717e-12	0.412362	0.297	0.161	1.01885e-07	Adipocyte
MLH3	4.73862e-12	0.414253	0.28	0.143	1.11831e-07	Adipocyte
VEGFA	5.79172e-12	0.443029	0.308	0.166	1.36684e-07	Adipocyte
PGF	6.40647e-12	0.571694	0.376	0.23	1.51193e-07	Adipocyte
SP100	7.10797e-12	0.446057	0.38	0.232	1.67748e-07	Adipocyte
VMP1	9.21781e-12	0.642347	0.505	0.369	2.1754e-07	Adipocyte
FCGRT	9.53992e-12	0.415005	0.573	0.43	2.25142e-07	Adipocyte
NNMT	1.07221e-11	0.72013	0.631	0.509	2.53042e-07	Adipocyte
ERGIC1	1.14867e-11	0.400698	0.301	0.165	2.71085e-07	Adipocyte
SARAF	1.37626e-11	0.381388	0.573	0.435	3.24797e-07	Adipocyte
ISLR	1.39638e-11	0.424063	0.28	0.143	3.29545e-07	Adipocyte
NSD1	1.51704e-11	0.379684	0.283	0.149	3.58022e-07	Adipocyte
PRPF8	1.53155e-11	0.307023	0.276	0.142	3.61446e-07	Adipocyte
RNF115	1.5975e-11	0.438487	0.283	0.154	3.77011e-07	Adipocyte
SH3PXD2A	1.91183e-11	0.435706	0.283	0.149	4.51192e-07	Adipocyte
LAMC1	2.2507e-11	0.268315	0.272	0.139	5.31165e-07	Adipocyte
SPAG9	2.26941e-11	0.46043	0.344	0.204	5.3558e-07	Adipocyte
CLMP	2.66467e-11	0.451092	0.315	0.181	6.28861e-07	Adipocyte
TPT1	2.83908e-11	0.282671	0.971	0.95	6.70023e-07	Adipocyte
HSPA1A	3.14883e-11	1.38091	0.817	0.751	7.43125e-07	Adipocyte
PLXNB2	3.48766e-11	0.328397	0.333	0.187	8.23088e-07	Adipocyte
NFE2L2	3.97827e-11	0.465372	0.369	0.226	9.38872e-07	Adipocyte
CAPN2	4.36914e-11	0.371146	0.287	0.155	1.03112e-06	Adipocyte
RRAS	5.50557e-11	0.393606	0.258	0.136	1.29932e-06	Adipocyte
ARID4B	6.73172e-11	0.361654	0.384	0.237	1.58869e-06	Adipocyte
RNF213	6.93673e-11	0.335618	0.308	0.173	1.63707e-06	Adipocyte
CHD9	8.54091e-11	0.323406	0.573	0.42	2.01565e-06	Adipocyte
LMO4	9.37285e-11	0.460618	0.47	0.327	2.21199e-06	Adipocyte
EMP2	1.03185e-10	0.472745	0.53	0.406	2.43516e-06	Adipocyte
YIPF4	1.25595e-10	0.439571	0.387	0.248	2.96404e-06	Adipocyte
BNIP3L	1.3444e-10	0.487173	0.513	0.378	3.17279e-06	Adipocyte
CTNNA1	1.34801e-10	0.326916	0.362	0.221	3.1813e-06	Adipocyte
CTDSP2	1.50001e-10	0.372717	0.262	0.138	3.54002e-06	Adipocyte
EPC1	1.74039e-10	0.416705	0.315	0.183	4.10732e-06	Adipocyte
CHD2	1.79341e-10	0.430395	0.269	0.144	4.23244e-06	Adipocyte
SCAF11	1.90383e-10	0.446593	0.48	0.35	4.49304e-06	Adipocyte
SUN1	1.92868e-10	0.292767	0.323	0.181	4.55168e-06	Adipocyte
NCOA4	2.05729e-10	0.309482	0.294	0.163	4.85519e-06	Adipocyte
KANK2	2.07866e-10	0.384525	0.308	0.177	4.90565e-06	Adipocyte
AK3	2.80598e-10	0.358025	0.254	0.134	6.62211e-06	Adipocyte
ITGB5	2.96337e-10	0.358041	0.355	0.219	6.99356e-06	Adipocyte
ITGB1	3.51305e-10	0.299819	0.659	0.545	8.2908e-06	Adipocyte
TTC14	3.89309e-10	0.426834	0.337	0.202	9.18769e-06	Adipocyte
PRNP	3.95268e-10	0.423091	0.362	0.231	9.32833e-06	Adipocyte
SMAD5	4.12037e-10	0.413467	0.28	0.157	9.72408e-06	Adipocyte
ADAR	4.12642e-10	0.344866	0.344	0.206	9.73834e-06	Adipocyte
NOTCH2	4.18487e-10	0.359134	0.297	0.168	9.8763e-06	Adipocyte
SELENBP1	4.62343e-10	0.46149	0.326	0.197	1.09113e-05	Adipocyte
XPO1	4.66432e-10	0.399069	0.297	0.172	1.10078e-05	Adipocyte
ZNF148	5.07084e-10	0.336056	0.251	0.133	1.19672e-05	Adipocyte
HOOK3	5.65794e-10	0.385611	0.272	0.151	1.33527e-05	Adipocyte
PBRM1	5.68526e-10	0.29012	0.269	0.145	1.34172e-05	Adipocyte
AKAP9	6.56513e-10	0.528859	0.541	0.419	1.54937e-05	Adipocyte
EVL	8.23634e-10	0.337917	0.272	0.15	1.94378e-05	Adipocyte
PLAC9	1.02372e-09	0.501333	0.38	0.238	2.41597e-05	Adipocyte
ZCCHC11	1.11041e-09	0.333607	0.312	0.183	2.62058e-05	Adipocyte
PKN2	1.16429e-09	0.285105	0.33	0.195	2.74773e-05	Adipocyte
APLP2	1.36061e-09	0.442759	0.502	0.387	3.21104e-05	Adipocyte
BPTF	1.48626e-09	0.374116	0.398	0.263	3.50757e-05	Adipocyte
HSPG2	1.5417e-09	0.347984	0.369	0.236	3.63841e-05	Adipocyte
PALLD	1.88775e-09	0.439954	0.441	0.306	4.4551e-05	Adipocyte
ISYNA1	1.96334e-09	0.425689	0.251	0.139	4.63348e-05	Adipocyte
ZNF207	2.27543e-09	0.40451	0.398	0.267	5.37001e-05	Adipocyte
SEC63	2.29273e-09	0.382732	0.384	0.255	5.41085e-05	Adipocyte
SYPL1	2.4655e-09	0.316827	0.355	0.221	5.81859e-05	Adipocyte
NDRG1	2.50901e-09	0.293323	0.297	0.171	5.92127e-05	Adipocyte
GINM1	2.56511e-09	0.365705	0.351	0.224	6.05366e-05	Adipocyte
ATRX	3.65799e-09	0.3204	0.523	0.392	8.63286e-05	Adipocyte
ZBTB20	4.51083e-09	0.351194	0.272	0.151	0.000106456	Adipocyte
WASF2	6.50508e-09	0.348241	0.538	0.425	0.00015352	Adipocyte
KDM5A	9.42635e-09	0.341512	0.341	0.215	0.000222462	Adipocyte
INTS6	9.59048e-09	0.332002	0.308	0.184	0.000226335	Adipocyte
PLEC	1.09019e-08	0.423573	0.33	0.209	0.000257286	Adipocyte
ACAP2	1.16166e-08	0.363981	0.265	0.154	0.000274151	Adipocyte
PDLIM1	1.34207e-08	0.29503	0.315	0.195	0.000316728	Adipocyte
CNOT2	1.50929e-08	0.312703	0.287	0.171	0.000356193	Adipocyte
CTTN	1.5401e-08	0.399763	0.33	0.212	0.000363463	Adipocyte
CANX	1.61454e-08	0.35553	0.495	0.372	0.000381031	Adipocyte
UBE3A	1.72691e-08	0.369497	0.323	0.203	0.00040755	Adipocyte
RNF19A	2.2635e-08	0.318715	0.254	0.145	0.000534186	Adipocyte
DNAJB14	2.58425e-08	0.297932	0.272	0.158	0.000609882	Adipocyte
ANKRD11	2.7478e-08	0.437883	0.423	0.295	0.000648482	Adipocyte
FLNA	3.09309e-08	0.629406	0.57	0.49	0.000729969	Adipocyte
CLK1	3.71505e-08	0.274652	0.294	0.176	0.000876753	Adipocyte
MARK3	7.32318e-08	0.339764	0.312	0.194	0.00172827	Adipocyte
LARP1	7.8391e-08	0.315271	0.283	0.174	0.00185003	Adipocyte
ACTN1	8.46404e-08	0.354942	0.534	0.416	0.00199751	Adipocyte
SPPL2A	9.19255e-08	0.375092	0.398	0.279	0.00216944	Adipocyte
BRD2	1.03426e-07	0.380377	0.384	0.264	0.00244085	Adipocyte
TLN1	1.20684e-07	0.421186	0.437	0.332	0.00284813	Adipocyte
GADD45A	1.26572e-07	0.422506	0.376	0.261	0.00298709	Adipocyte
COPA	1.27586e-07	0.282287	0.341	0.221	0.00301103	Adipocyte
DTWD1	1.44138e-07	0.386334	0.29	0.188	0.00340167	Adipocyte
RAB14	1.4991e-07	0.352929	0.341	0.227	0.00353787	Adipocyte
JAK1	1.50686e-07	0.332594	0.366	0.254	0.00355619	Adipocyte
TMED7	1.7085e-07	0.267119	0.254	0.151	0.00403206	Adipocyte
USP8	1.71003e-07	0.357141	0.319	0.207	0.00403567	Adipocyte
ACTN4	1.82175e-07	0.584146	0.369	0.271	0.00429933	Adipocyte
RBM39	1.90462e-07	0.255971	0.717	0.63	0.00449491	Adipocyte
RASD1	1.98792e-07	0.494883	0.358	0.235	0.0046915	Adipocyte
PTBP1	2.16764e-07	0.254482	0.38	0.267	0.00511562	Adipocyte
MCFD2	2.37469e-07	0.350681	0.341	0.228	0.00560426	Adipocyte
HNRNPH3	2.63751e-07	0.332078	0.462	0.344	0.00622453	Adipocyte
H2AFJ	2.80038e-07	0.301889	0.351	0.239	0.00660889	Adipocyte
MIDN	3.52889e-07	0.340641	0.297	0.19	0.00832819	Adipocyte
YME1L1	4.03136e-07	0.304911	0.305	0.198	0.009514	Adipocyte
INSIG2	4.77594e-07	0.361091	0.251	0.153	0.0112712	Adipocyte
LIMS1	4.83531e-07	0.340962	0.391	0.277	0.0114113	Adipocyte
PCMTD1	5.26067e-07	0.269195	0.283	0.177	0.0124152	Adipocyte
GLG1	5.27297e-07	0.302559	0.38	0.265	0.0124442	Adipocyte
MT1M	5.38954e-07	0.619317	0.351	0.226	0.0127193	Adipocyte
CAMK2D	5.45092e-07	0.42765	0.312	0.215	0.0128642	Adipocyte
TIA1	5.90691e-07	0.298897	0.269	0.169	0.0139403	Adipocyte
HNRNPU	5.93979e-07	0.25264	0.559	0.444	0.0140179	Adipocyte
TMEM87A	6.14662e-07	0.311052	0.337	0.226	0.014506	Adipocyte
GPBP1	7.16129e-07	0.251434	0.434	0.313	0.0169006	Adipocyte
UACA	7.63405e-07	0.400651	0.369	0.26	0.0180164	Adipocyte
TMF1	9.35198e-07	0.305354	0.251	0.152	0.0220707	Adipocyte
HNRNPF	9.41179e-07	0.350138	0.427	0.322	0.0222118	Adipocyte
SRSF4	1.0815e-06	0.250498	0.387	0.271	0.0255235	Adipocyte
SNAI2	1.40629e-06	0.420892	0.444	0.342	0.0331885	Adipocyte
RB1CC1	1.65926e-06	0.32004	0.315	0.213	0.0391586	Adipocyte
CRK	2.06057e-06	0.251403	0.29	0.191	0.0486295	Adipocyte
PABPN1	2.26503e-06	0.258081	0.355	0.247	0.0534548	Adipocyte
TCF4	2.42744e-06	0.40813	0.401	0.298	0.0572876	Adipocyte
TRAM1	2.57863e-06	0.689806	0.516	0.447	0.0608557	Adipocyte
ANXA7	2.64026e-06	0.273318	0.283	0.186	0.0623102	Adipocyte
PGRMC1	3.20055e-06	0.405872	0.405	0.315	0.0755329	Adipocyte
FAM133B	3.29466e-06	0.357164	0.401	0.3	0.0777539	Adipocyte
CAPNS1	4.14925e-06	0.26136	0.312	0.216	0.0979222	Adipocyte
FERMT2	4.29611e-06	0.34581	0.394	0.297	0.101388	Adipocyte
GGNBP2	4.95158e-06	0.298556	0.337	0.239	0.116857	Adipocyte
CSNK1A1	5.56225e-06	0.265388	0.459	0.359	0.131269	Adipocyte
PDLIM5	5.63978e-06	0.314949	0.319	0.226	0.133099	Adipocyte
TANK	5.76218e-06	0.370707	0.333	0.244	0.135987	Adipocyte
PABPC4	7.12524e-06	0.320111	0.272	0.183	0.168156	Adipocyte
TAX1BP1	7.60573e-06	0.258597	0.423	0.318	0.179495	Adipocyte
EPDR1	1.11198e-05	0.352442	0.287	0.196	0.262427	Adipocyte
SMIM14	1.2547e-05	0.277988	0.254	0.165	0.29611	Adipocyte
NIPBL	1.25588e-05	0.310839	0.315	0.225	0.296388	Adipocyte
TSPAN3	1.4326e-05	0.314006	0.38	0.289	0.338093	Adipocyte
GRINA	1.46751e-05	0.260625	0.265	0.177	0.346333	Adipocyte
PRRC2C	1.85264e-05	0.281	0.509	0.439	0.437224	Adipocyte
CTSC	2.22412e-05	0.528917	0.473	0.418	0.524893	Adipocyte
EPB41L2	2.43529e-05	0.326921	0.376	0.29	0.574728	Adipocyte
H1FX	2.61949e-05	0.384539	0.48	0.406	0.6182	Adipocyte
EIF3B	2.71544e-05	0.273746	0.265	0.176	0.640843	Adipocyte
CDKN1A	2.82818e-05	0.256051	0.251	0.165	0.66745	Adipocyte
GALNT1	4.37631e-05	0.329085	0.28	0.197	1	Adipocyte
SETD5	5.6812e-05	0.27803	0.262	0.178	1	Adipocyte
PTX3	7.05944e-05	1.42126	0.283	0.216	1	Adipocyte
SCARB2	7.5464e-05	0.276439	0.366	0.286	1	Adipocyte
ENAH	7.72569e-05	0.322415	0.448	0.361	1	Adipocyte
TIMP3	7.75367e-05	0.456277	0.43	0.361	1	Adipocyte
PPP1R15A	8.20257e-05	0.435312	0.376	0.287	1	Adipocyte
GNB1	0.000100246	0.258043	0.355	0.271	1	Adipocyte
AKAP13	0.000104793	0.263011	0.33	0.245	1	Adipocyte
MBD4	0.000128519	0.302711	0.258	0.182	1	Adipocyte
EMILIN1	0.000136965	0.300038	0.444	0.373	1	Adipocyte
CALCOCO2	0.000161218	0.275169	0.265	0.187	1	Adipocyte
HSP90AA1	0.000161975	0.329774	0.925	0.924	1	Adipocyte
RBM26	0.000185412	0.268602	0.29	0.212	1	Adipocyte
KLF6	0.000213332	0.489125	0.502	0.433	1	Adipocyte
IRX3	0.000230089	0.369672	0.272	0.2	1	Adipocyte
AHCYL1	0.00023259	0.278261	0.358	0.282	1	Adipocyte
LAMA4	0.000325655	0.334046	0.326	0.259	1	Adipocyte
DHX36	0.000363738	0.262954	0.412	0.343	1	Adipocyte
TRIP11	0.000399977	0.27139	0.319	0.243	1	Adipocyte
SQSTM1	0.000446873	0.250955	0.362	0.29	1	Adipocyte
MT1E	0.000473589	0.507782	0.448	0.351	1	Adipocyte
DNAJB6	0.000689335	0.326138	0.341	0.274	1	Adipocyte
BTG1	0.000690506	0.345702	0.642	0.612	1	Adipocyte
AMD1	0.000930018	0.351631	0.254	0.19	1	Adipocyte
MXRA5	0.00101158	0.270602	0.276	0.207	1	Adipocyte
MMP2	0.00103551	0.398074	0.455	0.425	1	Adipocyte
ZNF22	0.00104685	0.281434	0.305	0.236	1	Adipocyte
APPL1	0.00155267	0.332387	0.283	0.222	1	Adipocyte
FGFR1	0.0019559	0.330244	0.462	0.395	1	Adipocyte
MYLK	0.0024246	0.334544	0.326	0.273	1	Adipocyte
TRA2B	0.00278115	0.256809	0.502	0.449	1	Adipocyte
MYO1B	0.00311958	0.278274	0.258	0.197	1	Adipocyte
SDHD	0.00364017	0.281997	0.312	0.254	1	Adipocyte
DNAJB1	0.00381601	0.734542	0.462	0.42	1	Adipocyte
USP34	0.00389695	0.273489	0.283	0.228	1	Adipocyte
RND3	0.00450972	0.573754	0.29	0.242	1	Adipocyte
CCDC80	0.00499224	0.302912	0.487	0.454	1	Adipocyte
MT2A	0.00669558	0.562472	0.713	0.693	1	Adipocyte
ZFHX4	0.00717566	0.371723	0.384	0.351	1	Adipocyte
HBB	0	5.34052	0.984	0.036	0	BMSC
HBA2	0	4.3747	0.93	0.023	0	BMSC
CA1	0	3.95189	0.772	0.003	0	BMSC
GNB2L1	0	3.50081	0.919	0.013	0	BMSC
AHSP	0	3.37199	0.705	0.004	0	BMSC
IGKC	0	3.3317	0.665	0.013	0	BMSC
S100A8	0	3.19588	0.616	0.025	0	BMSC
HBD	0	2.93919	0.612	0.003	0	BMSC
S100A9	0	2.89633	0.537	0.046	0	BMSC
ATPIF1	0	2.81748	0.626	0.007	0	BMSC
IGLC2	0	2.80598	0.321	0.007	0	BMSC
ATP5E	0	2.66227	0.644	0.012	0	BMSC
ATP5G2	0	2.55275	0.595	0.011	0	BMSC
ATP5L	0	2.28446	0.484	0.011	0	BMSC
ATP5G3	0	2.18776	0.451	0.007	0	BMSC
KIAA0101	0	2.07482	0.384	0.002	0	BMSC
C14orf2	0	2.04603	0.4	0.01	0	BMSC
GLTSCR2	0	2.03224	0.358	0.007	0	BMSC
ATP5J2	0	1.95479	0.353	0.007	0	BMSC
TCEB2	0	1.94841	0.365	0.011	0	BMSC
ALDOA	0	1.94584	0.363	0.009	0	BMSC
ATP5J	0	1.94467	0.358	0.009	0	BMSC
RP11-620J15.3	0	1.9309	0.36	0.002	0	BMSC
ATP5D	0	1.91925	0.344	0.008	0	BMSC
GPX1	0	1.89582	0.307	0.007	0	BMSC
ATP5G1	0	1.89486	0.342	0.005	0	BMSC
ATP5O	0	1.81437	0.316	0.008	0	BMSC
ATP5A1	0	1.77625	0.314	0.005	0	BMSC
SMIM1	0	1.73964	0.295	0.018	0	BMSC
ATP5I	0	1.71935	0.3	0.01	0	BMSC
ATP5C1	0	1.7125	0.286	0.006	0	BMSC
LINC00152	0	1.69047	0.274	0.003	0	BMSC
USMG5	0	1.67998	0.293	0.009	0	BMSC
C11orf31	0	1.64598	0.277	0.004	0	BMSC
ATP5B	0	1.60321	0.267	0.006	0	BMSC
LRRC75A	9.94848e-212	2.14081	0.533	0.107	2.34784e-207	BMSC
EEF1A1	4.27529e-197	1.09652	1	0.975	1.00897e-192	BMSC
TPT1	1.09241e-173	1.06962	0.979	0.95	2.57809e-169	BMSC
EEF1B2	1.13501e-145	1.39715	0.905	0.792	2.67863e-141	BMSC
PRDX2	1.74161e-127	1.90864	0.756	0.436	4.11019e-123	BMSC
PTMA	5.79382e-115	0.721396	0.977	0.967	1.36734e-110	BMSC
HMGB1	1.70005e-114	1.11957	0.879	0.832	4.01213e-110	BMSC
LYZ	1.24937e-112	2.57167	0.349	0.076	2.94852e-108	BMSC
ZFP36L2	6.86934e-105	2.03169	0.67	0.368	1.62116e-100	BMSC
HMGA1	2.30055e-100	1.61916	0.312	0.067	5.4293e-96	BMSC
JUND	2.6362e-95	1.90064	0.609	0.296	6.22143e-91	BMSC
BLVRB	1.29123e-86	1.94137	0.637	0.386	3.04731e-82	BMSC
GYPC	2.27523e-71	1.70583	0.498	0.231	5.36954e-67	BMSC
FTH1	1.78234e-68	0.54653	0.984	0.972	4.20632e-64	BMSC
NPM1	2.81651e-67	0.90156	0.802	0.792	6.64697e-63	BMSC
HIST1H4C	1.91237e-59	1.62898	0.598	0.392	4.51319e-55	BMSC
H3F3A	2.53586e-56	0.713206	0.826	0.853	5.98463e-52	BMSC
HNRNPA1	7.32296e-52	0.819917	0.793	0.831	1.72822e-47	BMSC
EIF5A	3.81963e-43	1.36211	0.593	0.496	9.01432e-39	BMSC
HSP90AA1	3.05229e-38	0.605942	0.898	0.924	7.2034e-34	BMSC
HSP90AB1	2.47865e-37	0.733942	0.77	0.846	5.84961e-33	BMSC
NACA	5.29801e-37	0.492316	0.884	0.916	1.25033e-32	BMSC
HMGB2	5.40815e-37	0.986322	0.57	0.399	1.27632e-32	BMSC
TXNIP	5.6337e-31	1.372	0.388	0.226	1.32955e-26	BMSC
HSPD1	4.54615e-29	1.09408	0.577	0.535	1.07289e-24	BMSC
PPIA	1.30235e-25	0.522417	0.749	0.822	3.07355e-21	BMSC
FAU	1.52667e-25	0.39173	0.893	0.939	3.60293e-21	BMSC
BTF3	6.92552e-22	0.48105	0.747	0.84	1.63442e-17	BMSC
CA2	2.73919e-20	1.03677	0.351	0.215	6.46449e-16	BMSC
TMEM14C	2.10128e-19	1.2798	0.491	0.477	4.95901e-15	BMSC
YBX1	3.17025e-19	0.422138	0.777	0.859	7.48179e-15	BMSC
SYNGR1	8.99788e-19	1.29848	0.321	0.207	2.1235e-14	BMSC
H1FX	1.0437e-17	1.19466	0.456	0.406	2.46314e-13	BMSC
TYMS	1.23876e-15	1.10302	0.284	0.178	2.92348e-11	BMSC
ANP32B	1.16667e-14	0.993106	0.495	0.509	2.75333e-10	BMSC
TOP2A	1.25703e-14	0.7856	0.291	0.175	2.96659e-10	BMSC
HINT1	4.35028e-14	0.631038	0.626	0.739	1.02667e-09	BMSC
YBX3	4.65379e-14	1.06571	0.34	0.25	1.09829e-09	BMSC
PSMB4	7.6384e-13	0.287151	0.151	0.376	1.80266e-08	BMSC
CDK4	9.67381e-13	0.26954	0.153	0.379	2.28302e-08	BMSC
SLC25A3	1.55167e-12	0.874413	0.533	0.612	3.66195e-08	BMSC
SARAF	4.50628e-12	0.266721	0.191	0.439	1.06348e-07	BMSC
HNRNPA2B1	6.67981e-12	0.711711	0.563	0.678	1.57643e-07	BMSC
SET	6.81278e-11	0.771185	0.53	0.607	1.60782e-06	BMSC
GTF3C6	7.10511e-11	0.262593	0.165	0.38	1.6768e-06	BMSC
PRRC2C	7.3332e-11	0.318037	0.2	0.442	1.73064e-06	BMSC
U2SURP	7.67134e-11	0.265991	0.181	0.406	1.81044e-06	BMSC
PSMA5	1.36415e-10	0.307365	0.184	0.41	3.21938e-06	BMSC
ATXN10	1.38739e-10	0.278083	0.116	0.291	3.27425e-06	BMSC
ARPC4	1.64657e-10	0.261321	0.17	0.381	3.88591e-06	BMSC
TSC22D1	1.69549e-10	0.286015	0.167	0.374	4.00136e-06	BMSC
PSMC4	1.72961e-10	0.256343	0.109	0.278	4.08189e-06	BMSC
C20orf27	1.81407e-10	0.313874	0.114	0.286	4.28122e-06	BMSC
THRAP3	1.90259e-10	0.292582	0.179	0.401	4.4901e-06	BMSC
PSMC1	4.93458e-10	0.252801	0.163	0.364	1.16456e-05	BMSC
HADHB	6.41748e-10	0.303356	0.144	0.33	1.51453e-05	BMSC
KPNB1	6.84604e-10	0.2901	0.147	0.334	1.61567e-05	BMSC
CHMP4A	7.23956e-10	0.250536	0.119	0.287	1.70854e-05	BMSC
RAD23A	9.44255e-10	0.258105	0.184	0.396	2.22844e-05	BMSC
EIF2S1	1.05773e-09	0.265333	0.119	0.285	2.49623e-05	BMSC
GSTM3	1.09015e-09	1.12284	0.388	0.373	2.57276e-05	BMSC
NDUFV2	1.15936e-09	0.283006	0.221	0.467	2.73609e-05	BMSC
MIEN1	1.2167e-09	0.279077	0.102	0.256	2.87142e-05	BMSC
METTL5	1.37297e-09	0.271543	0.137	0.313	3.24021e-05	BMSC
TOMM40	1.74986e-09	0.263225	0.105	0.258	4.12967e-05	BMSC
PSMD1	1.80464e-09	0.275188	0.107	0.263	4.25895e-05	BMSC
DNAJC7	1.82329e-09	0.335528	0.116	0.279	4.30296e-05	BMSC
SH3BGRL	2.01025e-09	0.383538	0.212	0.446	4.74418e-05	BMSC
RBBP7	2.32681e-09	0.270437	0.151	0.334	5.49127e-05	BMSC
CCT4	2.66967e-09	0.250208	0.221	0.456	6.30042e-05	BMSC
DUT	2.68305e-09	0.920451	0.486	0.554	6.33201e-05	BMSC
ARPC1B	2.96029e-09	0.260548	0.172	0.371	6.98629e-05	BMSC
RSRC2	2.9938e-09	0.358138	0.181	0.388	7.06538e-05	BMSC
TOMM22	3.01326e-09	0.324766	0.188	0.402	7.11129e-05	BMSC
ANAPC16	3.07441e-09	0.255211	0.186	0.394	7.25562e-05	BMSC
HNRNPR	3.24737e-09	0.261647	0.209	0.435	7.66379e-05	BMSC
PSMD2	3.67459e-09	0.329201	0.13	0.299	8.67203e-05	BMSC
PFDN6	4.97022e-09	0.349533	0.112	0.266	0.000117297	BMSC
XRCC6	6.20107e-09	0.274061	0.202	0.42	0.000146345	BMSC
THOC7	6.64816e-09	0.431295	0.151	0.334	0.000156897	BMSC
PKIG	7.25233e-09	0.286737	0.114	0.268	0.000171155	BMSC
NDUFB6	8.09964e-09	0.337315	0.198	0.412	0.000191152	BMSC
SLC25A39	9.49967e-09	0.282237	0.137	0.304	0.000224192	BMSC
GNB1	9.81863e-09	0.304596	0.119	0.274	0.00023172	BMSC
EIF4B	1.09563e-08	1.09476	0.321	0.275	0.00025857	BMSC
ECI2	1.2066e-08	0.280359	0.112	0.261	0.000284758	BMSC
GHITM	1.36206e-08	0.373806	0.156	0.337	0.000321447	BMSC
RBBP4	1.72374e-08	0.2865	0.137	0.3	0.000406803	BMSC
CCT5	2.6296e-08	0.277016	0.212	0.429	0.000620586	BMSC
LSM5	2.64583e-08	0.338435	0.258	0.513	0.000624417	BMSC
LSM6	2.66027e-08	0.377042	0.156	0.334	0.000627825	BMSC
PRPF40A	2.7665e-08	0.325328	0.16	0.34	0.000652894	BMSC
SERBP1	3.00601e-08	0.593609	0.544	0.66	0.000709419	BMSC
METTL9	4.66604e-08	0.349821	0.128	0.281	0.00110118	BMSC
NKTR	4.69661e-08	0.307336	0.177	0.361	0.0011084	BMSC
CD164	4.90756e-08	0.307102	0.17	0.351	0.00115818	BMSC
EWSR1	5.47302e-08	0.312572	0.151	0.319	0.00129163	BMSC
TXNL1	7.06747e-08	0.340495	0.202	0.41	0.00166792	BMSC
PSMD14	8.09646e-08	0.332455	0.137	0.294	0.00191076	BMSC
SRGN	8.17034e-08	0.984639	0.328	0.283	0.0019282	BMSC
GSTO1	8.72704e-08	0.358543	0.221	0.44	0.00205958	BMSC
SRSF10	1.10738e-07	0.301532	0.23	0.453	0.00261342	BMSC
SLTM	1.30863e-07	0.282139	0.193	0.385	0.00308837	BMSC
CSDE1	1.4992e-07	0.422238	0.2	0.401	0.0035381	BMSC
VPS29	1.57717e-07	0.292486	0.228	0.445	0.00372211	BMSC
ABRACL	1.58582e-07	0.320106	0.114	0.251	0.00374253	BMSC
EIF2S3	1.69163e-07	0.321313	0.142	0.297	0.00399224	BMSC
DUSP1	1.69784e-07	0.604606	0.533	0.557	0.00400689	BMSC
HSPA9	1.70193e-07	0.3356	0.156	0.32	0.00401655	BMSC
PGLS	1.71937e-07	0.357063	0.165	0.337	0.00405771	BMSC
YWHAH	1.78458e-07	0.285308	0.181	0.362	0.00421161	BMSC
BPTF	1.85006e-07	0.281941	0.123	0.265	0.00436615	BMSC
SRSF9	1.96528e-07	0.367368	0.272	0.531	0.00463806	BMSC
MGST2	2.12645e-07	0.343514	0.137	0.29	0.00501843	BMSC
CANX	2.6188e-07	0.353457	0.188	0.375	0.00618036	BMSC
ETFA	3.10635e-07	0.374348	0.16	0.327	0.00733098	BMSC
SNRNP70	3.44147e-07	0.274524	0.149	0.304	0.00812186	BMSC
BOLA3	3.66184e-07	0.354821	0.17	0.341	0.00864195	BMSC
NONO	3.87007e-07	0.356039	0.156	0.316	0.00913337	BMSC
PPP1R12A	4.65606e-07	0.313843	0.128	0.268	0.0109883	BMSC
RFC1	4.73988e-07	0.317145	0.119	0.253	0.0111861	BMSC
SSBP1	5.31522e-07	0.265528	0.305	0.585	0.0125439	BMSC
SRSF4	5.78507e-07	0.300782	0.133	0.274	0.0136528	BMSC
UBE2I	7.1899e-07	0.393236	0.228	0.441	0.0169682	BMSC
PSMG2	7.82722e-07	0.293737	0.137	0.281	0.0184722	BMSC
ILF3	8.81651e-07	0.347211	0.165	0.325	0.020807	BMSC
ATG3	9.91655e-07	0.30216	0.126	0.261	0.0234031	BMSC
ACADVL	1.07357e-06	0.339514	0.144	0.29	0.0253362	BMSC
HNRNPH1	1.09533e-06	0.753404	0.44	0.462	0.0258497	BMSC
ERP29	1.11955e-06	0.339383	0.23	0.441	0.0264214	BMSC
SYNCRIP	1.12182e-06	0.401084	0.179	0.35	0.0264749	BMSC
TMEM141	1.26339e-06	0.444624	0.172	0.339	0.0298159	BMSC
TNRC6B	1.37539e-06	0.314395	0.135	0.273	0.0324592	BMSC
FKBP8	1.39608e-06	0.374508	0.214	0.408	0.0329475	BMSC
HLA-E	1.46854e-06	0.339871	0.205	0.391	0.0346576	BMSC
PSMC6	1.47369e-06	0.402347	0.144	0.29	0.034779	BMSC
SLBP	1.48373e-06	0.447851	0.123	0.255	0.0350159	BMSC
APLP2	1.55461e-06	0.336182	0.205	0.39	0.0366889	BMSC
GSPT1	1.78995e-06	0.397151	0.149	0.296	0.0422428	BMSC
ANAPC5	2.42747e-06	0.336396	0.128	0.259	0.0572882	BMSC
ZNF207	2.50346e-06	0.375743	0.135	0.27	0.0590816	BMSC
NOP58	2.61132e-06	0.361136	0.149	0.293	0.0616271	BMSC
CNBP	2.66062e-06	0.340289	0.291	0.546	0.0627907	BMSC
44441	2.78114e-06	0.375574	0.16	0.312	0.0656349	BMSC
HSPA1B	3.36329e-06	1.13605	0.472	0.535	0.0793736	BMSC
NT5C	3.3867e-06	0.420377	0.14	0.278	0.0799261	BMSC
ESD	3.4422e-06	0.40612	0.235	0.444	0.0812358	BMSC
LIMS1	3.54711e-06	0.369596	0.142	0.279	0.0837118	BMSC
YWHAE	3.57781e-06	0.263006	0.312	0.572	0.0844364	BMSC
YY1	3.80596e-06	0.456205	0.179	0.345	0.0898207	BMSC
SUPT16H	3.97558e-06	0.308783	0.153	0.296	0.0938237	BMSC
ARL2	4.2853e-06	0.397595	0.179	0.341	0.101133	BMSC
STOML2	4.69236e-06	0.447431	0.179	0.343	0.11074	BMSC
PRPF4B	4.79601e-06	0.31291	0.167	0.317	0.113186	BMSC
GDI2	5.2979e-06	0.548495	0.202	0.385	0.125031	BMSC
PSME1	5.72612e-06	0.366637	0.265	0.493	0.135136	BMSC
PPP1CC	6.48278e-06	0.346583	0.151	0.291	0.152994	BMSC
UBE2C	6.53401e-06	0.355245	0.265	0.197	0.154203	BMSC
CD74	7.35064e-06	0.252225	0.272	0.473	0.173475	BMSC
TIMM10	8.07667e-06	0.423051	0.14	0.272	0.190609	BMSC
HNRNPA0	8.64884e-06	0.401055	0.242	0.446	0.204113	BMSC
NME1	9.47333e-06	0.272652	0.286	0.518	0.223571	BMSC
PCBP2	9.87081e-06	0.324476	0.284	0.516	0.232951	BMSC
FXR1	9.99206e-06	0.371246	0.144	0.276	0.235813	BMSC
VDAC3	1.05626e-05	0.420343	0.207	0.385	0.249278	BMSC
KHDRBS1	1.45902e-05	0.435929	0.226	0.416	0.344329	BMSC
FIS1	1.54542e-05	0.461077	0.253	0.469	0.364719	BMSC
PPA1	1.55078e-05	0.423239	0.237	0.435	0.365983	BMSC
PNN	1.56006e-05	0.419985	0.216	0.396	0.368174	BMSC
HNRNPD	1.88015e-05	0.949585	0.356	0.368	0.443714	BMSC
PPP1R14B	1.91466e-05	0.382148	0.235	0.423	0.45186	BMSC
PPA2	1.92577e-05	0.371829	0.137	0.262	0.454482	BMSC
DNAJB6	1.98875e-05	0.389419	0.147	0.276	0.469345	BMSC
ANP32A	2.33429e-05	0.385008	0.202	0.369	0.550892	BMSC
TMEM14B	2.42925e-05	1.05557	0.372	0.404	0.573302	BMSC
TALDO1	2.45406e-05	0.941198	0.4	0.454	0.579157	BMSC
GGCT	2.54501e-05	0.462945	0.142	0.268	0.600621	BMSC
LARS	2.89527e-05	0.425437	0.149	0.278	0.683285	BMSC
EIF3A	3.76263e-05	1.02449	0.351	0.37	0.88798	BMSC
DDX39A	4.26395e-05	0.401926	0.14	0.259	1	BMSC
TRA2B	4.8985e-05	0.436923	0.253	0.451	1	BMSC
SRSF2	5.24439e-05	0.376718	0.293	0.525	1	BMSC
SF3B1	6.69943e-05	0.407374	0.195	0.347	1	BMSC
HMGN2	7.22858e-05	0.523589	0.549	0.684	1	BMSC
PCMT1	7.55484e-05	0.527528	0.174	0.316	1	BMSC
POLD2	9.14972e-05	0.382961	0.158	0.284	1	BMSC
FAM133B	0.000101572	0.403992	0.17	0.302	1	BMSC
UBXN1	0.000145679	0.484305	0.179	0.316	1	BMSC
LSM4	0.000148172	0.455372	0.233	0.409	1	BMSC
SNHG7	0.000181421	0.442003	0.2	0.346	1	BMSC
PSIP1	0.000229188	0.491255	0.209	0.368	1	BMSC
NUCB2	0.000245566	0.427993	0.293	0.518	1	BMSC
UXT	0.000271023	0.359353	0.302	0.525	1	BMSC
APEX1	0.000274525	0.417633	0.24	0.416	1	BMSC
GTF3A	0.000281912	0.469325	0.244	0.426	1	BMSC
HLA-DRB1	0.000299587	0.326204	0.202	0.336	1	BMSC
PEBP1	0.000416673	0.352357	0.328	0.572	1	BMSC
NDUFA10	0.000434901	0.533272	0.16	0.279	1	BMSC
TPM3	0.000488612	0.455602	0.242	0.414	1	BMSC
SF1	0.000499452	0.417015	0.188	0.318	1	BMSC
CCT8	0.000599394	0.489153	0.263	0.453	1	BMSC
PSMD6	0.00064108	0.476211	0.147	0.252	1	BMSC
SRRM2	0.000641223	0.373308	0.305	0.53	1	BMSC
HNRNPDL	0.000865168	0.304088	0.34	0.572	1	BMSC
TAF1D	0.000867544	0.365347	0.233	0.384	1	BMSC
KMT2E	0.000962112	0.489679	0.153	0.26	1	BMSC
RAN	0.000992824	0.540112	0.526	0.686	1	BMSC
NCL	0.00100931	0.686435	0.474	0.615	1	BMSC
PARP1	0.00102122	0.468923	0.17	0.287	1	BMSC
TAF9	0.00106502	0.509656	0.17	0.287	1	BMSC
DDX17	0.00143955	0.483808	0.212	0.352	1	BMSC
SNHG8	0.00220117	0.313252	0.253	0.406	1	BMSC
HADHA	0.00241855	0.537683	0.209	0.348	1	BMSC
SRSF5	0.002594	0.475472	0.3	0.502	1	BMSC
CCT2	0.00262398	0.4373	0.263	0.438	1	BMSC
CACYBP	0.00270066	0.487508	0.244	0.402	1	BMSC
NSA2	0.00297479	0.467099	0.253	0.418	1	BMSC
CCT6A	0.00315145	0.387754	0.293	0.486	1	BMSC
SNRPC	0.003225	0.535001	0.209	0.343	1	BMSC
RPA3	0.00544923	0.616058	0.205	0.33	1	BMSC
PRDX3	0.00570006	0.551553	0.174	0.28	1	BMSC
RALBP1	0.0060825	0.604335	0.193	0.311	1	BMSC
CKS2	0.00646904	0.722407	0.321	0.337	1	BMSC
PAICS	0.00658485	0.57187	0.188	0.3	1	BMSC
PTBP1	0.00857186	0.49346	0.172	0.269	1	BMSC
SRSF3	0.00889232	0.480714	0.491	0.654	1	BMSC
PPM1G	0.00951089	0.648561	0.207	0.329	1	BMSC
PLCG2	0	3.6637	0.644	0.019	0	Chondrocyte
C2orf40	0	3.62906	0.66	0.007	0	Chondrocyte
C2orf82	0	3.59345	0.578	0	0	Chondrocyte
FGFBP2	0	3.57543	0.706	0.056	0	Chondrocyte
COMP	0	3.5599	0.765	0.022	0	Chondrocyte
CHI3L2	0	3.38364	0.624	0.008	0	Chondrocyte
TNFRSF11B	0	3.35793	0.572	0.034	0	Chondrocyte
SCRG1	0	3.34998	0.65	0.037	0	Chondrocyte
CILP	0	2.83483	0.575	0.008	0	Chondrocyte
MIA	0	2.76985	0.565	0.007	0	Chondrocyte
PLA2G2A	0	2.66227	0.585	0.014	0	Chondrocyte
CDO1	0	2.63788	0.611	0.017	0	Chondrocyte
CLEC3A	0	2.5967	0.281	0	0	Chondrocyte
SOD3	0	2.55988	0.804	0.107	0	Chondrocyte
SELM	0	2.45262	0.745	0.005	0	Chondrocyte
USMG5	0	2.25742	0.699	0.006	0	Chondrocyte
CRTAC1	0	2.25514	0.431	0.002	0	Chondrocyte
ATP5I	0	2.24897	0.729	0.007	0	Chondrocyte
TCEB2	0	2.24769	0.732	0.009	0	Chondrocyte
S100A1	0	2.22097	0.529	0.028	0	Chondrocyte
C14orf2	0	2.21671	0.709	0.009	0	Chondrocyte
ATP5E	0	2.14617	0.68	0.013	0	Chondrocyte
ATP5L	0	2.10334	0.712	0.011	0	Chondrocyte
ATP5J	0	2.00511	0.644	0.008	0	Chondrocyte
SHFM1	0	1.90416	0.595	0.007	0	Chondrocyte
SLC39A14	0	1.89589	0.601	0.06	0	Chondrocyte
GNB2L1	0	1.8913	0.69	0.018	0	Chondrocyte
NGFRAP1	0	1.77225	0.503	0.004	0	Chondrocyte
ALDOA	0	1.74786	0.572	0.009	0	Chondrocyte
HBB	0	1.72899	0.971	0.039	0	Chondrocyte
ATP5G2	0	1.71975	0.565	0.013	0	Chondrocyte
S100A8	0	1.71445	0.48	0.028	0	Chondrocyte
ATP5O	0	1.678	0.529	0.008	0	Chondrocyte
IGKC	0	1.63773	0.627	0.016	0	Chondrocyte
TCEB1	0	1.61606	0.464	0.004	0	Chondrocyte
C7orf73	0	1.61344	0.49	0.004	0	Chondrocyte
S100B	0	1.59405	0.363	0.003	0	Chondrocyte
SELK	0	1.54166	0.493	0.005	0	Chondrocyte
WBP5	0	1.53414	0.458	0.003	0	Chondrocyte
HBA2	0	1.45804	0.683	0.028	0	Chondrocyte
VIMP	0	1.45456	0.438	0.004	0	Chondrocyte
ITM2A	0	1.44901	0.337	0.016	0	Chondrocyte
FBXO2	0	1.42906	0.314	0.011	0	Chondrocyte
ACKR3	0	1.40351	0.291	0.009	0	Chondrocyte
MYEOV2	0	1.3954	0.438	0.005	0	Chondrocyte
C14orf166	0	1.3878	0.408	0.006	0	Chondrocyte
ATP5D	0	1.37135	0.431	0.008	0	Chondrocyte
ATP5J2	0	1.34492	0.431	0.007	0	Chondrocyte
LINC00493	0	1.33917	0.395	0.003	0	Chondrocyte
PRKCDBP	0	1.33648	0.369	0.003	0	Chondrocyte
LAG3	0	1.32607	0.284	0.007	0	Chondrocyte
CRLF1	0	1.25963	0.275	0.003	0	Chondrocyte
FAM134B	0	1.24538	0.337	0.003	0	Chondrocyte
AC090498.1	0	1.21699	0.307	0.002	0	Chondrocyte
IGLC2	0	1.20381	0.346	0.007	0	Chondrocyte
GPX1	0	1.20166	0.376	0.008	0	Chondrocyte
LINC00657	0	1.18024	0.34	0.005	0	Chondrocyte
C19orf43	0	1.17459	0.346	0.006	0	Chondrocyte
ATPIF1	0	1.12726	0.379	0.011	0	Chondrocyte
LINC01420	0	1.11479	0.327	0.003	0	Chondrocyte
44454	0	1.09918	0.288	0.006	0	Chondrocyte
ATP5F1	0	1.09024	0.337	0.006	0	Chondrocyte
ATP5G1	0	1.04709	0.32	0.007	0	Chondrocyte
SELT	0	1.0421	0.294	0.003	0	Chondrocyte
SEPW1	0	1.03111	0.307	0.005	0	Chondrocyte
ATP5G3	0	1.027	0.34	0.01	0	Chondrocyte
ATP5C1	0	1.01739	0.31	0.006	0	Chondrocyte
GLTSCR2	0	1.01446	0.278	0.009	0	Chondrocyte
C11orf73	0	0.99642	0.278	0.002	0	Chondrocyte
IGHA1	0	0.989268	0.291	0.006	0	Chondrocyte
ATP5A1	0	0.947487	0.284	0.006	0	Chondrocyte
ATP5H	0	0.936812	0.291	0.006	0	Chondrocyte
ATP5B	0	0.867129	0.284	0.007	0	Chondrocyte
ZIC1	9.3566e-289	1.51442	0.35	0.023	2.20816e-284	Chondrocyte
CLU	2.19497e-253	3.80856	0.944	0.281	5.18013e-249	Chondrocyte
FMOD	1.1477e-212	2.33984	0.657	0.128	2.70857e-208	Chondrocyte
IFITM1	1.34352e-200	1.81177	0.51	0.074	3.17072e-196	Chondrocyte
TSPAN2	5.1137e-197	1.23752	0.343	0.033	1.20683e-192	Chondrocyte
FN1	4.59688e-181	3.13314	0.987	0.65	1.08486e-176	Chondrocyte
NOVA1	1.10254e-177	1.07042	0.252	0.019	2.60199e-173	Chondrocyte
DCN	7.24176e-175	2.73682	0.974	0.673	1.70906e-170	Chondrocyte
MGP	3.03277e-166	3.35266	0.958	0.567	7.15734e-162	Chondrocyte
NDUFA4L2	3.27275e-157	1.63106	0.856	0.277	7.72369e-153	Chondrocyte
NPTN	4.60094e-152	1.23666	0.428	0.065	1.08582e-147	Chondrocyte
COL2A1	2.39372e-148	2.62759	0.284	0.03	5.64917e-144	Chondrocyte
HTRA1	8.11333e-142	2.52071	0.895	0.437	1.91475e-137	Chondrocyte
SERPINA1	2.27199e-138	1.81768	0.758	0.23	5.3619e-134	Chondrocyte
SOD2	3.98366e-132	1.89055	0.493	0.099	9.40145e-128	Chondrocyte
PRELP	4.6913e-132	1.86357	0.725	0.232	1.10715e-127	Chondrocyte
PAPSS2	4.44622e-122	1.12804	0.307	0.041	1.04931e-117	Chondrocyte
SMOC2	1.14744e-115	1.42559	0.389	0.068	2.70795e-111	Chondrocyte
MIF	5.63153e-112	1.54117	0.899	0.589	1.32904e-107	Chondrocyte
GPX3	7.49639e-98	1.41708	0.431	0.097	1.76915e-93	Chondrocyte
AK1	8.03182e-96	1.70156	0.624	0.235	1.89551e-91	Chondrocyte
ITM2B	1.55011e-95	1.15088	0.905	0.711	3.65827e-91	Chondrocyte
LUM	2.42721e-92	1.47968	0.964	0.822	5.72821e-88	Chondrocyte
HAPLN1	2.21391e-86	1.81232	0.631	0.246	5.22483e-82	Chondrocyte
TM4SF1	8.23125e-84	1.11162	0.337	0.067	1.94257e-79	Chondrocyte
H3F3B	1.64495e-80	1.01227	0.961	0.884	3.88209e-76	Chondrocyte
ADAMTS6	1.58886e-77	1.23175	0.359	0.081	3.74972e-73	Chondrocyte
FIBIN	4.56811e-67	1.08144	0.252	0.046	1.07807e-62	Chondrocyte
BCAT1	1.86619e-61	1.12024	0.395	0.116	4.40422e-57	Chondrocyte
PLOD2	3.54079e-59	1.2658	0.631	0.335	8.35626e-55	Chondrocyte
PCOLCE2	5.77517e-53	1.43441	0.454	0.177	1.36294e-48	Chondrocyte
OGN	1.19766e-52	1.53998	0.572	0.279	2.82648e-48	Chondrocyte
PLXDC2	1.4579e-51	0.901513	0.252	0.057	3.44064e-47	Chondrocyte
TRPS1	2.52108e-48	0.956326	0.35	0.108	5.94975e-44	Chondrocyte
CAV1	7.95042e-48	1.09076	0.422	0.152	1.8763e-43	Chondrocyte
IVNS1ABP	7.3398e-46	1.18938	0.408	0.153	1.73219e-41	Chondrocyte
HSPA1B	7.32894e-44	1.28815	0.732	0.532	1.72963e-39	Chondrocyte
CTGF	8.73329e-43	1.70594	0.582	0.291	2.06106e-38	Chondrocyte
RBP4	1.89797e-42	1.63113	0.327	0.109	4.4792e-38	Chondrocyte
RGCC	3.81978e-42	1.3026	0.644	0.372	9.01468e-38	Chondrocyte
SGK1	7.80815e-41	0.770148	0.297	0.089	1.84272e-36	Chondrocyte
YBX3	2.6583e-40	1.03149	0.516	0.249	6.27359e-36	Chondrocyte
CCDC80	2.94526e-40	1.28453	0.67	0.452	6.95082e-36	Chondrocyte
FNIP2	6.3586e-40	0.965998	0.255	0.07	1.50063e-35	Chondrocyte
TWSG1	1.71157e-39	0.820981	0.297	0.092	4.03931e-35	Chondrocyte
MALAT1	4.60111e-39	0.466735	1	0.999	1.08586e-34	Chondrocyte
SMIM14	4.98255e-39	1.0149	0.402	0.163	1.17588e-34	Chondrocyte
SH3BGRL3	2.21324e-37	0.922236	0.784	0.652	5.22324e-33	Chondrocyte
ANKH	3.78547e-37	0.857698	0.497	0.23	8.93372e-33	Chondrocyte
SLC5A3	6.08197e-37	0.813245	0.261	0.076	1.43535e-32	Chondrocyte
TMEM59	3.80225e-35	0.601838	0.837	0.749	8.97331e-31	Chondrocyte
CRIP1	1.62366e-33	1.90423	0.471	0.258	3.83185e-29	Chondrocyte
TIMP2	2.7889e-33	0.992565	0.614	0.416	6.58179e-29	Chondrocyte
ACAN	4.28503e-33	1.21436	0.48	0.245	1.01127e-28	Chondrocyte
MT2A	7.2429e-32	1.28595	0.827	0.692	1.70932e-27	Chondrocyte
NT5E	2.86364e-31	0.790239	0.252	0.081	6.7582e-27	Chondrocyte
ENPP1	3.23795e-31	0.76508	0.382	0.155	7.64156e-27	Chondrocyte
GABARAPL2	4.08461e-31	0.941102	0.673	0.538	9.63968e-27	Chondrocyte
EDIL3	2.64896e-28	0.988749	0.405	0.196	6.25155e-24	Chondrocyte
PHLDA2	3.1236e-27	0.939672	0.337	0.143	7.3717e-23	Chondrocyte
ANGPTL2	3.53123e-26	0.965694	0.33	0.145	8.33369e-22	Chondrocyte
KLF4	8.93324e-26	1.18358	0.382	0.188	2.10825e-21	Chondrocyte
ID4	9.22627e-26	1.08108	0.271	0.103	2.1774e-21	Chondrocyte
CD55	1.11877e-25	1.24422	0.369	0.181	2.6403e-21	Chondrocyte
SERPINE2	1.21252e-25	1.35214	0.549	0.384	2.86155e-21	Chondrocyte
PDPN	2.016e-25	0.859021	0.327	0.144	4.75776e-21	Chondrocyte
PTMA	7.75453e-25	0.422546	0.984	0.967	1.83007e-20	Chondrocyte
STEAP1	1.87091e-24	0.832509	0.271	0.107	4.41534e-20	Chondrocyte
TSC22D1	2.5073e-24	1.17441	0.549	0.37	5.91722e-20	Chondrocyte
COX7A1	6.63407e-24	0.933336	0.435	0.244	1.56564e-19	Chondrocyte
SLC25A37	9.43799e-23	0.936787	0.395	0.212	2.22737e-18	Chondrocyte
SOX9	1.04646e-22	0.949022	0.278	0.116	2.46965e-18	Chondrocyte
MT1X	3.82945e-22	0.944984	0.735	0.473	9.0375e-18	Chondrocyte
PAM	5.54111e-22	0.670997	0.307	0.137	1.3077e-17	Chondrocyte
SAT1	3.0152e-21	0.656699	0.65	0.514	7.11588e-17	Chondrocyte
UGP2	6.44775e-21	0.95892	0.402	0.233	1.52167e-16	Chondrocyte
CD44	1.2267e-19	0.773808	0.307	0.145	2.89501e-15	Chondrocyte
PFDN5	1.80397e-19	0.488101	0.869	0.823	4.25737e-15	Chondrocyte
CD9	1.81522e-19	0.986651	0.637	0.578	4.28393e-15	Chondrocyte
MYADM	9.66949e-19	0.733949	0.278	0.128	2.282e-14	Chondrocyte
FXYD5	1.10993e-18	0.814973	0.516	0.373	2.61943e-14	Chondrocyte
AEBP1	3.4215e-18	0.743283	0.507	0.319	8.07475e-14	Chondrocyte
KDSR	3.75323e-18	0.712273	0.265	0.12	8.85762e-14	Chondrocyte
JUND	4.66729e-18	0.737603	0.477	0.298	1.10148e-13	Chondrocyte
PPP3CA	1.79764e-17	0.940624	0.428	0.27	4.24244e-13	Chondrocyte
TMEM45A	2.81458e-17	0.75488	0.418	0.262	6.6424e-13	Chondrocyte
COX17	3.38572e-17	0.833575	0.52	0.395	7.99029e-13	Chondrocyte
CYBRD1	1.12798e-16	0.752018	0.301	0.153	2.66203e-12	Chondrocyte
MFGE8	1.87514e-16	0.879035	0.474	0.335	4.42532e-12	Chondrocyte
C11orf96	2.75832e-16	0.535411	0.271	0.124	6.50964e-12	Chondrocyte
ATP6V1G1	1.39759e-15	0.516896	0.722	0.651	3.29832e-11	Chondrocyte
SEC61G	1.9367e-15	0.424534	0.82	0.803	4.57061e-11	Chondrocyte
ASPN	2.84287e-15	0.800442	0.333	0.181	6.70917e-11	Chondrocyte
UBE2B	3.48479e-15	0.645238	0.5	0.372	8.2241e-11	Chondrocyte
IGFBP6	8.66307e-15	1.09002	0.343	0.203	2.04448e-10	Chondrocyte
PLAC9	8.92839e-15	0.731707	0.389	0.238	2.1071e-10	Chondrocyte
TMEM30A	9.02775e-15	0.62647	0.275	0.138	2.13055e-10	Chondrocyte
TNFAIP6	9.60932e-15	1.63671	0.278	0.146	2.2678e-10	Chondrocyte
TPT1	1.75052e-14	0.27859	0.977	0.95	4.13124e-10	Chondrocyte
VEGFA	4.30018e-14	0.79614	0.301	0.166	1.01484e-09	Chondrocyte
HSPH1	4.87533e-14	1.19325	0.402	0.271	1.15058e-09	Chondrocyte
SPPL2A	6.27849e-14	0.659941	0.418	0.279	1.48172e-09	Chondrocyte
FNDC3B	1.12815e-13	0.559899	0.31	0.174	2.66243e-09	Chondrocyte
CRYAB	1.21069e-12	1.25299	0.444	0.313	2.85722e-08	Chondrocyte
DNAJB1	5.00175e-12	1.01221	0.516	0.419	1.18041e-07	Chondrocyte
CD59	5.25773e-12	0.733977	0.529	0.444	1.24083e-07	Chondrocyte
MT1E	5.44443e-12	1.2865	0.487	0.35	1.28489e-07	Chondrocyte
BNIP3	1.28783e-11	0.728337	0.389	0.267	3.03928e-07	Chondrocyte
HSPA1A	1.56888e-11	0.586111	0.755	0.751	3.70255e-07	Chondrocyte
EGR1	1.69977e-11	1.01442	0.386	0.273	4.01146e-07	Chondrocyte
XIST	3.10941e-11	0.610363	0.422	0.298	7.33822e-07	Chondrocyte
TOMM7	3.59238e-11	0.396552	0.729	0.71	8.47801e-07	Chondrocyte
DSTN	9.91671e-11	0.364539	0.758	0.75	2.34034e-06	Chondrocyte
ERRFI1	1.28707e-10	0.691277	0.307	0.191	3.0375e-06	Chondrocyte
LTBP3	1.96227e-10	0.597715	0.278	0.162	4.63095e-06	Chondrocyte
CMPK1	2.47639e-10	0.624527	0.392	0.282	5.84427e-06	Chondrocyte
REXO2	2.62533e-10	0.636014	0.507	0.435	6.19579e-06	Chondrocyte
COMMD6	6.82824e-10	0.415674	0.817	0.769	1.61146e-05	Chondrocyte
SRGN	2.45744e-09	0.547404	0.408	0.283	5.79955e-05	Chondrocyte
SARAF	2.64617e-09	0.575723	0.5	0.436	6.24497e-05	Chondrocyte
EIF4A2	3.86579e-09	0.444771	0.595	0.509	9.12326e-05	Chondrocyte
BGN	3.87694e-09	0.566767	0.647	0.666	9.14957e-05	Chondrocyte
TIMP3	1.47528e-08	0.918048	0.441	0.361	0.000348167	Chondrocyte
ANAPC16	3.81683e-08	0.674956	0.464	0.391	0.000900771	Chondrocyte
BZW1	7.97232e-08	0.541677	0.458	0.389	0.00188147	Chondrocyte
SKP1	2.07856e-07	0.312736	0.745	0.755	0.00490541	Chondrocyte
MCL1	2.09703e-07	0.682367	0.307	0.22	0.004949	Chondrocyte
BTG1	3.85095e-07	0.598386	0.608	0.612	0.00908824	Chondrocyte
TMED10	4.05168e-07	0.486566	0.536	0.505	0.00956196	Chondrocyte
XBP1	6.36608e-07	0.561265	0.467	0.41	0.0150239	Chondrocyte
PGAM1	1.34919e-06	0.492924	0.516	0.49	0.0318409	Chondrocyte
CCPG1	1.80397e-06	0.436796	0.415	0.336	0.0425736	Chondrocyte
TM2D1	2.25793e-06	0.583741	0.35	0.279	0.053287	Chondrocyte
SEC62	2.63296e-06	0.355393	0.663	0.666	0.0621379	Chondrocyte
PLAUR	4.1087e-06	0.616046	0.268	0.188	0.0969653	Chondrocyte
AMD1	4.54324e-06	0.560933	0.268	0.19	0.10722	Chondrocyte
FOSB	5.47044e-06	0.858273	0.324	0.256	0.129102	Chondrocyte
NUPR1	5.56047e-06	0.413782	0.539	0.485	0.131227	Chondrocyte
SLC38A2	6.51088e-06	0.59287	0.314	0.24	0.153657	Chondrocyte
ARL6IP5	7.1536e-06	0.468535	0.533	0.509	0.168825	Chondrocyte
RHEB	7.71567e-06	0.437164	0.474	0.429	0.18209	Chondrocyte
ROMO1	1.23789e-05	0.47489	0.52	0.514	0.292142	Chondrocyte
SERINC1	2.11846e-05	0.508536	0.265	0.19	0.499957	Chondrocyte
TMEM258	2.37158e-05	0.300078	0.699	0.711	0.559693	Chondrocyte
FAM3C	2.62276e-05	0.48291	0.307	0.236	0.618971	Chondrocyte
MBNL1	3.27637e-05	0.341632	0.281	0.202	0.773222	Chondrocyte
HIF1A	3.42453e-05	0.44996	0.294	0.221	0.80819	Chondrocyte
H2AFJ	5.96602e-05	0.477387	0.307	0.239	1	Chondrocyte
UAP1	6.7777e-05	0.463301	0.258	0.192	1	Chondrocyte
WTAP	7.09178e-05	0.416287	0.288	0.218	1	Chondrocyte
COL11A1	8.97814e-05	0.407614	0.291	0.455	1	Chondrocyte
CNIH1	0.000115123	0.548881	0.366	0.325	1	Chondrocyte
EMP1	0.000187778	0.500362	0.35	0.289	1	Chondrocyte
DST	0.000192101	0.40059	0.346	0.282	1	Chondrocyte
TMBIM4	0.000214248	0.434915	0.49	0.472	1	Chondrocyte
CDC26	0.000285798	0.542732	0.359	0.318	1	Chondrocyte
CLIC4	0.000370493	0.452278	0.31	0.258	1	Chondrocyte
VAPA	0.000433406	0.366355	0.513	0.504	1	Chondrocyte
AP3S1	0.00054703	0.476749	0.467	0.455	1	Chondrocyte
VKORC1	0.0006114	0.372721	0.562	0.603	1	Chondrocyte
CCNI	0.000708017	0.321502	0.588	0.603	1	Chondrocyte
CRIP2	0.000857658	0.585941	0.327	0.29	1	Chondrocyte
CAPZA2	0.000864061	0.401799	0.359	0.321	1	Chondrocyte
BNIP3L	0.000985735	0.58618	0.402	0.379	1	Chondrocyte
C4orf3	0.00178076	0.300192	0.595	0.633	1	Chondrocyte
RABAC1	0.0018073	0.281004	0.621	0.668	1	Chondrocyte
ATP6V0E1	0.00265917	0.299618	0.572	0.597	1	Chondrocyte
SERINC3	0.0030942	0.36234	0.271	0.228	1	Chondrocyte
HERPUD1	0.00331808	0.489163	0.359	0.33	1	Chondrocyte
DNAJB6	0.00351953	0.439353	0.314	0.274	1	Chondrocyte
ID2	0.0041862	0.44707	0.474	0.47	1	Chondrocyte
TIMP1	0.00435085	0.420626	0.863	0.785	1	Chondrocyte
ADIRF	0.005513	0.419626	0.386	0.356	1	Chondrocyte
PAIP2	0.00588265	0.460167	0.389	0.379	1	Chondrocyte
CACYBP	0.00602728	0.486412	0.408	0.4	1	Chondrocyte
RPA3	0.00747355	0.349348	0.356	0.328	1	Chondrocyte
HIGD1A	0.00808197	0.39227	0.301	0.273	1	Chondrocyte
SNX3	0.00815539	0.349262	0.539	0.569	1	Chondrocyte
ADK	0.00854334	0.450674	0.252	0.217	1	Chondrocyte
FTL	0	0.481572	0.975	0.995	0	CSC
COPS3	8.04948e-160	0.255065	0.166	0.422	1.89968e-155	CSC
FLNA	5.89624e-155	0.273583	0.23	0.541	1.39151e-150	CSC
ZFHX4	2.81741e-151	0.275556	0.152	0.389	6.64908e-147	CSC
RGS10	4.62214e-150	0.327788	0.122	0.333	1.09082e-145	CSC
SNHG8	1.11779e-147	0.262266	0.184	0.446	2.63799e-143	CSC
ZSCAN16-AS1	2.22401e-145	0.279806	0.104	0.296	5.24867e-141	CSC
UBA1	1.40806e-138	0.264551	0.107	0.296	3.32302e-134	CSC
MRC2	3.01406e-130	0.272361	0.133	0.335	7.11319e-126	CSC
KCNQ1OT1	1.83873e-128	0.335905	0.159	0.379	4.3394e-124	CSC
POP4	1.31886e-122	0.272959	0.125	0.315	3.11252e-118	CSC
GPC1	5.49555e-113	0.272101	0.098	0.258	1.29695e-108	CSC
TKT	1.35422e-108	0.311278	0.194	0.426	3.19595e-104	CSC
MPRIP	6.76643e-108	0.261394	0.097	0.253	1.59688e-103	CSC
DRG2	4.05168e-103	0.312788	0.128	0.302	9.56197e-99	CSC
GNL1	4.16258e-98	0.273127	0.113	0.27	9.82369e-94	CSC
ALKBH5	2.61012e-95	0.28253	0.136	0.307	6.15988e-91	CSC
PTH1R	1.14039e-88	0.413646	0.18	0.38	2.69131e-84	CSC
HSPG2	1.59778e-88	0.358423	0.112	0.261	3.77077e-84	CSC
MDH2	7.87895e-85	0.318103	0.315	0.618	1.85943e-80	CSC
XIST	3.69238e-82	0.527461	0.154	0.327	8.71401e-78	CSC
UQCRFS1	1.0739e-81	0.300382	0.306	0.594	2.53441e-77	CSC
COL11A1	2.76483e-81	0.35056	0.25	0.492	6.52501e-77	CSC
ACP5	1.28948e-80	0.495866	0.193	0.389	3.04317e-76	CSC
COL16A1	1.36055e-71	0.488576	0.157	0.322	3.21089e-67	CSC
SAT1	6.12269e-65	0.328686	0.298	0.557	1.44495e-60	CSC
MT1X	1.62201e-55	0.485028	0.49	0.472	3.82794e-51	CSC
MMP9	5.70626e-55	0.45617	0.248	0.445	1.34668e-50	CSC
SNHG25	2.17827e-54	0.475465	0.129	0.253	5.14072e-50	CSC
HLA-DRB1	9.89924e-50	0.371845	0.2	0.36	2.33622e-45	CSC
ACAN	7.25405e-46	0.302027	0.149	0.266	1.71196e-41	CSC
HLA-DPB1	8.77512e-35	0.518653	0.144	0.252	2.07093e-30	CSC
FABP5	3.95601e-32	0.424217	0.339	0.595	9.33618e-28	CSC
NDUFB11	1.09239e-29	0.252917	0.482	0.834	2.57804e-25	CSC
ID1	2.0434e-27	0.26032	0.349	0.561	4.82243e-23	CSC
ATP5ME	1.71008e-25	0.35334	0.431	0.77	4.03578e-21	CSC
MT1E	1.05725e-21	0.290098	0.243	0.372	2.49511e-17	CSC
HLA-DPA1	2.43786e-20	0.588281	0.165	0.262	5.75335e-16	CSC
MALAT1	3.18143e-20	0.386682	0.995	1	7.50817e-16	CSC
SELENOP	1.29432e-18	0.336708	0.416	0.687	3.0546e-14	CSC
PDCD5	9.62034e-18	0.341355	0.44	0.694	2.2704e-13	CSC
SON	1.77968e-14	0.482499	0.436	0.774	4.20004e-10	CSC
CD74	3.91853e-11	0.557683	0.323	0.498	9.24774e-07	CSC
HLA-DRA	2.94963e-07	0.600362	0.297	0.444	0.00696112	CSC
GSTA1	5.96453e-07	0.362853	0.195	0.261	0.0140763	CSC
SLC25A6	5.7662e-06	0.283337	0.637	0.898	0.136082	CSC
CST3	0.000251635	0.262797	0.663	0.906	1	CSC
RGS5	0	2.38403	0.411	0.034	0	OB
SPARCL1	0	2.25557	0.47	0.088	0	OB
B2M	3.91528e-280	1.02158	0.992	0.97	9.24007e-276	OB
IGFBP7	9.88093e-250	1.7761	0.809	0.551	2.3319e-245	OB
C11orf96	1.92221e-219	2.11498	0.426	0.118	4.53643e-215	OB
TMSB4X	1.31323e-167	0.706072	0.976	0.971	3.09921e-163	OB
PTMA	6.85629e-150	0.699754	0.965	0.967	1.61808e-145	OB
MALAT1	6.42421e-133	0.534195	0.998	0.999	1.51611e-128	OB
COL4A1	1.09988e-108	1.55654	0.426	0.191	2.59571e-104	OB
MGP	2.85537e-102	0.994046	0.686	0.567	6.73867e-98	OB
TAGLN	3.00295e-99	1.45871	0.549	0.324	7.08697e-95	OB
NDUFA4L2	1.33829e-98	1.03128	0.527	0.275	3.15836e-94	OB
HSPB1	7.42518e-79	0.883062	0.76	0.793	1.75234e-74	OB
NR2F2	2.11947e-75	1.51329	0.309	0.134	5.00195e-71	OB
SOD3	2.86853e-74	1.41151	0.277	0.109	6.76973e-70	OB
IFITM3	8.95037e-72	0.674418	0.793	0.862	2.11229e-67	OB
CALD1	5.12206e-69	0.790494	0.746	0.761	1.20881e-64	OB
COL4A2	4.34514e-65	1.33839	0.398	0.228	1.02545e-60	OB
H3F3B	5.56612e-56	0.58774	0.785	0.887	1.31361e-51	OB
TFPI	2.03037e-49	1.35455	0.303	0.162	4.79166e-45	OB
FOS	8.19675e-47	0.945451	0.649	0.657	1.93443e-42	OB
SERPING1	4.87784e-41	1.15619	0.363	0.239	1.15117e-36	OB
ACTA2	3.09983e-37	1.46222	0.468	0.376	7.3156e-33	OB
HLA-B	3.15463e-34	0.507122	0.701	0.694	7.44492e-30	OB
HLA-A	1.70051e-31	0.522862	0.693	0.775	4.0132e-27	OB
COL18A1	1.08396e-30	1.18634	0.301	0.196	2.55814e-26	OB
THY1	3.56152e-30	1.33269	0.431	0.373	8.40519e-26	OB
CAV1	6.94655e-30	1.21325	0.256	0.151	1.63938e-25	OB
CAP1	3.90112e-29	0.265938	0.176	0.445	9.20665e-25	OB
PLAC9	4.39963e-29	1.28241	0.329	0.237	1.03831e-24	OB
PCNP	1.55164e-28	0.284218	0.138	0.37	3.66187e-24	OB
TIMP1	2.01685e-28	0.841742	0.757	0.786	4.75976e-24	OB
VAMP2	3.44403e-28	0.308961	0.161	0.412	8.12791e-24	OB
FTH1	1.16095e-27	0.394444	0.921	0.974	2.73984e-23	OB
H1FX	1.61135e-27	0.267715	0.165	0.413	3.80279e-23	OB
MYL9	2.26405e-27	0.79723	0.567	0.558	5.34317e-23	OB
FTL	3.75883e-27	0.432384	0.932	0.993	8.87085e-23	OB
BZW1	4.60453e-27	0.289376	0.155	0.395	1.08667e-22	OB
PSME1	5.52951e-27	0.26616	0.209	0.497	1.30496e-22	OB
MMP9	6.98472e-27	0.626496	0.177	0.419	1.64839e-22	OB
SYF2	9.69402e-27	0.270375	0.165	0.411	2.28779e-22	OB
SBDS	2.17088e-26	0.250799	0.126	0.339	5.12328e-22	OB
EIF4E	2.57386e-26	0.300367	0.117	0.322	6.07432e-22	OB
MMADHC	2.80585e-26	0.274297	0.126	0.338	6.6218e-22	OB
PRDX3	1.22969e-25	0.253335	0.097	0.283	2.90207e-21	OB
PRR13	1.71999e-25	0.286875	0.127	0.336	4.05918e-21	OB
44441	4.8544e-25	0.25638	0.117	0.316	1.14564e-20	OB
MYL12A	2.67182e-24	0.83535	0.563	0.641	6.3055e-20	OB
PET100	4.11571e-24	0.317949	0.19	0.446	9.71307e-20	OB
BAX	4.64337e-24	0.344317	0.144	0.361	1.09584e-19	OB
CHMP5	6.40817e-24	0.33097	0.163	0.395	1.51233e-19	OB
DYNC1I2	8.61584e-24	0.326139	0.18	0.426	2.03334e-19	OB
GOLIM4	9.71696e-24	0.370282	0.175	0.414	2.2932e-19	OB
MAP1LC3B	1.38422e-23	0.274054	0.121	0.316	3.26675e-19	OB
CLIC4	1.40903e-23	0.282668	0.091	0.262	3.32532e-19	OB
TMEM165	1.68483e-23	0.281525	0.132	0.335	3.9762e-19	OB
SMIM30	3.29786e-23	0.307048	0.096	0.27	7.78295e-19	OB
UBXN1	4.13554e-23	0.301132	0.125	0.32	9.75987e-19	OB
TGFB1I1	6.88576e-23	0.255524	0.089	0.255	1.62504e-18	OB
LEPROTL1	8.45912e-23	0.277537	0.093	0.262	1.99635e-18	OB
LARP7	1.04602e-22	0.331001	0.131	0.33	2.4686e-18	OB
ISCU	1.10414e-22	0.308884	0.157	0.377	2.60578e-18	OB
IFITM2	2.3071e-22	0.812392	0.543	0.636	5.44475e-18	OB
CHCHD10	2.44128e-22	0.319424	0.207	0.467	5.76142e-18	OB
CYSTM1	4.11055e-22	0.279235	0.103	0.276	9.70089e-18	OB
DSTN	5.17585e-22	0.758066	0.607	0.753	1.2215e-17	OB
TAX1BP3	7.26512e-22	0.285133	0.12	0.306	1.71457e-17	OB
TMED2	1.78864e-21	0.372608	0.238	0.527	4.2212e-17	OB
ESD	2.24107e-21	0.379936	0.198	0.447	5.28893e-17	OB
AES	2.3473e-21	0.274264	0.095	0.259	5.53963e-17	OB
VAPA	2.61643e-21	0.34651	0.232	0.511	6.17476e-17	OB
ACTR3	2.93808e-21	0.30996	0.136	0.329	6.93386e-17	OB
MT2A	2.94079e-21	0.870222	0.66	0.694	6.94027e-17	OB
FOSB	3.2505e-21	1.16385	0.322	0.255	7.67118e-17	OB
VPS29	5.14027e-21	0.360975	0.2	0.449	1.2131e-16	OB
KMT2E	5.51034e-21	0.293578	0.098	0.262	1.30044e-16	OB
ADIRF	5.8215e-21	1.29591	0.397	0.355	1.37387e-16	OB
PSMA2	6.34417e-21	0.286389	0.266	0.576	1.49723e-16	OB
TSC22D1	9.10868e-21	0.368785	0.165	0.377	2.14965e-16	OB
BCLAF1	1.0754e-20	0.261444	0.102	0.267	2.53795e-16	OB
UBE2B	2.30177e-20	0.396166	0.165	0.379	5.43218e-16	OB
BRD2	4.29535e-20	0.255772	0.105	0.269	1.0137e-15	OB
CEBPB	5.24004e-20	0.326832	0.155	0.356	1.23665e-15	OB
HMGN3	5.60233e-20	0.34712	0.244	0.529	1.32215e-15	OB
HSP90AA1	1.83271e-19	0.44655	0.687	0.93	4.32519e-15	OB
FAM133B	4.23509e-19	0.326674	0.129	0.305	9.99482e-15	OB
SELENOT	5.58424e-19	0.38706	0.118	0.287	1.31788e-14	OB
SCP2	6.40245e-19	0.403657	0.18	0.4	1.51098e-14	OB
ITM2B	6.44183e-19	0.553802	0.596	0.715	1.52027e-14	OB
RWDD1	7.71659e-19	0.398049	0.214	0.463	1.82112e-14	OB
NSRP1	1.02495e-18	0.362065	0.138	0.319	2.41889e-14	OB
TCEAL9	1.37278e-18	0.316837	0.256	0.541	3.23976e-14	OB
CALM2	1.59072e-18	0.43697	0.71	0.857	3.7541e-14	OB
SDCBP	3.18406e-18	0.381038	0.204	0.439	7.51438e-14	OB
LEPROT	3.7031e-18	0.391441	0.164	0.364	8.73931e-14	OB
TMBIM4	6.12589e-18	0.362896	0.225	0.478	1.44571e-13	OB
DNAJA1	7.42315e-18	0.348269	0.24	0.504	1.75186e-13	OB
HLA-C	8.66743e-18	0.485785	0.638	0.712	2.04551e-13	OB
BLOC1S1	1.01476e-17	0.310546	0.236	0.495	2.39482e-13	OB
WSB1	1.38567e-17	0.263258	0.144	0.321	3.27018e-13	OB
TAX1BP1	2.18892e-17	0.350385	0.144	0.323	5.16585e-13	OB
TRA2B	3.3692e-17	0.383388	0.217	0.455	7.95132e-13	OB
PPP3CA	4.28415e-17	0.333381	0.118	0.276	1.01106e-12	OB
FN1	1.36728e-16	0.47913	0.599	0.655	3.22679e-12	OB
CNN3	1.71128e-16	0.330769	0.261	0.539	4.03863e-12	OB
EVA1B	2.30568e-16	0.370273	0.111	0.261	5.4414e-12	OB
PFDN5	2.84666e-16	0.420968	0.65	0.828	6.71811e-12	OB
LAMA4	2.98599e-16	0.260713	0.114	0.263	7.04694e-12	OB
SUMO1	1.48001e-15	0.373557	0.269	0.549	3.49283e-11	OB
KLF6	5.76324e-15	0.256969	0.224	0.439	1.36013e-10	OB
JAK1	6.14594e-15	0.370821	0.115	0.258	1.45044e-10	OB
CTSZ	1.58587e-14	0.312051	0.144	0.305	3.74266e-10	OB
JUNB	2.71868e-14	0.611556	0.542	0.576	6.41608e-10	OB
MFGE8	3.26371e-14	0.354055	0.166	0.341	7.70235e-10	OB
ATP6V0E1	4.95592e-14	0.268325	0.307	0.605	1.1696e-09	OB
ITGB1	5.79556e-14	0.950794	0.46	0.548	1.36775e-09	OB
TYROBP	7.21692e-14	0.297573	0.168	0.333	1.70319e-09	OB
HNRNPU	9.54941e-14	0.363533	0.231	0.45	2.25366e-09	OB
ASAH1	1.62214e-13	0.433826	0.131	0.277	3.82825e-09	OB
SPTSSA	1.97018e-13	0.516617	0.163	0.333	4.64962e-09	OB
PPP1R12A	3.9443e-13	0.42109	0.128	0.269	9.30855e-09	OB
NDUFB1	4.82536e-13	0.323089	0.299	0.588	1.13879e-08	OB
SH3BGRL	5.01543e-13	0.465749	0.227	0.449	1.18364e-08	OB
CHURC1	5.16307e-13	0.49665	0.225	0.445	1.21848e-08	OB
TPM2	8.45202e-13	0.641427	0.525	0.573	1.99468e-08	OB
NEAT1	9.04279e-13	0.587642	0.586	0.714	2.1341e-08	OB
ZEB2	9.47128e-13	0.445123	0.164	0.328	2.23522e-08	OB
DNAJB6	1.05706e-12	0.469549	0.134	0.278	2.49467e-08	OB
CD74	1.30885e-12	0.351087	0.258	0.476	3.08888e-08	OB
CD164	1.96203e-12	0.487111	0.178	0.353	4.63039e-08	OB
VMP1	2.2395e-12	0.482183	0.192	0.375	5.28522e-08	OB
FSTL1	3.85732e-12	0.40885	0.202	0.388	9.10328e-08	OB
ARPC5	8.83131e-12	0.395755	0.301	0.582	2.08419e-07	OB
JUN	2.3602e-11	0.510232	0.624	0.759	5.57006e-07	OB
OAZ2	2.42894e-11	0.52297	0.18	0.349	5.73229e-07	OB
CDC42	2.83316e-11	0.378304	0.316	0.601	6.68625e-07	OB
HSPA1B	3.30544e-11	0.997295	0.299	0.54	7.80084e-07	OB
SNX3	5.50826e-11	0.413556	0.299	0.576	1.29995e-06	OB
LGALS3BP	5.95526e-11	0.277693	0.26	0.476	1.40544e-06	OB
PSMB9	9.71931e-11	0.448656	0.131	0.259	2.29376e-06	OB
COX17	1.48412e-10	0.540355	0.212	0.401	3.50253e-06	OB
DUSP1	1.65372e-10	0.686892	0.499	0.558	3.90278e-06	OB
YPEL3	1.92386e-10	0.283889	0.14	0.268	4.54032e-06	OB
MEF2C	2.55535e-10	0.484976	0.221	0.409	6.03062e-06	OB
IGFBP4	3.4738e-10	0.974315	0.266	0.228	8.19817e-06	OB
MYL6	6.70079e-10	0.266267	0.773	0.857	1.58139e-05	OB
IGFBP5	8.59229e-09	0.450763	0.166	0.292	0.000202778	OB
APOE	1.14398e-08	1.01347	0.462	0.517	0.00026998	OB
ANAPC16	1.74591e-08	0.608777	0.219	0.396	0.000412036	OB
CTGF	2.01932e-08	0.301282	0.172	0.296	0.00047656	OB
CAPZA2	2.75799e-08	0.535071	0.18	0.325	0.000650887	OB
TCF4	3.13853e-08	0.55685	0.168	0.302	0.000740693	OB
CRIP2	4.20006e-08	0.491788	0.164	0.294	0.000991215	OB
A2M	1.88956e-07	0.338314	0.24	0.41	0.00445936	OB
PRSS23	2.20656e-07	0.860798	0.259	0.234	0.00520749	OB
SELENOM	1.11358e-06	0.376174	0.356	0.631	0.0262805	OB
DNAJB1	1.15533e-06	1.18773	0.376	0.421	0.0272659	OB
MT1E	6.83236e-06	0.455051	0.231	0.354	0.161244	OB
UBC	7.01707e-06	0.671324	0.538	0.726	0.165603	OB
CAVIN3	7.07553e-06	0.514854	0.287	0.495	0.166983	OB
CD81	1.51065e-05	0.885156	0.341	0.383	0.356513	OB
TOMM7	1.5426e-05	0.272018	0.407	0.718	0.364054	OB
COX6B1	1.85878e-05	0.258408	0.403	0.708	0.438672	OB
SELENOW	3.04486e-05	0.596282	0.262	0.445	0.718587	OB
MORF4L1	4.39009e-05	0.303894	0.389	0.684	1	OB
ZFP36L1	4.98588e-05	0.780088	0.436	0.57	1	OB
MYL12B	9.38275e-05	0.376526	0.361	0.619	1	OB
INAFM1	0.000173422	0.609396	0.181	0.289	1	OB
ISG15	0.00022917	0.31576	0.343	0.521	1	OB
DAZAP2	0.000260454	0.665674	0.174	0.275	1	OB
SAT1	0.000390189	0.503531	0.327	0.52	1	OB
HNRNPH1	0.000872492	0.557086	0.296	0.466	1	OB
EGR1	0.00105134	0.903121	0.263	0.274	1	OB
MYH9	0.00150117	0.570393	0.203	0.311	1	OB
RAP1B	0.00166339	0.680748	0.257	0.41	1	OB
SPATS2L	0.00174536	0.560245	0.223	0.342	1	OB
HLA-DRA	0.00480479	0.664485	0.282	0.424	1	OB
POMP	0.00601205	0.342006	0.433	0.73	1	OB
ZFP36	0.00695853	0.852631	0.273	0.297	1	OB
MYO15A	0	1.96424	0.565	0.114	0	OSA1
LUC7L3	0	1.62527	0.883	0.55	0	OSA1
GADD45B	0	1.36344	0.908	0.585	0	OSA1
LENG8	0	1.36239	0.495	0.147	0	OSA1
CYR61	0	1.32712	0.834	0.483	0	OSA1
ACAN	0	1.26635	0.573	0.222	0	OSA1
IER2	0	1.23535	0.792	0.548	0	OSA1
SERPINA1	0	1.15729	0.718	0.197	0	OSA1
LRRC1	0	1.14397	0.364	0.126	0	OSA1
RGCC	0	1.13253	0.777	0.343	0	OSA1
IER3	0	1.09952	0.628	0.349	0	OSA1
OGT	0	1.08508	0.331	0.106	0	OSA1
MT1X	0	1.05003	0.969	0.437	0	OSA1
JUNB	0	1.05	0.802	0.558	0	OSA1
HIST1H1C	0	1.02539	0.635	0.317	0	OSA1
MT2A	0	0.980012	0.941	0.674	0	OSA1
NEAT1	0	0.957482	0.836	0.701	0	OSA1
MT1G	0	0.945489	0.645	0.201	0	OSA1
PDCD5	0	0.896847	0.919	0.633	0	OSA1
SERPINH1	0	0.663064	0.925	0.817	0	OSA1
BSG	0	0.662962	0.869	0.743	0	OSA1
MALAT1	0	0.595303	1	0.999	0	OSA1
VCAN	3.06976e-305	1.11256	0.705	0.523	7.24463e-301	OSA1
HAS2	1.95315e-302	1.11495	0.368	0.132	4.60943e-298	OSA1
AL359504.2	4.00447e-299	1.14618	0.332	0.111	9.45055e-295	OSA1
PRELP	1.43179e-292	0.865505	0.494	0.216	3.37902e-288	OSA1
GABPB1-AS1	3.02414e-291	1.17069	0.507	0.27	7.13696e-287	OSA1
NCOR1	1.72128e-288	0.887347	0.675	0.496	4.06223e-284	OSA1
MYC	1.49218e-282	0.950279	0.6	0.339	3.52155e-278	OSA1
MT1M	7.96757e-282	0.877329	0.475	0.207	1.88035e-277	OSA1
MT1E	1.5394e-277	0.745262	0.615	0.331	3.63298e-273	OSA1
PRPSAP2	1.10756e-276	0.897066	0.51	0.248	2.61385e-272	OSA1
HSPA1A	2.53677e-267	1.05055	0.813	0.746	5.98678e-263	OSA1
CIRBP	3.8914e-259	0.625046	0.814	0.719	9.1837e-255	OSA1
JUN	7.13129e-251	0.742236	0.85	0.748	1.68298e-246	OSA1
GNL1	1.13744e-245	0.996481	0.45	0.229	2.68437e-241	OSA1
KAT2A	2.21587e-225	1.01211	0.315	0.121	5.22946e-221	OSA1
TOM1L2	1.32609e-224	0.982183	0.327	0.131	3.12958e-220	OSA1
CBLN4	2.93539e-224	0.924259	0.285	0.098	6.92752e-220	OSA1
TMEM259	2.44152e-222	1.02876	0.489	0.296	5.76199e-218	OSA1
GSTA1	5.26608e-219	0.684548	0.487	0.233	1.2428e-214	OSA1
HSPA1B	8.05763e-215	0.89259	0.653	0.525	1.9016e-210	OSA1
COL11A1	2.1557e-213	0.852345	0.609	0.441	5.08744e-209	OSA1
FSCN1	1.34581e-209	0.828693	0.561	0.359	3.1761e-205	OSA1
DUSP1	6.54879e-208	0.696917	0.718	0.544	1.54551e-203	OSA1
EPN2	8.65625e-208	0.98173	0.377	0.18	2.04287e-203	OSA1
RSRP1	5.64669e-203	1.0323	0.492	0.31	1.33262e-198	OSA1
PI15	2.65184e-200	0.977095	0.286	0.106	6.25835e-196	OSA1
INTS1	1.437e-198	0.936864	0.308	0.125	3.39131e-194	OSA1
CHD9	4.17669e-183	0.972231	0.544	0.411	9.85698e-179	OSA1
NDUFB11	3.97873e-181	0.477743	0.836	0.773	9.3898e-177	OSA1
TTC19	5.29344e-180	0.962484	0.401	0.219	1.24925e-175	OSA1
FUS	7.20024e-180	0.831802	0.606	0.507	1.69926e-175	OSA1
ERV3-1	9.43256e-179	0.976911	0.325	0.149	2.22608e-174	OSA1
DDX24	3.75489e-174	0.746645	0.648	0.582	8.86154e-170	OSA1
RASD1	9.51011e-167	1.09869	0.407	0.223	2.24438e-162	OSA1
COX7C	2.00467e-158	0.380421	0.893	0.846	4.73103e-154	OSA1
MDH2	1.50987e-156	0.582896	0.67	0.562	3.56329e-152	OSA1
ID1	3.32599e-155	0.651526	0.666	0.517	7.84934e-151	OSA1
ALKBH5	1.07432e-148	0.826501	0.433	0.267	2.5354e-144	OSA1
CCNL2	4.69616e-148	0.932898	0.36	0.199	1.10829e-143	OSA1
THUMPD3-AS1	5.05742e-147	0.974496	0.445	0.298	1.19355e-142	OSA1
SEZ6L2	1.80676e-146	0.851627	0.311	0.15	4.26395e-142	OSA1
TLE4	7.3785e-143	1.00096	0.403	0.249	1.74132e-138	OSA1
AL031777.3	5.32936e-137	0.977819	0.268	0.12	1.25773e-132	OSA1
HIST1H2AC	8.11271e-136	0.813608	0.386	0.221	1.9146e-131	OSA1
HIST1H2BD	4.37238e-132	0.877565	0.274	0.128	1.03188e-127	OSA1
MT1F	5.54425e-129	0.682342	0.312	0.153	1.30844e-124	OSA1
CHCHD2	1.40782e-128	0.292055	0.926	0.864	3.32246e-124	OSA1
PIGL	2.68284e-125	0.845654	0.315	0.169	6.3315e-121	OSA1
KLF6	3.69949e-125	0.82153	0.532	0.426	8.73079e-121	OSA1
MUC20-OT1	8.75762e-125	0.885484	0.271	0.132	2.0668e-120	OSA1
CCNL1	1.23295e-124	0.903353	0.444	0.316	2.90976e-120	OSA1
AC007952.4	7.80038e-121	0.883248	0.261	0.125	1.84089e-116	OSA1
UQCRFS1	3.25788e-120	0.561754	0.632	0.542	7.6886e-116	OSA1
TKT	3.5381e-116	0.678698	0.503	0.38	8.34991e-112	OSA1
CRYAB	4.04576e-112	0.681137	0.455	0.303	9.548e-108	OSA1
TAF1D	1.88698e-110	0.811855	0.476	0.375	4.45328e-106	OSA1
SUMF2	5.7378e-106	0.805104	0.41	0.288	1.35412e-101	OSA1
DRG2	1.30466e-102	0.733504	0.392	0.265	3.079e-98	OSA1
SNHG25	6.52904e-101	0.76769	0.353	0.224	1.54085e-96	OSA1
NFIC	4.92613e-99	0.653261	0.522	0.435	1.16257e-94	OSA1
CA2	8.50306e-99	0.919324	0.343	0.207	2.00672e-94	OSA1
HAPLN1	8.21997e-95	0.725238	0.37	0.24	1.93991e-90	OSA1
NDUFC2	6.9674e-93	0.446826	0.717	0.735	1.64431e-88	OSA1
DDX18	1.36865e-91	0.697668	0.51	0.456	3.23001e-87	OSA1
EIF4A2	1.69588e-90	0.553997	0.568	0.505	4.00227e-86	OSA1
ATP5ME	4.1384e-86	0.404163	0.708	0.716	9.76663e-82	OSA1
MELTF	1.20207e-85	0.902719	0.265	0.145	2.83688e-81	OSA1
FKBP10	6.24964e-84	0.521372	0.603	0.59	1.47492e-79	OSA1
PABPC1	7.49306e-83	0.365011	0.724	0.678	1.76836e-78	OSA1
ATF3	1.94151e-82	0.786403	0.297	0.176	4.58197e-78	OSA1
PRDX2	2.23132e-82	0.418974	0.547	0.431	5.2659e-78	OSA1
SELENOK	5.2483e-82	0.581421	0.58	0.569	1.2386e-77	OSA1
ZSWIM7	1.9905e-79	0.63651	0.434	0.344	4.69757e-75	OSA1
ID2	2.11697e-79	0.64211	0.532	0.466	4.99604e-75	OSA1
AL118516.1	5.20272e-79	0.803636	0.307	0.198	1.22784e-74	OSA1
SOX4	9.97214e-77	0.673686	0.648	0.661	2.35342e-72	OSA1
TNC	4.0099e-76	0.630229	0.56	0.528	9.46337e-72	OSA1
ZRANB2	7.08727e-75	0.739035	0.475	0.44	1.6726e-70	OSA1
ALPL	5.73643e-74	0.499111	0.598	0.51	1.3538e-69	OSA1
PRAME	2.45261e-72	0.758709	0.265	0.163	5.78815e-68	OSA1
H3F3B	1.47255e-71	0.337173	0.881	0.885	3.47522e-67	OSA1
SRSF11	2.04943e-71	0.54113	0.579	0.615	4.83666e-67	OSA1
UCHL1	3.15252e-69	0.642534	0.27	0.162	7.43994e-65	OSA1
KLF10	2.18425e-67	0.775392	0.358	0.265	5.15482e-63	OSA1
MPRIP	5.17266e-67	0.742468	0.316	0.221	1.22075e-62	OSA1
DNM3OS	6.26324e-66	0.81626	0.311	0.218	1.47812e-61	OSA1
HNRNPU	1.05104e-65	0.714911	0.477	0.442	2.48045e-61	OSA1
FLII	1.84964e-65	0.732989	0.272	0.175	4.36516e-61	OSA1
TSC22D3	6.72191e-65	0.688175	0.495	0.453	1.58637e-60	OSA1
WIPI2	3.7133e-64	0.676677	0.333	0.241	8.76339e-60	OSA1
SUN1	6.83339e-64	0.727515	0.27	0.175	1.61268e-59	OSA1
TVP23B	2.44985e-63	0.662241	0.261	0.163	5.78166e-59	OSA1
RBBP6	1.7259e-60	0.730767	0.346	0.267	4.07312e-56	OSA1
HNRNPDL	9.07707e-58	0.518302	0.551	0.571	2.14219e-53	OSA1
LSM7	6.59575e-57	0.368485	0.661	0.688	1.5566e-52	OSA1
ESF1	2.73187e-56	0.710881	0.424	0.387	6.4472e-52	OSA1
CENPV	7.74522e-56	0.59286	0.329	0.239	1.82787e-51	OSA1
SNHG8	2.28102e-52	0.577283	0.444	0.401	5.3832e-48	OSA1
PTH1R	1.17737e-50	0.674316	0.399	0.344	2.77859e-46	OSA1
KCNQ1OT1	2.61906e-50	0.688267	0.394	0.339	6.18098e-46	OSA1
QTRT1	2.56844e-49	0.74221	0.283	0.207	6.06152e-45	OSA1
SRSF7	3.93297e-49	0.631427	0.529	0.552	9.28182e-45	OSA1
CEBPD	8.96068e-48	0.674159	0.489	0.46	2.11472e-43	OSA1
HSPA5	1.16037e-47	0.472838	0.614	0.651	2.73847e-43	OSA1
CD24	5.62242e-47	0.544359	0.316	0.231	1.32689e-42	OSA1
POR	1.7834e-46	0.709523	0.304	0.236	4.20883e-42	OSA1
ENAH	3.01502e-46	0.63828	0.4	0.359	7.11545e-42	OSA1
FOS	5.89292e-46	0.289946	0.674	0.656	1.39073e-41	OSA1
NCLN	7.76355e-44	0.670855	0.304	0.239	1.8322e-39	OSA1
GPC1	2.21702e-43	0.710731	0.295	0.228	5.23216e-39	OSA1
RUNX2	2.96261e-43	0.43687	0.535	0.548	6.99176e-39	OSA1
JUND	1.43198e-39	0.481026	0.359	0.295	3.37948e-35	OSA1
CCL3	2.24556e-36	0.465097	0.282	0.209	5.29952e-32	OSA1
OGN	6.54585e-36	0.523096	0.342	0.277	1.54482e-31	OSA1
ZFP36	1.34348e-35	0.514604	0.354	0.292	3.17062e-31	OSA1
SELENOP	9.89887e-34	0.316541	0.619	0.645	2.33613e-29	OSA1
SF1	1.09129e-33	0.637502	0.346	0.314	2.57543e-29	OSA1
YPEL3	3.26549e-33	0.557171	0.315	0.261	7.70655e-29	OSA1
TTC14	7.92042e-33	0.661184	0.255	0.199	1.86922e-28	OSA1
NKTR	1.26594e-32	0.635078	0.374	0.357	2.98763e-28	OSA1
SRSF1	4.60559e-31	0.715677	0.309	0.271	1.08692e-26	OSA1
USP11	1.99788e-30	0.59968	0.281	0.232	4.71499e-26	OSA1
B9D1	8.83238e-28	0.556459	0.292	0.247	2.08444e-23	OSA1
CCDC14	9.67589e-28	0.649306	0.263	0.217	2.28351e-23	OSA1
AHI1	3.64534e-27	0.631673	0.279	0.236	8.60299e-23	OSA1
PPP1R10	1.60221e-25	0.611866	0.254	0.209	3.78121e-21	OSA1
SRSF2	4.49299e-25	0.463621	0.471	0.526	1.06035e-20	OSA1
COPS3	1.68866e-24	0.472745	0.39	0.381	3.98524e-20	OSA1
IFI27L2	9.1715e-24	0.328935	0.564	0.629	2.16447e-19	OSA1
SON	1.42129e-23	0.270295	0.618	0.727	3.35425e-19	OSA1
MUM1	3.87654e-19	0.609516	0.28	0.257	9.14864e-15	OSA1
MPHOSPH8	1.47343e-18	0.551656	0.384	0.414	3.4773e-14	OSA1
ATRX	3.48262e-17	0.519952	0.373	0.395	8.21899e-13	OSA1
WSB1	7.6979e-17	0.535429	0.322	0.316	1.8167e-12	OSA1
CTNNB1	2.43802e-16	0.351926	0.448	0.481	5.75373e-12	OSA1
RSL1D1	5.60681e-16	0.318365	0.495	0.541	1.32321e-11	OSA1
TUFM	7.21504e-16	0.369057	0.459	0.523	1.70275e-11	OSA1
RSF1	9.41541e-16	0.545755	0.359	0.38	2.22204e-11	OSA1
NEU1	1.24787e-15	0.561272	0.265	0.245	2.94498e-11	OSA1
DDIT4	8.18046e-15	0.461533	0.487	0.525	1.93059e-10	OSA1
IRF2BP2	8.61618e-15	0.568932	0.253	0.231	2.03342e-10	OSA1
SRSF10	9.27636e-15	0.484867	0.401	0.454	2.18922e-10	OSA1
AKAP13	1.96493e-14	0.572005	0.26	0.244	4.63724e-10	OSA1
POP4	2.94105e-14	0.450807	0.298	0.283	6.94088e-10	OSA1
HSPD1	7.20525e-14	0.353776	0.48	0.539	1.70044e-09	OSA1
GLG1	1.83504e-12	0.548161	0.272	0.265	4.33069e-08	OSA1
ARGLU1	3.21353e-12	0.336937	0.476	0.551	7.58393e-08	OSA1
MAP3K13	4.01117e-12	0.545039	0.29	0.293	9.46637e-08	OSA1
MARCKSL1	7.80174e-12	0.322343	0.418	0.435	1.84121e-07	OSA1
MFSD10	3.89694e-11	0.524037	0.252	0.243	9.19678e-07	OSA1
URI1	6.36869e-11	0.509278	0.291	0.295	1.50301e-06	OSA1
DHX36	1.8016e-10	0.258931	0.225	0.352	4.25178e-06	OSA1
ANXA1	2.94964e-10	0.313177	0.647	0.726	6.96115e-06	OSA1
COMMD3	7.44632e-10	0.250325	0.216	0.334	1.75733e-05	OSA1
RHOB	2.07312e-09	0.445445	0.313	0.32	4.89257e-05	OSA1
NDUFS7	4.28163e-09	0.371123	0.447	0.542	0.000101047	OSA1
ZFAND5	6.11884e-09	0.454861	0.336	0.368	0.000144405	OSA1
UBA1	2.76848e-08	0.502003	0.262	0.266	0.000653362	OSA1
STX10	5.23982e-08	0.260216	0.197	0.295	0.0012366	OSA1
GADD45A	5.52318e-08	0.35009	0.181	0.268	0.00130347	OSA1
TOMM20	5.56788e-08	0.340515	0.361	0.391	0.00131402	OSA1
MAGED1	6.46743e-08	0.435393	0.37	0.424	0.00152631	OSA1
APRT	2.77373e-07	0.268235	0.467	0.542	0.006546	OSA1
IQGAP1	3.51347e-07	0.270393	0.186	0.273	0.00829179	OSA1
NDUFS2	3.96428e-07	0.286271	0.208	0.308	0.0093557	OSA1
LARS	4.50512e-07	0.271252	0.192	0.283	0.0106321	OSA1
SMCO4	8.9434e-07	0.268056	0.196	0.287	0.0211064	OSA1
FAT1	1.11124e-06	0.278415	0.241	0.357	0.0262252	OSA1
LMNA	1.37719e-06	0.268049	0.627	0.733	0.0325016	OSA1
EWSR1	2.70202e-06	0.266048	0.222	0.324	0.0637678	OSA1
FAM46A	6.2802e-06	0.385267	0.193	0.275	0.148213	OSA1
TMEM9	7.3927e-06	0.318461	0.204	0.298	0.174468	OSA1
C4orf48	7.94682e-06	0.400793	0.326	0.364	0.187545	OSA1
SLC25A39	2.0508e-05	0.258928	0.216	0.308	0.483988	OSA1
CARHSP1	2.45303e-05	0.373654	0.342	0.388	0.578914	OSA1
PSMG3	3.27792e-05	0.450032	0.318	0.368	0.773588	OSA1
IMPDH2	4.29052e-05	0.388463	0.341	0.386	1	OSA1
ATP1A1	6.23296e-05	0.31012	0.225	0.318	1	OSA1
PNN	9.57745e-05	0.269993	0.281	0.403	1	OSA1
MZT2A	0.000131571	0.285037	0.432	0.524	1	OSA1
DPP7	0.000149284	0.288776	0.243	0.348	1	OSA1
PHF14	0.000183261	0.43055	0.365	0.448	1	OSA1
PRPF4B	0.00030819	0.477635	0.284	0.317	1	OSA1
P3H1	0.000308747	0.313358	0.24	0.34	1	OSA1
C19orf70	0.000318562	0.270458	0.45	0.569	1	OSA1
GOLGB1	0.000507547	0.295105	0.23	0.321	1	OSA1
CCT6A	0.000517509	0.300484	0.402	0.49	1	OSA1
C7orf50	0.00051926	0.439352	0.292	0.332	1	OSA1
LSM2	0.00129754	0.333678	0.392	0.479	1	OSA1
EIF4A3	0.00196521	0.592591	0.29	0.336	1	OSA1
BDP1	0.00305708	0.333609	0.209	0.283	1	OSA1
COL16A1	0.00472559	0.386431	0.268	0.298	1	OSA1
CGGBP1	0.00487128	0.455515	0.238	0.263	1	OSA1
NSMCE1	0.0051264	0.278224	0.25	0.344	1	OSA1
SEC61A1	0.00571011	0.469027	0.275	0.32	1	OSA1
DDAH2	0.00589219	0.295491	0.237	0.32	1	OSA1
CDC37	0.0060703	0.388219	0.345	0.43	1	OSA1
NOC2L	0.00803123	0.455551	0.23	0.253	1	OSA1
WDR18	0.00854257	0.433914	0.231	0.255	1	OSA1
PTBP1	0.00875574	0.442527	0.242	0.27	1	OSA1
FLOT1	0.00903705	0.425121	0.3	0.357	1	OSA1
MT1X	0	1.41883	0.928	0.384	0	OSA2
MYC	0	1.34746	0.89	0.25	0	OSA2
PDCD5	0	1.2961	0.982	0.588	0	OSA2
SERPINA1	0	1.23847	0.782	0.124	0	OSA2
CYR61	0	1.22432	0.872	0.435	0	OSA2
RGCC	0	1.21866	0.829	0.282	0	OSA2
GADD45B	0	1.15697	0.952	0.539	0	OSA2
MT1G	0	1.13379	0.753	0.128	0	OSA2
HIST1H1C	0	1.10612	0.865	0.235	0	OSA2
PRPSAP2	0	1.08676	0.793	0.161	0	OSA2
FSCN1	0	1.07094	0.84	0.28	0	OSA2
IER3	0	1.02604	0.801	0.282	0	OSA2
GSTA1	0	1.01835	0.68	0.164	0	OSA2
IER2	0	0.994947	0.91	0.497	0	OSA2
MDH2	0	0.989642	0.93	0.498	0	OSA2
TCEA1	0	0.987957	0.726	0.384	0	OSA2
PRELP	0	0.987617	0.677	0.147	0	OSA2
UCHL1	0	0.973049	0.654	0.072	0	OSA2
HIST1H2AC	0	0.965982	0.738	0.131	0	OSA2
CD24	0	0.953798	0.723	0.14	0	OSA2
MT1M	0	0.95163	0.718	0.128	0	OSA2
JUNB	0	0.946869	0.886	0.513	0	OSA2
UQCRFS1	0	0.940636	0.912	0.475	0	OSA2
BSG	0	0.921916	0.97	0.709	0	OSA2
LYPLA1	0	0.917957	0.509	0.186	0	OSA2
TOMM20	0	0.914401	0.845	0.297	0	OSA2
CENPV	0	0.895487	0.704	0.153	0	OSA2
RSL1D1	0	0.894251	0.896	0.466	0	OSA2
NFIC	0	0.893299	0.845	0.36	0	OSA2
CRYAB	0	0.88725	0.724	0.231	0	OSA2
RASD1	0	0.875247	0.597	0.163	0	OSA2
CA2	0	0.874145	0.513	0.157	0	OSA2
TVP23B	0	0.870233	0.644	0.075	0	OSA2
ALKBH5	0	0.856503	0.743	0.186	0	OSA2
TKT	0	0.8493	0.848	0.297	0	OSA2
CBLN4	0	0.847535	0.488	0.036	0	OSA2
MT1F	0	0.844281	0.619	0.073	0	OSA2
PIGL	0	0.837028	0.647	0.085	0	OSA2
HAPLN1	0	0.835063	0.64	0.171	0	OSA2
SEZ6L2	0	0.82864	0.61	0.072	0	OSA2
EIF4A2	0	0.826996	0.916	0.428	0	OSA2
MT1E	0	0.824901	0.81	0.259	0	OSA2
MELTF	0	0.823717	0.415	0.101	0	OSA2
MARCKSL1	0	0.815968	0.841	0.352	0	OSA2
ACAN	0	0.812363	0.65	0.166	0	OSA2
PABPC1	0	0.79832	0.961	0.625	0	OSA2
PI15	0	0.792471	0.482	0.046	0	OSA2
PVT1	0	0.790665	0.365	0.027	0	OSA2
DRG2	0	0.789564	0.732	0.182	0	OSA2
ATP5MC3	0	0.787809	0.904	0.628	0	OSA2
C19orf12	0	0.785965	0.621	0.082	0	OSA2
B9D1	0	0.775081	0.643	0.172	0	OSA2
WIPI2	0	0.76275	0.715	0.153	0	OSA2
VCAN	0	0.761879	0.85	0.473	0	OSA2
POP4	0	0.761212	0.711	0.199	0	OSA2
SELENOK	0	0.744103	0.882	0.507	0	OSA2
EEF1B2	0	0.743957	0.971	0.757	0	OSA2
COX7C	0	0.742221	0.989	0.822	0	OSA2
TUBB	0	0.735819	0.972	0.723	0	OSA2
UQCRB	0	0.730224	0.988	0.874	0	OSA2
EEF1A1	0	0.728355	1	0.971	0	OSA2
CHCHD2	0	0.722869	0.991	0.844	0	OSA2
YPEL3	0	0.711222	0.681	0.181	0	OSA2
OGN	0	0.709666	0.56	0.225	0	OSA2
ZSWIM7	0	0.706255	0.744	0.271	0	OSA2
CLNS1A	0	0.704631	0.827	0.349	0	OSA2
SSB	0	0.704232	0.822	0.495	0	OSA2
KLF10	0	0.700013	0.641	0.198	0	OSA2
NPM1	0	0.69854	0.943	0.762	0	OSA2
TTC19	0	0.693776	0.694	0.139	0	OSA2
GADD45G	0	0.693056	0.337	0.1	0	OSA2
ID2	0	0.691916	0.782	0.408	0	OSA2
DUSP1	0	0.68992	0.88	0.492	0	OSA2
MYO15A	0	0.689913	0.537	0.068	0	OSA2
NDUFB11	0	0.685004	0.97	0.739	0	OSA2
HIST1H2BD	0	0.682877	0.516	0.063	0	OSA2
HAS2	0	0.681913	0.5	0.079	0	OSA2
MT2A	0	0.675459	0.943	0.643	0	OSA2
HIST1H4E	0	0.673119	0.359	0.045	0	OSA2
COPS3	0	0.671419	0.767	0.304	0	OSA2
APRT	0	0.666774	0.873	0.469	0	OSA2
HSPD1	0	0.661059	0.867	0.469	0	OSA2
GNL1	0	0.658987	0.687	0.156	0	OSA2
RAC3	0	0.658573	0.596	0.109	0	OSA2
ERV3-1	0	0.65801	0.539	0.086	0	OSA2
PRR3	0	0.657092	0.534	0.06	0	OSA2
LUC7L3	0	0.656699	0.937	0.5	0	OSA2
SERPINH1	0	0.656688	0.98	0.794	0	OSA2
PITX2	0	0.655166	0.429	0.056	0	OSA2
CIRBP	0	0.645679	0.942	0.682	0	OSA2
PEMT	0	0.643924	0.682	0.219	0	OSA2
EPN2	0	0.643646	0.61	0.111	0	OSA2
CPNE3	0	0.640637	0.672	0.198	0	OSA2
RSRP1	0	0.64047	0.772	0.233	0	OSA2
PRDX2	0	0.639636	0.755	0.376	0	OSA2
ATF3	0	0.638879	0.5	0.121	0	OSA2
HIST1H2BC	0	0.638772	0.475	0.052	0	OSA2
ENAH	0	0.637003	0.768	0.28	0	OSA2
METTL5	0	0.633738	0.661	0.241	0	OSA2
TUBB2B	0	0.630832	0.428	0.052	0	OSA2
ID1	0	0.628686	0.816	0.47	0	OSA2
MED9	0	0.625938	0.515	0.05	0	OSA2
LSM2	0	0.625193	0.817	0.404	0	OSA2
HSPA1A	0	0.6245	0.914	0.718	0	OSA2
DCP1A	0	0.623136	0.56	0.093	0	OSA2
PRAME	0	0.62219	0.563	0.092	0	OSA2
NSMCE3	0	0.621187	0.492	0.099	0	OSA2
RHOB	0	0.620458	0.681	0.246	0	OSA2
ATPAF2	0	0.618302	0.603	0.121	0	OSA2
EIF3H	0	0.618283	0.882	0.576	0	OSA2
IMPDH2	0	0.618116	0.742	0.311	0	OSA2
AC074351.1	0	0.614754	0.45	0.022	0	OSA2
SUMF2	0	0.612139	0.71	0.214	0	OSA2
THUMPD3-AS1	0	0.610591	0.695	0.231	0	OSA2
NCLN	0	0.607046	0.654	0.162	0	OSA2
POLR1D	0	0.60625	0.752	0.298	0	OSA2
NEU1	0	0.604939	0.645	0.166	0	OSA2
GAL	0	0.603833	0.348	0.036	0	OSA2
UQCRC2	0	0.603367	0.751	0.287	0	OSA2
BTF3	0	0.601456	0.972	0.812	0	OSA2
AL031777.3	0	0.601359	0.416	0.074	0	OSA2
LRRC1	0	0.600502	0.515	0.069	0	OSA2
RUNX2	0	0.595485	0.869	0.483	0	OSA2
JPT1	0	0.593432	0.774	0.34	0	OSA2
FLRT3	0	0.59313	0.339	0.037	0	OSA2
SNHG8	0	0.592684	0.791	0.326	0	OSA2
UQCRH	0	0.592237	0.963	0.766	0	OSA2
NCOR1	0	0.590263	0.872	0.436	0	OSA2
C8orf59	0	0.58549	0.891	0.572	0	OSA2
ACTR3B	0	0.58461	0.494	0.052	0	OSA2
TRIM16L	0	0.582915	0.453	0.042	0	OSA2
EIF3F	0	0.582636	0.838	0.458	0	OSA2
TUFM	0	0.581268	0.87	0.448	0	OSA2
AC091729.3	0	0.576289	0.476	0.053	0	OSA2
POR	0	0.574667	0.626	0.163	0	OSA2
LINC00662	0	0.574017	0.539	0.094	0	OSA2
LITAF	0	0.573213	0.665	0.264	0	OSA2
NR4A2	0	0.572819	0.434	0.062	0	OSA2
IER5L	0	0.569507	0.452	0.089	0	OSA2
ALDH3A2	0	0.569007	0.537	0.095	0	OSA2
DOHH	0	0.566221	0.551	0.099	0	OSA2
HIST1H2BN	0	0.564388	0.432	0.059	0	OSA2
ALPL	0	0.563189	0.881	0.443	0	OSA2
LSM7	0	0.562813	0.939	0.635	0	OSA2
RBBP6	0	0.562662	0.692	0.189	0	OSA2
NIPSNAP2	0	0.562024	0.593	0.159	0	OSA2
EPB41L4A-AS1	0	0.558247	0.618	0.153	0	OSA2
CDKN2A	0	0.555904	0.841	0.435	0	OSA2
CDKN1C	0	0.554786	0.496	0.11	0	OSA2
GABPB1-AS1	0	0.554287	0.676	0.209	0	OSA2
C7orf50	0	0.552312	0.672	0.26	0	OSA2
NDUFC2	0	0.550597	0.952	0.69	0	OSA2
PTX3	0	0.547369	0.422	0.175	0	OSA2
HSP90AB1	0	0.544386	0.98	0.818	0	OSA2
CCT6A	0	0.541919	0.83	0.414	0	OSA2
HILPDA	0	0.541268	0.562	0.193	0	OSA2
ARL4D	0	0.537552	0.498	0.138	0	OSA2
AL359504.2	0	0.533851	0.451	0.062	0	OSA2
TRIR	0	0.531255	0.906	0.574	0	OSA2
COA4	0	0.528815	0.731	0.303	0	OSA2
TMEM14A	0	0.525892	0.732	0.327	0	OSA2
ZSCAN16-AS1	0	0.524572	0.66	0.187	0	OSA2
CARHSP1	0	0.523485	0.733	0.315	0	OSA2
AL118516.1	0	0.522959	0.571	0.133	0	OSA2
COX20	0	0.522438	0.713	0.254	0	OSA2
FUNDC1	0	0.522348	0.598	0.173	0	OSA2
PSMB1	0	0.520372	0.923	0.639	0	OSA2
JUN	0	0.514565	0.948	0.717	0	OSA2
FABP5	0	0.514	0.871	0.491	0	OSA2
RFT1	0	0.51159	0.464	0.08	0	OSA2
PPP1R10	0	0.511172	0.59	0.136	0	OSA2
MIR4458HG	0	0.51054	0.588	0.154	0	OSA2
KLF6	0	0.509944	0.758	0.369	0	OSA2
HSPE1	0	0.508681	0.929	0.651	0	OSA2
PDCD2	0	0.506782	0.596	0.146	0	OSA2
PHB	0	0.506188	0.808	0.421	0	OSA2
TAF1D	0	0.502947	0.782	0.302	0	OSA2
DNM3OS	0	0.501046	0.53	0.163	0	OSA2
TUBB2A	0	0.500752	0.567	0.191	0	OSA2
CSNK2B	0	0.499586	0.829	0.505	0	OSA2
CADM2	0	0.498481	0.291	0.02	0	OSA2
C19orf24	0	0.497142	0.754	0.308	0	OSA2
AC007952.4	0	0.495022	0.454	0.07	0	OSA2
SUN1	0	0.494538	0.543	0.109	0	OSA2
H3F3A	0	0.494408	0.978	0.827	0	OSA2
MAGED1	0	0.494333	0.753	0.353	0	OSA2
WDR18	0	0.493636	0.614	0.181	0	OSA2
ABCF1	0	0.493475	0.709	0.266	0	OSA2
GID4	0	0.492779	0.479	0.071	0	OSA2
JUND	0	0.491281	0.664	0.227	0	OSA2
ASS1	0	0.491097	0.43	0.097	0	OSA2
MAP3K13	0	0.490745	0.672	0.217	0	OSA2
DNAJC19	0	0.490159	0.71	0.261	0	OSA2
MPRIP	0	0.490116	0.616	0.15	0	OSA2
RSF1	0	0.490065	0.751	0.304	0	OSA2
EEF2	0	0.483845	0.965	0.737	0	OSA2
HNRNPA1	0	0.483588	0.976	0.801	0	OSA2
INSC	0	0.483245	0.512	0.131	0	OSA2
FLII	0	0.481339	0.547	0.109	0	OSA2
FLOT1	0	0.481205	0.706	0.282	0	OSA2
IRF2BP2	0	0.479107	0.596	0.16	0	OSA2
CGGBP1	0	0.478801	0.604	0.192	0	OSA2
BTG2	0	0.477961	0.369	0.059	0	OSA2
NSA2	0	0.476077	0.753	0.348	0	OSA2
ZFAND2A	0	0.475458	0.519	0.145	0	OSA2
ARF1	0	0.475087	0.848	0.469	0	OSA2
ATP5ME	0	0.471551	0.945	0.67	0	OSA2
MAGEA3	0	0.471393	0.425	0.077	0	OSA2
HIST2H2BE	0	0.470758	0.364	0.073	0	OSA2
LENG8	0	0.470186	0.544	0.097	0	OSA2
TMEM259	0	0.46913	0.719	0.227	0	OSA2
TM2D3	0	0.468804	0.603	0.194	0	OSA2
MZT2A	0	0.467836	0.84	0.453	0	OSA2
TIMM13	0	0.467635	0.887	0.554	0	OSA2
ODC1	0	0.466834	0.474	0.104	0	OSA2
NAPRT	0	0.466276	0.434	0.069	0	OSA2
MFSD10	0	0.46587	0.619	0.169	0	OSA2
SLC25A6	0	0.465711	0.979	0.831	0	OSA2
POM121C	0	0.465099	0.432	0.063	0	OSA2
FOXK1	0	0.464827	0.414	0.049	0	OSA2
SYNGR2	0	0.463447	0.434	0.097	0	OSA2
HMGN5	0	0.46298	0.464	0.087	0	OSA2
CDC34	0	0.461762	0.508	0.111	0	OSA2
VARS	0	0.459279	0.475	0.081	0	OSA2
AC245595.1	0	0.456432	0.488	0.088	0	OSA2
SRSF1	0	0.454999	0.636	0.201	0	OSA2
SLC25A39	0	0.454683	0.641	0.234	0	OSA2
NME1	0	0.454648	0.787	0.461	0	OSA2
PCMTD1	0	0.45417	0.432	0.126	0	OSA2
LDHB	0	0.453834	0.958	0.732	0	OSA2
URI1	0	0.452226	0.675	0.218	0	OSA2
KIZ	0	0.451856	0.439	0.063	0	OSA2
CEBPD	0	0.451505	0.696	0.415	0	OSA2
DDX18	0	0.449529	0.84	0.384	0	OSA2
DDX24	0	0.449161	0.892	0.525	0	OSA2
GNPAT	0	0.448787	0.48	0.092	0	OSA2
TSC22D3	0	0.448108	0.712	0.405	0	OSA2
GCSH	0	0.447486	0.627	0.228	0	OSA2
TCP1	0	0.44708	0.669	0.271	0	OSA2
FAM162A	0	0.446933	0.658	0.345	0	OSA2
IRS1	0	0.446373	0.385	0.064	0	OSA2
HNRNPA3	0	0.446221	0.802	0.417	0	OSA2
NCBP2-AS2	0	0.445825	0.579	0.155	0	OSA2
MTDH	0	0.444699	0.932	0.645	0	OSA2
PSORS1C1	0	0.443932	0.308	0.02	0	OSA2
PSMG4	0	0.443101	0.549	0.129	0	OSA2
MAGEH1	0	0.441384	0.562	0.18	0	OSA2
USP11	0	0.441238	0.568	0.169	0	OSA2
MNS1	0	0.441047	0.466	0.139	0	OSA2
NOB1	0	0.440348	0.501	0.108	0	OSA2
ILF3-AS1	0	0.44003	0.525	0.117	0	OSA2
SRSF2	0	0.439342	0.843	0.457	0	OSA2
UQCR11	0	0.439292	0.963	0.781	0	OSA2
NDUFS7	0	0.438005	0.841	0.474	0	OSA2
EFHC1	0	0.43799	0.397	0.074	0	OSA2
RAD23A	0	0.437649	0.751	0.322	0	OSA2
FKBP7	0	0.437111	0.703	0.367	0	OSA2
NDN	0	0.435981	0.434	0.071	0	OSA2
TBCA	0	0.433752	0.889	0.589	0	OSA2
TPT1	0	0.430853	0.996	0.941	0	OSA2
ZFAND5	0	0.430711	0.723	0.294	0	OSA2
LRMDA	0	0.430596	0.4	0.096	0	OSA2
SNAI2	0	0.429307	0.573	0.296	0	OSA2
NSMCE1	0	0.428568	0.665	0.272	0	OSA2
HNRNPU	0	0.427005	0.793	0.375	0	OSA2
PTRHD1	0	0.425239	0.661	0.256	0	OSA2
OGT	0	0.424948	0.4	0.066	0	OSA2
LMO4	0	0.424872	0.626	0.268	0	OSA2
GPC1	0	0.424388	0.533	0.172	0	OSA2
ATAT1	0	0.42352	0.353	0.043	0	OSA2
LAPTM4B	0	0.423226	0.728	0.365	0	OSA2
ORMDL1	0	0.423078	0.664	0.263	0	OSA2
MUC20-OT1	0	0.420287	0.438	0.082	0	OSA2
TAF7	0	0.420081	0.73	0.349	0	OSA2
ANKRD37	0	0.419908	0.372	0.078	0	OSA2
RAI1	0	0.419111	0.405	0.049	0	OSA2
YBX3	0	0.418582	0.605	0.18	0	OSA2
NOP56	0	0.416443	0.737	0.359	0	OSA2
RIDA	0	0.415698	0.538	0.181	0	OSA2
SMIM26	0	0.415542	0.779	0.386	0	OSA2
NUDCD2	0	0.415052	0.668	0.263	0	OSA2
FGFR3	0	0.413034	0.36	0.056	0	OSA2
[truncated: 1,919 more rows]
