# Supplementary material for: A novel molecular classification method for osteosarcoma based on tumor cell differentiation trajectories
Source: Bone Res. 2023 Jan 2;11:1. doi: 10.1038/s41413-022-00233-w (PMC9806110; doi:10.1038/s41413-022-00233-w)
Supplement: Supplementary file 10 — Supplementary Table 3 [file 41413_2022_233_MOESM10_ESM.xlsx]

## Sheet: OSC-like_vs_BMSC_revise
Supplementary Table 3 |List of differentially expressed genes(DEGs) in CSC_like and BMSC
Gene Symbol	P.value	Average Log2(Fold Change)	pct.1*	pct.2*	Adjusted p.value
C11orf31	0	-1.67379	0	0.277	1e-141
LINC00152	0	-1.71041	0	0.274	1e-134
ATP5C1	0	-1.74739	0	0.286	1e-146
USMG5	0	-1.78105	0	0.293	1e-252
ATP5A1	0	-1.80489	0	0.314	1e-251
ATP5I	0	-1.83065	0	0.3	1e-233
ATP5O	0	-1.88773	0	0.316	1e-147
ATP5G1	0	-1.93314	0	0.342	1e-199
RP11-620J15.3	0	-1.94367	0	0.36	1e-237
GPX1	0	-1.94729	0	0.307	1e-217
ATP5D	0	-1.9748	0	0.344	1e-136
ATP5J2	0	-2.00527	0	0.353	1e-197
ALDOA	0	-2.02452	0	0.363	1e-119
ATP5J	0	-2.02971	0	0.358	1e-134
TCEB2	0	-2.06474	0	0.365	1e-119
GLTSCR2	0	-2.09154	0	0.358	1e-273
KIAA0101	0	-2.0919	0	0.384	1e-262
C14orf2	0	-2.15481	0	0.4	1e-117
ATP5G3	0	-2.24098	0	0.451	1e-192
ATP5L	0	-2.40891	0	0.484	1e-239
ATP5G2	0	-2.65961	0	0.595	1e-112
S100A9	0	-2.71313	0.034	0.537	1e-221
ATP5E	0	-2.80932	0	0.644	1e-271
ATPIF1	0	-2.87476	0	0.626	1e-236
IGLC2	0	-2.88835	0	0.321	1e-263
HBD	0	-2.95239	0	0.612	1e-284
S100A8	0	-3.21257	0.018	0.616	1e-241
AHSP	0	-3.40795	0	0.705	1e-197
IGKC	0	-3.59649	0	0.665	1e-212
GNB2L1	0	-3.71148	0	0.919	1e-199
CA1	0	-3.98131	0	0.772	1e-267
HBA2	0	-4.45857	0.005	0.93	1e-240
HBB	0	-5.52913	0.011	0.984	1e-226
SMIM1	3.05e-307	-1.76055	0.002	0.295	1.37e-302
ATP5B	2.74e-305	-1.63705	0	0.267	1.23e-300
C14orf166	4.13e-281	-1.57457	0	0.247	1.86e-276
SHFM1	4.56e-273	-1.59148	0	0.24	2.05e-268
ATP5F1	2.34e-262	-1.51159	0	0.23	1.05e-257
IGHA1	1.11e-259	-2.37494	0	0.228	4.98e-255
MTRNR2L12	1.63e-250	-1.62633	0.001	0.237	7.32e-246
ATP5H	2.55e-246	-1.41095	0	0.216	1.14e-241
C19orf43	5.55e-241	-1.37016	0	0.212	2.49e-236
LMO2	1.37e-230	-1.53097	0.003	0.235	6.17e-226
HMGA1	1.13e-224	-1.63503	0.013	0.312	5.06e-220
BLVRB	1.03e-218	-1.92481	0.104	0.637	4.62e-214
MYEOV2	2.39e-214	-1.30457	0	0.188	1.08e-209
PNMT	1.37e-213	-1.31957	0.001	0.195	6.17e-209
ZFP36L2	2.07e-207	-1.98805	0.127	0.67	9.29e-203
C17orf89	2.25e-206	-1.30776	0	0.181	1.01e-201
LRRC75A	4.41e-201	-1.72765	0.07	0.533	1.98e-196
TCEB1	4.59e-201	-1.25396	0	0.177	2.06e-196
HIST1H1B	5.59e-197	-1.38525	0.003	0.209	2.51e-192
HN1	9.29e-196	-1.29332	0	0.172	4.17e-191
MYB	4.17e-193	-1.21858	0	0.17	1.87e-188
PRKAR2B	7.67e-190	-1.32201	0.002	0.188	3.45e-185
COL1A1	1.31e-186	4.07382	0.85	0.021	5.9e-182
ALDH1A1	3.98e-185	-1.40768	0.007	0.23	1.79e-180
SPN	6.58e-179	-1.28554	0.001	0.167	2.96e-174
AREG	4.26e-178	-1.55433	0.003	0.186	1.91e-173
SPARC	6.65e-170	3.0332	0.823	0.03	2.99e-165
COL1A2	1.72e-169	3.7803	0.811	0.021	7.71e-165
C7orf73	1.23e-166	-1.22448	0	0.147	5.51e-162
44454	1.23e-166	-1.07981	0	0.147	5.51e-162
GATA1	5.38e-164	-1.17581	0	0.144	2.42e-159
JUND	1.01e-162	-1.77035	0.128	0.609	4.52e-158
LGALS1	3.67e-161	2.19032	0.877	0.149	1.65e-156
GYPC	3.51e-160	-1.54297	0.077	0.498	1.58e-155
PRDX2	1.87e-157	-1.67794	0.232	0.756	8.39e-153
C19orf60	4.48e-156	-1.00489	0	0.137	2.01e-151
SELK	4.48e-156	-1.10042	0	0.137	2.01e-151
GBAS	1.95e-153	-1.0867	0	0.135	8.75e-149
EEF1A1	1.24e-150	-0.910909	0.897	1	5.55e-146
FAM178B	5.21e-150	-1.10392	0.001	0.142	2.34e-145
STRA13	3.66e-148	-0.996242	0	0.13	1.65e-143
C16orf13	3.66e-148	-1.06109	0	0.13	1.65e-143
LINC00493	3.66e-148	-1.06239	0	0.13	1.65e-143
ALYREF	2.72e-147	-1.3398	0.014	0.24	1.22e-142
ANK1	6.83e-143	-1.03541	0	0.126	3.07e-138
HBM	6.83e-143	-1.20392	0	0.126	3.07e-138
TPT1	2.6e-137	-0.976832	0.806	0.979	1.17e-132
PLCG2	3.22e-137	-2.07968	0.004	0.165	1.44e-132
ATP5F1E	2.24e-133	3.06431	0.699	0.005	1e-128
HMGB1	2.24e-133	-1.28182	0.47	0.879	1.01e-128
EIF1AY	3.23e-128	-1.24974	0.005	0.163	1.45e-123
TMSB10	1.15e-127	1.09735	0.974	0.772	5.17e-123
DEFA3	4.22e-127	-1.12682	0	0.112	1.89e-122
POLR2J3	8.75e-127	-0.926372	0	0.114	3.93e-122
HBQ1	3.97e-124	-0.983605	0	0.112	1.78e-119
LXN	5.69e-123	-1.23545	0.01	0.191	2.56e-118
VIM	4.57e-122	1.45349	0.863	0.321	2.05e-117
AZU1	3.23e-119	-1.02695	0	0.105	1.45e-114
PTMA	4.31e-119	-0.844394	0.852	0.977	1.94e-114
EEF1B2	1.54e-118	-1.13718	0.519	0.905	6.94e-114
LYZ	1.62e-118	-2.32255	0.05	0.349	7.27e-114
TXNIP	1.12e-117	-1.41397	0.062	0.388	5.03e-113
SYNGR1	1.6e-117	-1.41954	0.041	0.321	7.18e-113
S100A12	9.47e-117	-1.26931	0.002	0.121	4.26e-112
KLF1	1.36e-116	-0.897226	0	0.102	6.13e-112
TMEM14C	2.38e-115	-1.44061	0.108	0.491	1.07e-110
SPINT2	7.88e-115	-1.10098	0.005	0.149	3.54e-110
EIF5A	1.51e-114	-1.33712	0.158	0.593	6.8e-110
ELANE	1.07e-105	-1.09029	0.001	0.105	4.79e-101
HIST1H4C	9.33e-102	-1.5201	0.19	0.598	4.19e-97
CD37	1.73e-100	-1.15738	0.011	0.174	7.78e-96
HIST1H1D	1.42e-95	-1.03183	0.004	0.126	6.38e-91
CD69	3.82e-94	-1.30106	0.008	0.147	1.71e-89
PDCD4	4.69e-93	-1.07439	0.021	0.212	2.11e-88
UBAC1	9.04e-92	-1.04733	0.014	0.179	4.06e-87
SERPINH1	1.37e-89	2.57614	0.564	0.019	6.16e-85
TFRC	3.04e-88	-1.21467	0.018	0.193	1.36e-83
PIP4K2A	1.18e-87	-1.03919	0.014	0.172	5.29e-83
LUM	2.24e-87	3.09855	0.554	0.021	1.01e-82
TMSB4X	4.38e-87	0.746508	0.919	0.616	1.97e-82
CXCR4	7.95e-87	-1.30659	0.021	0.202	3.57e-82
ID3	2.71e-85	2.4798	0.546	0.014	1.22e-80
USP15	1.02e-83	-1.18053	0.032	0.242	4.59e-79
NPM1	2.31e-83	-1.00205	0.44	0.802	1.04e-78
CAT	4.1e-82	-1.1506	0.03	0.23	1.84e-77
COL3A1	8.93e-80	2.86255	0.518	0.012	4.01e-75
CYTL1	1.14e-77	-0.967213	0.018	0.181	5.14e-73
GSTM3	1.18e-77	-1.1685	0.091	0.388	5.32e-73
DNAJC9	1.19e-76	-1.07554	0.022	0.195	5.35e-72
IQGAP2	2.07e-76	-0.946028	0.011	0.144	9.29e-72
HDHD3	5.22e-76	-0.987766	0.009	0.133	2.34e-71
H1FX	7.15e-76	-1.17577	0.128	0.456	3.21e-71
FTL	1.92e-74	0.703093	0.974	0.93	8.64e-70
TST	3.78e-73	-0.793471	0.007	0.119	1.7e-68
TYMS	7.92e-73	-1.08074	0.051	0.284	3.56e-68
EGFL7	4.65e-72	-0.99317	0.018	0.174	2.09e-67
S100A10	8.58e-72	1.60928	0.599	0.126	3.86e-67
YBX3	2.01e-71	-1.09729	0.075	0.34	9.05e-67
ANXA2	1.02e-70	2.06358	0.514	0.049	4.59e-66
SRGN	8.08e-70	-1.21912	0.072	0.328	3.63e-65
S100A11	1.14e-69	1.75817	0.552	0.081	5.12e-65
SERPINB1	2.65e-69	-1.17773	0.034	0.223	1.19e-64
FTH1	4.83e-67	-0.635129	0.879	0.984	2.17e-62
HSPD1	1.94e-66	-1.04787	0.222	0.577	8.73e-62
CD36	1.69e-65	-1.08703	0.037	0.226	7.6e-61
IFITM3	1.86e-65	1.5	0.528	0.072	8.36e-61
AKR1C3	4.49e-65	-0.958913	0.017	0.158	2.02e-60
EIF4B	8.29e-65	-1.04263	0.072	0.321	3.72e-60
EIF3A	7.88e-64	-1.08623	0.089	0.351	3.54e-59
HNRNPD	2.04e-62	-0.999888	0.091	0.356	9.16e-58
FKBP5	2.27e-62	-0.977975	0.028	0.195	1.02e-57
ATP5ME	4.49e-62	2.37642	0.427	0.002	2.02e-57
ATP5MG	7.12e-62	2.15761	0.435	0.007	3.2e-57
TMEM14B	1.19e-61	-1.08347	0.101	0.372	5.35e-57
NME4	1.43e-61	-1.06613	0.102	0.372	6.44e-57
SELENOP	1.14e-60	2.40033	0.417	0	5.1e-56
ATP5MC2	6.64e-60	2.26613	0.416	0.002	2.98e-55
LBR	2.66e-59	-0.82593	0.014	0.137	1.2e-54
HNRNPF	5.55e-59	-0.990705	0.063	0.286	2.49e-54
PTPRC	9.52e-59	-0.853781	0.01	0.119	4.28e-54
UCP2	1.03e-58	-0.827766	0.016	0.147	4.61e-54
ATP5MPL	2.23e-58	2.18315	0.412	0.005	1e-53
ANP32B	5.91e-58	-0.9975	0.18	0.495	2.66e-53
CD63	3.78e-57	1.3816	0.608	0.244	1.7e-52
ELOB	4.49e-57	2.20345	0.406	0.007	2.02e-52
SPP1	8.23e-57	3.49109	0.426	0.026	3.7e-52
CHPT1	9.96e-57	-0.864795	0.013	0.13	4.47e-52
PCOLCE	1.28e-56	2.46892	0.406	0.007	5.76e-52
H3F3A	2.12e-56	-0.72303	0.54	0.826	9.53e-52
TIMP1	3.81e-56	2.0837	0.49	0.107	1.71e-51
CDT1	4.92e-55	-0.945448	0.012	0.123	2.21e-50
ATP5PF	6.68e-55	2.16284	0.395	0.007	3e-50
GADD45B	1.03e-54	2.04697	0.463	0.074	4.62e-50
SLC25A3	4.34e-52	-0.940939	0.22	0.533	1.95e-47
ATP5IF1	6.35e-52	2.10156	0.379	0.005	2.85e-47
TALDO1	7.14e-52	-0.958403	0.127	0.4	3.21e-47
ATP5F1D	7.71e-51	2.1204	0.372	0.005	3.46e-46
HBS1L	1.49e-50	-0.834951	0.012	0.119	6.68e-46
CST3	1.56e-50	1.45152	0.637	0.335	6.99e-46
DUSP2	1.58e-50	-0.885277	0.016	0.135	7.11e-46
MPP1	3.65e-50	-0.873238	0.024	0.163	1.64e-45
HMGB2	4.92e-50	-0.799291	0.24	0.57	2.21e-45
MPC2	1.32e-49	-0.908843	0.098	0.34	5.94e-45
DUT	7.18e-49	-0.946278	0.194	0.486	3.23e-44
PLIN2	1.1e-48	-0.964618	0.05	0.233	4.96e-44
LAPTM4A	1.59e-48	1.66046	0.438	0.074	7.16e-44
UBE2M	2.29e-48	-0.890727	0.023	0.156	1.03e-43
ATAD5	5.54e-48	-0.815024	0.017	0.133	2.49e-43
SEM1	1.22e-47	2.04934	0.354	0.005	5.5e-43
NMI	1.84e-47	-0.726745	0.014	0.121	8.25e-43
PDCD5	2.36e-47	1.84683	0.457	0.112	1.06e-42
SLC25A37	5.63e-47	-0.944897	0.052	0.233	2.53e-42
SET	5.8e-47	-0.835944	0.227	0.53	2.61e-42
PA2G4	7.08e-47	-0.891241	0.14	0.407	3.18e-42
ATP5PO	8.42e-47	2.04108	0.349	0.005	3.78e-42
S100A13	4.49e-46	1.98092	0.363	0.016	2.02e-41
MCM7	6.33e-46	-0.802723	0.032	0.179	2.84e-41
CYR61	1.65e-45	2.2904	0.345	0.007	7.41e-41
GLRX5	1.76e-45	-0.967762	0.092	0.314	7.91e-41
HSP90AB1	2.46e-45	-0.765047	0.529	0.77	1.1e-40
FAM89A	3.61e-45	-0.75764	0.011	0.107	1.62e-40
CPE	4.2e-45	2.09045	0.34	0.005	1.88e-40
PPIB	4.65e-45	1.26116	0.546	0.223	2.09e-40
ID1	1.4e-44	2.12738	0.338	0.005	6.28e-40
UROD	1.84e-44	-0.885235	0.055	0.235	8.28e-40
MGAT4B	2.02e-44	-0.753985	0.011	0.107	9.09e-40
MAP2K2	2.12e-44	-1.01952	0.07	0.265	9.53e-40
CAST	8.93e-44	-0.888943	0.079	0.286	4.01e-39
MBD2	1.6e-43	-0.71412	0.011	0.102	7.21e-39
COL6A2	2.16e-43	2.0819	0.337	0.009	9.71e-39
ELF1	3.78e-43	-0.827119	0.017	0.126	1.7e-38
SOD2	6.4e-43	-0.93153	0.031	0.17	2.87e-38
HSP90AA1	6.76e-43	-0.647634	0.738	0.898	3.04e-38
REXO2	2.61e-42	-0.964283	0.102	0.321	1.17e-37
HPRT1	1.27e-41	-0.849819	0.035	0.179	5.69e-37
UBB	1.57e-41	0.73751	0.796	0.644	7.07e-37
IBSP	2.93e-41	2.93997	0.335	0.019	1.32e-36
ATP5MC3	3.85e-41	1.90144	0.316	0.002	1.73e-36
SERF2	4.17e-41	0.586798	0.88	0.728	1.88e-36
HNRNPA1	1.33e-40	-0.669588	0.551	0.793	5.98e-36
COL6A1	2.18e-40	2.06966	0.312	0.005	9.78e-36
DEK	1.23e-39	-0.832772	0.117	0.344	5.53e-35
CALD1	1.86e-39	1.73915	0.347	0.03	8.36e-35
ALAD	1.91e-39	-0.753428	0.014	0.109	8.57e-35
APOBEC3C	2.68e-39	-0.799578	0.022	0.135	1.21e-34
LCP1	3.41e-39	-0.813999	0.013	0.105	1.53e-34
DDX21	8.89e-39	-0.848462	0.081	0.277	4e-34
HINT1	9.39e-39	-0.746127	0.34	0.626	4.22e-34
TRIR	1.26e-38	1.94158	0.296	0	5.68e-34
TGFBI	1.67e-38	1.92583	0.312	0.012	7.51e-34
ATP5MF	2.37e-38	1.86342	0.303	0.007	1.06e-33
HNRNPA2B1	2.39e-38	-0.75415	0.284	0.563	1.08e-33
CA2	3.65e-38	-0.840839	0.123	0.351	1.64e-33
IFITM5	5.18e-38	2.031	0.301	0.007	2.33e-33
XRCC5	8.97e-38	-0.816147	0.113	0.333	4.03e-33
MXRA8	1.27e-37	1.84534	0.299	0.007	5.72e-33
TMPO	1.61e-37	-0.752699	0.026	0.147	7.22e-33
PKM	2.02e-37	1.3845	0.394	0.079	9.07e-33
RGS3	6.23e-37	1.9262	0.288	0.002	2.8e-32
ARHGDIB	1.14e-36	-0.829977	0.056	0.219	5.12e-32
HSPH1	3.86e-36	-1.09721	0.065	0.233	1.73e-31
GAPDH	4.19e-36	0.676214	0.874	0.793	1.88e-31
PCNA	4.94e-36	-0.812744	0.075	0.258	2.22e-31
HNRNPAB	5.93e-36	-0.834144	0.08	0.265	2.66e-31
ALPL	9.33e-36	1.90093	0.278	0	4.19e-31
CLEC11A	1.05e-35	1.44119	0.38	0.079	4.72e-31
TM7SF3	1.14e-35	-0.740122	0.018	0.116	5.13e-31
MAZ	1.59e-35	-0.780247	0.057	0.219	7.16e-31
BGN	3.41e-35	1.69134	0.302	0.016	1.53e-30
GLUL	4.69e-35	-0.817192	0.07	0.244	2.11e-30
CDK6	4.74e-35	-0.761059	0.026	0.142	2.13e-30
CDC42BPA	1.17e-34	-0.735956	0.026	0.14	5.24e-30
H2AFY	1.18e-34	-0.790192	0.095	0.293	5.3e-30
BSG	2.44e-34	1.31901	0.478	0.205	1.1e-29
RRBP1	4.23e-34	1.49783	0.341	0.056	1.9e-29
ATP5MC1	6.2e-34	1.80094	0.269	0.002	2.79e-29
NACA	6.92e-34	-0.48296	0.712	0.884	3.11e-29
COL5A2	1.23e-33	1.81675	0.271	0.005	5.53e-29
AMD1	1.29e-33	-0.810067	0.037	0.165	5.81e-29
FKBP10	1.72e-33	1.73802	0.27	0.005	7.73e-29
PPIA	2.51e-33	-0.584673	0.485	0.749	1.13e-28
TFDP1	3.97e-33	-0.704194	0.035	0.16	1.78e-28
RNF130	4.52e-33	-0.713324	0.024	0.13	2.03e-28
ATP5MD	6.32e-33	1.76745	0.267	0.005	2.84e-28
PTN	6.48e-33	1.77534	0.274	0.009	2.91e-28
CKB	6.97e-33	1.71472	0.291	0.023	3.13e-28
GMFG	1.26e-32	-0.802222	0.073	0.242	5.66e-28
SMCHD1	2.29e-32	-0.788817	0.031	0.149	1.03e-27
S100A4	3.01e-32	-0.543088	0.542	0.795	1.35e-27
IER5	3.05e-32	-0.816368	0.036	0.16	1.37e-27
H2AFV	6.34e-32	-0.683606	0.141	0.365	2.85e-27
RNASEH2B	1.37e-31	-0.756963	0.041	0.172	6.16e-27
BEX3	2.29e-31	1.74123	0.252	0.002	1.03e-26
ECH1	4.65e-31	-0.681643	0.081	0.256	2.09e-26
DCN	5.3e-31	1.41079	0.284	0.026	2.38e-26
PCCB	6.66e-31	-0.719693	0.027	0.135	2.99e-26
FBXO7	9.14e-31	-0.791039	0.045	0.177	4.1e-26
KDELR2	1.14e-30	1.27066	0.369	0.102	5.13e-26
HNRNPL	1.48e-30	-0.727737	0.029	0.14	6.66e-26
PABPC4	1.51e-30	-0.735122	0.061	0.214	6.78e-26
DHRS4	1.67e-30	-0.636663	0.019	0.112	7.51e-26
ATP5F1B	5.71e-30	1.65834	0.243	0.002	2.56e-25
COL11A1	7.03e-30	1.80748	0.243	0.002	3.16e-25
HMBS	1.65e-29	-0.724495	0.019	0.109	7.4e-25
FN1	2.43e-29	1.64004	0.288	0.037	1.09e-24
TNC	4.74e-29	1.72115	0.24	0.005	2.13e-24
PCM1	4.76e-29	-0.765365	0.046	0.177	2.14e-24
METAP2	8.7e-29	-0.717539	0.1	0.279	3.91e-24
SERBP1	1.43e-28	-0.604687	0.282	0.544	6.45e-24
RUNX2	1.59e-28	1.64277	0.239	0.007	7.16e-24
MMP9	2.35e-28	1.97253	0.248	0.012	1.05e-23
SELENOK	2.8e-28	1.64853	0.235	0.005	1.26e-23
MDK	3.34e-28	1.69134	0.241	0.009	1.5e-23
ENO1	4.69e-28	0.888035	0.524	0.274	2.11e-23
SERPINF1	5.08e-28	1.79868	0.254	0.019	2.28e-23
UQCR11	5.08e-28	0.93203	0.518	0.277	2.28e-23
MARCKS	6.07e-28	1.58391	0.24	0.009	2.73e-23
HNRNPH1	1.66e-27	-0.597562	0.201	0.44	7.44e-23
IFI27L2	3.46e-27	1.36989	0.289	0.047	1.55e-22
ELOC	6.87e-27	1.60663	0.218	0	3.09e-22
TOP1	1.06e-26	-0.693693	0.078	0.235	4.76e-22
MCM4	1.23e-26	-0.704487	0.025	0.121	5.54e-22
CBX3	2.06e-26	-0.655785	0.118	0.305	9.27e-22
GNG5	2.08e-26	-0.620597	0.176	0.393	9.32e-22
VAMP8	2.23e-26	-0.693968	0.064	0.207	1e-21
VCAN	2.23e-26	1.48394	0.278	0.042	1e-21
C1QBP	2.51e-26	-0.703334	0.144	0.342	1.13e-21
PRKDC	3.2e-26	-0.658765	0.091	0.256	1.44e-21
FAM45A	3.3e-26	-0.644698	0.021	0.109	1.48e-21
TOP2A	9.92e-26	-0.586634	0.11	0.291	4.46e-21
SERPINA1	1.01e-25	1.6607	0.237	0.019	4.55e-21
SELENOM	1.39e-25	1.521	0.212	0.002	6.25e-21
TPM1	1.49e-25	1.08424	0.397	0.151	6.71e-21
SYNC	1.75e-25	-0.588439	0.021	0.107	7.85e-21
TUBB4B	1.84e-25	-0.686494	0.153	0.351	8.28e-21
GSN	1.86e-25	1.29245	0.268	0.04	8.35e-21
GLRX	1.96e-25	-0.729489	0.052	0.179	8.79e-21
UROS	1.98e-25	-0.683499	0.033	0.137	8.91e-21
CENPM	2.11e-25	-0.541579	0.021	0.107	9.47e-21
CDV3	2.35e-25	-0.653896	0.03	0.13	1.05e-20
HEBP1	2.69e-25	-0.681619	0.065	0.205	1.21e-20
ATP5PD	2.96e-25	1.55963	0.213	0.005	1.33e-20
HSPA1B	3.26e-25	-1.10523	0.264	0.472	1.46e-20
RHOC	4.14e-25	1.40406	0.234	0.019	1.86e-20
GSTA1	5.86e-25	1.71084	0.204	0	2.63e-20
COL5A1	7.06e-25	1.6129	0.203	0	3.17e-20
CCNB1	7.63e-25	-0.606934	0.071	0.219	3.43e-20
UBE2C	1.06e-24	-0.602882	0.097	0.265	4.74e-20
RAC2	1.1e-24	-0.559528	0.026	0.119	4.96e-20
UBA2	1.45e-24	-0.648788	0.029	0.126	6.5e-20
PNRC1	1.55e-24	-0.722363	0.086	0.24	6.97e-20
EIF3K	1.67e-24	-0.62579	0.199	0.416	7.51e-20
STK17B	2.03e-24	-0.558366	0.022	0.107	9.11e-20
PTGES3	3.11e-24	-0.663152	0.16	0.356	1.4e-19
CDKN2A	3.41e-24	1.50178	0.206	0.005	1.53e-19
RAN	3.55e-24	-0.623568	0.299	0.526	1.6e-19
PARVB	3.63e-24	-0.639321	0.028	0.123	1.63e-19
ANXA1	3.85e-24	1.15301	0.365	0.135	1.73e-19
TCP1	5.62e-24	-0.669151	0.094	0.253	2.52e-19
GMPS	6.98e-24	-0.632737	0.029	0.126	3.14e-19
IER3	7.26e-24	1.50776	0.241	0.033	3.26e-19
IER2	9.99e-24	1.16401	0.415	0.191	4.49e-19
ATP5PB	1.26e-23	1.47331	0.194	0	5.65e-19
CDK1	1.38e-23	-0.581572	0.026	0.116	6.19e-19
HCST	3.62e-23	-0.693836	0.029	0.123	1.63e-18
COPS9	3.98e-23	1.45659	0.19	0	1.79e-18
CTSK	4.43e-23	1.74889	0.197	0.005	1.99e-18
ADSL	4.67e-23	-0.589362	0.021	0.102	2.1e-18
EIF1B	6.86e-23	-0.631654	0.099	0.26	3.08e-18
DNAJA1	7.13e-23	-0.673582	0.135	0.316	3.21e-18
FABP5	8.36e-23	1.10353	0.344	0.119	3.76e-18
NASP	8.74e-23	-0.610837	0.131	0.309	3.93e-18
CCT2	8.77e-23	-0.594737	0.101	0.263	3.94e-18
ZBTB7A	1.24e-22	-0.59476	0.024	0.109	5.55e-18
CNRIP1	1.26e-22	-0.677726	0.024	0.109	5.65e-18
ANP32E	1.31e-22	-0.627312	0.051	0.17	5.88e-18
UQCRB	1.55e-22	0.677331	0.673	0.526	6.97e-18
SEC61G	1.8e-22	0.921378	0.455	0.244	8.1e-18
EIF3M	1.82e-22	-0.642499	0.114	0.279	8.2e-18
MT1X	1.86e-22	0.898717	0.522	0.337	8.38e-18
CTHRC1	2.27e-22	1.52677	0.185	0	1.02e-17
ACP5	2.31e-22	1.73905	0.193	0.005	1.04e-17
MGP	2.47e-22	1.11386	0.269	0.053	1.11e-17
CSTB	2.92e-22	1.17758	0.306	0.095	1.31e-17
CENPW	2.98e-22	-0.532505	0.046	0.16	1.34e-17
NCL	3.3e-22	-0.61997	0.26	0.474	1.48e-17
RGCC	3.65e-22	1.37917	0.286	0.079	1.64e-17
AES	3.96e-22	-0.67605	0.055	0.174	1.78e-17
BRD7	5.07e-22	-0.617255	0.039	0.142	2.28e-17
SDC2	5.3e-22	1.40663	0.189	0.005	2.38e-17
APP	7.62e-22	1.38332	0.199	0.012	3.42e-17
NOP53	7.93e-22	1.42338	0.181	0	3.56e-17
JPT1	1e-21	1.45156	0.18	0	4.51e-17
CD99	1.05e-21	1.04404	0.356	0.144	4.72e-17
PRDX3	1.1e-21	-0.610047	0.055	0.174	4.96e-17
EIF3B	1.15e-21	-0.567419	0.062	0.188	5.18e-17
CACYBP	1.33e-21	-0.595049	0.093	0.244	5.97e-17
CD46	1.43e-21	-0.589372	0.024	0.107	6.44e-17
PTH1R	1.56e-21	1.46447	0.186	0.005	7.03e-17
YBX1	2.08e-21	-0.410883	0.579	0.777	9.34e-17
CD55	3.37e-21	-0.5776	0.035	0.133	1.51e-16
C1QA	3.39e-21	1.40938	0.208	0.021	1.52e-16
MPST	4.47e-21	-0.650921	0.062	0.186	2.01e-16
BCLAF1	4.49e-21	-0.704164	0.055	0.17	2.02e-16
MIS18BP1	4.72e-21	-0.626902	0.042	0.147	2.12e-16
RTRAF	6.62e-21	1.37316	0.174	0	2.98e-16
NNMT	6.95e-21	1.1629	0.2	0.016	3.12e-16
PPM1G	9.02e-21	-0.702426	0.075	0.207	4.05e-16
PTP4A2	9.79e-21	-0.652542	0.105	0.256	4.4e-16
TRIM28	1.34e-20	-0.592372	0.047	0.156	6.04e-16
PTMS	1.35e-20	1.20087	0.256	0.06	6.04e-16
HLTF	1.37e-20	-0.547274	0.033	0.126	6.14e-16
RBM17	1.66e-20	-0.594307	0.058	0.177	7.45e-16
DUSP1	1.79e-20	-0.579881	0.314	0.533	8.06e-16
CCNA2	2.12e-20	-0.57486	0.023	0.102	9.52e-16
SELENOH	2.59e-20	1.35643	0.173	0.002	1.16e-15
CADM1	3.2e-20	1.38241	0.168	0	1.44e-15
OLA1	3.28e-20	-0.646061	0.057	0.172	1.47e-15
FBL	3.42e-20	-0.592463	0.076	0.209	1.54e-15
RNASE1	3.81e-20	1.41216	0.2	0.021	1.71e-15
RABAC1	3.96e-20	1.0677	0.256	0.06	1.78e-15
GSTP1	4.24e-20	0.69184	0.472	0.253	1.91e-15
HADHA	4.34e-20	-0.605394	0.077	0.209	1.95e-15
ODC1	6.07e-20	-0.627824	0.045	0.149	2.73e-15
UBC	6.73e-20	-0.697361	0.339	0.54	3.02e-15
PHF6	7.3e-20	-0.579161	0.024	0.102	3.28e-15
CD82	7.76e-20	-0.568868	0.026	0.107	3.48e-15
PAICS	7.89e-20	-0.623594	0.066	0.188	3.54e-15
PSIP1	9.54e-20	-0.653551	0.079	0.209	4.28e-15
EIF3D	9.72e-20	-0.583424	0.106	0.258	4.37e-15
TCEAL9	1.09e-19	1.3203	0.168	0.002	4.91e-15
TOMM20	1.44e-19	-0.524187	0.144	0.319	6.47e-15
SLC25A5	1.56e-19	-0.580035	0.235	0.433	7.01e-15
SMIM26	1.71e-19	1.37292	0.163	0	7.67e-15
MDFI	1.92e-19	1.34717	0.162	0	8.61e-15
PAFAH1B3	1.92e-19	-0.588362	0.03	0.116	8.65e-15
PRC1	2.38e-19	-0.539996	0.036	0.13	1.07e-14
HDGF	2.6e-19	-0.561376	0.078	0.209	1.17e-14
PCMT1	2.63e-19	-0.634125	0.06	0.174	1.18e-14
NUCB2	4.03e-19	-0.614711	0.134	0.293	1.81e-14
CRYAB	4.03e-19	0.860643	0.194	0.019	1.81e-14
FIS1	4.42e-19	-0.67144	0.109	0.253	1.99e-14
HSD17B4	5.11e-19	-0.555787	0.025	0.102	2.3e-14
APOE	7.99e-19	1.05784	0.32	0.121	3.59e-14
SFPQ	8.44e-19	-0.564027	0.16	0.33	3.79e-14
AFG3L2	9.6e-19	-0.51489	0.027	0.107	4.31e-14
SELENOS	1.09e-18	1.30629	0.16	0.002	4.88e-14
NUPR1	1.22e-18	1.27306	0.165	0.005	5.46e-14
FXN	1.33e-18	-0.543664	0.025	0.102	5.98e-14
FSCN1	1.5e-18	1.33627	0.191	0.023	6.74e-14
LYAR	1.59e-18	-0.462998	0.03	0.114	7.14e-14
KLF13	1.61e-18	-0.566981	0.029	0.112	7.23e-14
HSPA8	1.73e-18	-0.565558	0.302	0.491	7.76e-14
SLC25A6	3e-18	0.646938	0.643	0.544	1.35e-13
ANXA5	3.01e-18	1.10725	0.234	0.056	1.35e-13
SNRPF	3.03e-18	-0.50589	0.18	0.36	1.36e-13
MMP2	3.49e-18	1.31798	0.152	0	1.57e-13
SRSF3	3.94e-18	-0.459171	0.279	0.491	1.77e-13
KLF3	4.33e-18	-0.579683	0.034	0.121	1.95e-13
SCCPDH	4.34e-18	-0.505709	0.028	0.107	1.95e-13
ATP5F1A	4.38e-18	1.25911	0.151	0	1.97e-13
PMPCB	4.52e-18	-0.522063	0.034	0.121	2.03e-13
FAU	4.56e-18	-0.314472	0.769	0.893	2.05e-13
KIF20B	4.78e-18	-0.480521	0.03	0.112	2.15e-13
RALBP1	5.2e-18	-0.600309	0.072	0.193	2.34e-13
BTF3	5.85e-18	-0.349441	0.546	0.747	2.63e-13
UBE2I	6.04e-18	-0.578357	0.093	0.228	2.71e-13
GJA1	6.21e-18	1.30509	0.154	0.002	2.79e-13
ACAN	6.27e-18	1.51007	0.154	0.002	2.82e-13
TMEM141	7.53e-18	-0.575834	0.06	0.172	3.38e-13
COPZ2	9.09e-18	1.26319	0.153	0.002	4.08e-13
BAG1	9.76e-18	-0.56518	0.038	0.128	4.39e-13
SDHA	1.18e-17	-0.510733	0.037	0.126	5.28e-13
DBI	1.57e-17	0.905812	0.293	0.105	7.04e-13
STOML2	1.74e-17	-0.565868	0.065	0.179	7.83e-13
PSMD6	1.82e-17	-0.540777	0.047	0.147	8.19e-13
HNRNPA3	1.83e-17	-0.5046	0.17	0.344	8.23e-13
CKS2	2.93e-17	-0.548693	0.155	0.321	1.31e-12
NDUFAF8	3.51e-17	1.2142	0.151	0.005	1.58e-12
PPIC	4.22e-17	1.18847	0.148	0.002	1.9e-12
PRELP	4.34e-17	1.37692	0.143	0	1.95e-12
DHFR	4.53e-17	-0.542349	0.028	0.105	2.04e-12
C19orf48	5.1e-17	-0.526549	0.047	0.144	2.29e-12
PSMD12	5.13e-17	-0.57407	0.039	0.128	2.3e-12
PSME1	5.39e-17	-0.585528	0.121	0.265	2.42e-12
PTTG1	5.45e-17	-0.560123	0.085	0.212	2.45e-12
PRDX4	7.28e-17	0.918021	0.325	0.149	3.27e-12
COL6A3	7.57e-17	1.44454	0.153	0.007	3.4e-12
TUBA1A	7.62e-17	0.915593	0.276	0.095	3.42e-12
ARPC3	9.55e-17	-0.521127	0.224	0.407	4.29e-12
PON2	1.01e-16	-0.527156	0.027	0.102	4.53e-12
APEX1	1.12e-16	-0.514055	0.102	0.24	5.01e-12
DDX54	1.12e-16	-0.490652	0.027	0.102	5.03e-12
NDUFA10	1.12e-16	-0.567967	0.057	0.16	5.04e-12
CD9	1.13e-16	0.987327	0.205	0.04	5.09e-12
TYROBP	1.15e-16	0.988215	0.254	0.079	5.15e-12
NDUFB11	1.41e-16	0.771724	0.491	0.342	6.35e-12
COL12A1	1.73e-16	1.30347	0.139	0	7.79e-12
HNRNPU	1.84e-16	-0.47428	0.164	0.333	8.27e-12
SNHG7	1.98e-16	-0.531352	0.079	0.2	8.91e-12
HMGN2	1.99e-16	-0.482898	0.35	0.549	8.95e-12
SRPK1	2.14e-16	-0.523204	0.037	0.123	9.6e-12
H2AFX	2.15e-16	-0.544482	0.035	0.119	9.67e-12
CENPX	2.41e-16	1.18605	0.137	0	1.08e-11
MBNL1	2.96e-16	-0.531455	0.057	0.16	1.33e-11
HMGN1	3.16e-16	-0.496	0.246	0.433	1.42e-11
GRN	3.2e-16	0.953125	0.226	0.058	1.44e-11
CAVIN3	4.18e-16	1.18095	0.135	0	1.88e-11
PSAP	4.34e-16	0.88623	0.285	0.107	1.95e-11
RCN3	5.68e-16	1.15457	0.15	0.009	2.55e-11
CD164	5.94e-16	-0.530499	0.064	0.17	2.67e-11
NDUFB6	6.43e-16	-0.515749	0.079	0.198	2.89e-11
ESD	6.83e-16	-0.530258	0.103	0.235	3.07e-11
FAM210B	7.67e-16	-0.433678	0.032	0.112	3.45e-11
BZW2	8.06e-16	-0.537917	0.039	0.123	3.62e-11
FKBP2	8.28e-16	0.945029	0.237	0.07	3.72e-11
ATP5F1C	8.79e-16	1.16244	0.137	0.002	3.95e-11
LY6E	1.05e-15	1.04359	0.239	0.077	4.7e-11
COL16A1	1.15e-15	1.22163	0.141	0.005	5.15e-11
MAGED1	1.31e-15	1.13889	0.154	0.014	5.88e-11
SMS	1.48e-15	-0.494517	0.057	0.158	6.63e-11
HES4	1.6e-15	1.18479	0.139	0.005	7.17e-11
IFI6	1.6e-15	1.27117	0.161	0.019	7.18e-11
EMILIN1	1.73e-15	1.18046	0.13	0	7.75e-11
PLEKHA5	1.84e-15	1.21854	0.154	0.014	8.27e-11
ISG15	2.03e-15	1.34157	0.175	0.03	9.13e-11
MAFB	2.05e-15	1.19246	0.15	0.012	9.21e-11
SNRPC	2.27e-15	-0.483679	0.087	0.209	1.02e-10
KHDRBS1	3.33e-15	-0.535618	0.099	0.226	1.5e-10
MAP1B	3.35e-15	1.11553	0.137	0.005	1.5e-10
LMNA	3.44e-15	0.748966	0.392	0.209	1.55e-10
PCBP2	3.83e-15	-0.510877	0.137	0.284	1.72e-10
SNRPD1	3.85e-15	-0.494551	0.194	0.356	1.73e-10
CDH11	3.89e-15	1.14213	0.127	0	1.75e-10
MKI67	3.97e-15	-0.502945	0.053	0.149	1.78e-10
FGFR1	4.07e-15	1.13456	0.132	0.002	1.83e-10
TPGS2	4.08e-15	-0.509946	0.042	0.128	1.83e-10
RPA3	4.71e-15	-0.580801	0.087	0.205	2.11e-10
SRRM2	4.72e-15	-0.474066	0.155	0.305	2.12e-10
BASP1	5.48e-15	1.11025	0.164	0.023	2.46e-10
FOXP1	5.84e-15	-0.412462	0.032	0.109	2.63e-10
MBD4	9.61e-15	-0.530612	0.037	0.116	4.32e-10
TFDP2	1.07e-14	-0.467382	0.033	0.109	4.8e-10
DKC1	1.08e-14	-0.466513	0.066	0.17	4.86e-10
TXNL1	1.37e-14	-0.480558	0.086	0.202	6.17e-10
CTNNB1	1.51e-14	1.02298	0.209	0.058	6.77e-10
NFKBIA	1.56e-14	-0.65736	0.197	0.347	6.99e-10
TUBA1B	1.63e-14	-0.309508	0.52	0.693	7.3e-10
ASPM	1.68e-14	-0.443954	0.045	0.133	7.53e-10
ZNF22	1.81e-14	-0.467454	0.041	0.123	8.13e-10
REX1BD	1.95e-14	1.10288	0.122	0	8.78e-10
PEBP1	1.96e-14	-0.473415	0.171	0.328	8.82e-10
SELENOF	2.16e-14	1.10084	0.125	0.002	9.7e-10
ENAH	2.35e-14	1.13698	0.125	0.002	1.05e-09
SNRPB	2.41e-14	-0.515335	0.207	0.372	1.08e-09
CD44	2.42e-14	-0.506897	0.036	0.114	1.09e-09
DAZAP1	2.48e-14	-0.457687	0.054	0.149	1.12e-09
SRPX	3e-14	1.09866	0.124	0.002	1.35e-09
METTL26	3.16e-14	1.09523	0.12	0	1.42e-09
SVIP	3.25e-14	-0.376599	0.046	0.135	1.46e-09
KPNA2	3.28e-14	-0.413641	0.061	0.16	1.47e-09
MESD	4.11e-14	1.10549	0.123	0.002	1.85e-09
GGCT	4.28e-14	-0.533569	0.051	0.142	1.92e-09
PPA2	4.61e-14	-0.446806	0.049	0.137	2.07e-09
TPM2	5.39e-14	0.790696	0.168	0.028	2.42e-09
MT1M	5.47e-14	1.06336	0.174	0.035	2.46e-09
RBMX	5.64e-14	-0.484975	0.135	0.272	2.53e-09
RPF2	6.35e-14	-0.469185	0.038	0.116	2.85e-09
ZFHX4	6.66e-14	1.13346	0.117	0	2.99e-09
ACAA2	6.67e-14	-0.555466	0.05	0.137	3e-09
LY6K	7.81e-14	1.09744	0.116	0	3.51e-09
VKORC1	9.36e-14	0.929925	0.217	0.07	4.2e-09
MMP14	9.65e-14	1.11688	0.116	0	4.34e-09
PARP1	1.08e-13	-0.452699	0.068	0.17	4.83e-09
ID2	1.09e-13	0.990691	0.217	0.072	4.9e-09
NFIC	1.11e-13	0.998518	0.186	0.047	4.98e-09
CD151	1.16e-13	0.988114	0.179	0.042	5.23e-09
MRC2	1.49e-13	1.12219	0.122	0.005	6.71e-09
HTRA1	2.2e-13	1.12492	0.117	0.002	9.88e-09
MYDGF	2.29e-13	0.813776	0.246	0.093	1.03e-08
NSD3	2.37e-13	1.02894	0.112	0	1.06e-08
TFAM	2.55e-13	-0.466718	0.033	0.105	1.15e-08
EXOSC8	2.96e-13	-0.542509	0.037	0.112	1.33e-08
PPA1	3.01e-13	-0.505778	0.114	0.237	1.35e-08
TIMP2	3.24e-13	0.950635	0.144	0.019	1.45e-08
ANXA7	3.25e-13	-0.431275	0.033	0.105	1.46e-08
TMEM59	3.64e-13	0.772883	0.333	0.181	1.64e-08
A2M	3.79e-13	1.02592	0.136	0.014	1.7e-08
UBE2T	4.09e-13	-0.444971	0.047	0.13	1.84e-08
CCL3L1	4.12e-13	1.12565	0.118	0.005	1.85e-08
NAA50	4.86e-13	-0.468156	0.035	0.107	2.18e-08
LGALS3BP	5.18e-13	0.977683	0.149	0.023	2.33e-08
44441	5.36e-13	-0.456654	0.064	0.16	2.41e-08
DNAJB1	5.41e-13	-0.707516	0.178	0.312	2.43e-08
POLE3	5.72e-13	-0.486425	0.052	0.14	2.57e-08
GDI2	6.02e-13	-0.57916	0.094	0.202	2.71e-08
C4orf48	6.06e-13	1.02592	0.148	0.023	2.72e-08
MYL9	6.06e-13	0.786597	0.161	0.03	2.72e-08
CNN3	6.28e-13	0.931427	0.126	0.009	2.82e-08
SYNCRIP	6.51e-13	-0.480526	0.076	0.179	2.92e-08
TCEA1	8.05e-13	-0.504052	0.115	0.235	3.62e-08
TAF9	8.31e-13	-0.464709	0.07	0.17	3.74e-08
MORF4L2	8.33e-13	0.850842	0.232	0.088	3.74e-08
IFI27	9.34e-13	1.10441	0.139	0.019	4.2e-08
PTGDS	9.61e-13	1.2241	0.127	0.012	4.32e-08
MAGED2	9.68e-13	0.952478	0.172	0.042	4.35e-08
PRPF8	9.78e-13	-0.410736	0.036	0.109	4.39e-08
MANF	1.01e-12	1.00312	0.148	0.026	4.55e-08
LAPTM5	1.13e-12	-0.430828	0.099	0.214	5.09e-08
MMP13	1.26e-12	1.61596	0.11	0.002	5.65e-08
HNRNPK	1.46e-12	-0.383804	0.237	0.4	6.55e-08
LRPPRC	1.48e-12	-0.493098	0.039	0.114	6.64e-08
PLS3	1.65e-12	0.996173	0.109	0.002	7.43e-08
MAPRE1	1.71e-12	-0.486045	0.051	0.135	7.7e-08
GTF3A	1.84e-12	-0.445238	0.119	0.244	8.25e-08
HAPLN1	2.09e-12	1.04441	0.109	0.002	9.41e-08
FSTL1	2.11e-12	1.04199	0.108	0.002	9.49e-08
CIRBP	2.24e-12	0.682204	0.429	0.291	1.01e-07
C1QB	2.62e-12	0.849849	0.154	0.03	1.18e-07
NDUFC2	2.65e-12	0.716447	0.38	0.242	1.19e-07
MALAT1	2.7e-12	0.714136	0.995	0.993	1.22e-07
TIMM10	2.87e-12	-0.456954	0.054	0.14	1.29e-07
CHCHD2	3.09e-12	0.555157	0.637	0.567	1.39e-07
TMEM119	3.23e-12	0.98044	0.103	0	1.45e-07
HIKESHI	3.41e-12	0.981045	0.102	0	1.53e-07
DPT	3.78e-12	1.04089	0.102	0	1.7e-07
PSMG1	3.78e-12	-0.445615	0.048	0.128	1.7e-07
CSRP2	3.98e-12	1.0381	0.106	0.002	1.79e-07
RASD1	4.53e-12	1.01947	0.122	0.012	2.04e-07
ZFP36L1	5.02e-12	0.907683	0.219	0.084	2.26e-07
NPC2	5.03e-12	0.737678	0.281	0.133	2.26e-07
HES1	5.38e-12	1.11936	0.109	0.005	2.42e-07
SNAI2	5.52e-12	0.982019	0.105	0.002	2.48e-07
ATG3	5.7e-12	-0.362816	0.046	0.126	2.56e-07
DNMT1	6.13e-12	-0.484477	0.064	0.153	2.75e-07
PRPSAP2	6.71e-12	1.01615	0.16	0.04	3.02e-07
KMT2E	6.9e-12	-0.495841	0.064	0.153	3.1e-07
CEP57	7.06e-12	-0.476479	0.037	0.107	3.17e-07
PPP1R14B	7.11e-12	-0.499973	0.118	0.235	3.19e-07
EPC1	7.27e-12	-0.455252	0.045	0.121	3.27e-07
MYO15A	7.37e-12	1.5642	0.104	0.002	3.31e-07
H2AFJ	7.54e-12	-0.494367	0.046	0.123	3.39e-07
PKIG	7.61e-12	-0.456738	0.041	0.114	3.42e-07
SOX4	7.73e-12	0.710722	0.345	0.193	3.47e-07
RIF1	8.39e-12	-0.387918	0.049	0.13	3.77e-07
MRPS25	8.57e-12	-0.365432	0.057	0.144	3.85e-07
CALU	9.19e-12	0.907483	0.157	0.037	4.13e-07
KLF2	9.59e-12	-0.55059	0.055	0.137	4.31e-07
TPM4	9.66e-12	0.78375	0.205	0.07	4.34e-07
SNX3	1.03e-11	-0.446892	0.146	0.272	4.61e-07
OGN	1.04e-11	1.03343	0.107	0.005	4.65e-07
VDAC3	1.05e-11	-0.434498	0.098	0.207	4.7e-07
LARP6	1.12e-11	0.968746	0.102	0.002	5.04e-07
MCRIP1	1.13e-11	0.951024	0.102	0.002	5.06e-07
TMEM183A	1.13e-11	-0.471394	0.036	0.105	5.08e-07
LDHA	1.2e-11	0.597886	0.434	0.3	5.38e-07
MDH2	1.23e-11	0.76571	0.335	0.198	5.52e-07
HNRNPA0	1.26e-11	-0.438059	0.12	0.242	5.65e-07
PMP22	1.28e-11	1.05446	0.145	0.03	5.75e-07
HSBP1	1.29e-11	0.748277	0.253	0.112	5.8e-07
P4HB	1.29e-11	0.691175	0.337	0.191	5.82e-07
XRCC6	1.36e-11	-0.436135	0.095	0.202	6.11e-07
PCLAF	1.43e-11	0.989331	0.106	0.005	6.44e-07
FGFR1OP2	1.58e-11	-0.434735	0.036	0.105	7.11e-07
CCNDBP1	1.68e-11	-0.451935	0.038	0.107	7.56e-07
ARL2	1.7e-11	-0.416084	0.08	0.179	7.64e-07
COMMD6	1.72e-11	0.606266	0.414	0.27	7.71e-07
SLC16A3	1.78e-11	0.995571	0.119	0.014	7.98e-07
CYTOR	1.91e-11	0.878159	0.101	0.002	8.58e-07
PHIP	2.1e-11	-0.459602	0.044	0.119	9.46e-07
ANP32A	2.2e-11	-0.392828	0.095	0.202	9.89e-07
TCEAL4	2.2e-11	0.844705	0.15	0.033	9.91e-07
CHD1	2.29e-11	-0.373454	0.044	0.119	1.03e-06
YY1	2.66e-11	-0.483935	0.082	0.179	1.2e-06
SMC4	2.72e-11	-0.416433	0.09	0.193	1.22e-06
HADHB	2.72e-11	-0.44244	0.06	0.144	1.22e-06
BAZ1A	3.02e-11	-0.477128	0.057	0.14	1.36e-06
NUDT4	3.22e-11	-0.45224	0.037	0.105	1.45e-06
SON	3.33e-11	0.646214	0.405	0.27	1.5e-06
C12orf57	3.56e-11	0.694123	0.316	0.179	1.6e-06
LSM4	3.73e-11	-0.441922	0.118	0.233	1.68e-06
PPP1CC	4e-11	-0.40058	0.064	0.151	1.8e-06
CEBPD	5.51e-11	0.797355	0.198	0.07	2.47e-06
DHX9	5.66e-11	-0.414289	0.041	0.112	2.54e-06
ETFA	6.22e-11	-0.411489	0.07	0.16	2.79e-06
FKBP7	7.02e-11	0.909609	0.111	0.012	3.15e-06
LSM6	7.06e-11	-0.470361	0.069	0.156	3.17e-06
TSC22D3	7.2e-11	-0.44035	0.195	0.328	3.23e-06
PLOD1	7.72e-11	0.939531	0.102	0.007	3.47e-06
DNAJB6	8.15e-11	-0.420301	0.062	0.147	3.66e-06
TM9SF3	8.4e-11	-0.392924	0.044	0.116	3.77e-06
RAB2A	8.43e-11	0.730736	0.248	0.119	3.79e-06
UBXN1	8.54e-11	-0.436132	0.083	0.179	3.84e-06
EDF1	8.57e-11	0.564312	0.436	0.309	3.85e-06
DRG2	8.66e-11	0.990007	0.137	0.03	3.89e-06
POSTN	9.16e-11	1.22734	0.102	0.007	4.12e-06
HSPG2	9.31e-11	0.934248	0.102	0.007	4.18e-06
BTG1	1e-10	-0.567784	0.239	0.374	4.52e-06
GAR1	1.03e-10	-0.430315	0.048	0.123	4.63e-06
TPM3	1.06e-10	-0.394933	0.126	0.242	4.76e-06
VPS29	1.48e-10	-0.375795	0.116	0.228	6.64e-06
MCL1	1.49e-10	-0.438753	0.076	0.167	6.7e-06
ARF4	1.56e-10	0.822785	0.19	0.07	6.99e-06
GUK1	1.57e-10	0.615244	0.316	0.177	7.07e-06
FLNA	1.64e-10	0.82445	0.197	0.074	7.36e-06
BIRC5	1.7e-10	-0.375787	0.091	0.191	7.65e-06
SRSF9	1.73e-10	-0.449334	0.151	0.272	7.77e-06
OFD1	1.73e-10	-0.432342	0.037	0.102	7.77e-06
SNX5	1.75e-10	-0.358383	0.046	0.119	7.84e-06
LUC7L3	1.78e-10	0.973631	0.298	0.179	8e-06
PSMG2	1.89e-10	-0.354274	0.057	0.137	8.5e-06
LGALS3	1.96e-10	0.747597	0.199	0.074	8.8e-06
AHCY	2.28e-10	-0.423168	0.048	0.121	1.02e-05
POP4	2.4e-10	0.844732	0.133	0.028	1.08e-05
HLA-E	2.43e-10	-0.447695	0.103	0.205	1.09e-05
MRTO4	2.61e-10	-0.403606	0.055	0.133	1.17e-05
UQCRFS1	2.71e-10	0.674666	0.322	0.191	1.22e-05
PLD3	2.9e-10	0.794907	0.137	0.03	1.3e-05
SRSF7	3.06e-10	-0.311066	0.208	0.353	1.38e-05
CDK4	3.2e-10	-0.52178	0.069	0.153	1.44e-05
SUPT16H	3.65e-10	-0.396305	0.068	0.153	1.64e-05
CCT8	4.62e-10	-0.436662	0.147	0.263	2.08e-05
XPO1	4.83e-10	-0.409697	0.039	0.105	2.17e-05
MGST2	5.04e-10	-0.393283	0.059	0.137	2.27e-05
IGFBP5	5.77e-10	0.967895	0.104	0.012	2.59e-05
CNBP	5.83e-10	-0.373132	0.167	0.291	2.62e-05
GHITM	6.12e-10	-0.4408	0.071	0.156	2.75e-05
MCM3	6.33e-10	-0.424282	0.046	0.116	2.84e-05
CANX	6.56e-10	-0.404125	0.092	0.188	2.95e-05
SLBP	7e-10	-0.508479	0.051	0.123	3.14e-05
NCOR1	7.23e-10	0.766717	0.246	0.126	3.25e-05
ANAPC15	7.67e-10	-0.357752	0.04	0.105	3.45e-05
LARS	7.94e-10	-0.435468	0.067	0.149	3.57e-05
CTGF	8.38e-10	1.03574	0.106	0.014	3.76e-05
SSR3	8.89e-10	0.670289	0.252	0.128	4e-05
GNL1	8.96e-10	0.880946	0.116	0.021	4.03e-05
APLP2	9.05e-10	-0.368682	0.104	0.205	4.07e-05
NAA15	9.17e-10	-0.327641	0.04	0.105	4.12e-05
NFE2L2	9.4e-10	-0.339905	0.049	0.121	4.22e-05
DST	1.04e-09	0.85101	0.101	0.012	4.68e-05
RAB13	1.06e-09	0.743027	0.19	0.074	4.74e-05
PNN	1.06e-09	-0.417148	0.114	0.216	4.75e-05
CKAP2	1.06e-09	-0.323916	0.044	0.112	4.77e-05
POLR2L	1.18e-09	0.559068	0.413	0.291	5.32e-05
SRSF5	1.2e-09	-0.409175	0.176	0.3	5.41e-05
THY1	1.27e-09	0.724397	0.101	0.012	5.73e-05
SNRPA	1.3e-09	-0.369968	0.043	0.109	5.83e-05
POLD2	1.33e-09	-0.338825	0.072	0.158	5.98e-05
SLC39A3	1.4e-09	-0.408178	0.056	0.13	6.28e-05
SH3BGRL	1.41e-09	-0.474816	0.112	0.212	6.32e-05
NT5C	1.41e-09	-0.441226	0.062	0.14	6.33e-05
CTSD	1.41e-09	0.654644	0.256	0.13	6.35e-05
PSMC6	1.43e-09	-0.420233	0.065	0.144	6.42e-05
LIMS1	1.7e-09	-0.431599	0.063	0.142	7.62e-05
TRMT10C	1.79e-09	-0.368719	0.042	0.107	8.03e-05
YWHAE	1.94e-09	-0.345518	0.183	0.312	8.71e-05
TOMM22	1.97e-09	-0.416478	0.096	0.188	8.84e-05
KCNQ1OT1	2e-09	0.941091	0.133	0.035	9.01e-05
XIST	2.15e-09	0.979628	0.124	0.028	9.66e-05
ANAPC16	2.2e-09	-0.347598	0.092	0.186	9.9e-05
ADIRF	2.4e-09	0.167641	0.146	0.04	0.000107992
YME1L1	2.61e-09	-0.380786	0.047	0.114	0.000117212
CTSB	2.95e-09	0.761202	0.173	0.065	0.000132626
ERP29	3.29e-09	-0.358703	0.124	0.23	0.000147849
TPI1	3.41e-09	0.494682	0.467	0.358	0.000153107
ZSWIM7	3.45e-09	0.851349	0.163	0.06	0.000154886
SRSF2	3.67e-09	-0.40862	0.174	0.293	0.000165085
RAB1A	3.82e-09	0.774246	0.114	0.023	0.000171639
DYNLT1	4.6e-09	0.76711	0.165	0.06	0.000206663
CD24	4.96e-09	0.651738	0.115	0.023	0.00022291
RSRC2	4.98e-09	-0.408977	0.091	0.181	0.000223927
TSC22D1	5.11e-09	-0.498893	0.083	0.167	0.00022958
GLRX3	5.56e-09	-0.38497	0.047	0.114	0.000249644
AHNAK	5.79e-09	0.808	0.109	0.021	0.000260167
GSPT1	5.87e-09	-0.389825	0.07	0.149	0.000263903
EIF3F	5.9e-09	-0.35191	0.206	0.333	0.000265249
NSA2	6.26e-09	-0.329787	0.142	0.253	0.000281255
HLA-A	6.36e-09	0.48616	0.395	0.258	0.000285746
PHGDH	6.38e-09	0.761519	0.106	0.019	0.000286517
GSTO1	6.45e-09	-0.374755	0.12	0.221	0.000289625
SSBP1	6.5e-09	-0.352449	0.184	0.305	0.000291998
FUBP1	6.7e-09	-0.399439	0.041	0.102	0.000301198
MZT2B	7.69e-09	0.487247	0.424	0.305	0.000345338
CCL3	8.27e-09	0.683387	0.182	0.072	0.000371493
SF1	9.25e-09	-0.327841	0.096	0.188	0.000415717
SSR2	1.01e-08	0.585022	0.354	0.24	0.00045498
PRRC2C	1.07e-08	-0.405165	0.106	0.2	0.000482653
THOC7	1.07e-08	-0.445634	0.073	0.151	0.000482759
UQCR10	1.11e-08	0.561337	0.408	0.309	0.000497545
BOLA3	1.14e-08	-0.318466	0.084	0.17	0.000511741
DYNLL1	1.18e-08	0.431031	0.459	0.349	0.000528072
NOP58	1.24e-08	-0.346861	0.07	0.149	0.00055938
COX6B1	1.28e-08	-0.340709	0.316	0.453	0.000573517
TLN1	1.3e-08	-0.403887	0.068	0.144	0.000585801
NDUFA13	1.36e-08	0.510959	0.352	0.237	0.000613045
COX5A	1.4e-08	-0.349608	0.194	0.316	0.000630844
TSPO	1.47e-08	-0.334916	0.227	0.356	0.000658724
RUVBL2	1.56e-08	-0.383326	0.043	0.105	0.000699964
NAP1L4	1.59e-08	-0.310979	0.055	0.126	0.000714738
CLU	1.62e-08	0.677512	0.102	0.019	0.000729597
YWHAB	1.73e-08	-0.382738	0.153	0.26	0.000778129
NEAT1	1.78e-08	0.677167	0.412	0.314	0.000799734
MYL6	1.91e-08	0.400507	0.558	0.46	0.000858316
TMED9	1.99e-08	0.671019	0.196	0.091	0.000892912
RRP7A	2.22e-08	-0.331121	0.048	0.112	0.000996632
HM13	2.25e-08	0.726537	0.137	0.044	0.00100918
EEF1E1	2.27e-08	-0.319655	0.045	0.107	0.00102103
SRSF10	2.4e-08	-0.320302	0.129	0.23	0.0010799
PRDX1	2.4e-08	0.475848	0.386	0.272	0.00107991
FKBP4	2.65e-08	-0.320467	0.069	0.147	0.00119089
PHB2	2.76e-08	-0.301421	0.104	0.198	0.00124016
METTL9	2.97e-08	-0.382016	0.059	0.128	0.00133381
C20orf24	3.02e-08	-0.341002	0.061	0.133	0.00135856
CHCHD10	3.34e-08	0.761957	0.144	0.051	0.00150248
EIF2S1	3.43e-08	-0.374242	0.053	0.119	0.00154137
NR4A1	3.43e-08	-0.319651	0.061	0.133	0.00154224
ENY2	3.48e-08	0.574555	0.331	0.223	0.0015626
NDUFV2	4.3e-08	-0.33398	0.124	0.221	0.00193324
PPP1R12A	4.73e-08	-0.354681	0.059	0.128	0.00212384
NAP1L1	5.67e-08	-0.258996	0.259	0.402	0.00254837
BID	5.78e-08	-0.327252	0.044	0.105	0.00259623
ROCK1	5.94e-08	-0.347713	0.043	0.102	0.00266826
CENPF	6.87e-08	-0.120784	0.108	0.202	0.00308646
FAM133B	7.18e-08	-0.313107	0.087	0.17	0.00322597
ST13	7.52e-08	-0.304182	0.18	0.295	0.00337911
PTBP1	7.69e-08	-0.31898	0.089	0.172	0.00345459
RAP1A	8.18e-08	-0.331032	0.049	0.112	0.00367491
EIF1	8.23e-08	0.306669	0.811	0.798	0.00369709
SF3B1	8.3e-08	-0.328254	0.105	0.195	0.00373144
TPX2	8.36e-08	-0.311972	0.05	0.114	0.00375649
YIF1A	8.74e-08	0.693025	0.138	0.049	0.00392678
TMEM14A	8.96e-08	0.76631	0.124	0.04	0.0040247
ABRACL	9.1e-08	-0.397309	0.051	0.114	0.0040889
CBX5	9.34e-08	-0.302091	0.06	0.128	0.00419759
PSMA5	9.44e-08	-0.372251	0.099	0.184	0.00424169
SLTM	9.66e-08	-0.276273	0.103	0.193	0.00434151
SARAF	1e-07	-0.352827	0.103	0.191	0.00449688
MAD2L1	1.04e-07	-0.275585	0.056	0.123	0.0046578
GRPEL1	1.05e-07	-0.279727	0.046	0.107	0.00473644
TAGLN2	1.07e-07	0.595403	0.293	0.188	0.00480094
ALKBH5	1.14e-07	0.759593	0.142	0.053	0.00512103
PITHD1	1.17e-07	-0.379985	0.051	0.114	0.00524387
DDX17	1.23e-07	-0.348586	0.12	0.212	0.00551381
CARHSP1	1.34e-07	0.693641	0.157	0.065	0.0060269
CCNI	1.36e-07	-0.29142	0.211	0.328	0.00609795
SMARCC1	1.37e-07	-0.341168	0.052	0.114	0.00613382
PRELID1	1.44e-07	-0.298753	0.139	0.24	0.00646245
NOP10	1.47e-07	-0.332891	0.228	0.351	0.00662374
BRD4	1.48e-07	-0.393545	0.051	0.112	0.00666251
ATP6AP2	1.59e-07	0.634498	0.179	0.084	0.00712926
FXR1	1.8e-07	-0.317286	0.071	0.144	0.00810107
RHOA	1.89e-07	-0.385683	0.188	0.295	0.00850993
HSPE1	2.03e-07	-0.28068	0.345	0.488	0.00912977
TXN2	2.09e-07	-0.319801	0.092	0.172	0.00937869
PPP1R15A	2.1e-07	-0.354668	0.104	0.191	0.00941675
PSMA2	2.17e-07	-0.281841	0.153	0.253	0.00974999
STMN1	2.19e-07	-0.285077	0.32	0.458	0.00984445
CD47	2.27e-07	-0.325066	0.061	0.128	0.0102003
JUN	2.28e-07	0.418929	0.504	0.4	0.0102406
PFDN6	2.34e-07	-0.393339	0.051	0.112	0.0105157
SSB	2.68e-07	-0.282617	0.184	0.298	0.0120249
PNRC2	2.9e-07	-0.362034	0.045	0.102	0.0130326
PYCR1	2.92e-07	0.697885	0.107	0.03	0.0131098
LAPTM4B	2.94e-07	0.69163	0.12	0.04	0.0132262
CCT5	3.19e-07	-0.316145	0.122	0.212	0.0143393
RPA2	3.2e-07	-0.316271	0.051	0.112	0.0143974
TCEAL8	3.26e-07	0.603268	0.131	0.047	0.0146539
GNB1	3.27e-07	-0.327216	0.056	0.119	0.0147042
NRDC	3.27e-07	-0.387354	0.053	0.114	0.0147056
APOC1	3.75e-07	-0.320459	0.133	0.226	0.0168416
RBBP4	3.75e-07	-0.319236	0.068	0.137	0.0168575
WDR43	3.8e-07	-0.308234	0.056	0.119	0.0170935
SRP9	4e-07	-0.283137	0.14	0.24	0.0179617
OST4	4.04e-07	0.36763	0.506	0.44	0.0181701
PSMC4	4.06e-07	-0.33932	0.05	0.109	0.0182604
TMED3	4.12e-07	0.655339	0.122	0.042	0.0185145
SRSF6	4.2e-07	-0.364701	0.046	0.102	0.0188493
STAU1	4.54e-07	-0.321928	0.055	0.116	0.0203889
OSBPL8	4.61e-07	-0.37401	0.056	0.116	0.0207353
PPIH	5.21e-07	-0.330862	0.048	0.105	0.0234174
C1orf122	6.06e-07	0.623174	0.124	0.044	0.0272477
COX6C	6.07e-07	0.397466	0.528	0.463	0.0272661
CCDC25	6.29e-07	-0.259541	0.046	0.102	0.0282591
HSP90B1	6.57e-07	0.549001	0.313	0.219	0.029514
LDHB	6.65e-07	-0.186976	0.434	0.591	0.0298574
PSMD14	6.71e-07	-0.288019	0.069	0.137	0.0301503
TLE4	7.05e-07	0.695413	0.104	0.03	0.0316599
GTF3C6	7.09e-07	-0.312388	0.089	0.165	0.0318442
CCDC59	7.59e-07	-0.298323	0.047	0.102	0.0341247
HCFC1R1	7.66e-07	0.596132	0.103	0.03	0.0343952
NHP2	8.06e-07	-0.344941	0.112	0.195	0.0362169
CCT6A	8.29e-07	-0.263237	0.186	0.293	0.0372457
SMC2	8.75e-07	-0.233541	0.075	0.147	0.0393103
MAP1LC3B	8.82e-07	-0.349336	0.061	0.123	0.0396079
PSMD1	9.2e-07	-0.347244	0.05	0.107	0.0413508
IMPDH2	9.41e-07	-0.267428	0.163	0.265	0.042272
ILF2	1.05e-06	-0.211229	0.158	0.26	0.0471808
GOLIM4	1.07e-06	0.654376	0.127	0.049	0.0481104
STIP1	1.13e-06	-0.281889	0.047	0.102	0.0505793
THRAP3	1.14e-06	-0.341053	0.101	0.179	0.0511555
CHMP4A	1.16e-06	-0.298362	0.058	0.119	0.0520048
ATXN10	1.16e-06	-0.337842	0.057	0.116	0.0521249
KRT10	1.2e-06	0.526077	0.251	0.153	0.0541146
DGUOK	1.23e-06	0.583268	0.185	0.095	0.055107
SNRNP40	1.41e-06	-0.262066	0.055	0.114	0.0633774
HIST1H2AC	1.42e-06	0.695408	0.11	0.037	0.0639884
RUVBL1	1.44e-06	-0.350995	0.052	0.109	0.0646287
RAD21	1.45e-06	-0.287789	0.092	0.167	0.0649864
RCN1	1.45e-06	0.660084	0.119	0.044	0.0650425
KRTCAP2	1.52e-06	0.580115	0.172	0.086	0.0683577
PRPF40A	1.57e-06	-0.310066	0.088	0.16	0.0706017
DDIT4	1.63e-06	0.588914	0.266	0.172	0.0731435
PPDPF	1.63e-06	-0.241003	0.22	0.34	0.0731851
C19orf24	1.72e-06	0.63023	0.146	0.065	0.0774055
PPHLN1	1.92e-06	-0.295767	0.054	0.112	0.0861458
HNRNPDL	1.97e-06	-0.241438	0.225	0.34	0.0885662
UBTF	2e-06	-0.369681	0.049	0.102	0.0898842
CCDC47	2.11e-06	-0.322076	0.05	0.105	0.0949649
HSD17B11	2.12e-06	-0.307236	0.048	0.102	0.0950581
CALM2	2.13e-06	0.400429	0.529	0.456	0.0956649
LAP3	2.21e-06	-0.284362	0.048	0.102	0.0992637
P3H1	2.27e-06	0.61746	0.102	0.033	0.101927
UBA1	2.3e-06	0.66317	0.107	0.037	0.103305
NOL7	2.48e-06	-0.256979	0.089	0.163	0.111232
NDUFB8	2.49e-06	-0.275473	0.137	0.226	0.111913
YWHAH	2.52e-06	-0.231488	0.103	0.181	0.113058
ATP1B3	2.79e-06	0.597949	0.139	0.06	0.125412
PMVK	2.8e-06	0.58973	0.108	0.037	0.125818
DNAJC8	2.98e-06	-0.22633	0.139	0.23	0.133819
HSPA9	3.21e-06	-0.284975	0.086	0.156	0.144354
UXT	3.46e-06	-0.247512	0.196	0.302	0.15548
NELFE	3.66e-06	0.657826	0.112	0.042	0.164402
TRAM1	3.75e-06	0.545212	0.101	0.033	0.168398
ANAPC11	3.77e-06	0.489764	0.273	0.181	0.169316
NDUFA1	3.95e-06	0.458348	0.342	0.256	0.177391
EIF6	4.09e-06	-0.287836	0.088	0.158	0.183943
CCT4	4.32e-06	-0.281005	0.136	0.221	0.194003
CSDE1	4.44e-06	-0.355767	0.122	0.2	0.199436
IFITM2	5.14e-06	0.438464	0.214	0.123	0.231042
HADH	5.15e-06	-0.323458	0.051	0.105	0.231359
MIF	5.23e-06	0.465947	0.308	0.216	0.234813
CTSC	5.26e-06	0.582937	0.17	0.088	0.236124
ZNF207	5.85e-06	-0.307799	0.072	0.135	0.262851
TMEM259	5.92e-06	0.615863	0.128	0.056	0.266091
EIF3L	5.95e-06	-0.228393	0.16	0.256	0.267272
CLTC	5.99e-06	-0.279117	0.059	0.116	0.269353
C6orf62	6.01e-06	-0.308642	0.05	0.102	0.269842
PDIA6	6.09e-06	0.594184	0.224	0.144	0.273743
RBM25	6.11e-06	-0.252238	0.132	0.216	0.274593
PHF14	6.24e-06	0.616135	0.156	0.079	0.28056
CALR	6.37e-06	0.472018	0.362	0.277	0.286186
DDT	6.56e-06	-0.27681	0.196	0.293	0.294533
LSM5	6.8e-06	-0.327179	0.169	0.258	0.30538
XRN2	6.89e-06	-0.222769	0.069	0.13	0.309483
PPP1CB	7.04e-06	0.510222	0.206	0.121	0.316223
LSP1	7.12e-06	0.491274	0.121	0.049	0.319805
IFI16	7.17e-06	0.564912	0.152	0.074	0.322166
AAMDC	7.4e-06	0.534797	0.101	0.035	0.33231
CSNK1A1	7.4e-06	-0.284529	0.08	0.144	0.332468
PRMT1	7.62e-06	-0.217548	0.078	0.144	0.342408
RBBP7	7.96e-06	-0.280476	0.085	0.151	0.357516
SDF2L1	8.43e-06	0.617797	0.115	0.047	0.378745
COX20	8.84e-06	0.59673	0.126	0.056	0.397168
ILF3	9.11e-06	-0.265858	0.094	0.165	0.40937
CAMTA1	1.03e-05	0.533369	0.159	0.084	0.463563
SERPINE2	1.04e-05	0.692026	0.128	0.058	0.465312
SF3B5	1.1e-05	-0.278244	0.154	0.24	0.494831
TRA2B	1.15e-05	-0.273546	0.165	0.253	0.515448
SRSF4	1.2e-05	-0.275184	0.072	0.133	0.541396
HNRNPR	1.29e-05	-0.260112	0.129	0.209	0.579456
ATOX1	1.36e-05	0.507022	0.203	0.121	0.61273
NDUFB2	1.42e-05	0.398105	0.291	0.2	0.638847
AURKAIP1	1.45e-05	0.48218	0.274	0.191	0.651923
FKBP8	1.46e-05	-0.263442	0.134	0.214	0.656417
MINOS1	1.48e-05	-0.236289	0.273	0.384	0.66473
TXN	1.53e-05	0.306516	0.521	0.449	0.687095
PGLS	1.53e-05	-0.275045	0.096	0.165	0.68829
TOMM7	1.62e-05	-0.240029	0.326	0.442	0.72699
G3BP1	1.71e-05	-0.303171	0.06	0.114	0.7663
MT1E	1.74e-05	0.447324	0.262	0.174	0.779986
MEF2C	1.79e-05	0.591192	0.145	0.074	0.804376
RGS10	1.87e-05	0.57888	0.123	0.056	0.841069
NDUFA9	1.99e-05	-0.273404	0.055	0.107	0.89218
TMEM258	2.02e-05	0.398656	0.33	0.242	0.905407
SNRPD3	2.04e-05	-0.27857	0.177	0.265	0.91581
EIF4G2	2.1e-05	-0.223959	0.121	0.198	0.945494
DYNC1I2	2.2e-05	0.594889	0.121	0.056	0.989318
DNAJC15	2.27e-05	-0.253014	0.094	0.16	1
FLOT1	2.38e-05	0.574078	0.113	0.049	1
ACADVL	2.49e-05	-0.243211	0.082	0.144	1
RFC1	2.52e-05	-0.272717	0.064	0.119	1
ZRANB2	2.56e-05	0.582646	0.149	0.079	1
KDELR1	2.57e-05	0.4792	0.102	0.04	1
PSMC1	2.59e-05	-0.244878	0.096	0.163	1
EIF3E	2.65e-05	-0.181593	0.358	0.486	1
FCER1G	2.67e-05	0.58052	0.131	0.063	1
TMEM208	2.7e-05	0.524387	0.117	0.051	1
LITAF	2.73e-05	0.508543	0.102	0.04	1
HP1BP3	2.77e-05	-0.230808	0.11	0.184	1
C1D	2.79e-05	-0.258342	0.062	0.116	1
SMC3	2.88e-05	-0.271002	0.068	0.123	1
EIF2S3	2.93e-05	-0.287063	0.081	0.142	1
PSMC5	3.04e-05	-0.212989	0.104	0.174	1
ANAPC5	3.14e-05	-0.256594	0.07	0.128	1
BUB3	3.15e-05	-0.259218	0.063	0.116	1
RNPS1	3.29e-05	-0.237752	0.079	0.14	1
GTF2I	3.48e-05	-0.208036	0.08	0.142	1
SNRNP70	3.69e-05	-0.172883	0.085	0.149	1
CAPZA2	3.78e-05	-0.258266	0.066	0.121	1
HMG20B	3.78e-05	0.628376	0.101	0.042	1
ATP6V0B	3.81e-05	0.532176	0.225	0.151	1
EIF2AK1	3.87e-05	-0.275051	0.055	0.105	1
NDUFS7	4.06e-05	0.529824	0.208	0.135	1
ARPC1B	4.16e-05	-0.267128	0.105	0.172	1
ZSCAN16-AS1	4.65e-05	0.55533	0.108	0.047	1
PSMD2	4.94e-05	-0.299449	0.074	0.13	1
NDUFB7	4.95e-05	0.469274	0.289	0.216	1
DECR1	5.1e-05	-0.271712	0.093	0.156	1
METTL5	5.17e-05	-0.274272	0.079	0.137	1
C19orf70	5.49e-05	0.521245	0.226	0.153	1
GTF2H5	5.51e-05	0.513266	0.15	0.081	1
KNOP1	5.53e-05	0.521884	0.107	0.047	1
EPRS	5.54e-05	-0.279037	0.059	0.109	1
H2AFZ	5.71e-05	-0.131251	0.476	0.591	1
CENPV	6.05e-05	0.628347	0.113	0.053	1
NONO	6.17e-05	-0.24688	0.093	0.156	1
MTCH2	6.35e-05	-0.242915	0.061	0.112	1
PGK1	6.53e-05	0.461494	0.244	0.17	1
CMC1	6.58e-05	-0.293586	0.055	0.102	1
FNBP4	7.1e-05	-0.220436	0.062	0.114	1
SSR4	7.24e-05	0.344522	0.372	0.302	1
MDM4	7.48e-05	-0.208609	0.059	0.109	1
REEP5	8.53e-05	0.440348	0.138	0.072	1
TTC3	8.87e-05	0.476996	0.216	0.144	1
ECI2	9.24e-05	-0.248214	0.062	0.112	1
RBM39	0.0001	-0.209212	0.238	0.328	1
CD59	0.000101991	-0.298758	0.103	0.165	1
PDCD2	0.00010217	-0.249768	0.058	0.107	1
CUTA	0.000102618	-0.203094	0.188	0.272	1
ERH	0.000107354	-0.172826	0.259	0.363	1
PDIA3	0.000122701	0.400022	0.26	0.186	1
PFDN5	0.000129185	-0.181871	0.476	0.593	1
PRDX5	0.0001325	0.384104	0.194	0.119	1
LRPAP1	0.000137715	0.420759	0.136	0.072	1
HIST1H1C	0.000144038	0.532647	0.224	0.156	1
DSTN	0.000146322	0.346842	0.299	0.23	1
SRI	0.000147797	-0.197748	0.148	0.223	1
PHPT1	0.000158275	0.406454	0.241	0.167	1
MAGOH	0.000160693	-0.191928	0.115	0.184	1
THUMPD3-AS1	0.000167107	0.435177	0.116	0.058	1
EBPL	0.000170014	-0.315612	0.075	0.126	1
GNAS	0.000172196	-0.204203	0.274	0.372	1
DDX39A	0.000177517	-0.277999	0.084	0.14	1
PSMB5	0.000185996	0.492858	0.202	0.137	1
KPNB1	0.00019651	-0.245033	0.089	0.147	1
FAM96B	0.000211373	0.467298	0.177	0.112	1
NSMCE1	0.00022056	0.55759	0.116	0.06	1
EEF1D	0.000221691	0.291356	0.588	0.572	1
ABCE1	0.000224309	-0.232965	0.063	0.112	1
NUDC	0.00023393	-0.184024	0.149	0.223	1
SERP1	0.000243672	-0.164234	0.208	0.295	1
HIGD2A	0.000247307	-0.185531	0.118	0.184	1
RAC1	0.000255782	0.367003	0.354	0.293	1
HSPA1A	0.00025877	-0.58359	0.529	0.588	1
HNRNPH3	0.000270996	-0.197589	0.084	0.14	1
TNRC6B	0.000275964	-0.221695	0.082	0.135	1
NDUFAF3	0.000285854	-0.222761	0.125	0.191	1
VDAC2	0.000302911	-0.203522	0.133	0.2	1
SRP72	0.00030531	-0.290403	0.094	0.149	1
IAH1	0.000306019	0.454246	0.102	0.049	1
DYNC1H1	0.000307471	0.522644	0.106	0.053	1
UBE2D2	0.000329178	-0.203205	0.12	0.184	1
PNKD	0.000330499	0.504301	0.117	0.063	1
UBE2L3	0.000345795	0.371649	0.183	0.116	1
SNU13	0.000351215	-0.187368	0.204	0.286	1
MTDH	0.000354712	0.364807	0.282	0.214	1
NENF	0.000364096	0.432107	0.17	0.109	1
U2SURP	0.000367272	-0.216137	0.119	0.181	1
EPB41L4A-AS1	0.000370387	-0.208105	0.082	0.135	1
NME1	0.000383159	-0.159228	0.203	0.286	1
MYL12B	0.000390683	-0.240308	0.203	0.281	1
OCIAD1	0.000394686	-0.250921	0.087	0.14	1
TOMM40	0.000417182	-0.239338	0.06	0.105	1
RANBP1	0.000421853	-0.23659	0.253	0.337	1
SNW1	0.000445418	-0.243743	0.082	0.133	1
ACTR3	0.000452017	-0.220591	0.081	0.133	1
OS9	0.000457031	0.454668	0.103	0.051	1
PABPC1	0.000469168	-0.205355	0.399	0.502	1
PDAP1	0.000481814	-0.252968	0.08	0.13	1
EZR	0.000500195	-0.20533	0.06	0.105	1
GSTK1	0.000511303	-0.252052	0.093	0.147	1
HDAC2	0.000550222	-0.157804	0.072	0.121	1
PDHA1	0.000563278	-0.204175	0.071	0.119	1
KIF5B	0.000574881	-0.182796	0.08	0.13	1
SUMO2	0.000597163	-0.146111	0.369	0.47	1
GTF2A2	0.000627818	-0.185132	0.143	0.209	1
FXYD5	0.000632264	-0.15262	0.1	0.156	1
NUTF2	0.00063495	-0.190557	0.064	0.109	1
DCXR	0.000640584	0.471743	0.128	0.074	1
SPCS2	0.000665631	0.369068	0.241	0.177	1
ATP6V1G1	0.000683301	0.386952	0.25	0.186	1
ARPC5	0.000711735	0.363094	0.166	0.105	1
TUBA1C	0.00071256	-0.15795	0.154	0.226	1
MIEN1	0.00071471	-0.255917	0.06	0.102	1
EWSR1	0.000715421	-0.188305	0.096	0.151	1
CDC20	0.000720267	-0.209407	0.06	0.102	1
DNAJC7	0.000731573	-0.287233	0.071	0.116	1
GABARAPL2	0.000803741	0.374285	0.17	0.112	1
MYL12A	0.000804319	-0.141752	0.223	0.302	1
ARL4A	0.000817102	-0.206406	0.081	0.13	1
VBP1	0.00083145	-0.17936	0.074	0.121	1
ARL6IP4	0.000842629	-0.152789	0.168	0.242	1
PKN2	0.000845191	-0.233154	0.06	0.102	1
GADD45A	0.000852468	-0.167954	0.068	0.114	1
UPF2	0.000869297	-0.239953	0.071	0.116	1
PSMD8	0.000881075	-0.148846	0.143	0.209	1
LSM8	0.00090793	-0.196273	0.083	0.133	1
SCPEP1	0.0009269	-0.243199	0.061	0.102	1
POLR2K	0.000985999	0.443469	0.16	0.105	1
TUFM	0.00103529	-0.135093	0.189	0.265	1
C4orf3	0.00104482	0.367276	0.219	0.158	1
TPR	0.00105267	-0.10631	0.12	0.181	1
AKR1A1	0.00106296	0.484105	0.119	0.07	1
CAPZB	0.00106301	0.410627	0.195	0.14	1
HNRNPC	0.00106729	-0.215063	0.21	0.284	1
UQCC2	0.00107923	-0.183447	0.107	0.163	1
UQCRQ	0.00107952	0.268575	0.409	0.347	1
ARPC4	0.00108368	-0.167855	0.112	0.17	1
ATF4	0.00108514	-0.18376	0.111	0.167	1
CCDC14	0.00109158	-0.149081	0.06	0.102	1
AHCYL1	0.0011141	-0.124797	0.065	0.109	1
PSMA3	0.00111806	-0.163771	0.113	0.17	1
BPTF	0.00112499	-0.213201	0.077	0.123	1
CCNB2	0.00113503	-0.154233	0.071	0.116	1
PSMC3	0.00119772	-0.173543	0.129	0.188	1
IGFBP7	0.00121145	0.343071	0.192	0.133	1
ESF1	0.00127256	0.51154	0.149	0.098	1
CLTA	0.00131601	-0.148086	0.152	0.219	1
ATP6V0E1	0.0013232	0.453257	0.208	0.151	1
TRA2A	0.00133907	-0.220069	0.072	0.116	1
NDUFA4	0.00134654	0.311356	0.465	0.433	1
ZNF706	0.00135394	-0.166566	0.134	0.195	1
STAT3	0.00136368	-0.238313	0.062	0.102	1
SEC62	0.00138756	0.361904	0.245	0.186	1
HSPB1	0.0014226	0.264552	0.43	0.374	1
SUB1	0.00143015	-0.101066	0.34	0.444	1
BRK1	0.00144256	0.336342	0.228	0.165	1
44450	0.0014693	0.448908	0.135	0.084	1
LMAN1	0.0015424	0.425219	0.142	0.091	1
NDUFA5	0.00158376	-0.160092	0.083	0.13	1
RSF1	0.00162591	0.36201	0.12	0.07	1
PRPF4B	0.00170082	-0.13595	0.112	0.167	1
MMADHC	0.00170893	-0.148449	0.076	0.121	1
ACTG1	0.00175511	0.147067	0.606	0.558	1
CALM1	0.00176756	-0.110637	0.249	0.333	1
PCNP	0.00180915	-0.128401	0.082	0.13	1
WIPI2	0.00185118	0.421347	0.109	0.063	1
OSTC	0.0018684	0.397684	0.28	0.23	1
IMP4	0.00197199	-0.150188	0.069	0.112	1
ZNRD1	0.00217576	-0.146508	0.062	0.102	1
MT1F	0.00223321	0.419047	0.114	0.067	1
TERF2IP	0.00223346	-0.215838	0.083	0.128	1
CCNL1	0.00226238	-0.116135	0.115	0.17	1
ECHS1	0.00228708	-0.239758	0.078	0.121	1
SEC61B	0.00231058	0.266043	0.38	0.326	1
PSMF1	0.00236568	-0.197964	0.063	0.102	1
RNF7	0.00242413	0.385808	0.161	0.109	1
NKTR	0.00258233	-0.185272	0.123	0.177	1
SF3B2	0.00272005	-0.154986	0.124	0.179	1
CYCS	0.00292734	-0.15731	0.196	0.26	1
DDX5	0.00298329	-0.136225	0.258	0.337	1
JUNB	0.00307576	-0.108923	0.4	0.491	1
TUBB	0.00316824	0.306504	0.546	0.547	1
PSMB4	0.00339375	-0.224927	0.105	0.151	1
PRR13	0.00343744	-0.184485	0.081	0.123	1
GPX4	0.00362858	0.330255	0.377	0.34	1
UBE2N	0.00363458	-0.168788	0.07	0.109	1
RAD23A	0.00387847	-0.156678	0.129	0.184	1
HSPA5	0.00419973	0.151332	0.309	0.249	1
PAPOLA	0.0042356	-0.139815	0.107	0.156	1
MARCKSL1	0.00430028	0.425916	0.189	0.142	1
C19orf53	0.00435371	0.371582	0.283	0.24	1
PHB	0.00438524	-0.123306	0.171	0.233	1
SNRPE	0.00440004	-0.118499	0.326	0.421	1
NDUFS2	0.00451088	-0.123191	0.072	0.112	1
C7orf50	0.00453085	0.430227	0.117	0.074	1
TAF1D	0.00462593	-0.13661	0.172	0.233	1
TPRKB	0.0046398	-0.197422	0.09	0.133	1
SCAF11	0.00467574	-0.157979	0.09	0.133	1
AK2	0.00473696	-0.171371	0.076	0.116	1
LSM7	0.00473881	0.348677	0.361	0.326	1
RSRC1	0.00479052	-0.133653	0.079	0.121	1
WASF2	0.00490693	-0.193212	0.115	0.163	1
BDP1	0.0051555	-0.152339	0.073	0.112	1
ABCF1	0.00524263	0.384196	0.111	0.07	1
NDUFA11	0.00535013	0.298423	0.298	0.247	1
SMDT1	0.00539945	-0.213088	0.076	0.114	1
TXNDC17	0.00544738	0.382122	0.147	0.102	1
RHOB	0.0054677	0.275113	0.113	0.07	1
DDOST	0.00548148	0.341864	0.128	0.084	1
TECR	0.00598041	0.358879	0.176	0.13	1
TMA7	0.00610356	0.226508	0.534	0.509	1
MT2A	0.00650903	0.107169	0.579	0.526	1
USP16	0.00669743	0.398724	0.106	0.067	1
COX6A1	0.00681549	-0.153928	0.286	0.358	1
TCF25	0.00685196	-0.109257	0.129	0.181	1
HSD17B10	0.00731802	0.38792	0.143	0.102	1
LEPROT	0.00762747	-0.158487	0.074	0.112	1
TMED10	0.00784736	0.354263	0.124	0.084	1
TMEM50A	0.00790619	0.391015	0.177	0.135	1
LAGE3	0.00809887	-0.189626	0.077	0.114	1
BZW1	0.00823559	-0.153684	0.098	0.14	1
RHEB	0.00904655	-0.102133	0.112	0.158	1
SNRPB2	0.00923947	0.344165	0.213	0.165	1
BANF1	0.0094707	-0.128327	0.176	0.235	1
TMCO1	0.0096356	0.380328	0.122	0.084	1
CISD2	0.00968111	-0.136859	0.071	0.107	1
BAX	0.00996097	-0.142485	0.075	0.112	1
TRAPPC1	0.0107771	0.389304	0.214	0.174	1
PFN1	0.0108209	-0.138386	0.491	0.572	1
URI1	0.0108305	0.35376	0.109	0.072	1
JTB	0.0108961	0.331764	0.249	0.212	1
ANKRD12	0.010951	-0.132197	0.072	0.107	1
RBX1	0.0110315	-0.132225	0.245	0.309	1
ZFP36	0.0115398	-0.158617	0.116	0.158	1
FAM162A	0.0119218	0.406182	0.143	0.105	1
PSMD4	0.0120828	0.322867	0.156	0.114	1
CLIC1	0.0123724	0.255098	0.287	0.244	1
ZEB2	0.0127676	-0.101267	0.091	0.13	1
CHD9	0.0137048	0.370614	0.16	0.121	1
C20orf27	0.0137638	-0.227123	0.08	0.114	1
FRG1	0.0140754	-0.100952	0.072	0.107	1
ARL6IP5	0.0151365	0.281789	0.129	0.091	1
PSMA7	0.0154544	0.239919	0.376	0.349	1
SNHG25	0.0156195	0.40702	0.129	0.093	1
VMP1	0.0156933	0.350093	0.11	0.074	1
UQCRC2	0.0160353	-0.10465	0.12	0.165	1
RTN4	0.016861	0.32534	0.202	0.163	1
SCAND1	0.0175945	-0.111222	0.134	0.179	1
AUP1	0.0180101	0.296527	0.115	0.079	1
COTL1	0.0191734	0.236811	0.116	0.079	1
PIN4	0.0197076	0.302231	0.101	0.067	1
SLC25A39	0.0209949	-0.133744	0.099	0.137	1
XBP1	0.0210975	0.29376	0.103	0.07	1
RDX	0.0215162	0.336763	0.105	0.072	1
LAMTOR5	0.0215802	0.313086	0.227	0.188	1
RBM8A	0.0215893	0.328102	0.256	0.223	1
BNIP3L	0.0234149	-0.15054	0.087	0.121	1
CWC15	0.0237553	0.35257	0.14	0.105	1
C8orf59	0.0243569	0.259244	0.261	0.223	1
DDX24	0.0246799	0.303118	0.254	0.219	1
RSL1D1	0.0253207	0.312641	0.24	0.205	1
CIB1	0.0257384	0.300567	0.167	0.13	1
ACTR2	0.0259575	-0.128671	0.091	0.126	1
POLR2E	0.0276851	0.314529	0.167	0.133	1
SMIM7	0.0287546	0.358332	0.109	0.079	1
SPCS1	0.0291468	-0.143063	0.179	0.226	1
EMP3	0.0306062	0.284106	0.232	0.195	1
CD320	0.0327565	0.264629	0.111	0.079	1
COX7C	0.0332297	0.228901	0.609	0.619	1
UBE2V2	0.033343	0.265893	0.137	0.102	1
VCP	0.0336561	-0.139197	0.073	0.102	1
TMBIM4	0.0346313	0.276902	0.121	0.088	1
MYH9	0.036128	-0.166453	0.076	0.105	1
GABPB1-AS1	0.0398648	0.399113	0.104	0.077	1
RNF181	0.0428234	0.288264	0.155	0.123	1
B2M	0.0441907	0.183798	0.869	0.898	1
TMEM167A	0.0445262	0.383995	0.123	0.095	1
LAMTOR2	0.0446999	0.264872	0.156	0.123	1
COX7A2	0.0454404	0.185971	0.388	0.358	1
EMC4	0.0476565	0.24464	0.101	0.072	1
FAAP20	0.0504128	0.314875	0.117	0.088	1
UQCRH	0.052324	0.192207	0.514	0.521	1
VPS28	0.0524078	0.193815	0.174	0.137	1
SLIRP	0.0535203	0.317838	0.252	0.228	1
EIF4H	0.0545357	-0.113589	0.081	0.109	1
ARPC2	0.0546095	0.223195	0.245	0.212	1
BCAP31	0.0551878	0.265136	0.115	0.086	1
RWDD1	0.0562502	-0.104016	0.115	0.149	1
TMED2	0.0571338	0.229951	0.13	0.1	1
PSME2	0.0596233	0.301922	0.173	0.144	1
CNPY2	0.0602654	0.333579	0.134	0.107	1
ZFAND5	0.0624928	0.310326	0.126	0.1	1
DPM3	0.0696477	0.236263	0.119	0.091	1
RALY	0.0707411	0.308859	0.106	0.081	1
TAF7	0.071891	0.214719	0.125	0.098	1
VAPA	0.0721954	-0.103446	0.132	0.165	1
RPS19BP1	0.0743774	0.320803	0.137	0.112	1
CD74	0.0751749	0.206401	0.306	0.272	1
CCDC85B	0.0776449	0.315893	0.16	0.135	1
PFDN4	0.0780717	0.323151	0.151	0.126	1
ACP1	0.0799992	0.249429	0.132	0.105	1
VDAC1	0.0818494	0.227769	0.146	0.119	1
ARHGDIA	0.0819784	0.16883	0.132	0.102	1
SEC11A	0.0825132	0.249344	0.218	0.191	1
TMEM230	0.083945	0.201611	0.15	0.121	1
RAP1B	0.0843554	-0.165586	0.078	0.102	1
ATP1A1	0.084573	0.283831	0.108	0.084	1
YWHAQ	0.0859296	-0.104358	0.192	0.235	1
CALM3	0.0881767	0.237415	0.154	0.128	1
C6orf48	0.0887278	0.248497	0.186	0.158	1
ATRAID	0.0888889	0.242544	0.15	0.123	1
FKBP3	0.0933423	-0.104676	0.107	0.135	1
NDUFB4	0.0947867	0.273188	0.272	0.256	1
MLF2	0.0960501	0.238567	0.107	0.084	1
SH3GLB1	0.102841	-0.117886	0.091	0.116	1
CCL4	0.103563	0.157286	0.128	0.102	1
NAA10	0.104934	0.264928	0.122	0.1	1
EIF4A1	0.112699	0.28092	0.196	0.174	1
SAP18	0.115155	0.240621	0.289	0.277	1
SAR1A	0.115721	0.264911	0.103	0.081	1
GADD45GIP1	0.115946	0.216771	0.244	0.226	1
PSMG3	0.116517	0.27342	0.117	0.095	1
N4BP2L2	0.117839	0.192829	0.152	0.128	1
EIF5	0.118374	0.260591	0.213	0.193	1
HAX1	0.124464	0.240826	0.115	0.093	1
ATP6V1F	0.133494	0.278663	0.187	0.167	1
AP3S1	0.135161	0.265805	0.101	0.081	1
LSM2	0.139433	0.217585	0.192	0.17	1
HLA-DPA1	0.140777	0.200179	0.152	0.128	1
LAMTOR4	0.143737	0.207061	0.196	0.174	1
NDUFA3	0.143906	0.225846	0.182	0.16	1
COX8A	0.158247	0.146841	0.321	0.307	1
SF3B6	0.159658	0.206037	0.294	0.284	1
DRAP1	0.163499	0.182651	0.2	0.179	1
SH3BGRL3	0.164849	0.146986	0.246	0.221	1
CYBA	0.165248	0.126012	0.27	0.242	1
NDUFS4	0.173775	0.314838	0.139	0.123	1
COPS6	0.176855	0.277449	0.131	0.114	1
NDUFA8	0.181626	0.197906	0.143	0.123	1
CDC37	0.182852	0.246115	0.138	0.121	1
UBL5	0.183601	0.159553	0.381	0.374	1
TMBIM6	0.200754	0.236247	0.234	0.223	1
PARK7	0.204023	0.161628	0.368	0.367	1
AIMP1	0.209052	0.270607	0.114	0.098	1
MDH1	0.211268	0.181715	0.137	0.119	1
PLP2	0.213796	-0.115486	0.086	0.105	1
MYC	0.233432	0.133886	0.17	0.209	1
TIMM13	0.235495	0.176269	0.284	0.279	1
BRI3	0.239547	0.185671	0.11	0.093	1
MSN	0.247936	0.190476	0.118	0.102	1
PET100	0.251156	0.206714	0.137	0.123	1
WDR83OS	0.252002	0.170545	0.245	0.235	1
SNRPD2	0.256572	0.186882	0.359	0.363	1
NDUFS6	0.262352	0.138657	0.251	0.24	1
EIF4EBP1	0.26862	0.199592	0.183	0.17	1
CSNK2B	0.268657	0.243181	0.22	0.212	1
GNB2	0.271176	0.131145	0.104	0.088	1
ALKBH7	0.290586	0.159415	0.141	0.126	1
GNAI2	0.291606	-0.115994	0.105	0.121	1
NDUFS5	0.292645	0.140813	0.486	0.512	1
NEDD8	0.311671	0.15619	0.277	0.272	1
PIN1	0.32339	0.191572	0.119	0.107	1
ARGLU1	0.328688	0.275061	0.194	0.188	1
POLR2G	0.329335	0.194266	0.131	0.119	1
COX7B	0.352787	0.140253	0.328	0.328	1
TMEM256	0.355065	0.162791	0.138	0.126	1
MPHOSPH8	0.361082	0.235553	0.131	0.121	1
NDUFV3	0.361548	0.163562	0.106	0.093	1
ARL6IP1	0.366077	0.11732	0.174	0.202	1
COX5B	0.367547	0.11619	0.399	0.412	1
CYC1	0.372965	0.121142	0.174	0.16	1
PSMB1	0.373306	0.191777	0.324	0.333	1
LSM3	0.377485	0.230237	0.224	0.223	1
ZCRB1	0.381761	0.202676	0.106	0.095	1
HLA-DRA	0.382767	-0.113721	0.28	0.3	1
NAA38	0.386428	0.143392	0.228	0.221	1
COPS3	0.393511	0.192205	0.175	0.167	1
TIMM8B	0.407538	0.204721	0.193	0.188	1
AKAP9	0.437391	0.196619	0.147	0.14	1
TKT	0.452135	0.111734	0.206	0.24	1
KLF6	0.460578	0.143824	0.178	0.167	1
POLE4	0.480153	0.147962	0.107	0.098	1
RTF1	0.492674	0.23358	0.161	0.158	1
ITM2B	0.496085	0.165595	0.291	0.295	1
EID1	0.522	0.172574	0.252	0.253	1
PDCD6	0.530151	0.137769	0.107	0.1	1
TRAPPC2L	0.535135	0.251692	0.106	0.102	1
HLA-DPB1	0.552054	0.104794	0.132	0.126	1
SUMF2	0.552392	0.215998	0.127	0.123	1
PSMB7	0.577738	0.15601	0.209	0.209	1
ADI1	0.587912	0.218888	0.118	0.114	1
MZT2A	0.60174	0.179228	0.236	0.24	1
SYF2	0.644099	0.162265	0.127	0.123	1
NOP56	0.66576	0.116135	0.14	0.153	1
PPIG	0.676216	0.156604	0.137	0.135	1
YWHAZ	0.678661	0.128367	0.156	0.153	1
ATRX	0.68	0.145017	0.142	0.14	1
COPE	0.682637	0.127331	0.213	0.219	1
EIF5B	0.689462	0.116123	0.213	0.233	1
NDUFB5	0.704503	0.176512	0.133	0.133	1
CFDP1	0.715081	0.100212	0.113	0.123	1
CLNS1A	0.715996	0.151598	0.176	0.195	1
DDX18	0.716357	0.178098	0.202	0.207	1
CD81	0.734611	0.10065	0.124	0.121	1
MORF4L1	0.742656	0.151971	0.227	0.235	1
GLO1	0.749527	0.121575	0.105	0.114	1
COA4	0.770051	0.120637	0.114	0.123	1
POMP	0.785628	0.122054	0.33	0.351	1
SKP1	0.808509	0.1225	0.344	0.365	1
EIF4A2	0.815401	0.122899	0.22	0.226	1
EIF3I	0.815518	0.125356	0.197	0.214	1
TMEM219	0.837926	0.137033	0.103	0.102	1
PFDN2	0.864747	0.11982	0.195	0.2	1
NUDT1	0.865139	0.117861	0.137	0.14	1
NDUFA6	0.870104	0.111905	0.168	0.179	1
PSMB3	0.930635	0.109181	0.22	0.235	1
UBE2S	0.935639	0.122123	0.152	0.16	1
AP2M1	0.952138	0.105354	0.174	0.179	1
EIF3H	0.980936	0.112728	0.316	0.342	1
NDUFV1	0.997244	0.147588	0.101	0.105	1
