# Supplementary material for: A novel molecular classification method for osteosarcoma based on tumor cell differentiation trajectories
Source: Bone Res. 2023 Jan 2;11:1. doi: 10.1038/s41413-022-00233-w (PMC9806110; doi:10.1038/s41413-022-00233-w)
Supplement: Supplementary file 11 — Supplementary Table 4 [file 41413_2022_233_MOESM11_ESM.xlsx]

## Sheet: OSC_vs_OB_revise
Supplementary Table 4 | Different genes list of CSC vs Osteoblast
Gene Symbol	P.value	Average Log2(Fold Change)	pct.1*	pct.2*	Adjusted p.value
B2M	0	-1.41903	0.869	0.992	1e-124
C11orf96	0	-2.44638	0.018	0.426	1e-120
TAGLN	0	-2.46982	0.076	0.549	1e-178
IGFBP7	0	-2.56539	0.192	0.809	1e-229
SPARCL1	0	-2.64516	0.022	0.47	1e-235
RGS5	0	-2.77303	0.006	0.411	1e-264
COL4A1	1.18e-263	-1.84487	0.048	0.426	5.29e-259
SOD3	8.7e-245	-1.72538	0.012	0.277	3.91e-240
NDUFA4L2	6.18e-241	-1.6486	0.099	0.527	2.78e-236
SERPING1	3.59e-234	-1.66888	0.036	0.363	1.62e-229
NR2F2	3.11e-220	-1.63573	0.024	0.309	1.4e-215
COL4A2	1.96e-201	-1.50275	0.059	0.398	8.81e-197
ACTA2	8.17e-201	-2.40151	0.1	0.468	3.67e-196
TFPI	4.29e-194	-1.5841	0.03	0.303	1.93e-189
MYL9	5.82e-189	-1.59144	0.161	0.567	2.61e-184
MGP	5.48e-188	-1.51095	0.269	0.686	2.46e-183
CALD1	9.22e-184	-1.32385	0.347	0.746	4.14e-179
CAV1	1.83e-175	-1.52055	0.021	0.256	8.23e-171
CCDC102B	5.07e-175	-1.41082	0.01	0.208	2.28e-170
PPP1R14A	3.62e-173	-1.53107	0.008	0.197	1.63e-168
PLAC9	6.57e-172	-1.57732	0.047	0.329	2.95e-167
TPPP3	2.65e-166	-1.52526	0.015	0.224	1.19e-161
TMSB4X	7.72e-163	-0.76549	0.919	0.976	3.47e-158
PTMA	7.69e-159	-0.810238	0.852	0.965	3.46e-154
THY1	1.84e-156	-1.64726	0.101	0.431	8.29e-152
HLA-B	7.06e-152	-1.09133	0.3	0.701	3.17e-147
IFITM3	4.18e-151	-1.14912	0.528	0.793	1.88e-146
LHFPL6	3.93e-147	-1.3654	0.016	0.207	1.77e-142
TPM2	1.3e-144	-1.3808	0.168	0.525	5.84e-140
TINAGL1	4.98e-142	-1.20704	0.003	0.144	2.24e-137
IGKC	8.13e-142	-2.03348	0	0.123	3.65e-137
RARRES2	1.12e-136	-1.29683	0.012	0.184	5.03e-132
HSPB1	8.28e-132	-1.07128	0.43	0.76	3.72e-127
COX4I2	3.01e-129	-1.10051	0.002	0.125	1.35e-124
GAPDH	3.81e-128	0.992883	0.874	0.651	1.71e-123
MYL12A	5.68e-123	-1.1872	0.223	0.563	2.55e-118
ITGB1	1.04e-120	-1.16642	0.144	0.46	4.68e-116
IGFBP4	5.31e-120	-1.21275	0.043	0.266	2.38e-115
PRSS23	3.17e-119	-1.26147	0.041	0.259	1.42e-114
HBB	8.02e-118	-2.30088	0.011	0.16	3.6e-113
COX7A1	1.14e-117	-1.26984	0.037	0.244	5.13e-113
COL1A1	1.79e-114	1.38652	0.85	0.561	8.02e-110
COL18A1	2.17e-114	-1.18763	0.06	0.301	9.76e-110
HBA2	4.19e-113	-1.78303	0.005	0.126	1.88e-108
IFITM2	1.58e-112	-1.09768	0.214	0.543	7.1e-108
S100A10	2.62e-108	1.19988	0.599	0.195	1.18e-103
EPAS1	1.63e-107	-1.14346	0.019	0.179	7.34e-103
KRT18	1.23e-105	-1.2273	0.005	0.121	5.53e-101
TIMP1	2.48e-102	-1.50849	0.49	0.757	1.12e-97
DSTN	2.51e-102	-1.14025	0.299	0.607	1.13e-97
ARID5B	4.44e-102	-1.21965	0.034	0.217	1.99e-97
FRZB	9.29e-102	-1.12833	0.003	0.107	4.17e-97
FOSB	1.14e-100	-1.20547	0.081	0.322	5.13e-96
TUBB	1.73e-100	1.43945	0.546	0.177	7.77e-96
PDGFRB	1.16e-99	-1.13666	0.043	0.24	5.21e-95
EDNRA	1.29e-99	-1.09448	0.015	0.16	5.79e-95
HLA-A	2.06e-98	-0.889201	0.395	0.693	9.24e-94
FN1	9.06e-95	-0.967301	0.288	0.599	4.07e-90
HLA-C	1.01e-94	-0.883606	0.312	0.638	4.54e-90
TMSB10	1.36e-94	0.543569	0.974	0.911	6.12e-90
BST2	6.97e-93	-1.16713	0.087	0.323	3.13e-88
IFI27	2.21e-89	-1.26691	0.139	0.403	9.92e-85
MYLK	4.03e-88	-1.22486	0.048	0.236	1.81e-83
PDCD5	8.78e-83	1.64267	0.457	0.14	3.94e-78
ADIRF	3.1e-82	-1.38876	0.146	0.397	1.39e-77
POSTN	8.49e-81	-1.09327	0.102	0.336	3.81e-76
IFITM1	1.86e-80	-0.999526	0.009	0.116	8.37e-76
ITM2B	1.9e-80	-0.798888	0.291	0.596	8.55e-76
FOS	1.3e-79	-0.991199	0.378	0.649	5.84e-75
ENO1	6.51e-78	1.15389	0.524	0.204	2.93e-73
PLXDC1	1.37e-77	-0.953148	0.013	0.127	6.14e-73
CHCHD2	1.73e-77	1.05129	0.637	0.366	7.79e-73
KCNJ8	1.52e-75	-0.909525	0.008	0.107	6.83e-71
CD59	5.04e-75	-1.02951	0.103	0.325	2.26e-70
SERPINH1	1.47e-73	1.07159	0.564	0.263	6.61e-69
MT1X	2.53e-73	0.944797	0.522	0.228	1.14e-68
UACA	1.08e-69	-1.14042	0.061	0.237	4.85e-65
STOM	1.9e-69	-0.967323	0.03	0.169	8.55e-65
COL1A2	1.26e-68	1.00156	0.811	0.593	5.68e-64
CAV2	8.08e-68	-0.835492	0.01	0.108	3.63e-63
ITGA1	1.84e-67	-0.814136	0.01	0.106	8.27e-63
SLC25A6	1.67e-66	0.889694	0.643	0.407	7.52e-62
ARHGDIB	2.8e-65	-0.999644	0.056	0.223	1.26e-60
PHLDA1	9.47e-65	-0.939552	0.038	0.184	4.26e-60
C1R	1.08e-64	-1.02784	0.078	0.261	4.83e-60
CD81	5.46e-64	-0.893579	0.124	0.341	2.45e-59
ALPL	9.43e-64	1.67138	0.278	0.019	4.24e-59
VIM	2.59e-63	0.505001	0.863	0.684	1.16e-58
CRIP1	2.89e-63	-1.04067	0.06	0.226	1.3e-58
MYL6	1.11e-62	-0.63821	0.558	0.773	4.98e-58
NOTCH3	2.25e-62	-0.912158	0.049	0.204	1.01e-57
IFITM5	6.95e-62	1.60495	0.301	0.039	3.12e-57
SMOC2	8.83e-62	-0.819891	0.012	0.108	3.97e-57
RAP1B	1.21e-60	-0.895236	0.078	0.257	5.45e-56
LY96	8.35e-60	-0.928124	0.04	0.181	3.75e-55
COL11A1	1.36e-58	1.76366	0.243	0.007	6.12e-54
UGCG	2.56e-57	-0.852827	0.014	0.109	1.15e-52
S100A8	6.24e-57	-1.61626	0.018	0.119	2.8e-52
MDH2	7.2e-57	1.38701	0.335	0.081	3.24e-52
MCAM	2.46e-56	-0.848552	0.016	0.114	1.1e-51
RGS3	2.55e-56	1.46506	0.288	0.044	1.15e-51
CYTOR	5.96e-56	-0.917131	0.101	0.289	2.68e-51
BSG	4.52e-55	1.10962	0.478	0.226	2.03e-50
MT1G	7.51e-55	1.28603	0.264	0.026	3.37e-50
SERPINA1	1.02e-54	1.57812	0.237	0.011	4.56e-50
RGCC	1.29e-54	1.53301	0.286	0.046	5.81e-50
FOXP1	2.1e-54	-0.853781	0.032	0.155	9.46e-50
SPP1	2.13e-54	1.82596	0.426	0.17	9.59e-50
MALAT1	1.97e-53	-0.221149	0.995	0.998	8.84e-49
ARHGAP15	2.22e-53	-0.800121	0.013	0.103	9.96e-49
NAMPT	1.11e-52	-0.846737	0.024	0.131	5e-48
44446	1.76e-52	-0.751044	0.211	0.434	7.91e-48
EEF1B2	2.57e-52	0.876283	0.519	0.268	1.16e-47
SRGN	2.96e-52	-0.950186	0.072	0.234	1.33e-47
EPS8	1.06e-51	-0.821748	0.039	0.166	4.76e-47
SELENOW	1.85e-51	-0.857326	0.091	0.262	8.32e-47
PHLDA2	3.68e-51	-0.866592	0.03	0.144	1.65e-46
STMN1	7.72e-51	1.29766	0.32	0.083	3.47e-46
INAFM1	9.8e-51	-0.878389	0.048	0.181	4.4e-46
ZFP36L1	9.98e-51	-0.7877	0.219	0.436	4.48e-46
CPE	1.58e-50	1.09577	0.34	0.092	7.09e-46
PNRC1	3.79e-50	-0.803666	0.086	0.254	1.7e-45
AXL	5.31e-50	-0.817034	0.023	0.125	2.39e-45
DNAJB1	9.03e-50	-1.19403	0.178	0.376	4.06e-45
EBF1	2.01e-49	-0.815379	0.022	0.122	9.04e-45
ID4	2.31e-49	-0.897615	0.027	0.136	1.04e-44
UQCRFS1	2.66e-49	1.23739	0.322	0.09	1.2e-44
HIF1A	1.26e-48	-0.903222	0.05	0.183	5.67e-44
CFH	1.45e-48	-0.865868	0.069	0.219	6.52e-44
HSPH1	2.04e-48	-1.39038	0.065	0.21	9.17e-44
H3F3B	2.69e-48	-0.543455	0.601	0.785	1.21e-43
PGF	1.2e-47	-0.870803	0.047	0.176	5.41e-43
HLA-E	1.91e-47	-0.803459	0.103	0.275	8.58e-43
LPP	6.31e-47	-0.81335	0.033	0.145	2.83e-42
GSTA1	1.17e-46	1.57533	0.204	0.008	5.27e-42
RUNX2	5.03e-46	1.29787	0.239	0.031	2.26e-41
SPARC	1.28e-45	0.525737	0.823	0.603	5.75e-41
UQCRH	2.44e-45	0.803671	0.514	0.286	1.1e-40
CALM2	4.02e-45	-0.575292	0.529	0.71	1.8e-40
NDUFB11	1.49e-44	0.914655	0.491	0.281	6.68e-40
CKB	1.06e-43	1.12715	0.291	0.074	4.76e-39
S100A6	1.97e-43	0.487053	0.824	0.656	8.83e-39
FABP5	1.06e-42	0.991987	0.344	0.12	4.76e-38
C1orf54	4.4e-42	-0.808257	0.043	0.16	1.98e-37
PPIB	5.47e-42	0.700278	0.546	0.33	2.46e-37
SELENOP	5.76e-42	0.905448	0.417	0.193	2.59e-37
PTH1R	2.47e-41	1.4061	0.186	0.009	1.11e-36
TNC	2.9e-41	1.17291	0.24	0.043	1.3e-36
PDGFA	3.21e-41	-0.81333	0.019	0.103	1.44e-36
FSCN1	7.55e-41	1.4039	0.191	0.013	3.39e-36
C1S	8.28e-41	-0.775594	0.048	0.166	3.72e-36
CDKN2A	9.17e-41	1.26023	0.206	0.022	4.12e-36
ANXA2	2.26e-40	0.71235	0.514	0.303	1.02e-35
HIST1H1C	5.11e-40	1.32697	0.224	0.037	2.3e-35
TNFAIP6	8.09e-40	-0.750213	0.021	0.107	3.63e-35
SPATS2L	2.95e-39	-0.75447	0.082	0.223	1.33e-34
CLEC11A	4.72e-39	0.930293	0.38	0.168	2.12e-34
PKM	6.76e-39	0.865439	0.394	0.178	3.04e-34
YBX1	4.23e-38	0.639972	0.579	0.385	1.9e-33
ZFP36	4.55e-38	-0.869622	0.116	0.273	2.04e-33
AEBP1	7.78e-38	-0.710814	0.094	0.242	3.5e-33
GMFG	1.03e-37	-0.686904	0.073	0.208	4.61e-33
PTN	3.49e-37	1.07879	0.274	0.08	1.57e-32
RRBP1	7.11e-37	0.922959	0.341	0.137	3.2e-32
LUC7L3	8.3e-37	1.21321	0.298	0.106	3.73e-32
UBC	9.91e-37	-0.770892	0.339	0.538	4.45e-32
IBSP	1.76e-36	1.97365	0.335	0.148	7.9e-32
NACA	5.74e-36	0.475444	0.712	0.567	2.58e-31
ISG15	8.44e-36	-1.08269	0.175	0.343	3.79e-31
S100A13	1.69e-35	0.890404	0.363	0.16	7.57e-31
EEF1A1	2.4e-35	0.359625	0.897	0.84	1.08e-30
CXCL2	1.08e-34	-1.01477	0.043	0.145	4.83e-30
PSMB9	1.48e-34	-0.730005	0.035	0.131	6.65e-30
DAZAP2	3.05e-34	-0.698445	0.058	0.174	1.37e-29
MYH9	6.07e-34	-0.648865	0.076	0.203	2.73e-29
44443	7.49e-34	-0.76311	0.038	0.134	3.37e-29
DUSP1	2.56e-33	-0.647669	0.314	0.499	1.15e-28
FKBP10	5.1e-33	0.949915	0.27	0.089	2.29e-28
CAVIN3	5.92e-33	-0.692451	0.135	0.287	2.66e-28
NCOR1	1.8e-32	1.01779	0.246	0.072	8.08e-28
CD164	2.01e-32	-0.699296	0.064	0.178	9.04e-28
IFI16	2.17e-32	-0.665634	0.152	0.311	9.76e-28
PRPSAP2	2.82e-32	1.17986	0.16	0.013	1.27e-27
HNRNPA1	3.17e-32	0.594079	0.551	0.369	1.42e-27
SNX3	3.5e-32	-0.667674	0.146	0.299	1.57e-27
CYR61	4.58e-32	0.924166	0.345	0.156	2.06e-27
PTEN	1.4e-31	-0.632841	0.023	0.101	6.29e-27
UBB	1.42e-31	0.392717	0.796	0.715	6.38e-27
FILIP1L	1.5e-31	-0.683778	0.024	0.102	6.75e-27
GADD45B	1.83e-31	0.760859	0.463	0.28	8.24e-27
MXRA8	2.03e-31	0.828189	0.299	0.117	9.13e-27
PFDN5	2.62e-31	-0.455926	0.476	0.65	1.18e-26
CD44	2.75e-31	-0.597536	0.036	0.128	1.23e-26
COPS3	4.64e-31	1.11996	0.175	0.026	2.09e-26
CAPZA2	8.48e-31	-0.632622	0.066	0.18	3.81e-26
FTH1	1.22e-30	-0.479578	0.879	0.921	5.47e-26
YBX3	1.48e-30	-0.692342	0.075	0.195	6.64e-26
RGS16	1.49e-30	-0.702307	0.039	0.131	6.68e-26
EGR1	3.58e-30	-0.775679	0.122	0.263	1.61e-25
NNMT	3.66e-30	-0.670239	0.2	0.358	1.64e-25
HMGB2	4.8e-30	1.07953	0.24	0.077	2.16e-25
SKP1	6.52e-30	-0.578016	0.344	0.517	2.93e-25
ANAPC16	6.77e-30	-0.684051	0.092	0.219	3.04e-25
PPP1R15A	1.75e-29	-0.682835	0.104	0.237	7.85e-25
TGFBI	2.98e-29	0.904379	0.312	0.142	1.34e-24
H2AFJ	3.28e-29	-0.650438	0.046	0.142	1.47e-24
H2AFZ	5.44e-29	0.683015	0.476	0.298	2.45e-24
PRELP	6.77e-29	1.21388	0.143	0.012	3.04e-24
PDLIM1	8.6e-29	-0.660489	0.04	0.13	3.87e-24
SYPL1	1.65e-28	-0.678087	0.041	0.131	7.43e-24
MYL12B	2.01e-28	-0.5762	0.203	0.361	9.02e-24
BTG1	2.14e-28	-0.675257	0.239	0.397	9.63e-24
P4HB	4.21e-28	0.79006	0.337	0.165	1.89e-23
UQCRB	5.13e-28	0.527046	0.673	0.542	2.31e-23
CNN3	9.85e-28	-0.630964	0.126	0.261	4.42e-23
KDELR2	1.16e-27	0.709121	0.369	0.193	5.22e-23
EIF3H	1.46e-27	0.805855	0.316	0.145	6.55e-23
MORF4L1	2.66e-27	-0.553005	0.227	0.389	1.2e-22
TXN	5.17e-27	0.548086	0.521	0.35	2.32e-22
CHN1	5.29e-27	-0.714994	0.045	0.134	2.38e-22
HES1	6.29e-27	-0.719023	0.109	0.236	2.83e-22
MDFI	8.58e-27	1.0085	0.162	0.028	3.86e-22
SULF1	1.5e-26	-0.683059	0.031	0.108	6.75e-22
LSM7	2.81e-26	0.739387	0.361	0.196	1.26e-21
JPT1	7.9e-26	0.968555	0.18	0.044	3.55e-21
ACAN	1.37e-25	1.18657	0.154	0.027	6.14e-21
DDX5	3.08e-25	-0.457726	0.258	0.425	1.38e-20
MZT2A	3.62e-25	0.852031	0.236	0.087	1.63e-20
SLC2A3	5.22e-25	-0.651222	0.041	0.125	2.35e-20
SELENOM	5.95e-25	-0.622078	0.212	0.356	2.67e-20
SPTSSA	6.37e-25	-0.650273	0.064	0.163	2.86e-20
TUBA1B	7.2e-25	0.625176	0.52	0.37	3.24e-20
APOE	1.08e-24	-0.975371	0.32	0.462	4.85e-20
GJA1	2.6e-24	0.891908	0.154	0.028	1.17e-19
PRDX4	5.38e-24	0.715946	0.325	0.17	2.42e-19
CISD1	5.9e-24	-0.63837	0.034	0.109	2.65e-19
SERPINF1	6.1e-24	-0.377183	0.254	0.416	2.74e-19
ARPC5	6.21e-24	-0.596665	0.166	0.301	2.79e-19
ATP5F1D	6.72e-24	0.656226	0.372	0.213	3.02e-19
MYO15A	6.91e-24	1.59685	0.104	0.001	3.1e-19
DRG2	8.04e-24	1.00949	0.137	0.021	3.61e-19
HAPLN1	1.22e-23	1.041	0.109	0.004	5.47e-19
MYC	1.34e-23	0.991925	0.17	0.044	6e-19
TTC3	2.86e-23	0.794653	0.216	0.077	1.29e-18
COX17	3.07e-23	-0.569306	0.098	0.212	1.38e-18
CENPV	3.18e-23	1.03657	0.113	0.008	1.43e-18
MIR4435-2HG	3.76e-23	-0.579711	0.052	0.141	1.69e-18
OGN	3.98e-23	1.0481	0.107	0.004	1.79e-18
CADM1	4.68e-23	0.892068	0.168	0.043	2.1e-18
C1QA	5.58e-23	0.856269	0.208	0.072	2.51e-18
VCAN	6.55e-23	0.772431	0.278	0.127	2.94e-18
NDUFS5	6.65e-23	0.548355	0.486	0.337	2.99e-18
SSR2	6.67e-23	0.667602	0.354	0.201	3e-18
PFN1	7.17e-23	-0.377191	0.491	0.649	3.22e-18
FGFR1	7.24e-23	0.896182	0.132	0.019	3.25e-18
ANXA1	7.24e-23	0.670292	0.365	0.209	3.25e-18
TRIR	7.45e-23	0.713431	0.296	0.145	3.35e-18
TKT	7.76e-23	0.867894	0.206	0.072	3.49e-18
PLEKHA5	9.72e-23	0.962657	0.154	0.034	4.37e-18
ALKBH5	1.14e-22	0.962426	0.142	0.026	5.13e-18
ID1	2.04e-22	0.657093	0.338	0.184	9.15e-18
COX7C	2.34e-22	0.526522	0.609	0.498	1.05e-17
EVA1B	2.39e-22	-0.592895	0.037	0.111	1.07e-17
CYBA	2.56e-22	-0.450581	0.27	0.423	1.15e-17
LMNA	2.98e-22	0.637636	0.392	0.235	1.34e-17
NEAT1	3.72e-22	-0.378813	0.412	0.586	1.67e-17
PRKAR1A	4.54e-22	-0.557493	0.052	0.138	2.04e-17
ENY2	5.78e-22	0.661647	0.331	0.185	2.6e-17
SH3BGRL	8.56e-22	-0.547898	0.112	0.227	3.85e-17
RSL1D1	9.31e-22	0.769095	0.24	0.101	4.18e-17
NDUFC2	1.08e-21	0.635388	0.38	0.226	4.84e-17
CA2	2.01e-21	0.981976	0.123	0.017	9.01e-17
COL16A1	2.66e-21	0.954309	0.141	0.03	1.19e-16
PABPC1	3.83e-21	0.54096	0.399	0.245	1.72e-16
CHURC1	4.44e-21	-0.561543	0.113	0.225	1.99e-16
BGN	5.27e-21	-0.582277	0.302	0.442	2.37e-16
NFKBIA	5.32e-21	-0.628475	0.197	0.332	2.39e-16
JUNB	6.08e-21	-0.507337	0.4	0.542	2.73e-16
EEF2	6.99e-21	0.533396	0.46	0.314	3.14e-16
NFIC	7.03e-21	0.842181	0.186	0.062	3.16e-16
PYCR1	8.94e-21	0.884884	0.107	0.01	4.02e-16
POP4	1.22e-20	0.887495	0.133	0.026	5.46e-16
CD24	1.27e-20	0.732193	0.115	0.014	5.72e-16
CTHRC1	1.67e-20	0.766189	0.185	0.06	7.51e-16
ZFHX4	2.04e-20	0.887749	0.117	0.016	9.19e-16
CSTB	2.49e-20	0.661549	0.306	0.163	1.12e-15
CD63	3.24e-20	-0.296467	0.608	0.73	1.46e-15
MZT2B	4.75e-20	0.545042	0.424	0.28	2.13e-15
MYO1B	4.88e-20	-0.584354	0.045	0.12	2.19e-15
MAGED1	7.45e-20	0.79945	0.154	0.042	3.35e-15
CRIP2	8.56e-20	-0.526942	0.072	0.164	3.85e-15
EIF1	8.58e-20	0.34468	0.811	0.754	3.86e-15
ATP5IF1	1e-19	0.560231	0.379	0.237	4.52e-15
TXNIP	1.12e-19	-0.576288	0.062	0.148	5.03e-15
PTGDS	1.26e-19	0.99057	0.127	0.025	5.68e-15
PGK1	1.31e-19	0.667923	0.244	0.11	5.9e-15
RNASE1	2.01e-19	0.785992	0.2	0.078	9.05e-15
S100A9	2.55e-19	-1.03961	0.034	0.101	1.15e-14
SERPINE2	3.51e-19	0.86897	0.128	0.026	1.58e-14
DPT	3.73e-19	0.889475	0.102	0.011	1.68e-14
APRT	4.46e-19	0.662976	0.262	0.13	2.01e-14
JUN	6.75e-19	-0.415039	0.504	0.624	3.03e-14
ZSWIM7	7.14e-19	0.813418	0.163	0.052	3.21e-14
LEPROT	7.54e-19	-0.52707	0.074	0.164	3.39e-14
C1orf56	8.21e-19	-0.605642	0.063	0.145	3.69e-14
CDC42SE1	8.66e-19	-0.590212	0.049	0.125	3.89e-14
CLNS1A	9.03e-19	0.752382	0.176	0.061	4.06e-14
TMED2	1.11e-18	-0.562611	0.13	0.238	4.97e-14
NUDT1	1.18e-18	0.778254	0.137	0.034	5.32e-14
TOP2A	1.75e-18	0.958675	0.11	0.017	7.87e-14
CENPF	2.88e-18	1.14754	0.108	0.017	1.29e-13
TIMM13	2.89e-18	0.628757	0.284	0.152	1.3e-13
TMBIM4	4.03e-18	-0.513319	0.121	0.225	1.81e-13
MMP2	4.87e-18	0.751394	0.152	0.046	2.19e-13
TCF4	5.61e-18	-0.549245	0.079	0.168	2.52e-13
NME1	6.76e-18	0.701131	0.203	0.085	3.04e-13
SLC16A3	6.9e-18	0.827016	0.119	0.025	3.1e-13
LGALS3BP	7.78e-18	-0.497782	0.149	0.26	3.5e-13
PHGDH	1e-17	0.784463	0.106	0.016	4.5e-13
OAZ2	1.31e-17	-0.531631	0.088	0.18	5.87e-13
C19orf24	1.56e-17	0.778094	0.146	0.044	7.01e-13
ATP5MC3	1.64e-17	0.602354	0.316	0.188	7.35e-13
LY6K	1.81e-17	0.783128	0.116	0.024	8.15e-13
DCN	1.94e-17	0.548136	0.284	0.15	8.74e-13
IMPDH2	3.05e-17	0.758037	0.163	0.058	1.37e-12
CALR	3.6e-17	0.548301	0.362	0.23	1.62e-12
SERBP1	3.64e-17	0.557722	0.282	0.152	1.64e-12
AURKAIP1	3.83e-17	0.586629	0.274	0.145	1.72e-12
PSMA2	4.12e-17	-0.478871	0.153	0.266	1.85e-12
TMEM119	4.69e-17	0.719281	0.103	0.016	2.11e-12
SRPX	4.94e-17	0.776558	0.124	0.031	2.22e-12
MMP13	5.93e-17	1.16453	0.11	0.022	2.67e-12
SCP2	6.12e-17	-0.478342	0.089	0.18	2.75e-12
DNAJA1	6.29e-17	-0.503612	0.135	0.24	2.83e-12
EIF4EBP1	6.86e-17	0.698029	0.183	0.073	3.08e-12
LDHA	7.37e-17	0.42769	0.434	0.303	3.31e-12
ESD	8.85e-17	-0.498525	0.103	0.198	3.98e-12
ATP5MD	9.91e-17	-0.386772	0.267	0.403	4.45e-12
WTAP	1.11e-16	-0.508741	0.058	0.134	5e-12
TAX1BP3	1.16e-16	-0.461886	0.049	0.12	5.23e-12
BLOC1S1	1.33e-16	-0.429893	0.13	0.236	5.96e-12
COL5A1	1.79e-16	0.678023	0.203	0.091	8.02e-12
RWDD1	1.86e-16	-0.472611	0.115	0.214	8.34e-12
A2M	2.98e-16	-0.424691	0.136	0.24	1.34e-11
LSM2	3.22e-16	0.66144	0.192	0.082	1.45e-11
TUBA1C	3.36e-16	0.729333	0.154	0.054	1.51e-11
IDH2	3.81e-16	0.710087	0.139	0.043	1.71e-11
SBDS	6.06e-16	-0.473628	0.054	0.126	2.72e-11
HMGN3	8.95e-16	-0.476113	0.141	0.244	4.02e-11
VAPA	1.09e-15	-0.477918	0.132	0.232	4.89e-11
AP2S1	1.22e-15	-0.41765	0.186	0.302	5.5e-11
CCT6A	1.31e-15	0.670965	0.186	0.08	5.87e-11
SNRPE	1.38e-15	0.556882	0.326	0.207	6.2e-11
CARHSP1	1.46e-15	0.692498	0.157	0.058	6.54e-11
CHMP5	1.49e-15	-0.458892	0.08	0.163	6.7e-11
FSTL1	1.84e-15	-0.466461	0.108	0.202	8.27e-11
JUND	2.22e-15	-0.620584	0.128	0.227	9.98e-11
PSMA4	2.46e-15	-0.411347	0.207	0.323	1.11e-10
WIPI2	2.71e-15	0.750312	0.109	0.026	1.22e-10
MT1M	2.94e-15	0.563722	0.174	0.071	1.32e-10
CXCL8	3.75e-15	-0.687953	0.055	0.123	1.69e-10
TSC22D1	4.29e-15	-0.574548	0.083	0.165	1.93e-10
SUMO1	5.44e-15	-0.40253	0.161	0.269	2.44e-10
IFI6	6.37e-15	-0.521862	0.161	0.264	2.86e-10
DNAJB6	8.15e-15	-0.491254	0.062	0.134	3.66e-10
CLK1	8.24e-15	-0.478037	0.056	0.126	3.7e-10
CIRBP	1.43e-14	0.47602	0.429	0.317	6.41e-10
SELENOT	1.59e-14	-0.469652	0.052	0.118	7.16e-10
JTB	1.66e-14	0.602866	0.249	0.139	7.47e-10
GNL1	2.56e-14	0.743624	0.116	0.034	1.15e-09
RAC1	2.6e-14	-0.333963	0.354	0.483	1.17e-09
VAMP5	2.66e-14	-0.470278	0.089	0.17	1.19e-09
CTSK	2.69e-14	0.718097	0.197	0.095	1.21e-09
MDK	2.75e-14	0.598989	0.241	0.132	1.23e-09
PPP1R12A	3.02e-14	-0.453352	0.059	0.128	1.36e-09
ATP5PO	3.5e-14	0.503728	0.349	0.237	1.57e-09
CENPX	3.73e-14	0.615335	0.137	0.048	1.68e-09
LARP6	4.54e-14	0.706914	0.102	0.025	2.04e-09
CKS2	5.04e-14	0.65382	0.155	0.062	2.26e-09
THBS1	6.05e-14	-0.680794	0.042	0.101	2.72e-09
CD320	6.09e-14	0.635538	0.111	0.031	2.74e-09
LDHB	6.46e-14	0.458077	0.434	0.323	2.9e-09
PSME1	8.64e-14	-0.482676	0.121	0.209	3.88e-09
DDIT4	9.47e-14	0.519411	0.266	0.153	4.25e-09
SOCS3	1.01e-13	-0.48175	0.085	0.164	4.52e-09
MRC2	1.04e-13	0.697113	0.122	0.039	4.69e-09
FAU	1.14e-13	0.244009	0.769	0.692	5.14e-09
CLU	1.26e-13	0.5692	0.102	0.025	5.64e-09
CKS1B	1.59e-13	0.71609	0.13	0.046	7.14e-09
KCNQ1OT1	1.66e-13	0.773055	0.133	0.048	7.44e-09
TPM4	2.74e-13	-0.394013	0.205	0.31	1.23e-08
COL12A1	3.55e-13	0.70917	0.139	0.054	1.6e-08
APP	3.72e-13	0.602814	0.199	0.102	1.67e-08
CSNK2B	4.34e-13	0.614498	0.22	0.122	1.95e-08
PHB	4.84e-13	0.575474	0.171	0.078	2.17e-08
MIF	5.13e-13	0.509116	0.308	0.2	2.31e-08
PCLAF	7.31e-13	0.633427	0.106	0.031	3.29e-08
VPS29	9.47e-13	-0.437544	0.116	0.2	4.26e-08
C8orf59	1.1e-12	0.519136	0.261	0.157	4.94e-08
MYDGF	1.2e-12	0.53675	0.246	0.144	5.4e-08
HSPG2	1.29e-12	0.572156	0.102	0.028	5.8e-08
NDUFAF8	1.48e-12	0.605193	0.151	0.066	6.64e-08
PHF14	2e-12	0.556999	0.156	0.068	8.99e-08
NDUFB1	2.29e-12	-0.350478	0.195	0.299	1.03e-07
BAX	2.58e-12	-0.476436	0.075	0.144	1.16e-07
CALM1	2.76e-12	-0.34879	0.249	0.354	1.24e-07
OAZ1	2.76e-12	0.355042	0.511	0.411	1.24e-07
LUM	2.98e-12	0.425787	0.554	0.472	1.34e-07
COX7A2	2.99e-12	-0.303841	0.388	0.495	1.34e-07
UBA1	3.01e-12	0.625777	0.107	0.034	1.35e-07
HIST1H2AC	3.13e-12	0.659041	0.11	0.036	1.41e-07
PSMB7	3.16e-12	0.546456	0.209	0.114	1.42e-07
ABCF1	3.26e-12	0.648128	0.111	0.037	1.47e-07
SOX4	3.33e-12	0.470266	0.345	0.236	1.5e-07
TPI1	3.55e-12	0.395131	0.467	0.367	1.6e-07
TMEM259	4.14e-12	0.65347	0.128	0.05	1.86e-07
VMP1	4.45e-12	-0.419776	0.11	0.192	2e-07
LSP1	4.49e-12	0.488292	0.121	0.043	2.02e-07
ATP5MC1	4.73e-12	0.500201	0.269	0.168	2.13e-07
ID2	4.78e-12	0.524353	0.217	0.121	2.15e-07
RHOA	5.41e-12	-0.3819	0.188	0.287	2.43e-07
POLR2E	6.01e-12	0.520502	0.167	0.079	2.7e-07
ZEB2	6.43e-12	-0.457418	0.091	0.164	2.89e-07
COL3A1	6.56e-12	-0.410627	0.518	0.592	2.95e-07
MAFB	7.12e-12	0.57327	0.15	0.066	3.2e-07
MFGE8	8.35e-12	-0.368739	0.091	0.166	3.75e-07
GNAS	9.97e-12	0.455016	0.274	0.172	4.48e-07
NDUFB2	1.01e-11	-0.304066	0.291	0.399	4.55e-07
COA4	1.03e-11	0.614434	0.114	0.04	4.65e-07
TPM1	1.2e-11	-0.327273	0.397	0.505	5.4e-07
SP100	1.22e-11	-0.417951	0.046	0.101	5.48e-07
DBI	1.36e-11	0.448069	0.293	0.191	6.13e-07
CMTM6	1.52e-11	-0.388762	0.051	0.108	6.85e-07
TAF1D	1.54e-11	0.523276	0.172	0.084	6.92e-07
ATP6V0E1	1.7e-11	-0.331331	0.208	0.307	7.66e-07
PLOD1	2.01e-11	0.63378	0.102	0.034	9.02e-07
DGUOK	2.61e-11	0.527882	0.185	0.096	1.17e-06
P3H1	3.38e-11	0.594112	0.102	0.034	1.52e-06
ACP5	3.88e-11	0.717764	0.193	0.106	1.74e-06
TMED9	4.55e-11	0.476796	0.196	0.106	2.04e-06
CAP1	4.65e-11	-0.392871	0.102	0.176	2.09e-06
DCXR	4.96e-11	0.540847	0.128	0.052	2.23e-06
C7orf50	5.26e-11	0.579509	0.117	0.045	2.36e-06
VAMP2	5.45e-11	-0.434358	0.09	0.161	2.45e-06
SSR3	5.68e-11	0.465407	0.252	0.158	2.55e-06
MAP1LC3B	5.75e-11	-0.382287	0.061	0.121	2.58e-06
TMEM165	5.86e-11	-0.366251	0.069	0.132	2.63e-06
SEC61B	5.9e-11	0.396444	0.38	0.284	2.65e-06
MCL1	6.37e-11	-0.358711	0.076	0.143	2.86e-06
ZRANB2	6.39e-11	0.552446	0.149	0.07	2.87e-06
MTDH	6.56e-11	0.459782	0.282	0.185	2.95e-06
NCL	7.93e-11	0.494525	0.26	0.167	3.56e-06
TECR	8.33e-11	0.489654	0.176	0.091	3.74e-06
GABARAP	9.13e-11	-0.365943	0.079	0.146	4.1e-06
TCEAL9	9.78e-11	-0.381067	0.168	0.256	4.39e-06
HNRNPH1	9.93e-11	-0.395964	0.201	0.296	4.46e-06
ISCU	1.02e-10	-0.392119	0.088	0.157	4.57e-06
SNHG8	1.35e-10	0.471861	0.19	0.103	6.07e-06
GABPB1-AS1	1.36e-10	0.561457	0.104	0.037	6.11e-06
DDX24	1.38e-10	0.506855	0.254	0.165	6.22e-06
PSMB8	1.51e-10	-0.425039	0.052	0.106	6.78e-06
NR4A1	1.51e-10	-0.345591	0.061	0.121	6.8e-06
NSD3	1.76e-10	0.510949	0.112	0.043	7.89e-06
ARPC2	2.05e-10	-0.332674	0.245	0.346	9.21e-06
ILF2	2.1e-10	0.477463	0.158	0.078	9.44e-06
ENAH	2.24e-10	0.566628	0.125	0.054	1.01e-05
COPZ2	2.33e-10	0.524553	0.153	0.074	1.05e-05
UBE2B	2.52e-10	-0.423831	0.096	0.165	1.13e-05
EID1	2.81e-10	-0.302538	0.252	0.352	1.26e-05
BTF3	2.95e-10	0.348441	0.546	0.469	1.33e-05
ROMO1	3.31e-10	-0.361023	0.14	0.22	1.49e-05
SNRPD3	3.62e-10	0.48471	0.177	0.095	1.63e-05
CDH11	3.78e-10	0.518912	0.127	0.056	1.7e-05
ESF1	3.85e-10	0.537204	0.149	0.072	1.73e-05
EMILIN1	4.38e-10	0.575735	0.13	0.059	1.97e-05
IFI27L2	4.46e-10	0.446252	0.289	0.195	2e-05
NDUFB8	4.57e-10	-0.326517	0.137	0.217	2.05e-05
CDC42	4.99e-10	-0.368567	0.224	0.316	2.24e-05
COX8A	5.26e-10	0.3813	0.321	0.225	2.36e-05
ENG	5.4e-10	-0.3129	0.049	0.102	2.43e-05
SNHG25	5.49e-10	0.584403	0.129	0.059	2.47e-05
C1orf43	5.66e-10	0.496515	0.118	0.049	2.54e-05
REXO2	5.79e-10	-0.386241	0.102	0.17	2.6e-05
ARF6	5.91e-10	-0.336916	0.06	0.116	2.66e-05
PDIA6	6.08e-10	0.460575	0.224	0.137	2.73e-05
EIF3I	6.2e-10	0.486128	0.197	0.114	2.79e-05
PSMG3	6.28e-10	0.579787	0.117	0.05	2.82e-05
POMP	6.39e-10	-0.317433	0.33	0.433	2.87e-05
ANP32B	6.55e-10	0.476752	0.18	0.098	2.94e-05
C1QB	7.08e-10	0.554987	0.154	0.08	3.18e-05
FAM162A	7.08e-10	0.586568	0.143	0.071	3.18e-05
BASP1	7.45e-10	0.531062	0.164	0.086	3.35e-05
LAPTM4A	7.76e-10	-0.297045	0.438	0.532	3.48e-05
RBM8A	7.99e-10	0.453602	0.256	0.168	3.59e-05
PRDX6	8.42e-10	0.465693	0.242	0.154	3.78e-05
PDLIM7	8.56e-10	-0.354355	0.056	0.11	3.85e-05
ACTB	8.59e-10	-0.233808	0.903	0.906	3.86e-05
CEBPB	1.03e-09	-0.385352	0.09	0.155	4.64e-05
RSU1	1.1e-09	-0.361966	0.05	0.102	4.95e-05
SDCBP	1.21e-09	-0.375492	0.13	0.204	5.45e-05
DYNC1H1	1.33e-09	0.540653	0.106	0.043	5.96e-05
H2AFV	1.39e-09	0.511595	0.141	0.069	6.26e-05
ACTG1	1.39e-09	0.271402	0.606	0.529	6.27e-05
ACP1	1.41e-09	0.516706	0.132	0.062	6.35e-05
NELFE	1.44e-09	0.568053	0.112	0.047	6.47e-05
SELENOK	1.78e-09	0.46573	0.235	0.152	8.02e-05
TMED3	1.97e-09	0.494346	0.122	0.055	8.85e-05
TYROBP	2.24e-09	0.386907	0.254	0.168	0.000100492
IGFBP5	2.68e-09	-0.727695	0.104	0.166	0.00012027
UBE2S	2.83e-09	0.542561	0.152	0.08	0.000127281
FUS	3.02e-09	0.419384	0.221	0.138	0.000135534
CCT3	3.17e-09	0.476082	0.18	0.103	0.000142319
IER3	3.28e-09	0.503742	0.241	0.162	0.000147273
MEF2C	4.55e-09	-0.38416	0.145	0.221	0.000204633
FDPS	5.17e-09	0.516526	0.126	0.06	0.000232202
NSRP1	6.11e-09	-0.350128	0.078	0.138	0.00027455
PMVK	6.13e-09	0.482651	0.108	0.046	0.000275383
HIST1H4C	6.62e-09	0.501926	0.19	0.114	0.000297493
CTGF	7.3e-09	-0.394969	0.106	0.172	0.000328016
NASP	7.37e-09	0.49312	0.131	0.064	0.00033114
CCL4	8.06e-09	0.467253	0.128	0.062	0.000362229
POLR1D	8.17e-09	0.515281	0.128	0.062	0.000367308
EDF1	9.96e-09	0.303829	0.436	0.351	0.000447634
TMEM59	1.15e-08	-0.253816	0.333	0.431	0.000518088
HMGB1	1.23e-08	-0.212366	0.47	0.568	0.000550501
NDUFB9	1.42e-08	0.442675	0.262	0.184	0.000637602
SUMF2	1.47e-08	0.563887	0.127	0.064	0.000658966
44441	1.68e-08	-0.335545	0.064	0.117	0.000755374
NDUFA4	1.68e-08	0.30667	0.465	0.383	0.000756359
EIF5	1.98e-08	0.445139	0.213	0.138	0.00088934
URI1	2e-08	0.490336	0.109	0.049	0.000898681
ARF4	2.54e-08	-0.309162	0.19	0.268	0.00113987
HSPA5	2.55e-08	0.392423	0.309	0.228	0.00114563
ATP5F1E	2.69e-08	0.210732	0.699	0.596	0.0012079
GSTP1	2.89e-08	0.312402	0.472	0.388	0.00129653
MT2A	3.03e-08	-0.63955	0.579	0.66	0.00136165
AP3S1	3.5e-08	-0.361246	0.101	0.163	0.00157242
ZNHIT1	3.52e-08	-0.317488	0.132	0.201	0.00158181
UQCR10	3.67e-08	0.336161	0.408	0.33	0.00164749
NDUFA8	3.68e-08	0.429584	0.143	0.077	0.0016528
ZSCAN16-AS1	4.02e-08	0.52941	0.108	0.05	0.00180402
SON	4.1e-08	0.364627	0.405	0.322	0.0018405
NIFK	4.94e-08	0.447403	0.107	0.049	0.00222123
BCLAF1	5.1e-08	-0.330539	0.055	0.102	0.0022899
ATP5F1B	5.38e-08	0.354541	0.243	0.163	0.00241664
ANXA5	6.1e-08	0.379251	0.234	0.156	0.00274003
DNAJC15	7.56e-08	-0.378936	0.094	0.151	0.00339698
HAX1	7.65e-08	0.408129	0.115	0.056	0.00343782
KRT10	7.68e-08	0.36682	0.251	0.172	0.00344978
NAA38	8.07e-08	0.454164	0.228	0.157	0.00362679
DNPH1	8.68e-08	0.441182	0.131	0.069	0.00389927
PPP3CA	8.69e-08	-0.356352	0.068	0.118	0.0039042
PARK7	8.93e-08	0.319347	0.368	0.29	0.00401402
PPP1R14B	9.02e-08	0.450793	0.118	0.059	0.0040526
TUFM	9.14e-08	0.460193	0.189	0.12	0.00410821
CCDC85B	9.61e-08	0.430492	0.16	0.093	0.00431599
PCNP	9.66e-08	-0.32866	0.082	0.138	0.00433826
TUBB4B	9.95e-08	0.461123	0.153	0.089	0.00447246
RAB31	1.07e-07	-0.401861	0.068	0.117	0.00481823
SEC62	1.19e-07	-0.230822	0.245	0.334	0.00535572
ASAH1	1.2e-07	-0.323496	0.077	0.131	0.0054102
PRRX1	1.22e-07	-0.329664	0.07	0.12	0.0054649
THUMPD3-AS1	1.34e-07	0.459068	0.116	0.058	0.00601685
DDT	1.34e-07	0.387395	0.196	0.123	0.0060236
SNRPB	1.37e-07	0.382245	0.207	0.134	0.00617213
RAN	1.39e-07	0.390766	0.299	0.225	0.00622953
NPM1	1.57e-07	0.273015	0.44	0.36	0.00703428
S100A4	1.64e-07	-0.364612	0.542	0.58	0.0073602
CCT7	1.73e-07	0.417912	0.143	0.08	0.00778983
RCN3	1.84e-07	0.429377	0.15	0.086	0.00828652
NDUFA5	2.06e-07	-0.311629	0.083	0.137	0.00923383
BZW1	2.36e-07	-0.320063	0.098	0.155	0.0105984
HNRNPF	2.36e-07	-0.335358	0.063	0.11	0.0106219
ACTR3	2.41e-07	-0.291623	0.081	0.136	0.0108185
ZFAS1	2.64e-07	0.380513	0.303	0.233	0.011881
EIF4E	2.8e-07	-0.338479	0.068	0.117	0.0126014
ARGLU1	3.05e-07	0.475031	0.194	0.127	0.0137042
LAMA4	3.19e-07	-0.270285	0.066	0.114	0.0143222
ARHGDIA	3.32e-07	0.435169	0.132	0.073	0.014915
DDOST	3.51e-07	0.396801	0.128	0.069	0.0157701
HSD17B10	3.57e-07	0.392476	0.143	0.082	0.0160552
CD9	3.92e-07	0.315715	0.205	0.132	0.0175975
CYC1	3.94e-07	0.420874	0.174	0.109	0.0176967
CTSA	4.11e-07	-0.272731	0.066	0.114	0.0184769
RSRC2	4.19e-07	-0.264782	0.091	0.146	0.0188436
MGST3	4.38e-07	-0.232872	0.206	0.284	0.0196778
GRN	5.01e-07	0.386058	0.226	0.156	0.0225325
44450	5.23e-07	0.461571	0.135	0.077	0.0235114
EIF3K	5.37e-07	-0.266211	0.199	0.273	0.024129
PRDX1	5.49e-07	0.281495	0.386	0.315	0.0246512
UBE2L3	5.52e-07	0.380674	0.183	0.117	0.0248233
PSMB4	5.56e-07	0.446813	0.105	0.052	0.0249702
MMADHC	5.73e-07	-0.308259	0.076	0.126	0.0257555
HMG20B	6.14e-07	0.429303	0.101	0.049	0.027593
JAK1	6.16e-07	-0.320001	0.068	0.115	0.0276574
NDUFV3	6.99e-07	0.438727	0.106	0.054	0.0313993
ATP5PB	7.36e-07	0.378947	0.194	0.128	0.0330491
MARCKSL1	7.37e-07	0.391922	0.189	0.123	0.0331246
LARP7	7.62e-07	-0.29997	0.081	0.131	0.0342193
SRP9	8.56e-07	-0.259725	0.14	0.204	0.0384412
COX6B1	8.84e-07	-0.202717	0.316	0.403	0.0397337
DYNC1I2	9.96e-07	-0.299529	0.121	0.18	0.0447719
NDUFS6	1.1e-06	0.350246	0.251	0.183	0.0495113
REX1BD	1.13e-06	0.431445	0.122	0.068	0.050598
CHCHD10	1.24e-06	-0.287251	0.144	0.207	0.05556
NDUFB6	1.24e-06	-0.259405	0.079	0.129	0.0559193
HNRNPU	1.27e-06	-0.281306	0.164	0.231	0.0570614
MORF4L2	1.44e-06	0.328406	0.232	0.163	0.0648935
SEC11A	1.49e-06	0.340976	0.218	0.15	0.0670067
GSTO1	1.7e-06	-0.262275	0.12	0.179	0.0765135
MAP1B	1.84e-06	-0.275511	0.137	0.197	0.0828293
TAX1BP1	1.86e-06	-0.283149	0.093	0.144	0.0834161
SRM	2.01e-06	0.398784	0.142	0.086	0.0904178
CSRP2	2.11e-06	-0.339704	0.106	0.158	0.0946307
RGS10	2.54e-06	0.456468	0.123	0.071	0.114308
TRA2A	2.58e-06	-0.310769	0.072	0.117	0.115972
COL6A1	2.64e-06	0.378745	0.312	0.244	0.118603
VKORC1	2.71e-06	0.353509	0.217	0.153	0.121605
EIF4A3	2.78e-06	0.413136	0.116	0.064	0.124783
TLN1	3.05e-06	-0.311216	0.068	0.111	0.137116
RAD23A	3.09e-06	0.379021	0.129	0.075	0.138726
GHITM	3.31e-06	-0.301011	0.071	0.116	0.148591
TAGLN2	3.37e-06	0.348753	0.293	0.232	0.151243
ATP5PF	3.75e-06	0.248485	0.395	0.328	0.168709
LSM4	3.89e-06	0.387215	0.118	0.067	0.174604
SEC31A	4.08e-06	0.347221	0.128	0.074	0.183176
GPX4	4.08e-06	0.288933	0.377	0.309	0.183471
TMEM50A	4.16e-06	-0.260696	0.177	0.238	0.186718
NDUFV1	4.69e-06	0.409192	0.101	0.054	0.210513
PRDX2	4.82e-06	0.420881	0.232	0.174	0.216345
RSF1	5.41e-06	0.391152	0.12	0.069	0.242938
ATP6V1G1	5.62e-06	-0.21315	0.25	0.322	0.252574
C19orf70	5.98e-06	0.359232	0.226	0.165	0.268545
NDUFB7	6.29e-06	0.315814	0.289	0.223	0.282782
ARL6IP1	6.53e-06	0.493447	0.174	0.12	0.293214
PRR13	6.85e-06	-0.272851	0.081	0.127	0.30778
ATP5PD	6.85e-06	0.358383	0.213	0.152	0.307873
RANBP1	7.3e-06	0.339608	0.253	0.191	0.327864
SNRPD2	7.57e-06	0.28442	0.359	0.292	0.340164
COX6C	7.91e-06	0.240136	0.528	0.489	0.355217
HM13	8.35e-06	0.32292	0.137	0.083	0.375174
NOP56	8.55e-06	0.397057	0.14	0.087	0.384123
SOD1	8.58e-06	0.270865	0.346	0.277	0.385599
ARF1	9.64e-06	0.349762	0.19	0.131	0.433064
METTL26	9.71e-06	0.345347	0.12	0.07	0.43635
ELOC	1.04e-05	0.307065	0.218	0.156	0.468753
CDC37	1.06e-05	0.359306	0.138	0.086	0.475225
MANF	1.13e-05	0.396946	0.148	0.096	0.507319
PSMB1	1.13e-05	0.328901	0.324	0.263	0.507615
PHB2	1.16e-05	0.319457	0.104	0.057	0.518996
RBX1	1.18e-05	-0.218048	0.245	0.314	0.529473
MMP9	1.18e-05	-0.15906	0.248	0.177	0.531944
FIS1	1.27e-05	-0.275008	0.109	0.158	0.569672
CWC15	1.55e-05	0.40262	0.14	0.09	0.696393
TOMM7	1.67e-05	-0.193155	0.326	0.407	0.748673
SEC22B	2.07e-05	-0.267332	0.064	0.103	0.929312
PSMD4	2.12e-05	0.337006	0.156	0.103	0.952815
SSR4	2.19e-05	0.246967	0.372	0.31	0.981947
FLNA	2.27e-05	0.341921	0.197	0.139	1
GABARAPL2	2.46e-05	-0.230468	0.17	0.231	1
GTF3A	2.48e-05	0.301903	0.119	0.071	1
TIMP3	2.48e-05	-0.233607	0.083	0.127	1
CYSTM1	2.61e-05	-0.270652	0.064	0.103	1
YPEL3	2.74e-05	-0.226024	0.093	0.14	1
CCDC80	2.74e-05	-0.260432	0.096	0.142	1
BRI3	2.86e-05	-0.245695	0.11	0.158	1
LRPAP1	2.9e-05	0.293866	0.136	0.085	1
EIF3G	3.12e-05	0.314474	0.193	0.138	1
OST4	3.17e-05	0.195729	0.506	0.442	1
GOLIM4	3.23e-05	-0.334127	0.127	0.175	1
CTSZ	3.25e-05	-0.241853	0.098	0.144	1
EIF1AX	3.3e-05	0.355807	0.183	0.13	1
SF3B6	3.59e-05	0.260646	0.294	0.232	1
EIF3F	3.74e-05	0.355479	0.206	0.153	1
NKTR	4.1e-05	0.296844	0.123	0.075	1
PET100	4.17e-05	-0.212771	0.137	0.19	1
UBXN1	4.18e-05	-0.251523	0.083	0.125	1
LMAN1	4.25e-05	0.331983	0.142	0.093	1
ACTN1	4.27e-05	-0.22922	0.099	0.144	1
TOMM20	4.36e-05	0.345483	0.144	0.095	1
GUK1	4.48e-05	0.261672	0.316	0.256	1
DST	4.63e-05	0.372555	0.101	0.059	1
CTNNB1	4.66e-05	0.276486	0.209	0.152	1
SIVA1	4.96e-05	0.317704	0.168	0.116	1
PMP22	4.96e-05	0.377729	0.145	0.096	1
TYMP	5.26e-05	-0.228597	0.085	0.128	1
FKBP7	5.43e-05	0.292827	0.111	0.067	1
CFDP1	5.46e-05	0.357687	0.113	0.07	1
NDUFS7	5.54e-05	0.338489	0.208	0.156	1
ELOB	5.54e-05	-0.171354	0.406	0.472	1
CBX3	5.91e-05	-0.258152	0.118	0.166	1
SNX6	6.2e-05	-0.242382	0.08	0.12	1
SRSF2	6.21e-05	0.282799	0.174	0.122	1
FRG1	6.35e-05	-0.203975	0.072	0.111	1
PDIA3	6.64e-05	0.274969	0.26	0.201	1
LAPTM4B	6.7e-05	0.344458	0.12	0.075	1
FAM133B	6.76e-05	-0.232055	0.087	0.129	1
PRPF4B	6.87e-05	0.353544	0.112	0.069	1
ILK	7.4e-05	-0.248172	0.068	0.105	1
SNAI2	7.43e-05	0.3446	0.105	0.063	1
C1QBP	7.53e-05	0.283124	0.144	0.095	1
COL6A3	7.74e-05	-0.145164	0.153	0.207	1
SAR1A	7.94e-05	-0.245783	0.103	0.146	1
VDAC1	8.7e-05	0.316509	0.146	0.099	1
CYB5R3	8.9e-05	-0.225735	0.077	0.116	1
HSPB11	8.93e-05	0.307897	0.123	0.079	1
TMA7	9.01e-05	0.188901	0.534	0.481	1
BRD2	9.2e-05	-0.228346	0.068	0.105	1
ARPC3	9.22e-05	-0.209859	0.224	0.283	1
NDUFA12	9.37e-05	-0.230364	0.137	0.186	1
CTSD	9.76e-05	0.152399	0.256	0.2	1
SMIM7	0.000104673	0.319641	0.109	0.068	1
PALLD	0.000106274	-0.266347	0.066	0.102	1
AUP1	0.000113311	0.332169	0.115	0.073	1
CCT8	0.000113637	0.331562	0.147	0.101	1
NDUFA2	0.000119248	0.298479	0.194	0.144	1
EIF5A	0.000121238	0.367717	0.158	0.111	1
UBE2N	0.000126543	-0.255877	0.07	0.106	1
HES4	0.000131028	-0.177105	0.139	0.19	1
UBXN4	0.000134997	0.265958	0.179	0.128	1
EIF4G2	0.000135776	-0.234528	0.121	0.167	1
MESD	0.000149538	0.342243	0.123	0.081	1
TPM3	0.000150484	0.283035	0.126	0.082	1
COTL1	0.000157066	0.180214	0.116	0.073	1
PPIA	0.000157111	0.185225	0.485	0.425	1
RAB7A	0.000160032	-0.21385	0.065	0.101	1
MLF2	0.000166075	0.293619	0.107	0.067	1
TRA2B	0.000176445	-0.214879	0.165	0.217	1
NSA2	0.000178971	0.331371	0.142	0.097	1
DDX18	0.00018172	0.283475	0.202	0.15	1
APEX1	0.000186846	0.318669	0.102	0.063	1
CCT5	0.000188453	0.312212	0.122	0.08	1
AKAP9	0.000194679	0.289753	0.147	0.101	1
UQCR11	0.000205256	0.235492	0.518	0.48	1
AKR1A1	0.000211896	0.30556	0.119	0.078	1
EIF3L	0.00021549	0.267777	0.16	0.113	1
HMGN2	0.000221991	0.22451	0.35	0.302	1
SELENOF	0.000233155	-0.254682	0.125	0.169	1
HNRNPC	0.000235254	0.260097	0.21	0.161	1
SPCS1	0.00024058	-0.258321	0.179	0.226	1
DPM3	0.000241764	0.257924	0.119	0.077	1
HSP90AA1	0.000248534	-0.484059	0.738	0.687	1
SDC2	0.000249674	-0.212798	0.189	0.239	1
NME4	0.000252932	0.30568	0.102	0.063	1
CIB1	0.000263336	0.269558	0.167	0.12	1
DYNLL1	0.0002686	-0.133551	0.459	0.525	1
PIN1	0.000286206	0.267326	0.119	0.079	1
GNG11	0.00029332	-0.236852	0.075	0.11	1
PNN	0.000299697	0.300054	0.114	0.074	1
OLFML2B	0.000310643	-0.163281	0.082	0.119	1
MARCKS	0.000311342	-0.167183	0.24	0.298	1
PSMB5	0.000314712	0.25813	0.202	0.151	1
CAPZA1	0.000328799	-0.18973	0.088	0.127	1
RHEB	0.000333278	-0.188779	0.112	0.154	1
RNF7	0.000355691	0.287385	0.161	0.117	1
CUTA	0.000361494	-0.187516	0.188	0.237	1
CRYAB	0.000374036	0.112922	0.194	0.146	1
PLD3	0.000392961	0.290704	0.137	0.095	1
RASD1	0.000418486	0.273704	0.122	0.082	1
NUDC	0.000431968	0.281891	0.149	0.106	1
FKBP8	0.000447036	0.242425	0.134	0.092	1
HIKESHI	0.000472241	0.280289	0.102	0.066	1
FLOT1	0.000482191	0.301283	0.113	0.075	1
GLO1	0.000486283	0.309012	0.105	0.069	1
HNRNPR	0.000496409	0.318344	0.129	0.09	1
CANX	0.000500405	-0.188975	0.092	0.131	1
IER3IP1	0.000510212	-0.185136	0.091	0.129	1
HNRNPM	0.000524337	0.315368	0.173	0.131	1
RBMX	0.000580078	0.296737	0.135	0.095	1
NAP1L1	0.000583506	-0.157133	0.259	0.319	1
SLTM	0.000593369	0.296425	0.103	0.068	1
TAF7	0.000609769	0.292995	0.125	0.086	1
NDUFS4	0.000659865	0.296658	0.139	0.099	1
KDELR1	0.000669116	0.27349	0.102	0.067	1
MRFAP1	0.000677154	0.253539	0.13	0.09	1
EEF1D	0.000689305	0.185022	0.588	0.558	1
ATP5ME	0.000753641	0.218994	0.427	0.38	1
SRSF7	0.000754223	0.330283	0.208	0.168	1
RER1	0.000777588	0.294816	0.125	0.087	1
SDF2L1	0.000788502	0.289446	0.115	0.078	1
CHMP4B	0.000809976	-0.225273	0.073	0.105	1
ATF3	0.000828775	-0.224735	0.079	0.114	1
YWHAZ	0.000891379	-0.177105	0.156	0.201	1
TIMM8B	0.000892744	0.260925	0.193	0.151	1
ALKBH7	0.000999153	0.270482	0.141	0.103	1
RSRP1	0.00100213	0.293731	0.124	0.086	1
TPR	0.00109645	0.253094	0.12	0.083	1
DDX46	0.0011275	0.235432	0.128	0.09	1
OS9	0.00116714	0.222814	0.103	0.068	1
YIF1A	0.00116898	0.246495	0.138	0.099	1
LITAF	0.00123514	0.314902	0.102	0.069	1
KLF6	0.00127294	-0.164093	0.178	0.224	1
TSPO	0.00136336	0.21216	0.227	0.181	1
ADI1	0.00137567	0.214663	0.118	0.081	1
PCBP2	0.00138054	-0.204626	0.137	0.177	1
CCL4L2	0.00141835	0.295052	0.103	0.07	1
PAIP2	0.00141937	-0.15979	0.1	0.137	1
CHD9	0.00144953	0.261922	0.16	0.12	1
XIST	0.00146822	0.313547	0.124	0.087	1
MT1F	0.00149963	0.15779	0.114	0.079	1
RCN1	0.00155504	0.276799	0.119	0.084	1
FAM96B	0.00156227	0.254832	0.177	0.137	1
C12orf57	0.00157545	-0.10618	0.316	0.379	1
SNRPF	0.00160124	0.275357	0.18	0.141	1
ETFB	0.00173027	0.300772	0.136	0.101	1
COPE	0.00174949	0.233576	0.213	0.172	1
SYF2	0.00176158	-0.177397	0.127	0.165	1
YWHAH	0.00179817	-0.190358	0.103	0.138	1
H1FX	0.00185105	-0.267639	0.128	0.165	1
NUPR1	0.00189144	-0.171679	0.165	0.208	1
METAP2	0.00190442	-0.183862	0.1	0.133	1
ATP5MC2	0.00192639	0.152368	0.416	0.367	1
LSM3	0.00200929	0.239568	0.224	0.183	1
TRAPPC1	0.00201046	0.2636	0.214	0.174	1
SMDT1	0.00201251	-0.185777	0.076	0.106	1
RPN2	0.00201535	0.274637	0.141	0.105	1
SLC25A5	0.00202513	0.178874	0.235	0.188	1
ATRX	0.00205852	0.23351	0.142	0.105	1
EIF3D	0.00207165	0.216871	0.106	0.073	1
ENSA	0.00210221	0.251541	0.106	0.073	1
CTSC	0.00224543	0.290606	0.17	0.132	1
NOP53	0.002326	0.205355	0.181	0.14	1
PTGES3	0.00232884	-0.190336	0.16	0.201	1
RALY	0.00233163	0.245697	0.106	0.073	1
COX14	0.00234475	-0.217019	0.09	0.121	1
COX4I1	0.00241026	0.173512	0.486	0.449	1
HLA-DPA1	0.00241787	0.168919	0.152	0.114	1
ANAPC11	0.0024329	0.207634	0.273	0.23	1
C4orf3	0.00259571	-0.163496	0.219	0.264	1
SARAF	0.00261973	-0.233439	0.103	0.136	1
HSPA1B	0.00264806	-0.949339	0.264	0.299	1
NUCKS1	0.002666	0.224451	0.283	0.24	1
UXT	0.00277559	0.21766	0.196	0.156	1
TMCO1	0.00301791	-0.19582	0.122	0.156	1
HMGN1	0.0030469	0.216347	0.246	0.203	1
LAMTOR5	0.00316251	-0.142365	0.227	0.273	1
TMEM208	0.00328852	0.253772	0.117	0.084	1
CD151	0.00334712	0.199934	0.179	0.141	1
CEBPD	0.00342165	0.246612	0.198	0.161	1
RTRAF	0.00354016	0.23469	0.174	0.136	1
COX6A1	0.00366897	-0.113935	0.286	0.339	1
HLA-DRB1	0.00397945	0.208425	0.189	0.151	1
USP16	0.00402813	0.241499	0.106	0.075	1
NDUFS3	0.00409491	0.266156	0.11	0.08	1
MDH1	0.0041416	0.221701	0.137	0.103	1
HSPA1A	0.00432856	-0.746909	0.529	0.59	1
LSM8	0.00438214	-0.181952	0.083	0.111	1
SFPQ	0.00443556	0.215089	0.16	0.123	1
ANXA6	0.00447501	-0.14459	0.086	0.117	1
KIF5B	0.0045405	-0.193628	0.08	0.108	1
COL6A2	0.00457297	-0.115171	0.337	0.386	1
CD74	0.00464362	0.114546	0.306	0.258	1
CAVIN1	0.00559998	-0.202546	0.076	0.103	1
ID3	0.00581412	-0.313348	0.546	0.539	1
CALM3	0.00618525	0.201537	0.154	0.119	1
HSBP1	0.00677871	0.2337	0.253	0.221	1
UQCRC1	0.00679778	0.250218	0.112	0.083	1
TMEM256	0.00710869	0.208499	0.138	0.106	1
NAA10	0.00718221	0.220542	0.122	0.092	1
ATP6V0B	0.00723048	0.227828	0.225	0.19	1
KRTCAP2	0.00742738	0.206778	0.172	0.138	1
TCEAL8	0.00780206	-0.158454	0.131	0.164	1
THRAP3	0.0078522	0.183569	0.101	0.073	1
OCIAD1	0.00793867	-0.169857	0.087	0.114	1
BANF1	0.00801047	0.226679	0.176	0.142	1
CAST	0.00813205	-0.160443	0.079	0.106	1
RBM25	0.00883269	0.209165	0.132	0.102	1
RAB1A	0.00885072	-0.175751	0.114	0.144	1
GSN	0.00906537	0.141847	0.268	0.228	1
SPCS2	0.00920846	-0.125583	0.241	0.281	1
NDUFV2	0.0101133	-0.114171	0.124	0.156	1
NSMCE1	0.0103076	0.221548	0.116	0.089	1
GSTK1	0.0109526	-0.123402	0.093	0.121	1
SRSF11	0.0109975	0.207716	0.233	0.2	1
ZCRB1	0.0112365	0.207651	0.106	0.079	1
TMEM14A	0.0116202	0.211514	0.124	0.095	1
PCBP1	0.0117134	-0.192385	0.149	0.179	1
WSB1	0.0120748	-0.137464	0.114	0.144	1
MTIF3	0.0120804	-0.213302	0.089	0.114	1
OSTC	0.0123338	0.143158	0.28	0.242	1
TERF2IP	0.0129878	-0.131735	0.083	0.109	1
AIF1	0.0131431	0.276417	0.123	0.097	1
PSMB2	0.0133258	0.206611	0.147	0.118	1
PSME2	0.0133518	-0.113729	0.173	0.208	1
GADD45GIP1	0.0134484	0.156806	0.244	0.209	1
TXNDC17	0.0134799	0.168897	0.147	0.116	1
TLE4	0.0134803	0.269848	0.104	0.079	1
YWHAQ	0.0140062	0.17453	0.192	0.161	1
COX20	0.0146688	0.200247	0.126	0.098	1
RPS19BP1	0.014808	0.144456	0.137	0.107	1
C4orf48	0.015109	0.284077	0.148	0.122	1
COX7B	0.0154942	-0.108446	0.328	0.372	1
CSNK1A1	0.0155508	-0.156864	0.08	0.104	1
GTF2A2	0.0160504	0.213249	0.143	0.115	1
RTF1	0.0162904	0.194526	0.161	0.131	1
TUBA1A	0.0163458	0.113252	0.276	0.237	1
RAB2A	0.0164113	0.171091	0.248	0.217	1
GDI2	0.0173725	-0.128814	0.094	0.12	1
ATOX1	0.0175281	-0.10198	0.203	0.24	1
MCRIP1	0.0182255	0.17054	0.102	0.077	1
BCAP31	0.018673	0.229145	0.115	0.09	1
RNASEH2C	0.018721	0.233301	0.164	0.138	1
COX5B	0.0187481	0.146429	0.399	0.376	1
SRSF10	0.0195726	0.194943	0.129	0.102	1
CTSL	0.0205677	-0.127137	0.093	0.119	1
WDR83OS	0.0209972	0.192336	0.245	0.217	1
FKBP2	0.021195	0.159389	0.237	0.204	1
C6orf48	0.0219195	0.171681	0.186	0.155	1
HERPUD1	0.021963	-0.186717	0.096	0.12	1
MT1E	0.0229069	-0.123462	0.262	0.231	1
MPHOSPH8	0.0232769	0.217622	0.131	0.106	1
LGALS3	0.0233475	0.194222	0.199	0.169	1
ARL2	0.0238775	-0.139257	0.08	0.103	1
SF3B2	0.0249101	0.156285	0.124	0.098	1
MAGOH	0.0250976	0.185872	0.115	0.091	1
COPS9	0.0251936	-0.1565	0.19	0.222	1
YWHAB	0.0254278	-0.150569	0.153	0.181	1
PSMA7	0.025527	0.141277	0.376	0.349	1
SAT1	0.0261701	-0.184998	0.293	0.327	1
CNIH4	0.0274501	-0.190837	0.08	0.101	1
POLR2J	0.0277981	-0.129133	0.111	0.136	1
EIF4A1	0.0287367	0.193539	0.196	0.167	1
TALDO1	0.0290562	0.152723	0.127	0.103	1
HNRNPDL	0.029107	0.150105	0.225	0.198	1
DYNLT1	0.02915	-0.110481	0.165	0.196	1
ATP5F1A	0.0292154	0.186894	0.151	0.125	1
PTP4A2	0.0292304	-0.123609	0.105	0.129	1
SLC25A3	0.0302309	-0.167472	0.22	0.249	1
UBE2V2	0.0328574	0.185731	0.137	0.113	1
HSPA8	0.0339808	-0.106596	0.302	0.341	1
KNOP1	0.0339834	0.169431	0.107	0.084	1
COMMD6	0.0341165	0.17048	0.414	0.392	1
AHNAK	0.0350882	0.183596	0.109	0.086	1
EIF3E	0.0368828	0.162533	0.358	0.344	1
CD99	0.0372395	0.153983	0.356	0.334	1
ZNF706	0.0373528	0.157513	0.134	0.109	1
TNRC6B	0.0378295	-0.153724	0.082	0.103	1
COX5A	0.0379456	0.162195	0.194	0.166	1
CAPZB	0.0402035	0.158198	0.195	0.168	1
ATP5MG	0.0406787	0.101782	0.435	0.402	1
NUCB2	0.0422831	0.179149	0.134	0.11	1
SSB	0.0440358	0.152284	0.184	0.158	1
SSNA1	0.044233	0.178271	0.102	0.081	1
SNRPD1	0.0450922	0.172767	0.194	0.169	1
PTMS	0.0453821	0.162763	0.256	0.231	1
COX7A2L	0.0462651	0.159972	0.174	0.149	1
PCOLCE	0.0517405	0.226038	0.406	0.39	1
TMEM230	0.0523162	-0.106671	0.15	0.175	1
SERP1	0.0528726	0.159861	0.208	0.184	1
AAMDC	0.0530131	0.198988	0.101	0.082	1
PFDN2	0.0548499	0.17869	0.195	0.172	1
SELENOS	0.0551229	0.186051	0.16	0.138	1
NEDD8	0.0553066	-0.106492	0.277	0.308	1
RAB13	0.0589312	0.134525	0.19	0.164	1
UFC1	0.0593061	0.173745	0.149	0.127	1
NDUFB10	0.0602917	-0.131189	0.196	0.223	1
ATP1A1	0.0604843	0.13462	0.108	0.087	1
POLR2G	0.0606864	0.150603	0.131	0.109	1
UQCRC2	0.0621462	0.207012	0.12	0.101	1
ATP5MPL	0.0627368	-0.10048	0.412	0.446	1
XBP1	0.0670869	0.142094	0.103	0.084	1
SCAF11	0.0680797	-0.122244	0.09	0.108	1
LMAN2	0.0695296	0.150152	0.105	0.085	1
RTN4	0.070255	0.118933	0.202	0.177	1
NDUFS8	0.0727003	0.142236	0.149	0.127	1
TCEA1	0.0765455	0.159233	0.115	0.095	1
MAGED2	0.0806279	0.111188	0.172	0.149	1
NDUFB4	0.0823795	0.175227	0.272	0.256	1
TMEM14B	0.082667	0.142622	0.101	0.083	1
LSM5	0.0836659	0.124144	0.169	0.145	1
C19orf53	0.0839619	0.142021	0.283	0.264	1
NDFIP1	0.0846869	-0.111301	0.105	0.123	1
PGAM1	0.085183	0.128667	0.131	0.11	1
VDAC2	0.0857924	0.17859	0.133	0.114	1
MSN	0.0858747	0.153088	0.118	0.099	1
RNF181	0.0871986	0.154033	0.155	0.137	1
EIF5B	0.090161	0.173743	0.213	0.195	1
FKBP1A	0.0916567	0.110689	0.234	0.212	1
AIMP1	0.0946536	0.168771	0.114	0.096	1
PPDPF	0.103602	0.138604	0.22	0.2	1
SRI	0.10368	-0.121865	0.148	0.168	1
PRDX5	0.107459	0.133481	0.194	0.174	1
RNH1	0.119213	0.184155	0.121	0.105	1
PDCD6	0.120749	0.126712	0.107	0.091	1
EIF3M	0.123842	0.122988	0.114	0.097	1
SAP18	0.123948	0.119187	0.289	0.27	1
PNKD	0.124001	0.114067	0.117	0.099	1
GNAI2	0.134424	0.149071	0.105	0.09	1
DRAP1	0.135519	0.148866	0.2	0.183	1
FKBP3	0.140643	0.127327	0.107	0.091	1
IAH1	0.144769	0.112232	0.102	0.086	1
TMEM14C	0.14839	0.122528	0.108	0.093	1
FCER1G	0.149438	0.126201	0.131	0.115	1
NDUFA1	0.177217	0.109795	0.342	0.325	1
CCT4	0.177711	0.103563	0.136	0.12	1
MMP14	0.180147	0.192759	0.116	0.103	1
CCT2	0.182499	0.164614	0.101	0.089	1
SMIM26	0.189619	0.153557	0.163	0.149	1
VPS28	0.194741	0.140831	0.174	0.16	1
PRRC2C	0.200232	0.121815	0.106	0.093	1
YWHAE	0.210072	0.141559	0.183	0.172	1
SELENOH	0.212008	0.117447	0.173	0.158	1
SNU13	0.215288	0.110307	0.204	0.189	1
NDUFC1	0.216302	0.13338	0.184	0.17	1
COPS6	0.251427	0.103429	0.131	0.118	1
LY6E	0.262712	-0.104671	0.239	0.252	1
TRMT112	0.265825	0.105015	0.298	0.292	1
WASF2	0.269996	0.116512	0.115	0.103	1
TRAPPC2L	0.270964	0.144414	0.106	0.096	1
PSMC3	0.286761	0.118073	0.129	0.118	1
CCL3L1	0.35086	-0.147797	0.118	0.129	1
SUMO3	0.353037	0.106942	0.111	0.102	1
U2SURP	0.447664	0.10389	0.119	0.111	1
CCL3	0.452707	-0.124034	0.182	0.172	1
PPP1CB	0.486958	0.147767	0.206	0.204	1
CST3	0.495218	0.2748	0.637	0.684	1
HSPE1	0.512771	-0.124218	0.345	0.356	1
PFDN4	0.61723	0.111403	0.151	0.149	1
HLA-DRA	0.947681	-0.159665	0.28	0.282	1
