# Supplementary material for: A novel molecular classification method for osteosarcoma based on tumor cell differentiation trajectories
Source: Bone Res. 2023 Jan 2;11:1. doi: 10.1038/s41413-022-00233-w (PMC9806110; doi:10.1038/s41413-022-00233-w)
Supplement: Supplementary file 12 — Supplementary Table 5 [file 41413_2022_233_MOESM12_ESM.xlsx]

## Sheet: Sheet2
Supplementary Table | Different genes list of CSC-like vs OS cells
Gene Symbol	P.value	Average Log2(Fold Change)	pct.1*	pct.2*	Adjusted p.value	cluster
MYO15A	0	2.7788	0.565	0.123	0	OSA1
LUC7L3	0	2.30853	0.883	0.576	0	OSA1
LENG8	0	1.95657	0.495	0.154	0	OSA1
GADD45B	0	1.92266	0.908	0.608	0	OSA1
CYR61	0	1.85534	0.834	0.507	0	OSA1
ACAN	0	1.82001	0.573	0.233	0	OSA1
IER2	0	1.77962	0.792	0.564	0	OSA1
SERPINA1	0	1.6866	0.718	0.204	0	OSA1
GABPB1-AS1	0	1.67835	0.507	0.284	0	OSA1
HSPA1A	0	1.66465	0.813	0.757	0	OSA1
VCAN	0	1.6369	0.705	0.548	0	OSA1
AL359504.2	0	1.62734	0.332	0.12	0	OSA1
LRRC1	0	1.62237	0.364	0.135	0	OSA1
RGCC	0	1.61649	0.777	0.359	0	OSA1
JUNB	0	1.59061	0.802	0.564	0	OSA1
RASD1	0	1.57316	0.407	0.233	0	OSA1
HAS2	0	1.57219	0.368	0.142	0	OSA1
OGT	0	1.57161	0.331	0.11	0	OSA1
IER3	0	1.54943	0.628	0.366	0	OSA1
MT2A	0	1.53382	0.941	0.681	0	OSA1
HSPA1B	0	1.52209	0.653	0.533	0	OSA1
MT1X	0	1.50362	0.969	0.447	0	OSA1
RSRP1	0	1.4888	0.492	0.324	0	OSA1
TMEM259	0	1.46882	0.489	0.312	0	OSA1
TLE4	0	1.4481	0.403	0.261	0	OSA1
KAT2A	0	1.4432	0.315	0.128	0	OSA1
NEAT1	0	1.44112	0.836	0.713	0	OSA1
HIST1H1C	0	1.42924	0.635	0.336	0	OSA1
CHD9	0	1.41065	0.544	0.429	0	OSA1
GNL1	0	1.40972	0.45	0.243	0	OSA1
TOM1L2	0	1.39921	0.327	0.139	0	OSA1
EPN2	0	1.39192	0.377	0.192	0	OSA1
THUMPD3-AS1	0	1.39143	0.445	0.315	0	OSA1
ERV3-1	0	1.38959	0.325	0.159	0	OSA1
TTC19	0	1.36484	0.401	0.233	0	OSA1
CCNL1	0	1.363	0.444	0.326	0	OSA1
CCNL2	0	1.35095	0.36	0.208	0	OSA1
INTS1	0	1.34359	0.308	0.132	0	OSA1
MYC	0	1.32567	0.6	0.356	0	OSA1
MUC20-OT1	0	1.26155	0.271	0.141	0	OSA1
AC007952.4	0	1.25049	0.261	0.134	0	OSA1
NCOR1	0	1.24353	0.675	0.523	0	OSA1
PDCD5	0	1.2187	0.919	0.671	0	OSA1
FUS	0	1.21524	0.606	0.527	0	OSA1
KLF6	0	1.20989	0.532	0.443	0	OSA1
COL11A1	0	1.1971	0.609	0.467	0	OSA1
TAF1D	0	1.1748	0.476	0.392	0	OSA1
DNM3OS	0	1.14607	0.311	0.233	0	OSA1
SUMF2	0	1.14575	0.41	0.303	0	OSA1
AL118516.1	0	1.13118	0.307	0.212	0	OSA1
FSCN1	0	1.1283	0.561	0.386	0	OSA1
CDK10	0	1.12232	0.242	0.138	0	OSA1
ADAMTS1	0	1.11884	0.233	0.152	0	OSA1
JUN	0	1.11463	0.85	0.765	0	OSA1
KLF10	0	1.10272	0.358	0.28	0	OSA1
KIZ	0	1.09833	0.221	0.127	0	OSA1
EFHC1	0	1.09702	0.233	0.126	0	OSA1
HNRNPU	0	1.07578	0.477	0.456	0	OSA1
MPRIP	0	1.06849	0.316	0.232	0	OSA1
DDX24	0	1.0624	0.648	0.609	0	OSA1
PRAME	0	1.05909	0.265	0.176	0	OSA1
RBBP6	0	1.05588	0.346	0.281	0	OSA1
QTRT1	0	1.0528	0.283	0.22	0	OSA1
ZRANB2	0	1.0457	0.475	0.466	0	OSA1
SUN1	0	1.03425	0.27	0.185	0	OSA1
SRSF1	0	1.02886	0.309	0.286	0	OSA1
TSC22D3	0	1.02504	0.495	0.47	0	OSA1
KCNQ1OT1	0	1.01814	0.394	0.354	0	OSA1
ESF1	0	1.01278	0.424	0.408	0	OSA1
GNPAT	0	1.00327	0.237	0.16	0	OSA1
DDX18	0	0.998706	0.51	0.479	0	OSA1
GPC1	0	0.99587	0.295	0.243	0	OSA1
POR	0	0.9908	0.304	0.252	0	OSA1
SOX4	0	0.964295	0.648	0.687	0	OSA1
LINC00662	0	0.961825	0.221	0.176	0	OSA1
TTC14	0	0.953924	0.255	0.209	0	OSA1
SF1	0	0.946569	0.346	0.327	0	OSA1
NKTR	0	0.9405	0.374	0.372	0	OSA1
CCDC14	0	0.939052	0.263	0.228	0	OSA1
NCLN	0	0.936662	0.304	0.256	0	OSA1
SRSF7	0	0.907605	0.529	0.576	0	OSA1
CSTF3	0	0.907445	0.223	0.199	0	OSA1
AHI1	0	0.902832	0.279	0.249	0	OSA1
BSG	0	0.898136	0.869	0.779	0	OSA1
TNC	0	0.891337	0.56	0.558	0	OSA1
ENAH	0	0.88693	0.4	0.381	0	OSA1
CIRBP	0	0.885547	0.814	0.744	0	OSA1
SERPINH1	0	0.881222	0.925	0.862	0	OSA1
PPP1R10	0	0.87674	0.254	0.22	0	OSA1
MUM1	0	0.87291	0.28	0.271	0	OSA1
MAT2A	0	0.869262	0.22	0.209	0	OSA1
AKAP13	0	0.841387	0.26	0.256	0	OSA1
EIF4A3	0	0.838889	0.29	0.355	0	OSA1
WSB1	0	0.833044	0.322	0.324	0	OSA1
CENPT	0	0.812631	0.196	0.189	0	OSA1
MPHOSPH8	0	0.794028	0.384	0.436	0	OSA1
GLG1	0	0.790235	0.272	0.279	0	OSA1
SELENOK	0	0.785391	0.58	0.608	0	OSA1
SRSF11	0	0.780193	0.579	0.642	0	OSA1
MAP3K13	0	0.773527	0.29	0.31	0	OSA1
RSF1	0	0.765837	0.359	0.402	0	OSA1
CDK5RAP3	0	0.764415	0.235	0.242	0	OSA1
HNRNPDL	0	0.756063	0.551	0.592	0	OSA1
ATRX	0	0.75145	0.373	0.413	0	OSA1
SLC25A37	0	0.73487	0.197	0.218	0	OSA1
CYHR1	0	0.724553	0.226	0.253	0	OSA1
PRPF4B	0	0.704912	0.284	0.332	0	OSA1
SRSF10	0	0.696068	0.401	0.477	0	OSA1
FKBP10	0	0.690652	0.603	0.629	0	OSA1
ZFAND5	0	0.678934	0.336	0.384	0	OSA1
SRSF2	0	0.663211	0.471	0.551	0	OSA1
SEC61A1	0	0.656726	0.275	0.339	0	OSA1
PTBP1	0	0.649643	0.242	0.282	0	OSA1
COX19	0	0.643	0.192	0.23	0	OSA1
AP3D1	0	0.629208	0.211	0.27	0	OSA1
BPTF	0	0.622379	0.232	0.278	0	OSA1
PSMG3	0	0.617745	0.318	0.392	0	OSA1
ZEB2	0	0.61042	0.279	0.339	0	OSA1
EML4	0	0.605432	0.259	0.329	0	OSA1
PHF14	0	0.603039	0.365	0.473	0	OSA1
ANKRD10	0	0.591922	0.197	0.25	0	OSA1
FLOT1	0	0.58893	0.3	0.379	0	OSA1
GPATCH2	0	0.584576	0.19	0.236	0	OSA1
MAGED1	0	0.580643	0.37	0.453	0	OSA1
PRKCSH	0	0.577849	0.241	0.319	0	OSA1
KNOP1	0	0.576277	0.259	0.35	0	OSA1
THOC2	0	0.575087	0.234	0.302	0	OSA1
ORMDL1	0	0.56993	0.271	0.354	0	OSA1
GPBP1	0	0.567967	0.254	0.333	0	OSA1
ILF3	0	0.562934	0.27	0.345	0	OSA1
TRA2B	0	0.562913	0.364	0.472	0	OSA1
ABCF1	0	0.556261	0.287	0.367	0	OSA1
DYNC1H1	0	0.54246	0.276	0.359	0	OSA1
TAF7	0	0.541102	0.325	0.441	0	OSA1
CDC37	0	0.539128	0.345	0.455	0	OSA1
TCF25	0	0.535721	0.305	0.418	0	OSA1
SREK1	0	0.532155	0.227	0.315	0	OSA1
VGLL4	0	0.525504	0.246	0.325	0	OSA1
MAN1B1	0	0.514228	0.194	0.266	0	OSA1
IP6K2	0	0.507793	0.246	0.34	0	OSA1
NDUFS7	0	0.5077	0.447	0.573	0	OSA1
TUFM	0	0.506694	0.459	0.552	0	OSA1
SF3B1	0	0.505212	0.257	0.367	0	OSA1
CDH11	0	0.494711	0.33	0.452	0	OSA1
N4BP2L2	0	0.486763	0.36	0.479	0	OSA1
RAD23A	0	0.484577	0.312	0.423	0	OSA1
FKBP8	0	0.477271	0.31	0.435	0	OSA1
NOP56	0	0.47542	0.343	0.453	0	OSA1
SEC31A	0	0.474936	0.339	0.471	0	OSA1
C19orf24	0	0.474497	0.312	0.414	0	OSA1
TMEM14A	0	0.455615	0.308	0.426	0	OSA1
PNISR	0	0.433998	0.351	0.496	0	OSA1
TMEM9	0	0.432281	0.204	0.318	0	OSA1
P3H1	0	0.419837	0.24	0.363	0	OSA1
PNN	0	0.410955	0.281	0.42	0	OSA1
DPP7	0	0.406637	0.243	0.368	0	OSA1
NDUFS2	0	0.403315	0.208	0.326	0	OSA1
EWSR1	0	0.387343	0.222	0.341	0	OSA1
DHX36	0	0.381994	0.225	0.37	0	OSA1
FAT1	0	0.379723	0.241	0.379	0	OSA1
SRSF5	0	0.372859	0.386	0.526	0	OSA1
NDUFA3	0	0.371456	0.353	0.517	0	OSA1
DDX5	0	0.368899	0.506	0.655	0	OSA1
AKAP9	0	0.361606	0.298	0.449	0	OSA1
C19orf70	0	0.361499	0.45	0.6	0	OSA1
DHX29	0	0.353295	0.214	0.354	0	OSA1
GRN	0	0.349731	0.401	0.568	0	OSA1
U2SURP	0	0.348938	0.273	0.433	0	OSA1
TCP1	0	0.343746	0.235	0.362	0	OSA1
COMMD3	0	0.342437	0.216	0.355	0	OSA1
PPP4C	0	0.333389	0.212	0.353	0	OSA1
CFDP1	0	0.331871	0.251	0.391	0	OSA1
BBX	0	0.324043	0.187	0.328	0	OSA1
USP16	0	0.321772	0.25	0.407	0	OSA1
NELFE	0	0.31827	0.246	0.388	0	OSA1
RBM39	0	0.311556	0.486	0.665	0	OSA1
UBE2B	0	0.300299	0.236	0.399	0	OSA1
GANAB	0	0.298801	0.218	0.364	0	OSA1
ATP6AP2	0	0.296632	0.379	0.545	0	OSA1
CHID1	0	0.290396	0.222	0.392	0	OSA1
GOLGA4	0	0.286453	0.226	0.393	0	OSA1
DNAJC19	0	0.270187	0.212	0.367	0	OSA1
CCDC85B	0	0.269426	0.279	0.453	0	OSA1
HIKESHI	0	0.269397	0.241	0.413	0	OSA1
TPR	0	0.263012	0.27	0.46	0	OSA1
AUP1	0	0.259716	0.259	0.435	0	OSA1
PLOD1	0	0.25463	0.231	0.393	0	OSA1
EIF1B	0	0.248454	0.229	0.399	0	OSA1
DDOST	0	0.242875	0.268	0.44	0	OSA1
MED10	0	0.236129	0.233	0.416	0	OSA1
SRP19	0	0.23088	0.183	0.343	0	OSA1
SEC62	0	0.230761	0.497	0.706	0	OSA1
SMIM26	0	0.22979	0.309	0.495	0	OSA1
EIF5B	0	0.229675	0.392	0.59	0	OSA1
SELENOS	0	0.227397	0.35	0.56	0	OSA1
CMSS1	0	0.227103	0.166	0.324	0	OSA1
REX1BD	0	0.217406	0.238	0.416	0	OSA1
CWC15	0	0.217344	0.247	0.435	0	OSA1
PET100	0	0.212479	0.273	0.474	0	OSA1
HNRNPA3	0	0.207167	0.324	0.512	0	OSA1
RBMX	0	0.206833	0.26	0.435	0	OSA1
COA4	0	0.186995	0.233	0.412	0	OSA1
TERF2IP	0	0.182473	0.214	0.406	0	OSA1
NDUFV3	0	0.17586	0.2	0.373	0	OSA1
COMT	0	0.173256	0.219	0.402	0	OSA1
CRNDE	0	0.167807	0.218	0.411	0	OSA1
NSA2	0	0.167276	0.254	0.451	0	OSA1
ARF1	0	0.16422	0.371	0.575	0	OSA1
DDX46	0	0.154865	0.263	0.477	0	OSA1
IFT20	0	0.15154	0.189	0.371	0	OSA1
NDUFV1	0	0.149239	0.187	0.361	0	OSA1
C11orf58	0	0.146744	0.384	0.613	0	OSA1
SMIM10L1	0	0.143968	0.142	0.308	0	OSA1
HNRNPA0	0	0.140421	0.255	0.48	0	OSA1
BTG3	0	0.1376	0.16	0.337	0	OSA1
COTL1	0	0.135416	0.233	0.446	0	OSA1
NDUFAF8	0	0.135125	0.281	0.495	0	OSA1
ITM2C	0	0.13457	0.188	0.375	0	OSA1
TSEN34	0	0.130829	0.131	0.292	0	OSA1
RTF1	0	0.12798	0.285	0.504	0	OSA1
DGUOK	0	0.117446	0.339	0.562	0	OSA1
POLR2E	0	0.105572	0.296	0.517	0	OSA1
REEP5	0	0.105431	0.309	0.543	0	OSA1
TIMMDC1	0	0.104381	0.133	0.305	0	OSA1
TMEM98	0	0.0978036	0.153	0.333	0	OSA1
SF3B2	0	0.0961725	0.255	0.484	0	OSA1
ITPA	0	0.0955553	0.178	0.376	0	OSA1
COPRS	0	0.0935108	0.189	0.389	0	OSA1
DYNC1I2	0	0.0927005	0.229	0.454	0	OSA1
SYF2	0	0.092508	0.222	0.437	0	OSA1
NDUFS4	0	0.0887217	0.283	0.516	0	OSA1
CSDE1	0	0.0854832	0.227	0.43	0	OSA1
NDUFS3	0	0.083077	0.208	0.424	0	OSA1
BNIP3L	0	0.0806027	0.197	0.412	0	OSA1
TMEM219	0	0.0713491	0.211	0.428	0	OSA1
TTC1	0	0.0696815	0.139	0.322	0	OSA1
ISOC2	0	0.0615296	0.187	0.397	0	OSA1
PFDN1	0	0.0551204	0.164	0.371	0	OSA1
UFC1	0	0.0522733	0.277	0.524	0	OSA1
HNRNPM	0	0.0507723	0.282	0.516	0	OSA1
PRRC2C	0	0.0479559	0.234	0.478	0	OSA1
SLTM	0	0.0475925	0.202	0.417	0	OSA1
ERCC1	0	0.0475131	0.14	0.333	0	OSA1
XRCC5	0	0.0472291	0.231	0.459	0	OSA1
RNH1	0	0.04605	0.227	0.448	0	OSA1
PRPF38B	0	0.0440758	0.186	0.399	0	OSA1
ZNF706	0	0.039535	0.278	0.506	0	OSA1
PAIP2	0	0.0346494	0.197	0.411	0	OSA1
SRPRB	0	0.0333193	0.183	0.411	0	OSA1
PFDN2	0	0.0326204	0.37	0.615	0	OSA1
EBNA1BP2	9.88131291682493e-324	0.10293	0.184	0.368	4.43977270665861e-319	OSA1
LARP6	1.48219693752374e-323	0.255564	0.219	0.384	6.65965905998791e-319	OSA1
ATF6B	2.96439387504748e-323	0.897475	0.24	0.2	1.33193181199758e-318	OSA1
TMEM165	3.95252516672997e-323	0.0838828	0.169	0.36	1.77590908266344e-318	OSA1
CSNK2B	5.43472210425371e-323	0.302082	0.435	0.602	2.44187498866224e-318	OSA1
PRKD3	7.90505033345994e-323	1.00554	0.215	0.157	3.55181816532689e-318	OSA1
NT5C	1.48219693752374e-322	0.299637	0.169	0.301	6.65965905998791e-318	OSA1
ALKBH5	2.42092166462211e-322	1.15328	0.433	0.284	1.08774431313136e-317	OSA1
KPNB1	3.2114266979681e-322	0.234094	0.203	0.36	1.44292612966405e-317	OSA1
NUDCD2	3.65608577922522e-322	0.13927	0.189	0.363	1.64271590146369e-317	OSA1
ASPH	3.70549234380935e-322	0.0507015	0.205	0.416	1.66491476499698e-317	OSA1
NFIC	6.32404026676796e-322	0.900822	0.522	0.459	2.84145453226151e-317	OSA1
DARS	9.48606040015193e-322	0.201554	0.188	0.349	4.26218179839227e-317	OSA1
PIGL	1.67488253940183e-321	1.18221	0.315	0.181	7.52541473778634e-317	OSA1
UBE2G2	2.61854792295861e-321	0.664695	0.206	0.236	1.17653976726453e-316	OSA1
DNAJC7	2.83593680712876e-321	0.183023	0.147	0.303	1.27421476681102e-316	OSA1
PIN4	7.83588114304217e-321	0.0443878	0.183	0.386	3.52073975638028e-316	OSA1
EIF2AK4	1.26579618464527e-320	0.107005	0.153	0.33	5.68734883722968e-316	OSA1
UQCRC2	1.57804567281694e-320	0.498096	0.302	0.391	7.0903170125338e-316	OSA1
MFGE8	3.64818072889176e-320	0.589047	0.285	0.354	1.63916408329836e-315	OSA1
C7orf50	4.35815306196564e-320	0.603667	0.292	0.353	1.95816175227178e-315	OSA1
PHB	4.55232086078125e-320	0.197856	0.34	0.527	2.04540328595762e-315	OSA1
CIR1	2.36153497399199e-319	0.170823	0.17	0.34	1.06106127916434e-314	OSA1
TTC3	3.54284593319841e-319	0.283621	0.433	0.607	1.59183610624538e-314	OSA1
TMEM126A	7.1489322690645e-319	0.165606	0.178	0.345	3.21208675781337e-314	OSA1
CCT8	9.83818098594299e-319	0.0902358	0.28	0.488	4.42039309879404e-314	OSA1
PRPSAP2	1.00333863226149e-318	1.23442	0.51	0.266	4.50810080861409e-314	OSA1
HOOK2	1.09111433490164e-318	0.949417	0.215	0.154	4.90248581814657e-314	OSA1
COMMD2	1.42462346781386e-318	0.347609	0.135	0.237	6.40097570323445e-314	OSA1
SNHG8	2.83389137535497e-318	0.827455	0.444	0.42	1.27329573386074e-313	OSA1
CLN5	7.61827486998785e-318	0.312009	0.158	0.278	3.42296708183424e-313	OSA1
IRF2BP2	1.16005872545056e-317	0.835052	0.253	0.241	5.21225985932191e-313	OSA1
ZNF593	2.81891179903871e-317	0.0511564	0.173	0.366	1.26656526042608e-312	OSA1
LARS	5.76929051391061e-317	0.389625	0.192	0.299	2.59219992080518e-312	OSA1
PLEKHJ1	7.5905647041752e-317	0.485953	0.203	0.286	3.41051662723296e-312	OSA1
C5orf15	8.78727124297168e-317	0.0650323	0.148	0.33	3.94820884217961e-312	OSA1
SLC17A9	1.23138461122556e-316	0.989035	0.214	0.153	5.53273419669756e-312	OSA1
MAP4	1.29490139421552e-316	0.156513	0.172	0.345	5.81812145434977e-312	OSA1
RTL8C	1.6627118250953e-316	0.227797	0.181	0.332	7.4707305013357e-312	OSA1
STX10	4.04424993607734e-316	0.346232	0.197	0.316	1.81712193877891e-311	OSA1
MALAT1	7.26124801470733e-316	0.929338	1	0.999	3.26255134548815e-311	OSA1
FLII	1.36694812670846e-315	1.0361	0.272	0.186	6.14183462811379e-311	OSA1
URI1	2.38263177963633e-315	0.713571	0.291	0.312	1.0705402849084e-310	OSA1
BDP1	4.40124570968808e-315	0.483902	0.209	0.299	1.97752370981995e-310	OSA1
NOC2L	7.69299150852763e-315	0.641689	0.23	0.269	3.45653801469655e-310	OSA1
MSRB2	1.14925445937018e-314	0.242409	0.191	0.339	5.16371521139617e-310	OSA1
CD151	1.16491180333852e-314	0.131773	0.361	0.571	5.23406522358032e-310	OSA1
NSMCE1	2.63977925378512e-314	0.381538	0.25	0.366	0	OSA1
GOLGB1	3.24955080416708e-314	0.414293	0.23	0.339	0	OSA1
ZNF207	4.18789630870865e-314	0.384655	0.181	0.287	0	OSA1
COPB2	1.09030521643916e-313	0.236813	0.157	0.293	0	OSA1
PRPF31	2.35770864687683e-313	0.267316	0.152	0.284	0	OSA1
CFAP20	2.77077135306647e-313	0.242973	0.123	0.249	0	OSA1
DNPH1	5.51338886344154e-313	0.0443646	0.23	0.438	2.48e-308	OSA1
NOP53	6.87566656101913e-313	0.0493501	0.288	0.51	3.09e-308	OSA1
PTRHD1	1.08683034852881e-312	0.17278	0.191	0.356	4.88e-308	OSA1
CGGBP1	1.18859206837847e-312	0.636088	0.238	0.278	5.34e-308	OSA1
LSM2	1.58439365776773e-312	0.447329	0.392	0.508	7.12e-308	OSA1
PTH1R	1.69300693713978e-312	0.923459	0.399	0.367	7.61e-308	OSA1
CDC5L	1.34623294843061e-311	0.0844875	0.153	0.332	6.05e-307	OSA1
MFSD10	2.52700688869715e-311	0.731849	0.252	0.259	1.14e-306	OSA1
METTL9	2.73818339489644e-311	0.0832414	0.136	0.306	1.23e-306	OSA1
MPV17	8.89020599357728e-311	0.151453	0.122	0.27	3.99e-306	OSA1
AHNAK	9.85183406551965e-311	0.165337	0.215	0.393	4.43e-306	OSA1
AKAP10	1.10459788232691e-310	1.08766	0.195	0.085	4.96e-306	OSA1
TSPAN4	3.63512579197618e-310	0.0355932	0.147	0.338	1.63e-305	OSA1
NDUFC2	0	0.604994	0.717	0.769	7.48e-305	OSA1
NOP58	0	0.249313	0.179	0.317	8.79e-305	OSA1
G3BP1	0	0.471552	0.182	0.259	9.42e-305	OSA1
GOLGA8B	0	1.14782	0.192	0.06	1.34e-304	OSA1
DUSP1	0	1.06749	0.718	0.553	3e-304	OSA1
NONO	0	0.117585	0.168	0.343	4.15e-304	OSA1
VMP1	0	0.104936	0.199	0.4	9.87e-304	OSA1
GNL3	3.19e-308	0.249365	0.188	0.331	1.43e-303	OSA1
AL031777.3	3.22e-308	1.38068	0.268	0.129	1.45e-303	OSA1
KLF4	1.71e-307	0.927284	0.222	0.196	7.66e-303	OSA1
TRAPPC1	1.72e-307	0.353093	0.437	0.583	7.74e-303	OSA1
MRPS25	2.08e-307	0.49185	0.17	0.238	9.35e-303	OSA1
EIF4A2	2.86e-307	0.816244	0.568	0.521	1.28e-302	OSA1
RHOBTB3	3.94e-307	0.240249	0.186	0.333	1.77e-302	OSA1
WDR83OS	4.24e-307	0.114065	0.443	0.659	1.9e-302	OSA1
SLC25A36	3.29e-306	0.621161	0.177	0.208	1.48e-301	OSA1
DCP1A	4.56e-306	0.967577	0.249	0.176	2.05e-301	OSA1
TBCA	5.84e-306	0.175111	0.473	0.679	2.62e-301	OSA1
DYNC1LI2	6.84e-306	0.135089	0.148	0.31	3.07e-301	OSA1
DCAF13	7.32e-306	0.161648	0.188	0.349	3.29e-301	OSA1
IQGAP1	9.89e-305	0.403468	0.186	0.286	4.44e-300	OSA1
PAXX	6.01e-304	0.0393495	0.166	0.36	2.7e-299	OSA1
SON	1.1e-303	0.402844	0.618	0.752	4.95e-299	OSA1
ZNF638	1.31e-303	0.614736	0.217	0.257	5.91e-299	OSA1
HRAS	1.79e-303	0.0703006	0.119	0.288	8.04e-299	OSA1
GTF2I	1.99e-303	0.321116	0.205	0.333	8.94e-299	OSA1
HSPA9	2.4e-303	0.0628157	0.162	0.349	1.08e-298	OSA1
RTL8A	5.47e-303	0.294572	0.169	0.295	2.46e-298	OSA1
MAGED2	7.68e-303	0.211048	0.391	0.578	3.45e-298	OSA1
ATP1A1	9.43e-303	0.453538	0.225	0.333	4.24e-298	OSA1
TM2D3	1.04e-302	0.564899	0.233	0.28	4.65e-298	OSA1
MAGEH1	1.15e-302	0.49054	0.192	0.263	5.18e-298	OSA1
FLCN	1.85e-302	1.04457	0.208	0.113	8.32e-298	OSA1
NCBP2-AS2	2.99e-302	0.513197	0.181	0.244	1.34e-297	OSA1
NSRP1	3.24e-302	0.227706	0.187	0.34	1.46e-297	OSA1
MYCBP2	3.51e-302	0.325145	0.18	0.299	1.58e-297	OSA1
CCT6A	4.27e-302	0.406598	0.402	0.518	1.92e-297	OSA1
B3GAT3	4.71e-302	0.462592	0.194	0.272	2.12e-297	OSA1
NEU1	1.26e-301	0.784559	0.265	0.261	5.67e-297	OSA1
MFF	1.63e-301	0.111989	0.109	0.259	7.32e-297	OSA1
SNRNP70	1.7e-301	0.186964	0.174	0.326	7.62e-297	OSA1
HSPA5	2.58e-301	0.673277	0.614	0.677	1.16e-296	OSA1
CCDC12	4.69e-301	0.287885	0.158	0.281	2.11e-296	OSA1
GCSH	1.36e-300	0.223894	0.183	0.322	6.11e-296	OSA1
TAF9	3.91e-300	0.185676	0.165	0.312	1.76e-295	OSA1
UBA1	4.08e-300	0.70069	0.262	0.283	1.83e-295	OSA1
TRMT10C	5.43e-300	0.165592	0.13	0.272	2.44e-295	OSA1
ARGLU1	6.13e-300	0.501784	0.476	0.574	2.75e-295	OSA1
RNF145	7.09e-300	0.088247	0.141	0.31	3.19e-295	OSA1
PSMD11	9.65e-300	0.0500701	0.113	0.279	4.34e-295	OSA1
MRPS23	1.48e-299	0.18077	0.142	0.286	6.66e-295	OSA1
ZSWIM7	2.09e-299	0.874763	0.434	0.367	9.41e-295	OSA1
RAB11B	2.59e-299	0.1499	0.147	0.305	1.16e-294	OSA1
POLR1D	3.8e-299	0.402889	0.29	0.403	1.71e-294	OSA1
NSD3	8.71e-299	0.193756	0.207	0.37	3.91e-294	OSA1
TIMP2	2e-298	0.456034	0.329	0.441	8.99e-294	OSA1
ODF2L	2.1e-298	0.499003	0.236	0.317	9.46e-294	OSA1
SEZ6L2	2.2e-298	1.1916	0.311	0.162	9.87e-294	OSA1
PDHA1	3.25e-298	0.0668213	0.136	0.31	1.46e-293	OSA1
ANKRD36C	4.38e-298	1.01491	0.243	0.166	1.97e-293	OSA1
NIFK	9.15e-298	0.12886	0.203	0.38	4.11e-293	OSA1
ZFAND6	1.39e-297	0.0910771	0.142	0.307	6.23e-293	OSA1
AAMDC	2.22e-297	0.0509411	0.176	0.368	9.97e-293	OSA1
ZNRD1	3.5e-297	0.223269	0.158	0.293	1.57e-292	OSA1
ARMCX3	5.75e-297	0.0527586	0.159	0.344	2.58e-292	OSA1
TKT	7.19e-297	0.945215	0.503	0.402	3.23e-292	OSA1
APP	8.26e-297	0.280064	0.353	0.512	3.71e-292	OSA1
VKORC1	8.79e-297	0.0770357	0.429	0.65	3.95e-292	OSA1
OTUB1	1.57e-296	0.222763	0.138	0.267	7.06e-292	OSA1
DRG2	2.28e-296	1.00812	0.392	0.284	1.03e-291	OSA1
ZCCHC11	3.4e-296	0.740958	0.194	0.192	1.53e-291	OSA1
WDR18	1.34e-295	0.595448	0.231	0.273	6.01e-291	OSA1
CEBPD	1.41e-295	0.972087	0.489	0.48	6.32e-291	OSA1
USP11	2.39e-295	0.836622	0.281	0.247	1.07e-290	OSA1
AAMP	2.47e-295	0.331117	0.163	0.269	1.11e-290	OSA1
MIDN	9.83e-295	0.863769	0.212	0.196	4.42e-290	OSA1
YTHDF2	9.97e-295	0.0868953	0.151	0.325	4.48e-290	OSA1
TATDN1	2.38e-294	0.0950944	0.167	0.339	1.07e-289	OSA1
WIPI2	3.81e-294	0.946137	0.333	0.256	1.71e-289	OSA1
MED19	4.09e-294	0.10367	0.124	0.281	1.84e-289	OSA1
STAT3	3.54e-293	0.668281	0.21	0.236	1.59e-288	OSA1
RBBP7	5.62e-293	0.0767173	0.181	0.363	2.53e-288	OSA1
PGRMC2	6.15e-293	0.223058	0.157	0.294	2.76e-288	OSA1
CHTOP	1.18e-292	0.114527	0.139	0.299	5.29e-288	OSA1
HIST1H2BD	1.47e-292	1.23699	0.274	0.138	6.59e-288	OSA1
SDF2	1.71e-292	0.199805	0.142	0.276	7.69e-288	OSA1
ATG12	2.14e-292	0.0845516	0.132	0.297	9.62e-288	OSA1
SNHG15	5.9e-292	0.527975	0.172	0.237	2.65e-287	OSA1
STX16	4.9e-291	0.933731	0.194	0.125	2.2e-286	OSA1
SMCO4	9.97e-291	0.347457	0.196	0.307	4.48e-286	OSA1
RNF126	1.07e-290	0.377975	0.152	0.239	4.79e-286	OSA1
HERPUD1	1.07e-290	0.295627	0.211	0.353	4.81e-286	OSA1
HES4	1.42e-290	0.51881	0.3	0.428	6.4e-286	OSA1
PRELP	1.81e-290	1.27359	0.494	0.224	8.12e-286	OSA1
TEX264	3.83e-290	0.0856545	0.129	0.293	1.72e-285	OSA1
DHPS	4.71e-290	0.32516	0.169	0.28	2.12e-285	OSA1
SLC35B1	6.56e-290	0.0448728	0.114	0.279	2.95e-285	OSA1
MYDGF	7.86e-290	0.0580262	0.479	0.709	3.53e-285	OSA1
NCBP2	7.96e-290	0.0404123	0.126	0.298	3.57e-285	OSA1
AGPAT2	9.32e-290	0.274899	0.118	0.223	4.19e-285	OSA1
TMEM203	9.12e-289	0.0956938	0.107	0.257	4.1e-284	OSA1
SFPQ	1.27e-288	0.234961	0.339	0.504	5.72e-284	OSA1
XRRA1	1.3e-288	0.970155	0.201	0.123	5.86e-284	OSA1
MT1E	3.22e-288	1.14065	0.615	0.339	1.45e-283	OSA1
TRABD	4.27e-288	0.530439	0.166	0.212	1.92e-283	OSA1
NELFCD	4.33e-288	0.499323	0.17	0.228	1.95e-283	OSA1
TNRC6A	5.3e-288	0.867299	0.183	0.136	2.38e-283	OSA1
POLR2B	1.03e-287	0.583126	0.188	0.229	4.61e-283	OSA1
MAP1LC3A	1.47e-287	0.109354	0.131	0.287	6.59e-283	OSA1
KDM5A	1.71e-287	0.533097	0.177	0.231	7.71e-283	OSA1
TIMM44	3.54e-287	0.411062	0.149	0.234	1.59e-282	OSA1
NBEAL1	4.64e-287	0.448337	0.188	0.262	2.09e-282	OSA1
TARDBP	8.92e-287	0.604975	0.167	0.196	4.01e-282	OSA1
CD2BP2	1.17e-285	0.160592	0.121	0.258	5.24e-281	OSA1
FXR1	1.78e-285	0.161123	0.155	0.299	8.02e-281	OSA1
PALLD	2.74e-285	0.150196	0.174	0.334	1.23e-280	OSA1
INTS11	8.32e-285	0.350688	0.161	0.257	3.74e-280	OSA1
COA5	2.41e-284	0.135224	0.135	0.282	1.08e-279	OSA1
PLXNB2	2.79e-284	0.848324	0.23	0.194	1.25e-279	OSA1
PPP1R12A	2.92e-284	0.191487	0.148	0.286	1.31e-279	OSA1
LMF2	4.9e-284	0.414957	0.157	0.235	2.2e-279	OSA1
EXOSC4	5.95e-284	0.0477662	0.121	0.285	2.67e-279	OSA1
MCL1	1.07e-283	0.828742	0.227	0.223	4.81e-279	OSA1
NDUFAF2	1.48e-283	0.154706	0.162	0.319	6.66e-279	OSA1
FOSL2	2.29e-283	0.634091	0.215	0.249	1.03e-278	OSA1
SLC25A39	3.32e-283	0.352888	0.216	0.328	1.49e-278	OSA1
TCF4	3.34e-283	0.307008	0.193	0.317	1.5e-278	OSA1
NTM	8.76e-283	1.37931	0.21	0.084	3.94e-278	OSA1
CMC1	4.96e-282	0.0639524	0.111	0.267	2.23e-277	OSA1
NME1	6.56e-282	0.0897843	0.356	0.559	2.95e-277	OSA1
ID2	7.46e-282	0.910024	0.532	0.487	3.35e-277	OSA1
ANKRD11	1.01e-281	0.358895	0.207	0.317	4.54e-277	OSA1
MZT2A	1.27e-281	0.374455	0.432	0.555	5.69e-277	OSA1
DST	1.69e-281	0.610483	0.243	0.295	7.59e-277	OSA1
SNRPD2	5.4e-281	0.0643748	0.527	0.748	2.43e-276	OSA1
CEBPZ	2.07e-280	0.205136	0.183	0.33	9.32e-276	OSA1
MT1M	2.66e-280	1.26331	0.475	0.216	1.19e-275	OSA1
CHCHD7	1.05e-279	0.292203	0.15	0.26	4.74e-275	OSA1
DDX21	1.06e-279	0.148502	0.165	0.321	4.74e-275	OSA1
DDAH2	1.25e-279	0.404423	0.237	0.34	5.62e-275	OSA1
DYNLT3	2.86e-279	0.206139	0.202	0.348	1.28e-274	OSA1
YIPF4	4.23e-279	0.137938	0.13	0.27	1.9e-274	OSA1
AC245297.3	1.16e-278	0.689606	0.184	0.189	5.2e-274	OSA1
FAM133B	1.49e-278	0.159055	0.166	0.323	6.69e-274	OSA1
TP53I3	1.97e-278	0.152583	0.128	0.269	8.87e-274	OSA1
RARS	3.81e-278	0.150444	0.114	0.249	1.71e-273	OSA1
CFAP36	4.29e-278	0.0647806	0.114	0.269	1.93e-273	OSA1
IMPAD1	5.55e-278	0.209343	0.155	0.288	2.49e-273	OSA1
DAZAP1	7.96e-278	0.51617	0.158	0.208	3.58e-273	OSA1
PSMD3	1.3e-277	0.190432	0.144	0.28	5.85e-273	OSA1
LMO4	1.62e-277	0.0843507	0.178	0.357	7.28e-273	OSA1
NIT2	1.78e-277	0.384901	0.128	0.201	8.01e-273	OSA1
DEGS1	2.58e-277	0.0406424	0.145	0.315	1.16e-272	OSA1
FAM46A	5.74e-277	0.54779	0.193	0.29	2.58e-272	OSA1
TMA16	7.76e-277	0.0515449	0.121	0.284	3.49e-272	OSA1
USE1	8.75e-277	0.216093	0.12	0.24	3.93e-272	OSA1
CCS	1.05e-276	0.474301	0.168	0.232	4.73e-272	OSA1
BCLAF1	1.47e-276	0.104177	0.128	0.283	6.62e-272	OSA1
NAP1L4	1.81e-276	0.0643469	0.114	0.271	8.13e-272	OSA1
HSPD1	2.08e-276	0.543494	0.48	0.559	9.35e-272	OSA1
MEF2C	2.18e-276	0.331889	0.285	0.432	9.78e-272	OSA1
LUZP1	3.51e-276	0.251403	0.155	0.278	1.58e-271	OSA1
TMTC2	5.08e-276	1.03696	0.179	0.092	2.28e-271	OSA1
C4orf48	6.91e-276	0.556864	0.326	0.385	3.11e-271	OSA1
ZFP36L2	1.36e-275	0.469297	0.276	0.385	6.1e-271	OSA1
RAI1	8.93e-275	1.0323	0.205	0.108	4.01e-270	OSA1
C20orf27	9.26e-275	0.111643	0.156	0.312	4.16e-270	OSA1
USP34	1.58e-274	0.506705	0.185	0.242	7.09e-270	OSA1
INSC	2.64e-274	0.691294	0.205	0.209	1.18e-269	OSA1
RBCK1	3.03e-274	0.218376	0.137	0.26	1.36e-269	OSA1
HNRNPA1P48	8.29e-274	0.215471	0.138	0.264	3.73e-269	OSA1
CLNS1A	1.65e-273	0.383089	0.348	0.462	7.41e-269	OSA1
FDX1	2.81e-273	0.116127	0.17	0.334	1.26e-268	OSA1
COX20	3.74e-273	0.491849	0.279	0.354	1.68e-268	OSA1
HMG20B	7.37e-273	0.318044	0.202	0.318	3.31e-268	OSA1
HIST1H2BC	7.97e-273	1.16966	0.237	0.122	3.58e-268	OSA1
WLS	1.3e-272	0.188034	0.143	0.275	5.85e-268	OSA1
RUNX2	1.69e-272	0.561263	0.535	0.587	7.58e-268	OSA1
PLOD2	1.78e-272	0.0314061	0.176	0.368	7.98e-268	OSA1
FNBP4	1.85e-272	0.685656	0.198	0.205	8.3e-268	OSA1
EIF4B	3.32e-272	0.109548	0.14	0.294	1.49e-267	OSA1
PRMT2	3.43e-272	0.0946375	0.169	0.336	1.54e-267	OSA1
EIF3F	4.22e-272	0.157474	0.379	0.559	1.89e-267	OSA1
ZNF302	5.1e-272	0.847618	0.181	0.13	2.29e-267	OSA1
MIR4458HG	7.47e-272	0.723798	0.237	0.24	3.36e-267	OSA1
GADD45A	3.1e-271	0.510218	0.181	0.281	1.39e-266	OSA1
TROVE2	3.56e-271	0.0539921	0.11	0.265	1.6e-266	OSA1
DEXI	3.57e-271	0.338483	0.134	0.223	1.61e-266	OSA1
C21orf59	3.71e-271	0.233786	0.119	0.229	1.67e-266	OSA1
RNMT	8.2e-271	0.55727	0.227	0.28	3.69e-266	OSA1
BOP1	1.01e-270	0.475074	0.155	0.215	4.55e-266	OSA1
MAZ	1.08e-270	0.16656	0.128	0.263	4.85e-266	OSA1
FBXO9	1.53e-270	0.287258	0.131	0.236	6.86e-266	OSA1
POM121C	1.78e-270	0.950714	0.2	0.127	7.99e-266	OSA1
AL592463.1	4.98e-270	1.14567	0.155	0.042	2.24e-265	OSA1
NAE1	6.84e-270	0.0765258	0.102	0.248	3.07e-265	OSA1
ALG3	6.9e-270	0.0652387	0.091	0.235	3.1e-265	OSA1
YIPF2	9.44e-270	0.13518	0.136	0.278	4.24e-265	OSA1
SNX5	9.54e-270	0.35674	0.131	0.218	4.28e-265	OSA1
SRSF4	1e-269	0.152784	0.151	0.295	4.5e-265	OSA1
PER1	1.17e-269	1.10643	0.214	0.102	5.24e-265	OSA1
EMILIN1	1.81e-269	0.0715005	0.218	0.405	8.15e-265	OSA1
IFRD2	2.34e-269	0.462129	0.154	0.213	1.05e-264	OSA1
IFT57	1.48e-268	0.0308212	0.099	0.253	6.63e-264	OSA1
CRLS1	1.6e-268	0.0672623	0.095	0.239	7.21e-264	OSA1
UBC	4.37e-268	0.101529	0.515	0.753	1.97e-263	OSA1
ACADVL	1.12e-267	0.134138	0.159	0.31	5.05e-263	OSA1
EIF2AK1	1.17e-267	0.486752	0.165	0.218	5.27e-263	OSA1
IMPDH2	2.79e-267	0.538929	0.341	0.408	1.25e-262	OSA1
VEGFA	2.94e-267	1.24561	0.25	0.164	1.32e-262	OSA1
HIST2H2BE	3.48e-267	1.18581	0.216	0.122	1.57e-262	OSA1
TTC37	7.4e-267	0.623917	0.182	0.205	3.32e-262	OSA1
SP7	1.22e-266	0.359481	0.172	0.267	5.49e-262	OSA1
APMAP	2.16e-266	0.164924	0.148	0.287	9.69e-262	OSA1
NASP	3.15e-266	0.132145	0.259	0.43	1.42e-261	OSA1
CBLN4	6.55e-266	1.29488	0.285	0.106	2.94e-261	OSA1
ATP5ME	7.94e-266	0.55126	0.708	0.756	3.57e-261	OSA1
CHPF	8.42e-266	0.467427	0.181	0.245	3.78e-261	OSA1
TMED4	8.48e-266	0.124521	0.12	0.257	3.81e-261	OSA1
MSN	2.99e-265	0.268197	0.219	0.346	1.34e-260	OSA1
TGS1	3.52e-265	0.205001	0.132	0.258	1.58e-260	OSA1
PI15	4.6e-265	1.37859	0.286	0.114	2.07e-260	OSA1
ANAPC5	9.94e-265	0.10974	0.132	0.281	4.46e-260	OSA1
C15orf61	1.62e-264	0.12479	0.116	0.253	7.28e-260	OSA1
CD320	1.79e-264	0.214418	0.222	0.371	8.05e-260	OSA1
RBM6	4.96e-264	0.850799	0.216	0.177	2.23e-259	OSA1
NR4A2	5.49e-264	1.23757	0.236	0.12	2.47e-259	OSA1
SREK1IP1	6.14e-264	0.141773	0.123	0.263	2.76e-259	OSA1
FOXK1	9.63e-264	1.08576	0.221	0.108	4.33e-259	OSA1
GOLGA2	1.29e-263	0.315192	0.156	0.257	5.78e-259	OSA1
MDH2	1.53e-263	0.777428	0.67	0.598	6.85e-259	OSA1
SDR39U1	2.08e-263	0.447856	0.138	0.189	9.34e-259	OSA1
PKN2	3.26e-263	0.638771	0.189	0.205	1.47e-258	OSA1
TMEM101	3.29e-263	0.0387827	0.119	0.275	1.48e-258	OSA1
TP53I13	7.25e-263	0.242212	0.134	0.246	3.26e-258	OSA1
SCRN2	8.69e-263	0.413738	0.128	0.191	3.91e-258	OSA1
HSD17B12	2.47e-262	0.103326	0.11	0.246	1.11e-257	OSA1
CARHSP1	3.47e-262	0.50264	0.342	0.412	1.56e-257	OSA1
SLC39A3	3.83e-262	0.290853	0.13	0.228	1.72e-257	OSA1
PRPF38A	4.52e-262	0.0839962	0.118	0.266	2.03e-257	OSA1
OXR1	4.9e-262	0.105007	0.125	0.271	2.2e-257	OSA1
HSPH1	5.06e-262	0.138634	0.126	0.288	2.27e-257	OSA1
CSNK2A1	6.49e-262	0.451888	0.15	0.209	2.92e-257	OSA1
WRB	7.94e-262	0.0527927	0.104	0.251	3.57e-257	OSA1
PEMT	2.4e-261	0.438259	0.244	0.322	1.08e-256	OSA1
TCEA2	3.76e-261	0.0862182	0.109	0.251	1.69e-256	OSA1
C1orf52	4.95e-261	0.393337	0.139	0.213	2.22e-256	OSA1
ARPP19	7.42e-261	0.209559	0.137	0.259	3.33e-256	OSA1
ZFAND2A	1.01e-260	0.697932	0.191	0.221	4.55e-256	OSA1
JUND	2.73e-260	0.935582	0.359	0.292	1.23e-255	OSA1
RAB6A	3e-260	0.471852	0.152	0.205	1.35e-255	OSA1
MDM4	3.08e-260	0.89497	0.224	0.176	1.38e-255	OSA1
PDXK	5.18e-260	0.0316836	0.112	0.272	2.33e-255	OSA1
GGNBP2	1.93e-259	0.204269	0.136	0.259	8.66e-255	OSA1
IMP4	2.32e-259	0.201183	0.142	0.27	1.04e-254	OSA1
ATAT1	2.96e-259	0.889846	0.162	0.096	1.33e-254	OSA1
MKNK1	3e-259	0.468379	0.144	0.203	1.35e-254	OSA1
TUBB2A	3.51e-259	0.541258	0.213	0.274	1.58e-254	OSA1
TIMM13	4.13e-259	0.181812	0.479	0.652	1.86e-254	OSA1
ARID4B	5.02e-259	0.414356	0.178	0.253	2.26e-254	OSA1
SAT1	5.57e-259	0.694909	0.405	0.537	2.5e-254	OSA1
GPANK1	1.32e-258	0.330352	0.138	0.225	5.92e-254	OSA1
SNRNP200	1.39e-258	0.447597	0.178	0.249	6.25e-254	OSA1
TCERG1	2.42e-258	0.342677	0.126	0.208	1.09e-253	OSA1
RND3	3.13e-258	0.202278	0.131	0.265	1.41e-253	OSA1
NSMCE2	4.03e-258	0.139356	0.104	0.224	1.81e-253	OSA1
MTX2	4.37e-258	0.069931	0.105	0.247	1.96e-253	OSA1
UBE2J2	7.61e-258	0.111644	0.107	0.243	3.42e-253	OSA1
PLPP5	1.15e-257	0.0538666	0.112	0.265	5.17e-253	OSA1
C8orf59	1.22e-257	0.19011	0.494	0.671	5.47e-253	OSA1
HAPLN1	5.62e-257	1.07171	0.37	0.252	2.53e-252	OSA1
SNAI2	9.54e-257	0.505554	0.289	0.366	4.29e-252	OSA1
MCFD2	1.64e-256	0.0322449	0.099	0.251	7.36e-252	OSA1
TANK	1.93e-256	0.198056	0.141	0.267	8.68e-252	OSA1
DDA1	2.01e-256	0.124485	0.089	0.215	9.02e-252	OSA1
PRNP	4.23e-256	0.043967	0.105	0.254	1.9e-251	OSA1
UNC45A	5.45e-256	0.646488	0.156	0.159	2.45e-251	OSA1
DDR2	7.82e-256	0.224018	0.144	0.265	3.52e-251	OSA1
CADM1	1.03e-255	0.289624	0.361	0.498	4.63e-251	OSA1
RUVBL1	1.27e-255	0.166063	0.116	0.237	5.71e-251	OSA1
ETFDH	1.29e-255	0.834809	0.159	0.106	5.78e-251	OSA1
AC245595.1	1.41e-255	0.831581	0.205	0.162	6.35e-251	OSA1
COPS3	3.83e-255	0.637429	0.39	0.406	1.72e-250	OSA1
LITAF	7.65e-255	0.242092	0.226	0.358	3.44e-250	OSA1
ABHD17A	7.72e-255	0.402946	0.119	0.184	3.47e-250	OSA1
EDIL3	1.51e-254	0.649287	0.187	0.207	6.78e-250	OSA1
EIF4G1	2.46e-254	0.258174	0.16	0.272	1.1e-249	OSA1
TRIR	3.25e-254	0.266035	0.535	0.68	1.46e-249	OSA1
DOHH	5.86e-254	0.732676	0.2	0.185	2.63e-249	OSA1
RPAIN	7.26e-254	0.0964951	0.104	0.241	3.26e-249	OSA1
CIAO1	2.78e-253	0.191473	0.13	0.251	1.25e-248	OSA1
PDCD2	3.02e-253	0.29533	0.147	0.24	1.36e-248	OSA1
MARK3	3.35e-253	0.445018	0.148	0.207	1.5e-248	OSA1
HIST1H4E	3.82e-253	1.39543	0.229	0.094	1.72e-248	OSA1
HIST1H2BN	6.21e-253	1.02621	0.204	0.123	2.79e-248	OSA1
ZSCAN16-AS1	1.01e-252	0.530411	0.239	0.285	4.55e-248	OSA1
CHMP2B	1.1e-252	0.164092	0.121	0.24	4.94e-248	OSA1
MMP2	1.8e-252	0.0543367	0.27	0.463	8.1e-248	OSA1
COPA	2.05e-252	0.413597	0.166	0.238	9.19e-248	OSA1
LSM7	4.38e-252	0.49524	0.661	0.722	1.97e-247	OSA1
CLK1	5.09e-252	0.699496	0.19	0.181	2.29e-247	OSA1
C19orf25	1.66e-251	0.325538	0.136	0.223	7.46e-247	OSA1
ZFYVE21	4.33e-251	0.0647182	0.092	0.228	1.94e-246	OSA1
NOL3	4.59e-251	0.300187	0.146	0.242	2.06e-246	OSA1
TBL1XR1	5.19e-251	0.554905	0.156	0.187	2.33e-246	OSA1
HIST1H2AC	1.36e-250	1.1352	0.386	0.235	6.12e-246	OSA1
RBM5	1.52e-250	0.786001	0.186	0.153	6.84e-246	OSA1
P3H4	2.28e-250	0.149941	0.145	0.284	1.03e-245	OSA1
ELAC2	4.01e-250	0.664549	0.156	0.156	1.8e-245	OSA1
TGOLN2	4.37e-250	0.090685	0.115	0.256	1.96e-245	OSA1
B9D1	2.7e-249	0.756581	0.292	0.266	1.21e-244	OSA1
UQCRFS1	5.67e-249	0.754569	0.632	0.574	2.55e-244	OSA1
CHD1	9.07e-249	0.620959	0.159	0.171	4.07e-244	OSA1
CARS2	1.07e-248	0.0848006	0.09	0.218	4.83e-244	OSA1
CCDC88A	1.13e-248	0.135505	0.17	0.316	5.08e-244	OSA1
IDH2	1.85e-248	0.0656825	0.271	0.45	8.31e-244	OSA1
SNHG18	3.56e-248	0.297959	0.14	0.235	1.6e-243	OSA1
RB1CC1	3.57e-248	0.345545	0.141	0.23	1.61e-243	OSA1
KARS	4.46e-248	0.348253	0.155	0.243	2e-243	OSA1
SPG7	5.18e-248	0.745518	0.172	0.148	2.33e-243	OSA1
NFKBIA	7.83e-248	0.585883	0.353	0.428	3.52e-243	OSA1
KMT2E	8.38e-248	0.0683035	0.128	0.278	3.77e-243	OSA1
PRRC2A	1.06e-247	0.812636	0.198	0.162	4.75e-243	OSA1
FUNDC1	1.5e-247	0.435606	0.198	0.264	6.74e-243	OSA1
PSMG4	1.6e-247	0.499659	0.168	0.214	7.2e-243	OSA1
VARS	4.98e-247	0.867244	0.202	0.152	2.24e-242	OSA1
SS18L2	5.52e-247	0.107184	0.103	0.23	2.48e-242	OSA1
C3orf58	5.84e-247	0.376313	0.133	0.2	2.62e-242	OSA1
AHCY	5.89e-247	0.0373976	0.093	0.235	2.65e-242	OSA1
ILF3-AS1	1.45e-246	0.84099	0.243	0.192	6.49e-242	OSA1
GDI1	1.48e-246	0.295805	0.133	0.223	6.67e-242	OSA1
EXOSC7	1.98e-246	0.126835	0.1	0.224	8.9e-242	OSA1
CDKN1A	4.69e-246	0.880671	0.175	0.172	2.11e-241	OSA1
SAP30BP	6.35e-246	0.247518	0.118	0.222	2.85e-241	OSA1
RRP15	8.5e-246	0.167812	0.095	0.205	3.82e-241	OSA1
NOL8	1.9e-245	0.500512	0.156	0.199	8.52e-241	OSA1
EZR	2.14e-245	0.188441	0.129	0.251	9.61e-241	OSA1
NSMCE3	2.37e-245	0.877133	0.214	0.171	1.07e-240	OSA1
ZNF37A	4.29e-245	0.797965	0.151	0.108	1.93e-240	OSA1
SNHG9	4.86e-245	0.204525	0.172	0.305	2.18e-240	OSA1
TMEM87A	1.34e-244	0.0958404	0.113	0.248	6.02e-240	OSA1
RHOB	1.48e-244	0.677001	0.313	0.332	6.67e-240	OSA1
TNRC6B	9.04e-244	0.133758	0.145	0.289	4.06e-239	OSA1
RHBDD2	9.63e-244	0.124074	0.109	0.235	4.33e-239	OSA1
GAA	1.44e-243	0.70313	0.181	0.169	6.45e-239	OSA1
THUMPD2	2.15e-243	0.654486	0.154	0.156	9.65e-239	OSA1
SPPL2B	2.62e-243	0.798795	0.173	0.132	1.18e-238	OSA1
TMEM119	6.09e-243	0.061889	0.191	0.36	2.74e-238	OSA1
PRR3	2.23e-242	0.857755	0.2	0.144	1e-237	OSA1
SNRPA	3.09e-242	0.0666435	0.087	0.217	1.39e-237	OSA1
2021-09-09	5.3e-242	0.26784	0.128	0.227	2.38e-237	OSA1
DDX42	6.53e-242	0.529016	0.139	0.162	2.93e-237	OSA1
AP2B1	7.87e-242	0.149014	0.104	0.225	3.54e-237	OSA1
RCC1L	8.32e-242	0.418092	0.136	0.196	3.74e-237	OSA1
ZFAND1	1.29e-241	0.219943	0.145	0.256	5.78e-237	OSA1
COL5A1	1.45e-241	0.0877858	0.339	0.528	6.52e-237	OSA1
C5orf24	2.87e-241	0.29919	0.129	0.214	1.29e-236	OSA1
CNPY3	3.36e-241	0.305646	0.134	0.225	1.51e-236	OSA1
IRF1	3.99e-241	0.960255	0.18	0.15	1.79e-236	OSA1
PCID2	4.81e-241	0.225505	0.093	0.184	2.16e-236	OSA1
MRTO4	6.77e-241	0.0849677	0.109	0.243	3.04e-236	OSA1
HSPE1	8.59e-241	0.371393	0.599	0.729	3.86e-236	OSA1
CTTN	9.4e-241	0.338256	0.144	0.229	4.22e-236	OSA1
SNHG21	1.68e-240	0.70174	0.155	0.142	7.55e-236	OSA1
WDR45	3.38e-240	0.0547096	0.106	0.251	1.52e-235	OSA1
PMPCA	3.66e-240	0.301029	0.106	0.184	1.65e-235	OSA1
ARL16	4.21e-240	0.0951116	0.101	0.227	1.89e-235	OSA1
IRS1	1.06e-239	0.768838	0.156	0.122	4.74e-235	OSA1
SGTA	1.46e-239	0.33158	0.119	0.197	6.55e-235	OSA1
LRP1	1.58e-239	0.0927348	0.156	0.31	7.11e-235	OSA1
YPEL3	1.88e-239	0.806689	0.315	0.273	8.45e-235	OSA1
BAG6	3.37e-239	0.494303	0.144	0.187	1.51e-234	OSA1
PPIL4	6.78e-239	0.0414222	0.086	0.221	3.05e-234	OSA1
ATPAF1	8.15e-239	0.0849499	0.091	0.218	3.66e-234	OSA1
GCC2	8.26e-239	0.524278	0.194	0.236	3.71e-234	OSA1
STX4	1.87e-238	0.6916	0.16	0.144	8.39e-234	OSA1
LOX	3.41e-238	0.0323019	0.153	0.313	1.53e-233	OSA1
ASH1L	3.83e-238	0.514545	0.202	0.244	1.72e-233	OSA1
IST1	4e-238	0.543309	0.137	0.159	1.8e-233	OSA1
PRKAR1A	1.11e-237	0.0794137	0.119	0.26	4.99e-233	OSA1
C16orf58	1.61e-237	0.69261	0.137	0.113	7.23e-233	OSA1
CCZ1	1.63e-237	0.120841	0.101	0.221	7.33e-233	OSA1
BCKDK	2.72e-237	0.347695	0.14	0.216	1.22e-232	OSA1
PDCD6IP	3.58e-237	0.596459	0.142	0.155	1.61e-232	OSA1
ADPGK	3.88e-237	0.567331	0.136	0.156	1.74e-232	OSA1
GAMT	5.02e-237	0.352026	0.184	0.266	2.26e-232	OSA1
NDUFB11	1.41e-236	0.637389	0.836	0.809	6.32e-232	OSA1
PUM1	1.92e-236	0.642356	0.162	0.16	8.65e-232	OSA1
PTPMT1	2.7e-236	0.142708	0.12	0.242	1.21e-231	OSA1
ACAA1	3.86e-236	0.268948	0.114	0.203	1.73e-231	OSA1
SPOP	4.02e-236	0.183998	0.108	0.215	1.81e-231	OSA1
GEMIN6	4.33e-236	0.051185	0.076	0.208	1.94e-231	OSA1
FAM104B	7.14e-236	0.269287	0.115	0.204	3.21e-231	OSA1
LRRFIP1	7.44e-236	0.173221	0.142	0.268	3.34e-231	OSA1
GOSR1	7.5e-236	0.356061	0.119	0.184	3.37e-231	OSA1
IFRD1	9.03e-236	0.60936	0.147	0.189	4.06e-231	OSA1
FGFR1OP2	1.44e-235	0.148471	0.095	0.204	6.46e-231	OSA1
LAS1L	1.88e-235	0.720237	0.189	0.169	8.45e-231	OSA1
UAP1	2.48e-235	0.120393	0.093	0.211	1.11e-230	OSA1
FUBP1	3.17e-235	0.346251	0.118	0.187	1.42e-230	OSA1
QSOX1	1.44e-234	0.628964	0.155	0.159	6.48e-230	OSA1
NAT14	2.58e-234	0.416499	0.11	0.154	1.16e-229	OSA1
HDDC3	3.53e-234	0.332526	0.119	0.188	1.59e-229	OSA1
NIPSNAP2	4.21e-234	0.428626	0.191	0.253	1.89e-229	OSA1
TRIM16L	7.66e-234	0.918901	0.196	0.113	3.44e-229	OSA1
UBE3A	1.32e-233	0.322688	0.136	0.219	5.92e-229	OSA1
EIF3B	2.32e-233	0.590727	0.161	0.185	1.04e-228	OSA1
EMG1	2.51e-233	0.0680142	0.084	0.208	1.13e-228	OSA1
SMARCC1	2.75e-233	0.124701	0.105	0.229	1.23e-228	OSA1
RMDN1	2.77e-233	0.0576675	0.095	0.226	1.24e-228	OSA1
C1orf131	2.9e-233	0.289048	0.126	0.212	1.3e-228	OSA1
IWS1	4.75e-233	0.51825	0.147	0.178	2.14e-228	OSA1
C15orf40	5.4e-233	0.107378	0.101	0.221	2.43e-228	OSA1
RABGGTB	6.84e-233	0.385199	0.125	0.183	3.07e-228	OSA1
TRA2A	1.25e-232	0.259495	0.144	0.251	5.6e-228	OSA1
KIDINS220	1.98e-232	0.444035	0.136	0.185	8.89e-228	OSA1
PSMD12	2.17e-232	0.0872637	0.092	0.218	9.75e-228	OSA1
GRINA	2.18e-232	0.056804	0.074	0.196	9.78e-228	OSA1
DNPEP	2.23e-232	0.270595	0.107	0.193	1e-227	OSA1
WNK1	2.84e-232	0.34076	0.134	0.209	1.27e-227	OSA1
NAA15	3.35e-232	0.242397	0.105	0.197	1.51e-227	OSA1
SLIT3	3.43e-232	0.740246	0.163	0.142	1.54e-227	OSA1
CA2	4.62e-232	1.32103	0.343	0.217	2.08e-227	OSA1
WDR13	7.82e-232	0.257005	0.109	0.197	3.51e-227	OSA1
MINDY2	8.44e-232	0.312615	0.116	0.191	3.79e-227	OSA1
TIA1	1.09e-231	0.482689	0.142	0.181	4.88e-227	OSA1
CMAS	1.49e-231	0.128977	0.099	0.214	6.67e-227	OSA1
DDB1	1.58e-231	0.473811	0.148	0.191	7.09e-227	OSA1
LINC00467	1.59e-231	0.299635	0.098	0.178	7.15e-227	OSA1
LTBR	2.66e-231	0.235907	0.115	0.213	1.19e-226	OSA1
ALG8	8.87e-231	0.246954	0.102	0.193	3.99e-226	OSA1
CADM2	1.22e-230	1.06319	0.162	0.062	5.5e-226	OSA1
FAM192A	1.58e-230	0.124732	0.092	0.208	7.12e-226	OSA1
SCAMP4	2.46e-230	0.601425	0.122	0.119	1.1e-225	OSA1
SAFB2	3.08e-230	0.381544	0.136	0.203	1.39e-225	OSA1
WDR43	3.59e-230	0.0621067	0.103	0.239	1.61e-225	OSA1
WDR27	3.81e-230	0.937416	0.149	0.067	1.71e-225	OSA1
TIAL1	4.41e-230	0.10928	0.097	0.216	1.98e-225	OSA1
MPP6	5.43e-230	0.62058	0.189	0.202	2.44e-225	OSA1
PCDH9	5.52e-230	0.591009	0.222	0.252	2.48e-225	OSA1
COL16A1	7.34e-230	0.553359	0.268	0.313	3.3e-225	OSA1
NOB1	9.49e-230	0.331948	0.121	0.19	4.26e-225	OSA1
ERC1	1.13e-229	0.649542	0.15	0.139	5.07e-225	OSA1
MXRA8	1.72e-229	0.191288	0.556	0.722	7.72e-225	OSA1
ATPAF2	1.74e-229	0.732823	0.239	0.213	7.81e-225	OSA1
CPNE3	2.04e-229	0.313682	0.207	0.299	9.15e-225	OSA1
SH2B1	2.17e-229	0.82325	0.147	0.096	9.74e-225	OSA1
ABCA8	2.91e-229	1.01883	0.152	0.05	1.31e-224	OSA1
C11orf74	3.52e-229	0.0357555	0.087	0.219	1.58e-224	OSA1
CTNND1	4.09e-229	0.408494	0.125	0.18	1.84e-224	OSA1
WWP2	4.51e-229	0.875807	0.174	0.112	2.03e-224	OSA1
CTNNB1	4.83e-229	0.500193	0.448	0.503	2.17e-224	OSA1
USP8	7.3e-229	0.185766	0.114	0.226	3.28e-224	OSA1
PRUNE2	1.72e-228	0.941752	0.144	0.073	7.71e-224	OSA1
BFAR	2.9e-228	0.25469	0.099	0.184	1.3e-223	OSA1
PRRC1	3.53e-228	0.284937	0.102	0.178	1.58e-223	OSA1
CDIPT	3.55e-228	0.250996	0.11	0.199	1.6e-223	OSA1
ALDH3A2	3.56e-228	0.694642	0.195	0.178	1.6e-223	OSA1
MTRF1L	5.48e-228	0.58857	0.137	0.139	2.46e-223	OSA1
CALR	5.61e-228	0.259982	0.615	0.762	2.52e-223	OSA1
NSUN6	9.27e-228	0.836841	0.154	0.095	4.17e-223	OSA1
KLHDC3	1.35e-227	0.186317	0.106	0.209	6.06e-223	OSA1
BCS1L	1.6e-227	0.481728	0.108	0.129	7.18e-223	OSA1
MBNL1	1.65e-227	0.511254	0.173	0.209	7.41e-223	OSA1
NECAP2	1.86e-227	0.0761957	0.099	0.23	8.35e-223	OSA1
NAA50	5.28e-227	0.148581	0.093	0.2	2.37e-222	OSA1
AKAP8L	5.5e-227	0.396903	0.152	0.214	2.47e-222	OSA1
FKBP4	6.44e-227	0.133995	0.134	0.26	2.89e-222	OSA1
BSDC1	9.25e-227	0.553755	0.136	0.153	4.15e-222	OSA1
THUMPD1	1.07e-226	0.367872	0.123	0.186	4.8e-222	OSA1
ADAR	1.65e-226	0.332448	0.139	0.222	7.41e-222	OSA1
POLDIP2	2.4e-226	0.100739	0.095	0.219	1.08e-221	OSA1
TMEM43	2.57e-226	0.527481	0.131	0.152	1.15e-221	OSA1
CRELD1	4.53e-226	0.5857	0.162	0.173	2.04e-221	OSA1
C1orf35	5.79e-226	0.220711	0.119	0.219	2.6e-221	OSA1
NREP	7.29e-226	0.0894174	0.12	0.25	3.28e-221	OSA1
QARS	7.66e-226	0.240055	0.128	0.226	3.44e-221	OSA1
PNRC2	8.84e-226	0.0448379	0.093	0.227	3.97e-221	OSA1
RAC3	1.74e-225	0.469611	0.164	0.208	7.83e-221	OSA1
CEBPZOS	1.84e-225	0.13513	0.095	0.208	8.26e-221	OSA1
CDK16	2.3e-225	0.189093	0.116	0.226	1.03e-220	OSA1
DEF8	2.67e-225	0.127513	0.087	0.198	1.2e-220	OSA1
MAP7D3	4.55e-225	0.21664	0.117	0.222	2.04e-220	OSA1
CWC27	6.48e-225	0.181399	0.099	0.2	2.91e-220	OSA1
MATN2	1.1e-224	0.451067	0.144	0.194	4.96e-220	OSA1
APRT	1.98e-224	0.357357	0.467	0.571	8.92e-220	OSA1
GID8	2.1e-224	0.0770271	0.075	0.194	9.45e-220	OSA1
MBD4	2.11e-224	0.198867	0.1	0.198	9.49e-220	OSA1
RPP21	2.98e-224	0.489195	0.13	0.163	1.34e-219	OSA1
WTAP	3.58e-224	0.201294	0.12	0.234	1.61e-219	OSA1
USP9X	3.77e-224	0.672563	0.17	0.158	1.69e-219	OSA1
GGA2	6.78e-224	0.737744	0.135	0.101	3.05e-219	OSA1
CDC34	1.24e-223	0.392269	0.136	0.193	5.56e-219	OSA1
SLC16A3	1.26e-223	0.262121	0.229	0.355	5.65e-219	OSA1
RAB4A	1.4e-223	0.119625	0.097	0.213	6.3e-219	OSA1
MEF2A	1.42e-223	0.264723	0.151	0.25	6.39e-219	OSA1
WDR33	1.94e-223	0.223064	0.118	0.216	8.72e-219	OSA1
PRTFDC1	3.83e-223	0.0603149	0.069	0.184	1.72e-218	OSA1
AC097534.2	4.63e-223	0.809143	0.141	0.102	2.08e-218	OSA1
CRBN	5.12e-223	0.324127	0.107	0.173	2.3e-218	OSA1
PPP1R11	6.16e-223	0.0540172	0.088	0.214	2.77e-218	OSA1
MIA3	6.37e-223	0.400679	0.137	0.196	2.86e-218	OSA1
GON4L	6.88e-223	0.474851	0.165	0.209	3.09e-218	OSA1
SLC16A1	7.47e-223	0.283884	0.098	0.172	3.35e-218	OSA1
GTPBP6	1.07e-222	0.226499	0.108	0.204	4.82e-218	OSA1
FAM13A	1.29e-222	0.572247	0.151	0.161	5.78e-218	OSA1
FAM162A	3.23e-222	0.205589	0.286	0.428	1.45e-217	OSA1
CHD2	5.23e-222	0.553771	0.137	0.152	2.35e-217	OSA1
TVP23B	7.17e-222	0.920179	0.261	0.174	3.22e-217	OSA1
RAB3GAP1	1.32e-221	0.702033	0.154	0.129	5.92e-217	OSA1
RUFY3	1.42e-221	0.728756	0.144	0.11	6.39e-217	OSA1
P4HB	2.1e-221	0.0900604	0.553	0.738	9.42e-217	OSA1
EPC1	2.44e-221	0.27784	0.113	0.197	1.09e-216	OSA1
CD81	4.27e-221	0.254523	0.271	0.398	1.92e-216	OSA1
TOMM20	7.67e-221	0.488555	0.361	0.409	3.45e-216	OSA1
FAIM	8.73e-221	0.0456215	0.074	0.195	3.92e-216	OSA1
HSF1	1.19e-220	0.0643865	0.081	0.202	5.35e-216	OSA1
ID1	1.35e-220	0.901437	0.666	0.542	6.09e-216	OSA1
PSMB1	1.58e-220	0.287233	0.601	0.724	7.1e-216	OSA1
HARS	1.68e-220	0.203405	0.095	0.185	7.55e-216	OSA1
NUP160	1.75e-220	0.682915	0.13	0.1	7.86e-216	OSA1
PTDSS1	3.9e-220	0.162378	0.099	0.203	1.75e-215	OSA1
HERC2	3.91e-220	0.529126	0.147	0.171	1.76e-215	OSA1
PPAN	4.2e-220	0.569698	0.153	0.171	1.89e-215	OSA1
FBXW5	8.35e-220	0.0365676	0.088	0.219	3.75e-215	OSA1
RIF1	8.67e-220	0.477508	0.146	0.186	3.9e-215	OSA1
DRAM2	2.35e-219	0.0483094	0.091	0.224	1.06e-214	OSA1
CHST12	2.74e-219	0.278835	0.116	0.196	1.23e-214	OSA1
AASDH	2.84e-219	0.568125	0.138	0.151	1.28e-214	OSA1
SETD5	4.27e-219	0.480191	0.15	0.189	1.92e-214	OSA1
YME1L1	4.56e-219	0.163029	0.106	0.215	2.05e-214	OSA1
RBM26	6.36e-219	0.14367	0.116	0.23	2.86e-214	OSA1
SLC3A2	7.65e-219	0.1325	0.137	0.265	3.44e-214	OSA1
ARFIP2	7.66e-219	0.32875	0.104	0.163	3.44e-214	OSA1
NAT9	9.19e-219	0.630594	0.15	0.145	4.13e-214	OSA1
PABPN1	1.26e-218	0.0759118	0.132	0.267	5.66e-214	OSA1
SGCD	1.78e-218	0.543039	0.132	0.146	8.02e-214	OSA1
SELENBP1	1.83e-218	0.243126	0.12	0.214	8.2e-214	OSA1
SMARCA4	2.49e-218	0.227164	0.121	0.219	1.12e-213	OSA1
MCEE	2.82e-218	0.243392	0.082	0.153	1.27e-213	OSA1
EEF1G	2.93e-218	0.126724	0.079	0.186	1.32e-213	OSA1
NIPBL	4.28e-218	0.145575	0.128	0.245	1.92e-213	OSA1
ELOVL5	5.24e-218	0.27374	0.103	0.178	2.35e-213	OSA1
IER5L	5.31e-218	0.947575	0.228	0.149	2.38e-213	OSA1
STK25	6.1e-218	0.122792	0.077	0.181	2.74e-213	OSA1
CCAR1	1.15e-217	0.0907035	0.095	0.217	5.17e-213	OSA1
TSSC4	2.02e-217	0.114548	0.09	0.2	9.08e-213	OSA1
FARSA	2.18e-217	0.302577	0.131	0.209	9.81e-213	OSA1
SPNS1	3.13e-217	0.147977	0.096	0.202	1.41e-212	OSA1
NMT1	4.38e-217	0.188097	0.115	0.22	1.97e-212	OSA1
UBTF	5.16e-217	0.200959	0.103	0.202	2.32e-212	OSA1
ITFG1	5.72e-217	0.141561	0.083	0.187	2.57e-212	OSA1
NDEL1	6.88e-217	0.502758	0.12	0.138	3.09e-212	OSA1
TMEM41B	9.55e-217	0.457195	0.104	0.132	4.29e-212	OSA1
UTP23	1.08e-216	0.0703266	0.088	0.212	4.84e-212	OSA1
BIRC2	1.4e-216	0.181531	0.101	0.204	6.27e-212	OSA1
ATP5F1D	2.61e-216	0.187939	0.598	0.752	1.17e-211	OSA1
MYH10	3.48e-216	0.251131	0.125	0.218	1.56e-211	OSA1
AC020916.1	4.98e-216	1.08929	0.173	0.078	2.24e-211	OSA1
NDUFA13	7.43e-216	0.0935555	0.609	0.795	3.34e-211	OSA1
SPAG16	9.03e-216	0.236655	0.095	0.176	4.06e-211	OSA1
SLC38A2	9.44e-216	0.274082	0.157	0.254	4.24e-211	OSA1
ATF3	9.5e-216	1.14456	0.297	0.183	4.27e-211	OSA1
PUS7L	1.24e-215	0.0514748	0.099	0.228	5.59e-211	OSA1
HPS4	1.82e-215	0.692983	0.138	0.11	8.18e-211	OSA1
GOSR2	1.86e-215	0.169259	0.092	0.19	8.35e-211	OSA1
SMC5	3.32e-215	0.395564	0.151	0.215	1.49e-210	OSA1
HILPDA	4.16e-215	0.65972	0.233	0.274	1.87e-210	OSA1
FAM210B	4.5e-215	0.105367	0.083	0.193	2.02e-210	OSA1
SIKE1	5.19e-215	0.0923263	0.086	0.201	2.33e-210	OSA1
ZNF292	6.49e-215	0.17958	0.104	0.207	2.92e-210	OSA1
UPF3B	6.94e-215	0.124266	0.136	0.266	3.12e-210	OSA1
AL355338.1	2.15e-214	0.102435	0.079	0.185	9.67e-210	OSA1
HSPBP1	3.7e-214	0.237428	0.08	0.159	1.66e-209	OSA1
ZNF106	4.08e-214	0.054456	0.098	0.228	1.83e-209	OSA1
CXXC5	5.36e-214	0.108644	0.104	0.223	2.41e-209	OSA1
CHMP1B	5.38e-214	0.298317	0.111	0.196	2.42e-209	OSA1
EPHA2	6.28e-214	0.762908	0.156	0.116	2.82e-209	OSA1
SPSB3	7.05e-214	0.239457	0.096	0.176	3.17e-209	OSA1
NORAD	7.97e-214	0.077549	0.131	0.266	3.58e-209	OSA1
BAG2	8.03e-214	0.114484	0.082	0.19	3.61e-209	OSA1
C19orf12	1.14e-213	0.809826	0.235	0.179	5.12e-209	OSA1
RABEPK	1.51e-213	0.233265	0.09	0.172	6.76e-209	OSA1
CSAD	1.55e-213	0.481431	0.112	0.13	6.95e-209	OSA1
HIBCH	1.96e-213	0.439013	0.113	0.143	8.8e-209	OSA1
DPYSL2	2e-213	0.136931	0.12	0.237	8.98e-209	OSA1
RSL1D1	2.58e-213	0.415535	0.495	0.572	1.16e-208	OSA1
DDIT4	3.2e-213	0.630625	0.487	0.553	1.44e-208	OSA1
ARMC1	4.03e-213	0.102597	0.086	0.196	1.81e-208	OSA1
LAMB2	5.14e-213	0.649154	0.201	0.2	2.31e-208	OSA1
SLC2A4RG	6.04e-213	0.117175	0.088	0.196	2.71e-208	OSA1
LCMT1	6.71e-213	0.0868458	0.073	0.181	3.01e-208	OSA1
PDXDC1	1.51e-212	0.493262	0.124	0.146	6.78e-208	OSA1
COIL	1.69e-212	0.318696	0.103	0.163	7.61e-208	OSA1
NFATC2IP	1.91e-212	0.55234	0.124	0.13	8.59e-208	OSA1
ODC1	1.98e-212	0.444977	0.129	0.177	8.9e-208	OSA1
RBMS1	2.01e-212	0.0321884	0.088	0.219	9.03e-208	OSA1
FAM120A	3.75e-212	0.239433	0.123	0.216	1.68e-207	OSA1
HNRNPH1	4.03e-212	0.349333	0.36	0.477	1.81e-207	OSA1
NTPCR	4.75e-212	0.16788	0.094	0.19	2.14e-207	OSA1
PTGES2	5.92e-212	0.0760331	0.082	0.197	2.66e-207	OSA1
MAP4K4	1.17e-211	0.125806	0.126	0.247	5.26e-207	OSA1
DTD1	1.19e-211	0.27108	0.097	0.17	5.34e-207	OSA1
NUDT21	1.38e-211	0.133818	0.093	0.199	6.18e-207	OSA1
HSPG2	2.69e-211	0.504291	0.209	0.251	1.21e-206	OSA1
MED9	3.22e-211	0.835179	0.197	0.132	1.45e-206	OSA1
TFDP2	1.86e-210	0.329566	0.101	0.163	8.36e-206	OSA1
HTRA2	1.93e-210	0.134496	0.093	0.201	8.69e-206	OSA1
EPB41L4A-AS1	2.43e-210	0.480821	0.203	0.246	1.09e-205	OSA1
SCCPDH	5.52e-210	0.148681	0.077	0.171	2.48e-205	OSA1
ZNF644	7.24e-210	0.131	0.096	0.204	3.25e-205	OSA1
SCYL1	1.07e-209	0.215974	0.098	0.184	4.8e-205	OSA1
MLF1	1.2e-209	0.0329962	0.06	0.173	5.41e-205	OSA1
MICA	1.38e-209	0.63702	0.127	0.111	6.21e-205	OSA1
LTBP3	1.38e-209	0.57197	0.154	0.168	6.22e-205	OSA1
JPT1	1.54e-209	0.283136	0.34	0.45	6.93e-205	OSA1
IMMP1L	1.71e-209	0.124685	0.089	0.195	7.7e-205	OSA1
FGFR3	1.92e-209	0.967302	0.18	0.107	8.62e-205	OSA1
GLUL	3.15e-209	0.228588	0.143	0.247	1.41e-204	OSA1
DTWD1	3.67e-209	0.122137	0.097	0.206	1.65e-204	OSA1
CLTC	4.23e-209	0.13005	0.109	0.222	1.9e-204	OSA1
ATP6V1H	6.29e-209	0.256805	0.102	0.181	2.82e-204	OSA1
CD9	6.42e-209	0.204668	0.47	0.615	2.88e-204	OSA1
LRRC41	7e-209	0.13874	0.089	0.193	3.14e-204	OSA1
ADIPOR2	7.62e-209	0.480552	0.106	0.124	3.42e-204	OSA1
ZDHHC4	8.99e-209	0.185873	0.091	0.183	4.04e-204	OSA1
WDR74	1.19e-208	0.255411	0.094	0.171	5.37e-204	OSA1
RRBP1	1.27e-208	0.0951921	0.571	0.749	5.69e-204	OSA1
RFT1	1.66e-208	0.607286	0.156	0.154	7.47e-204	OSA1
PPP1R15A	1.69e-208	0.578234	0.237	0.299	7.58e-204	OSA1
A1BG	2.18e-208	0.204111	0.117	0.213	9.79e-204	OSA1
ZNF451	2.76e-208	0.683717	0.152	0.125	1.24e-203	OSA1
AC027031.2	2.97e-208	0.470433	0.114	0.141	1.34e-203	OSA1
DHX9	3.68e-208	0.311205	0.105	0.171	1.65e-203	OSA1
RNF13	5.64e-208	0.131151	0.096	0.204	2.53e-203	OSA1
CDK11B	6.16e-208	0.164839	0.099	0.199	2.77e-203	OSA1
RPS6KB2	6.37e-208	0.223049	0.088	0.169	2.86e-203	OSA1
AGTRAP	9.09e-208	0.294989	0.116	0.188	4.09e-203	OSA1
SMPD1	2.3e-207	0.357136	0.12	0.178	1.04e-202	OSA1
TMEM80	2.39e-207	0.398612	0.115	0.154	1.07e-202	OSA1
LONP2	4.17e-207	0.641014	0.129	0.105	1.87e-202	OSA1
MIR181A1HG	4.88e-207	0.261605	0.132	0.23	2.19e-202	OSA1
ZFP36	5.01e-207	0.876635	0.354	0.296	2.25e-202	OSA1
ARHGAP44	6.94e-207	0.874427	0.145	0.067	3.12e-202	OSA1
PES1	8.79e-207	0.16078	0.089	0.187	3.95e-202	OSA1
ASNSD1	1.15e-206	0.159164	0.08	0.173	5.15e-202	OSA1
CDKN1C	1.72e-206	0.745281	0.2	0.179	7.72e-202	OSA1
KATNBL1	3.13e-206	0.287582	0.094	0.157	1.41e-201	OSA1
CAPRIN1	3.34e-206	0.121661	0.082	0.186	1.5e-201	OSA1
AZI2	4.62e-206	0.0403712	0.063	0.176	2.08e-201	OSA1
MTA1	4.64e-206	0.50686	0.124	0.138	2.09e-201	OSA1
QKI	7.03e-206	0.223407	0.112	0.198	3.16e-201	OSA1
TMEM123	8.86e-206	0.139284	0.115	0.225	3.98e-201	OSA1
PIGC	9.59e-206	0.035207	0.064	0.178	4.31e-201	OSA1
TTC17	1.53e-205	0.611326	0.118	0.105	6.88e-201	OSA1
ZHX1	1.61e-205	0.0879361	0.082	0.192	7.22e-201	OSA1
LMNA	1.64e-205	0.352285	0.627	0.765	7.37e-201	OSA1
SMAD5	1.75e-205	0.378636	0.118	0.168	7.87e-201	OSA1
GOLM1	1.9e-205	0.145425	0.101	0.201	8.55e-201	OSA1
SPTLC1	3.39e-205	0.0739891	0.087	0.2	1.52e-200	OSA1
WDR6	3.6e-205	0.826651	0.155	0.089	1.62e-200	OSA1
LARP1	4.4e-205	0.314846	0.119	0.188	1.98e-200	OSA1
VPS4A	4.51e-205	0.162941	0.08	0.172	2.03e-200	OSA1
ZNF507	1.03e-204	0.809046	0.136	0.074	4.64e-200	OSA1
PPIL3	1.09e-204	0.0514849	0.073	0.185	4.91e-200	OSA1
DNASE2	1.2e-204	0.207848	0.112	0.204	5.4e-200	OSA1
COX11	1.51e-204	0.0376003	0.069	0.186	6.79e-200	OSA1
2021-03-06	2.77e-204	0.378652	0.124	0.175	1.24e-199	OSA1
KLC1	3.03e-204	0.293696	0.106	0.174	1.36e-199	OSA1
JMJD1C	4.07e-204	0.343333	0.143	0.209	1.83e-199	OSA1
HUWE1	4.88e-204	0.576495	0.144	0.149	2.19e-199	OSA1
COPG1	1.18e-203	0.164027	0.09	0.18	5.29e-199	OSA1
TSN	1.52e-203	0.111703	0.088	0.194	6.83e-199	OSA1
PRRC2B	1.55e-203	0.622689	0.142	0.136	6.97e-199	OSA1
SNRPE	2.92e-203	0.191096	0.585	0.73	1.31e-198	OSA1
GTF2B	4.22e-203	0.0706145	0.074	0.183	1.89e-198	OSA1
IGBP1	1e-202	0.0854877	0.11	0.233	4.49e-198	OSA1
FADS1	1.09e-202	0.175224	0.094	0.188	4.88e-198	OSA1
SRSF8	1.59e-202	0.334884	0.109	0.166	7.13e-198	OSA1
TOP3A	1.88e-202	0.789739	0.144	0.095	8.44e-198	OSA1
POP4	2.22e-202	0.603686	0.298	0.304	9.97e-198	OSA1
CHORDC1	4.19e-202	0.191199	0.109	0.203	1.88e-197	OSA1
LDOC1	4.53e-202	0.457767	0.093	0.105	2.03e-197	OSA1
SLC39A13	4.54e-202	0.105093	0.087	0.195	2.04e-197	OSA1
KANK2	1e-201	0.241823	0.112	0.192	4.49e-197	OSA1
B4GALT3	1.51e-201	0.282946	0.089	0.151	6.79e-197	OSA1
SAMD11	2.64e-201	0.472789	0.127	0.161	1.19e-196	OSA1
GNL2	2.85e-201	0.061681	0.088	0.208	1.28e-196	OSA1
C6orf62	5.44e-201	0.334053	0.126	0.19	2.44e-196	OSA1
ZNF330	7.39e-201	0.202801	0.087	0.167	3.32e-196	OSA1
CETN3	7.59e-201	0.158957	0.071	0.16	3.41e-196	OSA1
RNF115	1.49e-200	0.175473	0.08	0.168	6.7e-196	OSA1
MACF1	1.59e-200	0.136123	0.118	0.229	7.15e-196	OSA1
THAP9-AS1	2.69e-200	0.3448	0.09	0.134	1.21e-195	OSA1
FARSB	3.12e-200	0.142186	0.073	0.161	1.4e-195	OSA1
IARS	3.2e-200	0.40117	0.129	0.174	1.44e-195	OSA1
SCNM1	4.21e-200	0.0637493	0.091	0.207	1.89e-195	OSA1
CRYZL1	4.78e-200	0.303163	0.115	0.187	2.15e-195	OSA1
HCG18	1.72e-199	0.654851	0.131	0.108	7.72e-195	OSA1
ETNK1	1.74e-199	0.471066	0.106	0.124	7.8e-195	OSA1
SPAG9	2.23e-199	0.055097	0.101	0.224	1e-194	OSA1
DRC3	2.3e-199	0.837863	0.137	0.061	1.04e-194	OSA1
RIN2	2.75e-199	0.500223	0.151	0.186	1.24e-194	OSA1
EIF3H	3.08e-199	0.291274	0.55	0.665	1.38e-194	OSA1
YIPF6	5.12e-199	0.132796	0.088	0.186	2.3e-194	OSA1
UBR5	5.22e-199	0.497664	0.127	0.148	2.34e-194	OSA1
AKIRIN1	7.4e-199	0.221513	0.102	0.183	3.33e-194	OSA1
AAK1	1.1e-198	0.319289	0.114	0.177	4.95e-194	OSA1
RPAP2	1.64e-198	0.302639	0.098	0.16	7.35e-194	OSA1
TRIM44	1.92e-198	0.140641	0.094	0.194	8.64e-194	OSA1
PAWR	2.22e-198	0.593887	0.108	0.093	9.97e-194	OSA1
HGSNAT	2.76e-198	0.531093	0.119	0.124	1.24e-193	OSA1
NECAP1	4.57e-198	0.515996	0.112	0.116	2.05e-193	OSA1
DKK3	6.6e-198	0.0487853	0.085	0.205	2.96e-193	OSA1
MTF2	7.64e-198	0.295118	0.093	0.157	3.43e-193	OSA1
MXD4	7.87e-198	0.22649	0.118	0.207	3.54e-193	OSA1
MPHOSPH6	8.99e-198	0.133436	0.08	0.176	4.04e-193	OSA1
ARL4A	9.76e-198	0.177995	0.146	0.268	4.38e-193	OSA1
MBD5	1.44e-197	0.647212	0.12	0.095	6.48e-193	OSA1
RRS1	1.47e-197	0.147491	0.079	0.173	6.63e-193	OSA1
FNDC3B	4.12e-197	0.301824	0.117	0.184	1.85e-192	OSA1
ATIC	4.98e-197	0.143153	0.093	0.19	2.24e-192	OSA1
ING4	6.27e-197	0.265389	0.09	0.155	2.82e-192	OSA1
COLGALT1	6.33e-197	0.353238	0.117	0.171	2.85e-192	OSA1
TRIM33	6.82e-197	0.579381	0.127	0.121	3.07e-192	OSA1
ABI2	7.9e-197	0.464736	0.132	0.158	3.55e-192	OSA1
ECSIT	9.6e-197	0.246214	0.104	0.182	4.31e-192	OSA1
EXOG	1.17e-196	0.476255	0.113	0.128	5.27e-192	OSA1
SAYSD1	1.6e-196	0.0957309	0.065	0.16	7.17e-192	OSA1
GDE1	1.69e-196	0.0924632	0.07	0.172	7.58e-192	OSA1
LRPPRC	2.23e-196	0.565667	0.13	0.136	1e-191	OSA1
ZNF667-AS1	5.23e-196	0.112149	0.091	0.198	2.35e-191	OSA1
POP1	1.09e-195	0.474603	0.103	0.114	4.88e-191	OSA1
UPF2	1.15e-195	0.186612	0.125	0.225	5.17e-191	OSA1
MED7	1.26e-195	0.378503	0.09	0.128	5.65e-191	OSA1
PPP1R2	1.36e-195	0.105051	0.081	0.181	6.11e-191	OSA1
MED16	1.4e-195	0.426561	0.104	0.135	6.31e-191	OSA1
TRMU	1.87e-195	0.220656	0.079	0.149	8.41e-191	OSA1
CD55	2.38e-195	0.211423	0.107	0.196	1.07e-190	OSA1
GTF2F1	2.45e-195	0.0783783	0.077	0.184	1.1e-190	OSA1
PREB	3.07e-195	0.0980795	0.079	0.181	1.38e-190	OSA1
CCNDBP1	3.91e-195	0.218318	0.103	0.184	1.76e-190	OSA1
XPO1	4.51e-195	0.202092	0.102	0.186	2.03e-190	OSA1
CDC16	4.79e-195	0.0812253	0.062	0.16	2.15e-190	OSA1
MTREX	5.58e-195	0.446816	0.099	0.121	2.51e-190	OSA1
PAM	8.47e-195	0.509286	0.13	0.144	3.81e-190	OSA1
TFAM	1.03e-194	0.169138	0.089	0.175	4.61e-190	OSA1
MACROD1	1.06e-194	0.110703	0.062	0.152	4.77e-190	OSA1
CEP63	1.49e-194	0.0373971	0.069	0.182	6.69e-190	OSA1
ZNF830	1.63e-194	0.43222	0.107	0.135	7.31e-190	OSA1
NDUFAF6	2.81e-194	0.131592	0.062	0.147	1.26e-189	OSA1
CENPV	2.93e-194	0.80818	0.329	0.256	1.32e-189	OSA1
ASPSCR1	3.51e-194	0.316892	0.133	0.203	1.58e-189	OSA1
GTF3C1	4.29e-194	0.743473	0.157	0.118	1.93e-189	OSA1
DDX3Y	4.58e-194	0.837255	0.138	0.068	2.06e-189	OSA1
RAD51C	4.69e-194	0.0473521	0.066	0.174	2.11e-189	OSA1
PCGF3	7.69e-194	0.606156	0.11	0.093	3.45e-189	OSA1
TPRA1	8.22e-194	0.315692	0.083	0.131	3.69e-189	OSA1
HDAC3	1.8e-193	0.213871	0.084	0.158	8.09e-189	OSA1
MID1IP1	4.32e-193	0.388946	0.14	0.2	1.94e-188	OSA1
CUL4A	5.89e-193	0.120997	0.074	0.167	2.64e-188	OSA1
BRWD1	6.7e-193	0.393028	0.118	0.161	3.01e-188	OSA1
CDK12	1.18e-192	0.346486	0.108	0.159	5.32e-188	OSA1
INTS13	1.35e-192	0.169773	0.064	0.139	6.07e-188	OSA1
CRYAB	1.89e-192	1.01577	0.455	0.314	8.48e-188	OSA1
NIP7	1.99e-192	0.134537	0.065	0.148	8.93e-188	OSA1
RNF19A	2.02e-192	0.348262	0.107	0.156	9.07e-188	OSA1
ERICH1	2.25e-192	0.255242	0.112	0.19	1.01e-187	OSA1
RBM4B	2.26e-192	0.446351	0.093	0.111	1.02e-187	OSA1
RNPEP	2.58e-192	0.172523	0.077	0.161	1.16e-187	OSA1
IGSF8	2.74e-192	0.429568	0.109	0.139	1.23e-187	OSA1
ARL5A	5.77e-192	0.119551	0.082	0.178	2.59e-187	OSA1
MKNK2	7.11e-192	0.712633	0.139	0.112	3.19e-187	OSA1
SPATC1L	1.09e-191	0.0590882	0.111	0.238	4.89e-187	OSA1
DDX10	1.86e-191	0.341027	0.095	0.145	8.34e-187	OSA1
MNS1	2.44e-191	0.369307	0.151	0.212	1.1e-186	OSA1
TRADD	3.34e-191	0.0622402	0.073	0.181	1.5e-186	OSA1
KDM1A	3.7e-191	0.352674	0.098	0.145	1.66e-186	OSA1
DXO	4e-191	0.560959	0.109	0.097	1.8e-186	OSA1
RBAK-RBAKDN	5.44e-191	0.651121	0.104	0.071	2.45e-186	OSA1
CHD3	6.37e-191	0.236566	0.101	0.177	2.86e-186	OSA1
NFKBIL1	6.95e-191	0.551491	0.132	0.137	3.12e-186	OSA1
KIAA1143	7.26e-191	0.1626	0.086	0.177	3.26e-186	OSA1
ZSWIM8	9.49e-191	0.88867	0.141	0.065	4.26e-186	OSA1
PTX3	9.53e-191	0.797288	0.243	0.228	4.28e-186	OSA1
FNIP1	1.15e-190	0.34348	0.114	0.166	5.16e-186	OSA1
MYLK	1.16e-190	0.0405568	0.155	0.292	5.21e-186	OSA1
ZCCHC10	1.16e-190	0.0868872	0.082	0.19	5.21e-186	OSA1
AL445472.1	1.96e-190	0.747036	0.126	0.074	8.79e-186	OSA1
NAPRT	2.35e-190	0.785297	0.185	0.134	1.06e-185	OSA1
PLXNA3	5.17e-190	0.832521	0.154	0.082	2.32e-185	OSA1
PTCD3	6.5e-190	0.444059	0.102	0.125	2.92e-185	OSA1
PLEC	8.06e-190	0.16021	0.124	0.226	3.62e-185	OSA1
SMTN	8.54e-190	0.460797	0.131	0.156	3.84e-185	OSA1
WDR60	1.16e-189	0.230922	0.117	0.199	5.2e-185	OSA1
DPY19L3	1.5e-189	0.822439	0.138	0.065	6.76e-185	OSA1
RASSF8-AS1	2.8e-189	0.255798	0.082	0.142	1.26e-184	OSA1
DHX30	2.84e-189	0.374715	0.111	0.155	1.28e-184	OSA1
GID4	3.07e-189	0.530967	0.139	0.15	1.38e-184	OSA1
WDR59	3.13e-189	0.798636	0.126	0.06	1.41e-184	OSA1
FKBP9	5.43e-189	0.0706308	0.092	0.203	2.44e-184	OSA1
TARSL2	5.61e-189	0.499687	0.108	0.115	2.52e-184	OSA1
EYA1	6.58e-189	0.697676	0.127	0.088	2.96e-184	OSA1
ZNF503	6.68e-189	0.262814	0.084	0.155	3e-184	OSA1
H1F0	9.04e-189	0.0600905	0.124	0.257	4.06e-184	OSA1
PTK7	1.59e-188	0.326727	0.105	0.158	7.16e-184	OSA1
CAND1	2.12e-188	0.140228	0.088	0.182	9.54e-184	OSA1
PYCR2	2.2e-188	0.270305	0.09	0.152	9.89e-184	OSA1
MEIS2	2.44e-188	0.615997	0.13	0.113	1.1e-183	OSA1
USP47	3.61e-188	0.243134	0.095	0.17	1.62e-183	OSA1
PSMA3-AS1	4.62e-188	0.244408	0.098	0.167	2.07e-183	OSA1
EIF2B4	5.03e-188	0.184821	0.082	0.161	2.26e-183	OSA1
TWIST1	5.53e-188	0.0901806	0.104	0.218	2.48e-183	OSA1
P4HTM	1.07e-187	0.247337	0.09	0.159	4.79e-183	OSA1
CCDC82	1.08e-187	0.167194	0.094	0.182	4.87e-183	OSA1
RAPH1	2.06e-187	0.83956	0.139	0.065	9.26e-183	OSA1
VCL	2.09e-187	0.0584043	0.086	0.197	9.39e-183	OSA1
QPRT	2.63e-187	0.312194	0.106	0.162	1.18e-182	OSA1
TMEM175	4.4e-187	0.440545	0.103	0.125	1.98e-182	OSA1
MAEA	5.7e-187	0.180581	0.077	0.155	2.56e-182	OSA1
SPTAN1	8.74e-187	0.400302	0.112	0.147	3.93e-182	OSA1
SRFBP1	9.96e-187	0.251217	0.098	0.167	4.48e-182	OSA1
ENY2	1.11e-186	0.226394	0.611	0.738	5e-182	OSA1
ENDOV	1.16e-186	0.475661	0.107	0.122	5.23e-182	OSA1
RGS2	1.18e-186	0.449149	0.178	0.256	5.28e-182	OSA1
TMEM214	1.26e-186	0.1408	0.079	0.168	5.66e-182	OSA1
CLSTN1	1.38e-186	0.496199	0.129	0.144	6.18e-182	OSA1
ANKRD26	2e-186	0.480746	0.117	0.13	8.96e-182	OSA1
NR3C1	2.94e-186	0.237873	0.106	0.183	1.32e-181	OSA1
ZC3H8	3e-186	0.374986	0.108	0.156	1.35e-181	OSA1
MELTF	4.15e-186	1.25214	0.265	0.156	1.86e-181	OSA1
PTRH2	5.66e-186	0.0899454	0.066	0.157	2.54e-181	OSA1
UMPS	6.67e-186	0.144788	0.063	0.145	3e-181	OSA1
MACO1	7.84e-186	0.0637115	0.063	0.164	3.52e-181	OSA1
TNPO1	1.21e-185	0.284774	0.091	0.151	5.44e-181	OSA1
PUM3	1.28e-185	0.107151	0.084	0.182	5.75e-181	OSA1
MINCR	1.32e-185	0.242961	0.092	0.157	5.91e-181	OSA1
ALKBH2	1.38e-185	0.249373	0.078	0.14	6.19e-181	OSA1
ABHD14B	1.65e-185	0.0835243	0.073	0.17	7.41e-181	OSA1
PPM1A	1.83e-185	0.542029	0.128	0.132	8.22e-181	OSA1
FASTK	2.46e-185	0.131747	0.099	0.199	1.1e-180	OSA1
HS6ST1	2.82e-185	0.876297	0.154	0.069	1.27e-180	OSA1
PIGBOS1	3.99e-185	0.198822	0.074	0.148	1.79e-180	OSA1
ZMYM2	4.67e-185	0.721904	0.133	0.088	2.1e-180	OSA1
M6PR	5.42e-185	0.0309755	0.073	0.183	2.44e-180	OSA1
HLTF	6.19e-185	0.227488	0.09	0.161	2.78e-180	OSA1
TRMT13	7.4e-185	0.568056	0.118	0.113	3.33e-180	OSA1
SUGP2	9.52e-185	0.57387	0.127	0.122	4.28e-180	OSA1
ARL4D	1.49e-184	0.547763	0.18	0.214	6.68e-180	OSA1
ZC2HC1A	1.6e-184	0.247089	0.09	0.157	7.2e-180	OSA1
UXS1	1.61e-184	0.233955	0.091	0.158	7.21e-180	OSA1
COQ9	1.72e-184	0.178653	0.082	0.159	7.71e-180	OSA1
STT3B	2.13e-184	0.385533	0.121	0.164	9.55e-180	OSA1
SNX1	2.73e-184	0.162515	0.075	0.153	1.23e-179	OSA1
MED30	2.88e-184	0.0782189	0.08	0.184	1.29e-179	OSA1
SEPHS2	3.97e-184	0.184238	0.102	0.189	1.78e-179	OSA1
LINC00623	4.49e-184	0.496997	0.106	0.112	2.02e-179	OSA1
SOCS3	6.16e-184	0.785527	0.248	0.229	2.77e-179	OSA1
IARS2	7.99e-184	0.188227	0.075	0.152	3.59e-179	OSA1
TMEM237	8.82e-184	0.142058	0.066	0.144	3.96e-179	OSA1
MLX	9.02e-184	0.0669415	0.069	0.169	4.05e-179	OSA1
CCDC174	9.36e-184	0.0876394	0.074	0.173	4.21e-179	OSA1
TCOF1	1.04e-183	0.298052	0.084	0.137	4.66e-179	OSA1
CELF1	1.23e-183	0.497952	0.128	0.146	5.52e-179	OSA1
FURIN	1.3e-183	0.635352	0.127	0.103	5.84e-179	OSA1
CREG1	1.66e-183	0.10966	0.083	0.179	7.46e-179	OSA1
USP22	2.59e-183	0.120787	0.109	0.212	1.16e-178	OSA1
LYRM7	4.84e-183	0.365149	0.09	0.125	2.18e-178	OSA1
SP110	5.47e-183	0.0906118	0.078	0.175	2.46e-178	OSA1
MBTPS1	1.28e-182	0.465939	0.123	0.142	5.76e-178	OSA1
STYXL1	1.55e-182	0.331229	0.099	0.149	6.98e-178	OSA1
DBN1	2.35e-182	0.0484228	0.057	0.155	1.06e-177	OSA1
SFXN1	2.49e-182	0.314231	0.095	0.142	1.12e-177	OSA1
CEP290	2.6e-182	0.218313	0.089	0.163	1.17e-177	OSA1
ASMTL	3.19e-182	0.222769	0.083	0.153	1.43e-177	OSA1
EPM2AIP1	3.89e-182	0.572746	0.13	0.121	1.75e-177	OSA1
PCF11	4.25e-182	0.470434	0.121	0.143	1.91e-177	OSA1
CCNH	4.43e-182	0.141561	0.066	0.147	1.99e-177	OSA1
TMEM161B-AS1	5.05e-182	0.433075	0.107	0.133	2.27e-177	OSA1
KHDC4	6.61e-182	0.706964	0.122	0.083	2.97e-177	OSA1
PHIP	7.2e-182	0.212298	0.102	0.187	3.23e-177	OSA1
SLF1	7.7e-182	0.444025	0.102	0.122	3.46e-177	OSA1
FAM49B	8.35e-182	0.120424	0.08	0.171	3.75e-177	OSA1
ERRFI1	8.91e-182	0.355166	0.137	0.203	4e-177	OSA1
BHLHE40	1.12e-181	0.677108	0.142	0.122	5.02e-177	OSA1
VPS51	1.33e-181	0.253716	0.084	0.149	5.99e-177	OSA1
NR4A1	5.33e-181	0.655277	0.177	0.177	2.39e-176	OSA1
UBXN8	6.27e-181	0.414156	0.092	0.111	2.82e-176	OSA1
AC091729.3	7.4e-181	0.847431	0.205	0.127	3.32e-176	OSA1
YDJC	1.28e-180	0.249136	0.087	0.154	5.76e-176	OSA1
AARSD1	1.8e-180	0.757993	0.131	0.072	8.08e-176	OSA1
PPIF	1.88e-180	0.252285	0.077	0.141	8.46e-176	OSA1
NARF	3.11e-180	0.340667	0.14	0.2	1.4e-175	OSA1
TACC1	3.97e-180	0.127137	0.096	0.197	1.79e-175	OSA1
REV1	6.45e-180	0.106957	0.073	0.167	2.9e-175	OSA1
HS3ST3A1	1.03e-179	0.505709	0.093	0.097	4.63e-175	OSA1
OTUD1	2.21e-179	0.800958	0.136	0.084	9.92e-175	OSA1
TMEM120A	3.29e-179	0.329999	0.094	0.135	1.48e-174	OSA1
PTBP2	3.35e-179	0.513474	0.11	0.113	1.51e-174	OSA1
NUMA1	3.52e-179	0.562489	0.125	0.123	1.58e-174	OSA1
ACAP2	3.61e-179	0.154601	0.084	0.167	1.62e-174	OSA1
FOPNL	5.07e-179	0.2335	0.078	0.138	2.28e-174	OSA1
NOP16	5.4e-179	0.0306809	0.067	0.173	2.43e-174	OSA1
NKIRAS2	5.85e-179	0.0587938	0.06	0.154	2.63e-174	OSA1
SYNGR2	8.05e-179	0.415222	0.129	0.165	3.62e-174	OSA1
NME7	8.25e-179	0.0723547	0.056	0.147	3.71e-174	OSA1
ETF1	9.69e-179	0.136432	0.075	0.162	4.36e-174	OSA1
AFF4	1.73e-178	0.526926	0.12	0.119	7.79e-174	OSA1
BLOC1S6	1.74e-178	0.19952	0.081	0.155	7.8e-174	OSA1
AZIN1	2.25e-178	0.170619	0.087	0.168	1.01e-173	OSA1
CNOT1	2.51e-178	0.424156	0.102	0.12	1.13e-173	OSA1
GPSM2	3.87e-178	0.533745	0.132	0.138	1.74e-173	OSA1
POLR1C	4.55e-178	0.444546	0.099	0.114	2.04e-173	OSA1
ZNF117	5.12e-178	0.77917	0.122	0.054	2.3e-173	OSA1
WDR77	5.59e-178	0.118336	0.073	0.162	2.51e-173	OSA1
E2F4	6.8e-178	0.237003	0.082	0.144	3.05e-173	OSA1
ADAM10	7.07e-178	0.261931	0.093	0.155	3.18e-173	OSA1
UTP6	1.5e-177	0.275353	0.08	0.131	6.75e-173	OSA1
RIC8A	2.07e-177	0.070703	0.07	0.168	9.29e-173	OSA1
PRMT9	2.13e-177	0.839454	0.123	0.072	9.58e-173	OSA1
VIRMA	2.87e-177	0.141061	0.08	0.164	1.29e-172	OSA1
EXT2	3.27e-177	0.255564	0.087	0.146	1.47e-172	OSA1
WDR70	3.74e-177	0.304543	0.091	0.144	1.68e-172	OSA1
SF3B3	3.82e-177	0.487323	0.106	0.116	1.72e-172	OSA1
COL27A1	5.98e-177	0.647726	0.134	0.115	2.69e-172	OSA1
GSTA1	6.34e-177	0.920483	0.487	0.249	2.85e-172	OSA1
FLRT3	6.39e-177	0.902624	0.158	0.088	2.87e-172	OSA1
PIP4P2	6.47e-177	0.0330208	0.068	0.171	2.91e-172	OSA1
RCCD1	6.73e-177	0.565022	0.109	0.095	3.03e-172	OSA1
ARL4C	7.16e-177	0.639538	0.142	0.127	3.22e-172	OSA1
COX7C	8.12e-177	0.520136	0.893	0.871	3.65e-172	OSA1
ARIH2	8.28e-177	0.285577	0.097	0.153	3.72e-172	OSA1
LNPK	9.08e-177	0.21511	0.078	0.146	4.08e-172	OSA1
PRPF19	9.72e-177	0.14568	0.072	0.151	4.37e-172	OSA1
UBA5	1.56e-176	0.183655	0.068	0.133	7e-172	OSA1
LOXL2	1.71e-176	0.431275	0.161	0.201	7.68e-172	OSA1
DR1	1.98e-176	0.0387518	0.066	0.168	8.9e-172	OSA1
GIGYF2	2.37e-176	0.120509	0.067	0.154	1.06e-171	OSA1
ULK2	4.23e-176	0.651999	0.117	0.084	1.9e-171	OSA1
LRMDA	4.65e-176	0.509657	0.141	0.159	2.09e-171	OSA1
G3BP2	1.19e-175	0.063672	0.077	0.18	5.33e-171	OSA1
KANSL1	1.36e-175	0.494778	0.116	0.121	6.09e-171	OSA1
RBM4	1.45e-175	0.535227	0.111	0.102	6.5e-171	OSA1
ACSM5	1.55e-175	0.649215	0.099	0.059	6.97e-171	OSA1
U2AF2	1.59e-175	0.318615	0.089	0.135	7.16e-171	OSA1
DDIT3	2.76e-175	0.0544631	0.113	0.236	1.24e-170	OSA1
NBPF1	3.89e-175	0.363195	0.106	0.147	1.75e-170	OSA1
LINC00667	3.93e-175	0.0912569	0.069	0.162	1.76e-170	OSA1
CEP95	7.47e-175	0.609636	0.1	0.068	3.36e-170	OSA1
EPN1	7.57e-175	0.188611	0.075	0.146	3.4e-170	OSA1
MIR99AHG	8.65e-175	0.321608	0.103	0.149	3.89e-170	OSA1
RDH14	9.97e-175	0.045267	0.058	0.154	4.48e-170	OSA1
NHLRC3	1.1e-174	0.57955	0.12	0.105	4.92e-170	OSA1
PWWP2A	1.55e-174	0.233173	0.085	0.147	6.96e-170	OSA1
NMD3	1.6e-174	0.303732	0.092	0.139	7.21e-170	OSA1
FBXO44	1.64e-174	0.63245	0.104	0.066	7.38e-170	OSA1
HYAL2	2.14e-174	0.0630502	0.072	0.169	9.6e-170	OSA1
TULP3	2.19e-174	0.177955	0.059	0.123	9.86e-170	OSA1
CWC25	2.32e-174	0.336647	0.107	0.156	1.04e-169	OSA1
USP7	3.8e-174	0.538951	0.105	0.101	1.71e-169	OSA1
BYSL	4.15e-174	0.359634	0.09	0.124	1.87e-169	OSA1
TRIM38	4.79e-174	0.479993	0.103	0.111	2.15e-169	OSA1
TRMT1	5.07e-174	0.578069	0.109	0.098	2.28e-169	OSA1
PNPLA2	5.7e-174	0.484935	0.093	0.094	2.56e-169	OSA1
ZNF131	9.36e-174	0.149468	0.075	0.156	4.2e-169	OSA1
SUPT7L	1.53e-173	0.326447	0.091	0.132	6.86e-169	OSA1
RPGRIP1L	1.84e-173	0.432313	0.091	0.109	8.28e-169	OSA1
OCIAD2	3.85e-173	0.363345	0.103	0.136	1.73e-168	OSA1
ALG13	4.08e-173	0.0543293	0.052	0.142	1.83e-168	OSA1
FOXO3	6.35e-173	0.431177	0.101	0.12	2.85e-168	OSA1
AC074351.1	6.98e-173	0.781379	0.159	0.096	3.14e-168	OSA1
SLC25A4	7.14e-173	0.148193	0.065	0.139	3.21e-168	OSA1
CORO1C	8.25e-173	0.0500498	0.069	0.17	3.71e-168	OSA1
ANXA1	8.42e-173	0.413245	0.647	0.758	3.78e-168	OSA1
ZNF493	1.01e-172	0.599501	0.106	0.079	4.52e-168	OSA1
OXLD1	1.14e-172	0.148982	0.096	0.187	5.13e-168	OSA1
CCNG1	1.18e-172	0.208667	0.096	0.167	5.32e-168	OSA1
GADD45G	1.6e-172	1.46586	0.217	0.142	7.18e-168	OSA1
FAM104A	2.45e-172	0.0672769	0.06	0.151	1.1e-167	OSA1
SPATA20	4.33e-172	0.640116	0.122	0.094	1.94e-167	OSA1
BTG2	5.2e-172	0.861177	0.162	0.109	2.34e-167	OSA1
SEC22C	5.28e-172	0.230006	0.068	0.122	2.37e-167	OSA1
GTF2IRD2B	8.9e-172	0.704306	0.11	0.062	4e-167	OSA1
METRNL	9.96e-172	0.65853	0.131	0.107	4.48e-167	OSA1
TMEM99	1e-171	0.173562	0.064	0.134	4.51e-167	OSA1
STK3	1.22e-171	0.185157	0.082	0.153	5.48e-167	OSA1
PREPL	1.23e-171	0.331929	0.086	0.123	5.5e-167	OSA1
GEMIN8	1.4e-171	0.326609	0.084	0.125	6.29e-167	OSA1
IVD	1.52e-171	0.205106	0.072	0.137	6.82e-167	OSA1
YBX3	1.53e-171	0.355314	0.194	0.255	6.88e-167	OSA1
ISYNA1	1.54e-171	0.27059	0.094	0.15	6.93e-167	OSA1
DYNC2LI1	2.07e-171	0.138855	0.061	0.137	9.32e-167	OSA1
MRGBP	2.3e-171	0.114365	0.058	0.137	1.03e-166	OSA1
EIF2B5	2.88e-171	0.271036	0.078	0.13	1.29e-166	OSA1
ASCC2	3.64e-171	0.210474	0.073	0.137	1.64e-166	OSA1
PCBP4	4.33e-171	0.242181	0.074	0.131	1.95e-166	OSA1
CHCHD6	4.99e-171	0.164921	0.063	0.135	2.24e-166	OSA1
MOB2	5.49e-171	0.153121	0.062	0.133	2.47e-166	OSA1
RBM10	7.37e-171	0.537993	0.121	0.118	3.31e-166	OSA1
PLXNB1	8.41e-171	0.882284	0.139	0.056	3.78e-166	OSA1
MT1F	9.57e-171	0.990449	0.312	0.159	4.3e-166	OSA1
SLC26A7	1.31e-170	1.03999	0.144	0.053	5.88e-166	OSA1
DDX52	1.48e-170	0.178286	0.082	0.156	6.63e-166	OSA1
MIB2	1.73e-170	0.460979	0.105	0.119	7.76e-166	OSA1
MTFR1L	2.15e-170	0.0529107	0.06	0.154	9.68e-166	OSA1
GCDH	2.35e-170	0.293183	0.082	0.129	1.05e-165	OSA1
GPATCH8	2.46e-170	0.283038	0.095	0.149	1.11e-165	OSA1
WDR73	2.95e-170	0.405681	0.079	0.096	1.32e-165	OSA1
TOLLIP	3.5e-170	0.0426156	0.057	0.153	1.57e-165	OSA1
C6orf89	3.92e-170	0.158043	0.075	0.153	1.76e-165	OSA1
PIM3	6.4e-170	0.360207	0.107	0.151	2.87e-165	OSA1
SELENOP	1.06e-169	0.397049	0.619	0.685	4.75e-165	OSA1
PITX2	1.15e-169	0.801242	0.181	0.122	5.15e-165	OSA1
TOR1AIP2	1.15e-169	0.175438	0.082	0.158	5.16e-165	OSA1
GMPPA	1.2e-169	0.0717879	0.063	0.152	5.41e-165	OSA1
HOXB2	1.35e-169	0.276314	0.075	0.119	6.07e-165	OSA1
DMAP1	1.44e-169	0.132049	0.068	0.149	6.45e-165	OSA1
PCCB	1.57e-169	0.0603783	0.052	0.141	7.04e-165	OSA1
USP5	1.69e-169	0.161983	0.078	0.156	7.58e-165	OSA1
INPPL1	1.78e-169	0.682953	0.141	0.098	8e-165	OSA1
CREBZF	1.83e-169	0.560446	0.105	0.092	8.22e-165	OSA1
EGR1	3.32e-169	0.556667	0.248	0.277	1.49e-164	OSA1
GPC4	3.69e-169	0.23106	0.09	0.157	1.66e-164	OSA1
POLR2L	3.85e-169	0.176008	0.661	0.795	1.73e-164	OSA1
PPME1	5.83e-169	0.230757	0.065	0.12	2.62e-164	OSA1
WBP2	5.84e-169	0.0536731	0.063	0.159	2.63e-164	OSA1
CAPN2	8.8e-169	0.0377468	0.069	0.17	3.95e-164	OSA1
GNB4	8.94e-169	0.117404	0.072	0.156	4.01e-164	OSA1
IDH1	2.17e-168	0.0448189	0.065	0.162	9.75e-164	OSA1
YTHDC2	2.37e-168	0.548826	0.101	0.088	1.06e-163	OSA1
DNAJB1	2.45e-168	0.386985	0.343	0.432	1.1e-163	OSA1
BRMS1	2.64e-168	0.0315033	0.061	0.16	1.18e-163	OSA1
PJA2	4.71e-168	0.230645	0.085	0.149	2.12e-163	OSA1
CSNK1G2	4.81e-168	0.482283	0.11	0.118	2.16e-163	OSA1
ARV1	4.93e-168	0.176646	0.063	0.128	2.22e-163	OSA1
TMBIM1	5.04e-168	0.0575641	0.063	0.155	2.27e-163	OSA1
SAFB	5.22e-168	0.241565	0.084	0.149	2.35e-163	OSA1
ODR4	5.45e-168	0.232777	0.065	0.116	2.45e-163	OSA1
PTPRA	6.53e-168	0.187213	0.089	0.163	2.94e-163	OSA1
LRRC47	1.13e-167	0.111485	0.063	0.146	5.08e-163	OSA1
FASN	1.73e-167	0.645911	0.124	0.103	7.76e-163	OSA1
CCDC144A	2.38e-167	0.713786	0.122	0.066	1.07e-162	OSA1
ZNF24	2.63e-167	0.0943655	0.076	0.166	1.18e-162	OSA1
SMIM4	2.64e-167	0.0451652	0.064	0.162	1.18e-162	OSA1
BRD9	2.72e-167	0.239494	0.079	0.142	1.22e-162	OSA1
FKBP5	2.73e-167	0.255447	0.077	0.135	1.23e-162	OSA1
HMGN5	2.78e-167	0.353948	0.114	0.162	1.25e-162	OSA1
PURA	3.11e-167	0.140077	0.08	0.162	1.4e-162	OSA1
ZNF75A	3.67e-167	0.460019	0.096	0.097	1.65e-162	OSA1
KDM6B	3.88e-167	0.60335	0.11	0.086	1.74e-162	OSA1
P3H3	4.42e-167	0.0879744	0.079	0.172	1.98e-162	OSA1
NUDT16	4.8e-167	0.0391644	0.055	0.15	2.16e-162	OSA1
BTBD2	5.59e-167	0.554653	0.111	0.103	2.51e-162	OSA1
LRRC28	6.12e-167	0.233735	0.074	0.126	2.75e-162	OSA1
NDRG1	6.23e-167	0.407596	0.136	0.181	2.8e-162	OSA1
INSR	7.66e-167	0.674904	0.159	0.131	3.44e-162	OSA1
RHOT2	7.77e-167	0.241971	0.102	0.167	3.49e-162	OSA1
DHX15	1.52e-166	0.0806289	0.069	0.16	6.83e-162	OSA1
NSD1	1.65e-166	0.101701	0.076	0.163	7.42e-162	OSA1
RNF40	1.85e-166	0.419075	0.09	0.111	8.31e-162	OSA1
FOSB	2e-166	0.353031	0.188	0.262	8.98e-162	OSA1
TMEM161A	2.89e-166	0.235476	0.079	0.138	1.3e-161	OSA1
SEC24D	2.9e-166	0.283306	0.102	0.156	1.3e-161	OSA1
TUBB2B	3.89e-166	0.839805	0.185	0.117	1.75e-161	OSA1
AMZ2	6.13e-166	0.17033	0.082	0.157	2.76e-161	OSA1
UCHL1	8.73e-166	0.881243	0.27	0.174	3.92e-161	OSA1
LPIN1	1.17e-165	0.483868	0.099	0.104	5.28e-161	OSA1
NDN	1.21e-165	0.517355	0.134	0.136	5.42e-161	OSA1
LTBP4	1.21e-165	0.495195	0.11	0.111	5.44e-161	OSA1
IVNS1ABP	1.38e-165	0.32853	0.117	0.164	6.22e-161	OSA1
SORD	1.48e-165	0.332467	0.081	0.115	6.66e-161	OSA1
UNC93B1	1.58e-165	0.255436	0.08	0.138	7.1e-161	OSA1
SDC3	1.58e-165	0.5732	0.117	0.106	7.1e-161	OSA1
B4GALNT4	1.64e-165	0.857788	0.124	0.035	7.37e-161	OSA1
AC060780.1	1.71e-165	0.634874	0.101	0.063	7.7e-161	OSA1
PDPN	1.82e-165	0.19733	0.089	0.159	8.17e-161	OSA1
TSC22D2	2.09e-165	0.448246	0.089	0.097	9.37e-161	OSA1
THOP1	2.13e-165	0.445411	0.11	0.128	9.58e-161	OSA1
DNAJB14	2.16e-165	0.145231	0.089	0.172	9.71e-161	OSA1
KIAA0930	2.45e-165	0.532351	0.111	0.107	1.1e-160	OSA1
CSNK1D	2.67e-165	0.36728	0.096	0.131	1.2e-160	OSA1
ATN1	3.31e-165	0.422453	0.097	0.11	1.49e-160	OSA1
PABPC4	3.42e-165	0.124522	0.104	0.197	1.54e-160	OSA1
RNF8	3.94e-165	0.150679	0.069	0.142	1.77e-160	OSA1
ATG4B	5.23e-165	0.0763506	0.064	0.151	2.35e-160	OSA1
MIF	7.85e-165	0.273012	0.525	0.621	3.53e-160	OSA1
FAM172A	1.09e-164	0.31266	0.088	0.131	4.89e-160	OSA1
PBX1	1.19e-164	0.142424	0.073	0.151	5.36e-160	OSA1
DPF2	1.27e-164	0.324535	0.091	0.133	5.72e-160	OSA1
CMTM7	1.35e-164	0.235618	0.075	0.131	6.05e-160	OSA1
AP002360.1	1.39e-164	0.346179	0.083	0.116	6.23e-160	OSA1
TOMM70	1.82e-164	0.103698	0.056	0.133	8.16e-160	OSA1
SF3A2	1.82e-164	0.293517	0.087	0.132	8.19e-160	OSA1
STAG2	2.08e-164	0.132922	0.082	0.166	9.32e-160	OSA1
LACTB	2.71e-164	0.136871	0.076	0.154	1.22e-159	OSA1
TRIM28	3.04e-164	0.0881123	0.082	0.177	1.36e-159	OSA1
EHMT1	3.18e-164	0.271682	0.091	0.143	1.43e-159	OSA1
ATP1B1	3.55e-164	0.263404	0.16	0.256	1.59e-159	OSA1
PCMTD1	4.59e-164	0.29755	0.131	0.19	2.06e-159	OSA1
WDR45B	5.22e-164	0.123596	0.092	0.185	2.34e-159	OSA1
SECISBP2	6.21e-164	0.314406	0.095	0.143	2.79e-159	OSA1
MAT2B	6.96e-164	0.0940952	0.058	0.138	3.13e-159	OSA1
TMUB1	8.56e-164	0.111635	0.06	0.136	3.85e-159	OSA1
CAT	8.98e-164	0.157166	0.074	0.145	4.03e-159	OSA1
PMS1	1.15e-163	0.399789	0.095	0.12	5.16e-159	OSA1
TMEM192	1.37e-163	0.320699	0.069	0.101	6.18e-159	OSA1
LMAN2L	1.51e-163	0.377255	0.077	0.096	6.77e-159	OSA1
SMAD3	1.53e-163	0.419491	0.089	0.102	6.9e-159	OSA1
UTP3	1.57e-163	0.149445	0.065	0.138	7.08e-159	OSA1
HDGFL2	2.14e-163	0.0342553	0.062	0.157	9.63e-159	OSA1
SMARCA1	2.17e-163	0.0532121	0.071	0.165	9.74e-159	OSA1
NEK1	2.2e-163	0.1273	0.063	0.14	9.86e-159	OSA1
RPUSD3	2.53e-163	0.0444682	0.055	0.145	1.14e-158	OSA1
PRPF4	2.99e-163	0.197822	0.075	0.142	1.34e-158	OSA1
SPATA33	4.66e-163	0.45827	0.087	0.09	2.09e-158	OSA1
PLK2	5.13e-163	0.359311	0.114	0.161	2.31e-158	OSA1
CBWD5	5.26e-163	0.291944	0.083	0.126	2.36e-158	OSA1
UBE2D1	5.6e-163	0.181915	0.082	0.152	2.52e-158	OSA1
ROR2	5.78e-163	0.35007	0.099	0.136	2.6e-158	OSA1
TRNAU1AP	5.95e-163	0.177509	0.073	0.141	2.67e-158	OSA1
ZNF148	6.72e-163	0.160514	0.073	0.145	3.02e-158	OSA1
TIMM10B	7.2e-163	0.104238	0.061	0.137	3.23e-158	OSA1
MAPK7	1.02e-162	0.508177	0.105	0.101	4.57e-158	OSA1
CCDC43	1.17e-162	0.0889265	0.052	0.131	5.25e-158	OSA1
UBLCP1	1.18e-162	0.0837946	0.052	0.13	5.31e-158	OSA1
EXOSC2	2.13e-162	0.051683	0.051	0.138	9.57e-158	OSA1
RTCA	2.26e-162	0.0321058	0.053	0.146	1.02e-157	OSA1
NGLY1	2.62e-162	0.226582	0.073	0.129	1.18e-157	OSA1
OGFR	3.24e-162	0.253894	0.087	0.141	1.46e-157	OSA1
MTFR1	5.31e-162	0.0682578	0.049	0.13	2.39e-157	OSA1
SLC35A2	5.99e-162	0.0531009	0.056	0.144	2.69e-157	OSA1
SOX9	6.63e-162	0.493764	0.105	0.124	2.98e-157	OSA1
TNNC1	9.37e-162	0.252543	0.081	0.135	4.21e-157	OSA1
SLC29A4	1.01e-161	0.637581	0.098	0.059	4.53e-157	OSA1
CDK11A	1.37e-161	0.352066	0.093	0.126	6.16e-157	OSA1
CSAG1	1.39e-161	0.390076	0.15	0.188	6.26e-157	OSA1
PRKRIP1	1.46e-161	0.206688	0.075	0.136	6.57e-157	OSA1
HELZ	1.56e-161	0.550729	0.106	0.09	7.01e-157	OSA1
DICER1	1.59e-161	0.34919	0.091	0.127	7.13e-157	OSA1
TMEM47	1.83e-161	0.524624	0.122	0.122	8.23e-157	OSA1
TOP2B	1.87e-161	0.311709	0.091	0.136	8.39e-157	OSA1
TIPARP	2.03e-161	0.579158	0.1	0.082	9.13e-157	OSA1
FBXW2	2.09e-161	0.13165	0.069	0.148	9.39e-157	OSA1
CDC27	2.15e-161	0.0549362	0.06	0.151	9.67e-157	OSA1
BNIP2	2.66e-161	0.106204	0.073	0.158	1.19e-156	OSA1
PPP2R2A	2.7e-161	0.109757	0.067	0.148	1.22e-156	OSA1
MARCKSL1	2.95e-161	0.429733	0.418	0.46	1.32e-156	OSA1
EMC1	4.49e-161	0.293072	0.092	0.14	2.02e-156	OSA1
NUDT14	5.48e-161	0.201595	0.065	0.122	2.46e-156	OSA1
BIRC6	5.97e-161	0.350368	0.105	0.143	2.68e-156	OSA1
MICU2	8.98e-161	0.0536035	0.062	0.15	4.04e-156	OSA1
MECR	1.3e-160	0.0591802	0.051	0.136	5.83e-156	OSA1
CHMP1A	1.39e-160	0.204328	0.07	0.128	6.23e-156	OSA1
STK19	1.43e-160	0.243002	0.081	0.137	6.4e-156	OSA1
UBFD1	1.47e-160	0.289294	0.082	0.125	6.59e-156	OSA1
DEAF1	1.55e-160	0.235696	0.069	0.122	6.97e-156	OSA1
FLNB	2.42e-160	0.0388145	0.061	0.156	1.09e-155	OSA1
LRRN1	3.01e-160	0.526163	0.085	0.07	1.35e-155	OSA1
ZBTB20	3.16e-160	0.372871	0.12	0.158	1.42e-155	OSA1
RCC1	4.35e-160	0.117111	0.058	0.134	1.95e-155	OSA1
MAPK1	5.54e-160	0.116216	0.065	0.145	2.49e-155	OSA1
ZNF791	7.5e-160	0.532116	0.099	0.088	3.37e-155	OSA1
PABPC1	1.04e-159	0.517082	0.724	0.7	4.66e-155	OSA1
MOK	1.26e-159	0.489676	0.121	0.126	5.66e-155	OSA1
MCM3	1.51e-159	0.187794	0.097	0.178	6.8e-155	OSA1
KEAP1	2.28e-159	0.0898473	0.073	0.16	1.03e-154	OSA1
TRPT1	3.07e-159	0.104066	0.059	0.135	1.38e-154	OSA1
ACTR3B	3.66e-159	0.654102	0.162	0.132	1.64e-154	OSA1
UCKL1	4.12e-159	0.326583	0.073	0.101	1.85e-154	OSA1
TTF1	5.23e-159	0.0818307	0.07	0.163	2.35e-154	OSA1
EIF4G3	5.44e-159	0.0843601	0.066	0.152	2.45e-154	OSA1
H3F3B	6.38e-159	0.549767	0.881	0.895	2.87e-154	OSA1
ADD1	8.05e-159	0.295552	0.098	0.145	3.62e-154	OSA1
SEMA3B	8.43e-159	0.470219	0.097	0.102	3.79e-154	OSA1
TPP2	8.89e-159	0.0419273	0.064	0.157	3.99e-154	OSA1
ZMYM5	1.24e-158	0.404158	0.095	0.117	5.58e-154	OSA1
MBOAT7	1.75e-158	0.0982914	0.057	0.136	7.87e-154	OSA1
FANCL	1.97e-158	0.075215	0.059	0.141	8.87e-154	OSA1
STX12	2.1e-158	0.103591	0.063	0.143	9.42e-154	OSA1
DAPK2	2.34e-158	0.454805	0.097	0.105	1.05e-153	OSA1
MAP9	3.22e-158	0.264132	0.079	0.13	1.45e-153	OSA1
PRDX2	5.27e-158	0.694505	0.547	0.44	2.37e-153	OSA1
SCML1	5.53e-158	0.259047	0.08	0.133	2.48e-153	OSA1
ANKRD28	5.92e-158	0.393344	0.12	0.152	2.66e-153	OSA1
RNF149	6.37e-158	0.271111	0.078	0.126	2.86e-153	OSA1
NF1	7.5e-158	0.539551	0.107	0.092	3.37e-153	OSA1
SVIP	1.27e-157	0.180313	0.092	0.165	5.7e-153	OSA1
IGF1R	1.37e-157	0.660771	0.106	0.061	6.17e-153	OSA1
SH3YL1	1.37e-157	0.196354	0.065	0.121	6.18e-153	OSA1
TRAM2	1.4e-157	0.534666	0.109	0.103	6.29e-153	OSA1
MAPKAP1	2.06e-157	0.0478273	0.054	0.143	9.27e-153	OSA1
CENPC	2.48e-157	0.162642	0.081	0.154	1.12e-152	OSA1
CEP350	2.55e-157	0.238256	0.095	0.156	1.14e-152	OSA1
WAC	2.8e-157	0.0641167	0.069	0.163	1.26e-152	OSA1
TSNAX	3.35e-157	0.0598191	0.055	0.137	1.5e-152	OSA1
OGN	3.51e-157	0.744837	0.342	0.293	1.58e-152	OSA1
MAGEA3	4.46e-157	0.434945	0.126	0.147	2e-152	OSA1
ADNP	4.89e-157	0.270602	0.082	0.128	2.2e-152	OSA1
INSIG1	6.02e-157	0.224212	0.079	0.141	2.71e-152	OSA1
LYPLA2	8.76e-157	0.136722	0.074	0.151	3.93e-152	OSA1
TRAF4	1.28e-156	0.370217	0.08	0.1	5.75e-152	OSA1
RAF1	1.44e-156	0.364846	0.089	0.118	6.46e-152	OSA1
NNT-AS1	1.48e-156	0.114551	0.063	0.141	6.67e-152	OSA1
CDC42EP3	1.49e-156	0.10138	0.085	0.174	6.69e-152	OSA1
IL11RA	1.53e-156	0.321719	0.083	0.119	6.86e-152	OSA1
TRIM27	1.96e-156	0.0598385	0.055	0.139	8.79e-152	OSA1
CASC3	2.01e-156	0.379178	0.09	0.114	9.03e-152	OSA1
BNIP3	2.73e-156	0.200151	0.194	0.288	1.23e-151	OSA1
ALPL	3.24e-156	0.661985	0.598	0.541	1.46e-151	OSA1
NUDT4	4.73e-156	0.110023	0.075	0.162	2.12e-151	OSA1
TMA7	7.09e-156	0.300093	0.776	0.864	3.19e-151	OSA1
MYO9A	1.1e-155	0.450043	0.101	0.108	4.95e-151	OSA1
INTU	1.93e-155	0.0619081	0.106	0.21	8.67e-151	OSA1
PRKAR2A	2.35e-155	0.0690006	0.062	0.152	1.06e-150	OSA1
KAT8	2.36e-155	0.331612	0.091	0.126	1.06e-150	OSA1
LONP1	3.22e-155	0.275484	0.079	0.125	1.45e-150	OSA1
EXOC7	4.43e-155	0.405543	0.103	0.125	1.99e-150	OSA1
MMP23B	6.5e-155	0.304204	0.108	0.157	2.92e-150	OSA1
CTDSP1	9.28e-155	0.0363786	0.056	0.145	4.17e-150	OSA1
EHMT2	9.78e-155	0.452774	0.099	0.109	4.4e-150	OSA1
ARID1B	2.4e-154	0.25925	0.1	0.153	1.08e-149	OSA1
PDE4DIP	2.43e-154	0.37076	0.099	0.133	1.09e-149	OSA1
HGS	2.86e-154	0.368033	0.093	0.12	1.28e-149	OSA1
DPH7	3.83e-154	0.354022	0.075	0.096	1.72e-149	OSA1
INTS10	4.19e-154	0.138383	0.07	0.143	1.88e-149	OSA1
DNM1L	4.27e-154	0.0840765	0.055	0.133	1.92e-149	OSA1
PIK3CD-AS2	4.56e-154	0.287982	0.078	0.119	2.05e-149	OSA1
MTHFD2L	5.83e-154	0.282924	0.084	0.127	2.62e-149	OSA1
NPEPPS	8.44e-154	0.444303	0.096	0.104	3.79e-149	OSA1
ANKRD17	1.33e-153	0.202801	0.086	0.149	5.96e-149	OSA1
KIAA1586	1.93e-153	0.202948	0.07	0.126	8.67e-149	OSA1
CCHCR1	2.09e-153	0.568763	0.098	0.076	9.4e-149	OSA1
PTP4A1	2.31e-153	0.0535289	0.06	0.148	1.04e-148	OSA1
ACLY	2.42e-153	0.126927	0.069	0.144	1.09e-148	OSA1
ZNF711	3.05e-153	0.626215	0.099	0.057	1.37e-148	OSA1
C14orf132	3.25e-153	0.189799	0.064	0.124	1.46e-148	OSA1
CAPN1	3.62e-153	0.0740591	0.055	0.135	1.63e-148	OSA1
SMG1	4.86e-153	0.513291	0.102	0.09	2.18e-148	OSA1
INO80E	5.4e-153	0.208059	0.068	0.122	2.43e-148	OSA1
C8orf44	5.45e-153	0.485132	0.085	0.074	2.45e-148	OSA1
AATF	7.5e-153	0.156198	0.068	0.137	3.37e-148	OSA1
HMGXB3	8.64e-153	0.0446404	0.065	0.154	3.88e-148	OSA1
CNOT9	1.56e-152	0.151563	0.067	0.135	7e-148	OSA1
LRRC58	1.81e-152	0.299884	0.081	0.123	8.11e-148	OSA1
CCDC32	2.04e-152	0.0617758	0.052	0.134	9.18e-148	OSA1
DAPK3	2.09e-152	0.181791	0.079	0.148	9.41e-148	OSA1
CWC22	3.41e-152	0.0731206	0.054	0.136	1.53e-147	OSA1
RNF141	5.22e-152	0.132612	0.049	0.113	2.34e-147	OSA1
TLE1	6.8e-152	0.496003	0.1	0.096	3.06e-147	OSA1
RNASET2	7.06e-152	0.250828	0.134	0.198	3.17e-147	OSA1
LETMD1	8.21e-152	0.0406867	0.051	0.136	3.69e-147	OSA1
ARL6IP1	1.21e-151	0.078231	0.282	0.418	5.43e-147	OSA1
SHMT1	1.41e-151	0.474178	0.114	0.123	6.32e-147	OSA1
TIMM8A	1.72e-151	0.147008	0.068	0.135	7.74e-147	OSA1
KRBA2	2.2e-151	0.570022	0.093	0.054	9.89e-147	OSA1
UBE2Z	2.26e-151	0.216978	0.077	0.135	1.02e-146	OSA1
ACSL3	2.5e-151	0.139304	0.076	0.151	1.13e-146	OSA1
XPC	3.37e-151	0.151366	0.065	0.132	1.51e-146	OSA1
RRN3	3.59e-151	0.404932	0.078	0.086	1.61e-146	OSA1
ANKRD37	3.87e-151	0.377006	0.109	0.137	1.74e-146	OSA1
RCC2	5.95e-151	0.0792777	0.065	0.148	2.68e-146	OSA1
ALDOA.1	6.08e-151	0.193222	0.073	0.133	2.73e-146	OSA1
NFIX	6.7e-151	0.356632	0.089	0.12	3.01e-146	OSA1
NSMF	6.95e-151	0.454651	0.076	0.076	3.12e-146	OSA1
ARMCX2	7.97e-151	0.195969	0.066	0.122	3.58e-146	OSA1
RAB30-AS1	1.03e-150	0.304864	0.101	0.146	4.64e-146	OSA1
CERS6	1.9e-150	0.201373	0.065	0.121	8.53e-146	OSA1
MTA3	2.12e-150	0.202942	0.065	0.117	9.54e-146	OSA1
RNF112	2.15e-150	0.768333	0.103	0.032	9.67e-146	OSA1
NFE2L1	2.17e-150	0.227643	0.091	0.148	9.76e-146	OSA1
R3HDM4	2.19e-150	0.110216	0.057	0.128	9.84e-146	OSA1
C1orf174	2.99e-150	0.0738374	0.053	0.129	1.34e-145	OSA1
TMEM132A	3.2e-150	0.55163	0.106	0.088	1.44e-145	OSA1
ZNHIT6	3.36e-150	0.0677469	0.057	0.139	1.51e-145	OSA1
SLC2A3	3.44e-150	0.369598	0.115	0.163	1.55e-145	OSA1
EIF3J-AS1	4.43e-150	0.26899	0.069	0.109	1.99e-145	OSA1
DPY19L4	4.71e-150	0.195354	0.064	0.116	2.12e-145	OSA1
XPO6	5.65e-150	0.531578	0.095	0.079	2.54e-145	OSA1
GLI4	6.34e-150	0.207305	0.052	0.094	2.85e-145	OSA1
EHBP1	6.69e-150	0.255608	0.071	0.115	3.01e-145	OSA1
HOOK3	6.87e-150	0.0369723	0.071	0.165	3.09e-145	OSA1
EFTUD2	8.03e-150	0.270614	0.069	0.111	3.61e-145	OSA1
TMEM41A	9.18e-150	0.27118	0.062	0.097	4.12e-145	OSA1
BCAT1	1.3e-149	0.321296	0.087	0.125	5.83e-145	OSA1
SREBF1	1.49e-149	0.534177	0.095	0.085	6.7e-145	OSA1
MBD3	1.74e-149	0.449267	0.113	0.129	7.82e-145	OSA1
CHERP	2.19e-149	0.486879	0.087	0.077	9.82e-145	OSA1
GART	2.73e-149	0.161884	0.073	0.14	1.23e-144	OSA1
SKI	3.31e-149	0.361227	0.081	0.104	1.49e-144	OSA1
CMTR2	3.34e-149	0.535632	0.096	0.076	1.5e-144	OSA1
PPP1R18	3.95e-149	0.141079	0.074	0.146	1.77e-144	OSA1
AHNAK2	4.52e-149	0.53374	0.099	0.086	2.03e-144	OSA1
CD24	4.67e-149	0.735458	0.316	0.249	2.1e-144	OSA1
MYO19	4.82e-149	0.529524	0.084	0.058	2.17e-144	OSA1
ACAP3	6.48e-149	0.575361	0.116	0.095	2.91e-144	OSA1
TRIQK	7.08e-149	0.129014	0.051	0.115	3.18e-144	OSA1
ILVBL	7.72e-149	0.0882139	0.058	0.136	3.47e-144	OSA1
CNOT8	8.74e-149	0.0347481	0.05	0.133	3.93e-144	OSA1
TTYH3	9.95e-149	0.621931	0.105	0.07	4.47e-144	OSA1
TCTN3	1.04e-148	0.224914	0.064	0.109	4.66e-144	OSA1
NISCH	1.18e-148	0.567708	0.104	0.082	5.3e-144	OSA1
OBSL1	1.24e-148	0.231945	0.065	0.11	5.57e-144	OSA1
LMNB2	1.3e-148	0.3278	0.083	0.117	5.84e-144	OSA1
ABT1	1.43e-148	0.0832439	0.06	0.137	6.44e-144	OSA1
RRP1	2.08e-148	0.121764	0.074	0.15	9.34e-144	OSA1
PLCB4	2.58e-148	0.441761	0.075	0.072	1.16e-143	OSA1
ARFGEF1	3e-148	0.267099	0.082	0.127	1.35e-143	OSA1
CITED2	3.26e-148	0.389845	0.105	0.158	1.47e-143	OSA1
DCTN5	3.72e-148	0.403677	0.087	0.101	1.67e-143	OSA1
MRS2	3.76e-148	0.262825	0.063	0.099	1.69e-143	OSA1
POLG	5.55e-148	0.538013	0.107	0.091	2.49e-143	OSA1
ENGASE	6.14e-148	0.662891	0.114	0.066	2.76e-143	OSA1
HMGCS1	6.46e-148	0.482734	0.09	0.102	2.9e-143	OSA1
COASY	6.74e-148	0.20058	0.069	0.125	3.03e-143	OSA1
IPO9	6.78e-148	0.266925	0.065	0.102	3.04e-143	OSA1
ATXN3	7.93e-148	0.162367	0.068	0.131	3.56e-143	OSA1
ARID1A	8.02e-148	0.184257	0.084	0.15	3.6e-143	OSA1
AC006504.5	8.75e-148	0.453464	0.087	0.084	3.93e-143	OSA1
ZNF322	1.35e-147	0.0877465	0.053	0.127	6.06e-143	OSA1
BRD8	1.49e-147	0.312627	0.087	0.127	6.71e-143	OSA1
TCF3	1.69e-147	0.378549	0.084	0.1	7.58e-143	OSA1
LPCAT1	1.79e-147	0.548707	0.109	0.096	8.05e-143	OSA1
PRH1	2.59e-147	0.330949	0.095	0.124	1.16e-142	OSA1
FTX	2.78e-147	0.619913	0.115	0.078	1.25e-142	OSA1
MFSD14C	2.93e-147	0.395221	0.082	0.091	1.32e-142	OSA1
PSORS1C1	3.08e-147	0.621661	0.106	0.071	1.38e-142	OSA1
HOTAIRM1	3.28e-147	0.391017	0.101	0.124	1.47e-142	OSA1
AC103591.3	3.43e-147	0.903269	0.145	0.072	1.54e-142	OSA1
LINC00115	3.83e-147	0.662939	0.091	0.039	1.72e-142	OSA1
SUZ12	4.02e-147	0.0898943	0.057	0.134	1.81e-142	OSA1
OARD1	4.99e-147	0.0694232	0.057	0.136	2.24e-142	OSA1
MGEA5	5.39e-147	0.429732	0.102	0.116	2.42e-142	OSA1
SNHG19	5.68e-147	0.266207	0.091	0.153	2.55e-142	OSA1
IPO7	6.62e-147	0.0965512	0.063	0.138	2.98e-142	OSA1
ICE1	7.2e-147	0.0497668	0.05	0.127	3.24e-142	OSA1
RNF213	7.73e-147	0.12187	0.101	0.188	3.47e-142	OSA1
FSTL3	7.78e-147	0.542127	0.093	0.072	3.49e-142	OSA1
MAPK3	7.94e-147	0.188003	0.059	0.111	3.57e-142	OSA1
LETM1	9.74e-147	0.361228	0.098	0.125	4.38e-142	OSA1
DCTN1	1.03e-146	0.0668231	0.061	0.144	4.63e-142	OSA1
TTC32	1.19e-146	0.347866	0.071	0.09	5.34e-142	OSA1
DCAF7	1.26e-146	0.0994005	0.064	0.139	5.66e-142	OSA1
ANKRD40	1.32e-146	0.352086	0.082	0.109	5.91e-142	OSA1
2021-09-10	1.62e-146	0.0558838	0.054	0.138	7.28e-142	OSA1
ZNF674-AS1	1.85e-146	0.687092	0.111	0.058	8.29e-142	OSA1
NIT1	2.09e-146	0.067148	0.046	0.119	9.4e-142	OSA1
PRPF8	2.17e-146	0.0805309	0.069	0.153	9.76e-142	OSA1
CWF19L2	2.47e-146	0.285982	0.11	0.162	1.11e-141	OSA1
ACYP2	2.82e-146	0.0392705	0.053	0.137	1.27e-141	OSA1
TNRC6C	2.94e-146	0.411215	0.095	0.111	1.32e-141	OSA1
SETD2	4.44e-146	0.274758	0.087	0.129	2e-141	OSA1
KHSRP	5.38e-146	0.260601	0.079	0.124	2.42e-141	OSA1
SCAMP1	5.75e-146	0.226666	0.059	0.102	2.58e-141	OSA1
HDAC5	6.36e-146	0.420445	0.102	0.122	2.86e-141	OSA1
NEO1	7.02e-146	0.316125	0.091	0.128	3.15e-141	OSA1
SENP6	7.98e-146	0.0535117	0.057	0.139	3.59e-141	OSA1
TTN-AS1	8.32e-146	0.573679	0.085	0.05	3.74e-141	OSA1
DCAF8	8.73e-146	0.47597	0.095	0.091	3.92e-141	OSA1
CCDC58	8.8e-146	0.239884	0.065	0.11	3.95e-141	OSA1
ASS1	8.84e-146	0.284146	0.115	0.167	3.97e-141	OSA1
CPSF1	1.02e-145	0.512339	0.098	0.089	4.6e-141	OSA1
ARL14EP	1.06e-145	0.0337273	0.051	0.136	4.77e-141	OSA1
GPBP1L1	1.09e-145	0.223067	0.068	0.117	4.92e-141	OSA1
NFKBIZ	1.22e-145	0.44024	0.099	0.119	5.49e-141	OSA1
TRO	1.83e-145	0.563119	0.093	0.066	8.24e-141	OSA1
TBCC	2.21e-145	0.112559	0.057	0.129	9.95e-141	OSA1
TMEM115	2.43e-145	0.0405556	0.052	0.134	1.09e-140	OSA1
KLF9	2.9e-145	0.367262	0.091	0.116	1.3e-140	OSA1
CDK5RAP2	3.3e-145	0.0626593	0.064	0.149	1.48e-140	OSA1
HEY2	3.57e-145	0.136948	0.076	0.148	1.6e-140	OSA1
ZNF248	3.76e-145	0.575008	0.09	0.056	1.69e-140	OSA1
TXLNG	3.82e-145	0.183818	0.062	0.116	1.72e-140	OSA1
CPPED1	4.24e-145	0.0925004	0.053	0.126	1.9e-140	OSA1
EFNA1	5.63e-145	0.245401	0.092	0.152	2.53e-140	OSA1
ZFAND2B	6.48e-145	0.044537	0.049	0.128	2.91e-140	OSA1
PRKAA1	8.23e-145	0.38654	0.086	0.103	3.7e-140	OSA1
GNA11	9.35e-145	0.440771	0.093	0.098	4.2e-140	OSA1
ADAM17	9.9e-145	0.243713	0.086	0.14	4.45e-140	OSA1
PDE8A	9.97e-145	0.245712	0.074	0.119	4.48e-140	OSA1
GTPBP3	1.25e-144	0.371137	0.077	0.092	5.62e-140	OSA1
HIPK1	1.27e-144	0.203497	0.08	0.139	5.71e-140	OSA1
RCHY1	1.8e-144	0.124657	0.06	0.126	8.09e-140	OSA1
AC084033.3	2.92e-144	0.0362319	0.048	0.129	1.31e-139	OSA1
SMCR5	4.22e-144	0.826115	0.115	0.038	1.9e-139	OSA1
FOS	4.71e-144	0.537525	0.674	0.664	2.11e-139	OSA1
KPNA6	4.74e-144	0.247023	0.075	0.122	2.13e-139	OSA1
KLF2	5.9e-144	0.370012	0.122	0.16	2.65e-139	OSA1
DZIP1	5.97e-144	0.0687474	0.054	0.129	2.68e-139	OSA1
CSRNP1	5.98e-144	0.615097	0.096	0.06	2.69e-139	OSA1
ZNF771	6e-144	0.122065	0.052	0.117	2.7e-139	OSA1
DNAJC10	6.57e-144	0.313117	0.085	0.117	2.95e-139	OSA1
ZBED1	7.42e-144	0.265822	0.068	0.107	3.34e-139	OSA1
PIAS1	8.38e-144	0.176992	0.064	0.12	3.76e-139	OSA1
ILKAP	1e-143	0.135635	0.06	0.126	4.49e-139	OSA1
TMEM138	1.05e-143	0.246321	0.066	0.106	4.7e-139	OSA1
ZSCAN18	1.17e-143	0.277951	0.068	0.1	5.24e-139	OSA1
TMEM67	2.11e-143	0.604338	0.096	0.053	9.46e-139	OSA1
PTDSS2	2.27e-143	0.250089	0.066	0.106	1.02e-138	OSA1
HIP1	2.7e-143	0.478779	0.097	0.095	1.22e-138	OSA1
CCDC186	2.99e-143	0.119994	0.066	0.135	1.34e-138	OSA1
UBE2W	3e-143	0.0548504	0.06	0.14	1.35e-138	OSA1
C3orf38	3.85e-143	0.175444	0.051	0.099	1.73e-138	OSA1
RERE	4.06e-143	0.204946	0.073	0.128	1.82e-138	OSA1
TMEM68	5.75e-143	0.145836	0.054	0.112	2.58e-138	OSA1
SDCCAG8	5.91e-143	0.338725	0.088	0.114	2.66e-138	OSA1
LPP	6.73e-143	0.201548	0.096	0.16	3.02e-138	OSA1
GFPT1	7.66e-143	0.226597	0.072	0.122	3.44e-138	OSA1
TMEM69	7.78e-143	0.227167	0.062	0.107	3.5e-138	OSA1
AMPD2	8.4e-143	0.502039	0.098	0.09	3.77e-138	OSA1
HMBOX1	8.52e-143	0.525646	0.093	0.069	3.83e-138	OSA1
ERAL1	9.93e-143	0.0499876	0.049	0.127	4.46e-138	OSA1
MAPK6	1.04e-142	0.109999	0.057	0.126	4.68e-138	OSA1
FMOD	1.17e-142	0.243919	0.088	0.138	5.24e-138	OSA1
GLA	1.26e-142	0.175055	0.077	0.14	5.65e-138	OSA1
RRP9	1.46e-142	0.151455	0.06	0.121	6.57e-138	OSA1
ELMOD2	1.47e-142	0.0625179	0.051	0.126	6.61e-138	OSA1
TAF2	1.67e-142	0.107983	0.059	0.128	7.5e-138	OSA1
CDK6	1.82e-142	0.54602	0.114	0.097	8.19e-138	OSA1
COG7	2.21e-142	0.552082	0.084	0.056	9.93e-138	OSA1
RNF113A	2.63e-142	0.276678	0.066	0.121	1.18e-137	OSA1
METTL3	3.22e-142	0.131561	0.058	0.118	1.45e-137	OSA1
TOP1MT	3.36e-142	0.167394	0.047	0.093	1.51e-137	OSA1
TRMT61A	4.41e-142	0.0699816	0.049	0.126	1.98e-137	OSA1
BAG5	4.56e-142	0.0603147	0.053	0.13	2.05e-137	OSA1
ATF6	5.35e-142	0.0371498	0.043	0.12	2.4e-137	OSA1
BCAR1	5.43e-142	0.133307	0.071	0.139	2.44e-137	OSA1
AC012360.3	5.94e-142	0.588421	0.093	0.059	2.67e-137	OSA1
TTTY15	6.75e-142	0.629812	0.086	0.031	3.03e-137	OSA1
RSPRY1	6.82e-142	0.0953772	0.047	0.113	3.06e-137	OSA1
CLPTM1L	1.11e-141	0.136222	0.072	0.14	4.98e-137	OSA1
AKAP17A	1.31e-141	0.207156	0.088	0.147	5.89e-137	OSA1
PTAR1	1.99e-141	0.392684	0.079	0.086	8.94e-137	OSA1
ARFGAP1	2.7e-141	0.399263	0.098	0.115	1.21e-136	OSA1
ERCC4	3.36e-141	0.199593	0.064	0.114	1.51e-136	OSA1
NUFIP2	3.66e-141	0.327996	0.091	0.124	1.65e-136	OSA1
AP3B1	3.73e-141	0.0602721	0.051	0.129	1.68e-136	OSA1
AL645608.3	3.85e-141	0.659805	0.082	0.023	1.73e-136	OSA1
KMT2C	4.48e-141	0.290837	0.087	0.126	2.01e-136	OSA1
USP15	9.09e-141	0.160374	0.073	0.137	4.08e-136	OSA1
C16orf45	2.31e-140	0.0651192	0.039	0.102	1.04e-135	OSA1
RBM28	3.1e-140	0.0854607	0.056	0.13	1.39e-135	OSA1
C16orf87	3.28e-140	0.173518	0.058	0.112	1.48e-135	OSA1
NCK1	3.53e-140	0.133087	0.052	0.111	1.58e-135	OSA1
C5orf63	5.35e-140	0.452768	0.074	0.068	2.41e-135	OSA1
SLC39A10	5.49e-140	0.260702	0.084	0.129	2.47e-135	OSA1
DDX19B	5.57e-140	0.185669	0.054	0.104	2.5e-135	OSA1
PINK1	5.73e-140	0.128407	0.07	0.139	2.57e-135	OSA1
STK16	6.58e-140	0.0669953	0.05	0.123	2.95e-135	OSA1
NSUN5	1e-139	0.218378	0.065	0.115	4.51e-135	OSA1
EPHB2	1.27e-139	0.41175	0.075	0.081	5.7e-135	OSA1
POGZ	1.3e-139	0.433922	0.101	0.112	5.85e-135	OSA1
ARHGEF19	2.05e-139	0.227183	0.06	0.1	9.2e-135	OSA1
ADAM33	2.33e-139	0.783819	0.107	0.03	1.05e-134	OSA1
COPS7B	2.79e-139	0.360407	0.07	0.079	1.25e-134	OSA1
PSPC1	3.1e-139	0.178898	0.057	0.109	1.39e-134	OSA1
NOL11	3.31e-139	0.262627	0.071	0.112	1.49e-134	OSA1
ARL6IP6	3.42e-139	0.174319	0.063	0.117	1.54e-134	OSA1
DALRD3	3.56e-139	0.243698	0.058	0.094	1.6e-134	OSA1
CBR4	3.98e-139	0.288917	0.078	0.115	1.79e-134	OSA1
C16orf72	4.39e-139	0.361298	0.087	0.11	1.97e-134	OSA1
ARRDC3	4.51e-139	0.412445	0.098	0.117	2.03e-134	OSA1
GPR173	5.41e-139	0.685066	0.096	0.032	2.43e-134	OSA1
KIAA1217	8.5e-139	0.372735	0.085	0.101	3.82e-134	OSA1
NPRL2	1.43e-138	0.154747	0.059	0.118	6.42e-134	OSA1
BRCC3	1.6e-138	0.130906	0.046	0.101	7.18e-134	OSA1
MIIP	1.66e-138	0.0997828	0.051	0.116	7.46e-134	OSA1
UCK2	1.71e-138	0.186504	0.047	0.091	7.7e-134	OSA1
ZNF91	1.95e-138	0.480075	0.086	0.075	8.75e-134	OSA1
UBR4	2.96e-138	0.360046	0.082	0.1	1.33e-133	OSA1
PCAT6	3.09e-138	0.455288	0.082	0.077	1.39e-133	OSA1
MAFK	4.34e-138	0.707528	0.103	0.041	1.95e-133	OSA1
RAD9A	4.41e-138	0.579132	0.11	0.086	1.98e-133	OSA1
OGFOD1	4.84e-138	0.099872	0.045	0.106	2.17e-133	OSA1
ZNF280D	5.03e-138	0.285277	0.083	0.119	2.26e-133	OSA1
MTSS1L	5.26e-138	0.628696	0.102	0.059	2.36e-133	OSA1
PNMA2	5.41e-138	0.528157	0.088	0.062	2.43e-133	OSA1
SYNRG	6.45e-138	0.374133	0.083	0.095	2.9e-133	OSA1
CLCN3	7.1e-138	0.232804	0.063	0.105	3.19e-133	OSA1
CFLAR	7.65e-138	0.368714	0.09	0.108	3.44e-133	OSA1
ANKRD13D	1.29e-137	0.368404	0.082	0.099	5.81e-133	OSA1
OSBPL9	1.38e-137	0.131004	0.049	0.107	6.18e-133	OSA1
SLC30A5	1.52e-137	0.19042	0.067	0.118	6.84e-133	OSA1
AC012615.1	1.6e-137	0.627212	0.101	0.06	7.21e-133	OSA1
EXOC1	2.17e-137	0.226964	0.073	0.118	9.73e-133	OSA1
WIPI1	2.23e-137	0.125961	0.064	0.13	1e-132	OSA1
NUPL2	2.27e-137	0.0797523	0.048	0.118	1.02e-132	OSA1
ZNF33A	3.11e-137	0.309604	0.07	0.095	1.4e-132	OSA1
ZKSCAN1	3.71e-137	0.235153	0.087	0.135	1.67e-132	OSA1
FABP5	4.17e-137	0.306571	0.538	0.588	1.87e-132	OSA1
KLHL20	6.56e-137	0.174944	0.052	0.1	2.95e-132	OSA1
POFUT2	6.93e-137	0.319435	0.085	0.116	3.11e-132	OSA1
ZNF880	1.19e-136	0.35124	0.072	0.087	5.33e-132	OSA1
WDR82	1.32e-136	0.207089	0.069	0.118	5.93e-132	OSA1
MIR222HG	1.88e-136	0.617899	0.09	0.054	8.43e-132	OSA1
AC098850.3	2.13e-136	0.669195	0.095	0.034	9.57e-132	OSA1
LTN1	2.38e-136	0.219293	0.069	0.115	1.07e-131	OSA1
POGLUT1	2.85e-136	0.172754	0.053	0.102	1.28e-131	OSA1
TP53BP1	3.53e-136	0.419926	0.077	0.076	1.58e-131	OSA1
SKIV2L	3.55e-136	0.558763	0.091	0.062	1.6e-131	OSA1
DNAJB2	3.97e-136	0.17638	0.066	0.125	1.79e-131	OSA1
AMOTL2	4.94e-136	0.472893	0.08	0.068	2.22e-131	OSA1
AGPAT1	5.38e-136	0.181545	0.065	0.12	2.42e-131	OSA1
ARSA	6.96e-136	0.232626	0.066	0.109	3.13e-131	OSA1
PHKG2	1.23e-135	0.247575	0.062	0.103	5.53e-131	OSA1
ZBED5	1.31e-135	0.356389	0.071	0.087	5.9e-131	OSA1
OLFML1	1.31e-135	0.310812	0.07	0.093	5.9e-131	OSA1
DYNLL2	1.59e-135	0.288278	0.074	0.11	7.14e-131	OSA1
RNF216	1.6e-135	0.38399	0.089	0.107	7.2e-131	OSA1
NXF1	1.61e-135	0.425478	0.088	0.098	7.23e-131	OSA1
LINC02256	1.67e-135	0.551315	0.09	0.059	7.49e-131	OSA1
ZNF770	1.78e-135	0.0549542	0.047	0.121	7.98e-131	OSA1
UBAP2L	1.81e-135	0.199892	0.071	0.124	8.14e-131	OSA1
WDR3	1.9e-135	0.139771	0.054	0.113	8.55e-131	OSA1
TMEM59L	2.12e-135	0.644117	0.103	0.06	9.52e-131	OSA1
BROX	2.27e-135	0.245832	0.069	0.108	1.02e-130	OSA1
SF3A1	2.37e-135	0.0425594	0.051	0.127	1.06e-130	OSA1
PIK3R1	2.46e-135	0.183873	0.077	0.137	1.11e-130	OSA1
ZNF654	2.9e-135	0.489421	0.08	0.063	1.3e-130	OSA1
SUN2	2.95e-135	0.214965	0.08	0.137	1.33e-130	OSA1
DCP1B	3.27e-135	0.446912	0.08	0.073	1.47e-130	OSA1
VARS2	3.46e-135	0.647942	0.091	0.041	1.56e-130	OSA1
TSPYL2	3.52e-135	0.543094	0.101	0.087	1.58e-130	OSA1
LINC02001	6.76e-135	0.128715	0.054	0.115	3.04e-130	OSA1
ITSN2	7.1e-135	0.31604	0.084	0.113	3.19e-130	OSA1
CCL3	7.61e-135	0.715572	0.282	0.217	3.42e-130	OSA1
DGCR2	8.76e-135	0.450178	0.087	0.085	3.94e-130	OSA1
AL662844.4	1.01e-134	0.644735	0.091	0.043	4.55e-130	OSA1
SLC20A1	1.18e-134	0.205301	0.084	0.147	5.31e-130	OSA1
COX10	1.27e-134	0.330565	0.057	0.068	5.7e-130	OSA1
SEC22A	1.32e-134	0.126772	0.046	0.1	5.93e-130	OSA1
KLF13	1.39e-134	0.299475	0.085	0.118	6.25e-130	OSA1
COMTD1	1.5e-134	0.101085	0.053	0.118	6.75e-130	OSA1
KIF3A	1.58e-134	0.190014	0.052	0.098	7.12e-130	OSA1
SENP5	1.59e-134	0.289877	0.069	0.094	7.14e-130	OSA1
CHAMP1	1.6e-134	0.0490828	0.044	0.116	7.18e-130	OSA1
TNPO2	1.67e-134	0.467658	0.085	0.078	7.49e-130	OSA1
RNF139	1.92e-134	0.219703	0.075	0.121	8.64e-130	OSA1
VAT1	2.36e-134	0.103859	0.057	0.124	1.06e-129	OSA1
UTP4	2.9e-134	0.203009	0.049	0.086	1.3e-129	OSA1
VPS13C	3.12e-134	0.411458	0.085	0.092	1.4e-129	OSA1
R3HDM1	4.66e-134	0.0337208	0.041	0.114	2.09e-129	OSA1
PAAF1	5.09e-134	0.355585	0.074	0.088	2.29e-129	OSA1
ZC4H2	9.55e-134	0.389197	0.068	0.068	4.29e-129	OSA1
BARD1	1.33e-133	0.0461785	0.044	0.115	5.96e-129	OSA1
UHMK1	1.34e-133	0.361389	0.078	0.096	6.03e-129	OSA1
MOGS	1.65e-133	0.35808	0.082	0.102	7.43e-129	OSA1
ZNF287	2.11e-133	0.361873	0.074	0.087	9.47e-129	OSA1
FAM110B	2.56e-133	0.149747	0.073	0.136	1.15e-128	OSA1
MSI2	3.21e-133	0.405133	0.082	0.082	1.44e-128	OSA1
KIAA1109	4.99e-133	0.452641	0.088	0.081	2.24e-128	OSA1
RAB40B	5.2e-133	0.295358	0.069	0.098	2.34e-128	OSA1
RNF20	7.89e-133	0.0307887	0.047	0.128	3.54e-128	OSA1
GALNT2	9.06e-133	0.360525	0.074	0.085	4.07e-128	OSA1
EEF2	9.87e-133	0.230015	0.722	0.807	4.44e-128	OSA1
SNHG12	1.01e-132	0.501547	0.098	0.088	4.56e-128	OSA1
PHYKPL	1.13e-132	0.244175	0.068	0.105	5.06e-128	OSA1
CSNK1G3	1.27e-132	0.117652	0.055	0.117	5.71e-128	OSA1
RCOR3	1.29e-132	0.321936	0.072	0.093	5.81e-128	OSA1
ANKS3	2.71e-132	0.1786	0.067	0.117	1.22e-127	OSA1
ANKRA2	2.89e-132	0.499516	0.08	0.059	1.3e-127	OSA1
SLC41A3	3.07e-132	0.206047	0.054	0.092	1.38e-127	OSA1
CD46	3.1e-132	0.311417	0.078	0.103	1.39e-127	OSA1
PPIP5K2	3.14e-132	0.308823	0.074	0.098	1.41e-127	OSA1
DHFR	3.59e-132	0.032893	0.052	0.131	1.61e-127	OSA1
FBXL3	3.61e-132	0.128702	0.055	0.114	1.62e-127	OSA1
DCUN1D4	4.83e-132	0.257526	0.065	0.096	2.17e-127	OSA1
C1orf198	6.71e-132	0.172301	0.063	0.12	3.02e-127	OSA1
PLPBP	7.39e-132	0.0621902	0.048	0.117	3.32e-127	OSA1
DDX39B	8.48e-132	0.483785	0.078	0.054	3.81e-127	OSA1
PPM1K	8.62e-132	0.151965	0.061	0.118	3.87e-127	OSA1
COQ7	9.84e-132	0.300038	0.062	0.081	4.42e-127	OSA1
KMT2A	1.07e-131	0.0473825	0.058	0.139	4.82e-127	OSA1
INTS4	1.13e-131	0.513359	0.084	0.061	5.09e-127	OSA1
SUCO	1.22e-131	0.171483	0.054	0.101	5.49e-127	OSA1
FAM228B	2.94e-131	0.306432	0.071	0.09	1.32e-126	OSA1
UVRAG	3.48e-131	0.423177	0.086	0.086	1.56e-126	OSA1
KPNA4	3.8e-131	0.0455704	0.048	0.122	1.71e-126	OSA1
LINC00476	4.86e-131	0.127296	0.058	0.119	2.19e-126	OSA1
DLG1	4.95e-131	0.408714	0.086	0.089	2.22e-126	OSA1
ZDHHC24	7.84e-131	0.0812324	0.044	0.109	3.52e-126	OSA1
MIR762HG	8e-131	0.5156	0.083	0.06	3.59e-126	OSA1
DCHS1	1.04e-130	0.477257	0.079	0.062	4.65e-126	OSA1
ZNF639	1.11e-130	0.108778	0.043	0.098	4.97e-126	OSA1
GPR89A	1.28e-130	0.11391	0.052	0.114	5.73e-126	OSA1
ARFGAP2	1.99e-130	0.225835	0.076	0.12	8.92e-126	OSA1
MUT	2.15e-130	0.341761	0.071	0.086	9.66e-126	OSA1
FGD5-AS1	2.88e-130	0.10549	0.06	0.125	1.3e-125	OSA1
VEZF1	2.97e-130	0.220952	0.059	0.098	1.33e-125	OSA1
ADAMTS18	3.31e-130	0.661468	0.095	0.045	1.49e-125	OSA1
CCDC130	3.65e-130	0.271903	0.071	0.103	1.64e-125	OSA1
HSD11B1L	4.17e-130	0.208197	0.055	0.095	1.87e-125	OSA1
CREB1	4.67e-130	0.193583	0.063	0.11	2.1e-125	OSA1
ELL2	5e-130	0.316832	0.073	0.098	2.24e-125	OSA1
TXNRD2	5.17e-130	0.113578	0.054	0.118	2.32e-125	OSA1
NMT2	5.44e-130	0.164387	0.053	0.105	2.44e-125	OSA1
NELFB	5.47e-130	0.147936	0.06	0.12	2.46e-125	OSA1
MLLT6	7.85e-130	0.664305	0.11	0.063	3.53e-125	OSA1
EXOSC10	9.05e-130	0.176951	0.06	0.109	4.07e-125	OSA1
C2orf49	1.08e-129	0.189413	0.06	0.108	4.87e-125	OSA1
PRRG1	1.28e-129	0.432476	0.079	0.068	5.74e-125	OSA1
TMCC1-AS1	1.42e-129	0.371683	0.067	0.071	6.38e-125	OSA1
USP10	1.49e-129	0.191611	0.06	0.105	6.7e-125	OSA1
AP2A2	1.95e-129	0.261836	0.066	0.105	8.78e-125	OSA1
FAT3	1.99e-129	0.333271	0.097	0.124	8.93e-125	OSA1
CRTC3	2.02e-129	0.23439	0.057	0.093	9.07e-125	OSA1
ELP2	2.11e-129	0.33003	0.08	0.104	9.47e-125	OSA1
MAF	2.39e-129	0.063268	0.068	0.148	1.07e-124	OSA1
STAU2	2.47e-129	0.135199	0.056	0.113	1.11e-124	OSA1
RYK	2.97e-129	0.214018	0.061	0.1	1.33e-124	OSA1
PPP4R3B	2.98e-129	0.0788282	0.059	0.129	1.34e-124	OSA1
WWP1	3.32e-129	0.0877941	0.07	0.145	1.49e-124	OSA1
PCDHB2	4.06e-129	0.593018	0.084	0.043	1.83e-124	OSA1
SLC12A4	4.27e-129	0.114866	0.05	0.108	1.92e-124	OSA1
ATM	6.66e-129	0.325778	0.084	0.111	2.99e-124	OSA1
CHST7	6.78e-129	0.394798	0.069	0.068	3.05e-124	OSA1
DSTYK	7.07e-129	0.294098	0.065	0.09	3.17e-124	OSA1
TCTN1	1.05e-128	0.121743	0.047	0.1	4.71e-124	OSA1
LARP1B	1.05e-128	0.12303	0.052	0.109	4.73e-124	OSA1
SLC38A10	1.29e-128	0.314214	0.095	0.125	5.81e-124	OSA1
TRIM16	1.34e-128	0.291046	0.075	0.104	6e-124	OSA1
PPWD1	1.38e-128	0.420022	0.086	0.085	6.22e-124	OSA1
LAMC1	1.49e-128	0.105998	0.078	0.15	6.7e-124	OSA1
NFATC3	1.68e-128	0.270806	0.064	0.093	7.54e-124	OSA1
CBLB	1.8e-128	0.397339	0.09	0.104	8.11e-124	OSA1
CCDC137	1.86e-128	0.136431	0.062	0.124	8.35e-124	OSA1
MBOAT2	1.88e-128	0.124909	0.043	0.096	8.46e-124	OSA1
MAGT1	2.18e-128	0.0460088	0.057	0.134	9.78e-124	OSA1
SDCCAG3	2.73e-128	0.262438	0.053	0.078	1.22e-123	OSA1
ORC4	2.78e-128	0.112061	0.044	0.099	1.25e-123	OSA1
BOLA1	2.99e-128	0.128624	0.065	0.128	1.34e-123	OSA1
FAM122A	4.5e-128	0.0702675	0.048	0.115	2.02e-123	OSA1
ZRSR2	4.99e-128	0.234461	0.067	0.108	2.24e-123	OSA1
FHOD1	5.23e-128	0.25064	0.064	0.102	2.35e-123	OSA1
SLC35A4	5.81e-128	0.0967263	0.047	0.108	2.61e-123	OSA1
YTHDF3	7.5e-128	0.257918	0.068	0.103	3.37e-123	OSA1
ALKBH3	7.97e-128	0.0326756	0.035	0.103	3.58e-123	OSA1
TMEM2	1.12e-127	0.358196	0.093	0.116	5.03e-123	OSA1
RPP38	1.47e-127	0.120111	0.054	0.115	6.59e-123	OSA1
ACD	1.77e-127	0.160804	0.053	0.1	7.95e-123	OSA1
UQCR11	1.8e-127	0.288505	0.78	0.844	8.07e-123	OSA1
HERC1	2.29e-127	0.281216	0.075	0.107	1.03e-122	OSA1
KIAA2013	2.53e-127	0.246215	0.076	0.117	1.14e-122	OSA1
BLMH	2.88e-127	0.137794	0.05	0.104	1.3e-122	OSA1
SERTAD2	3.44e-127	0.352188	0.068	0.078	1.55e-122	OSA1
ARSD	3.69e-127	0.375629	0.069	0.075	1.66e-122	OSA1
NUP50	3.9e-127	0.103183	0.05	0.109	1.75e-122	OSA1
PIAS3	4.02e-127	0.167153	0.051	0.097	1.81e-122	OSA1
EBLN3P	6.1e-127	0.102787	0.052	0.112	2.74e-122	OSA1
WDR12	6.72e-127	0.203308	0.06	0.1	3.02e-122	OSA1
PKD1	7.49e-127	0.416195	0.087	0.088	3.37e-122	OSA1
CIZ1	1.08e-126	0.158244	0.059	0.112	4.84e-122	OSA1
KDM5C	1.14e-126	0.473218	0.086	0.077	5.11e-122	OSA1
CDC42BPB	1.16e-126	0.17652	0.065	0.117	5.21e-122	OSA1
CUTC	1.36e-126	0.180248	0.047	0.086	6.09e-122	OSA1
DNAJA3	1.38e-126	0.0515445	0.041	0.109	6.2e-122	OSA1
SMCR8	1.4e-126	0.613469	0.095	0.057	6.3e-122	OSA1
FAM114A2	1.45e-126	0.122104	0.048	0.102	6.51e-122	OSA1
KIF9	1.55e-126	0.205173	0.057	0.099	6.97e-122	OSA1
CARS	1.89e-126	0.0770871	0.047	0.112	8.5e-122	OSA1
THEM4	2.09e-126	0.288773	0.074	0.105	9.38e-122	OSA1
GMCL1	2.4e-126	0.0936518	0.046	0.108	1.08e-121	OSA1
HSD17B4	2.57e-126	0.161627	0.06	0.111	1.15e-121	OSA1
RNF121	2.6e-126	0.0732693	0.042	0.104	1.17e-121	OSA1
APH1B	2.71e-126	0.0430853	0.041	0.11	1.22e-121	OSA1
BMI1	2.74e-126	0.225036	0.054	0.09	1.23e-121	OSA1
SBNO1	3.07e-126	0.104629	0.06	0.124	1.38e-121	OSA1
CSNK1E	3.43e-126	0.123422	0.06	0.123	1.54e-121	OSA1
NCKAP1	3.78e-126	0.105282	0.057	0.122	1.7e-121	OSA1
JMJD6	4.19e-126	0.0593798	0.055	0.129	1.88e-121	OSA1
WNK3	4.28e-126	0.531319	0.087	0.061	1.92e-121	OSA1
TRMT61B	4.72e-126	0.0665356	0.036	0.095	2.12e-121	OSA1
TRPS1	4.81e-126	0.183097	0.064	0.116	2.16e-121	OSA1
IRX5	5.47e-126	0.334537	0.063	0.077	2.46e-121	OSA1
RMDN3	7.4e-126	0.1213	0.053	0.108	3.32e-121	OSA1
NABP1	9.47e-126	0.479482	0.081	0.065	4.26e-121	OSA1
QTRT2	9.52e-126	0.184038	0.049	0.088	4.28e-121	OSA1
AC118549.1	9.56e-126	0.170453	0.064	0.115	4.3e-121	OSA1
FBXO3	1.03e-125	0.160947	0.056	0.106	4.63e-121	OSA1
TAF15	1.04e-125	0.207706	0.065	0.108	4.69e-121	OSA1
LINC01550	2.38e-125	0.447342	0.068	0.052	1.07e-120	OSA1
MAP2K6	2.39e-125	0.382893	0.071	0.075	1.07e-120	OSA1
ZNF652	2.47e-125	0.154632	0.056	0.106	1.11e-120	OSA1
[truncated: 45,983 more rows]
