# Supplementary material for: A novel molecular classification method for osteosarcoma based on tumor cell differentiation trajectories
Source: Bone Res. 2023 Jan 2;11:1. doi: 10.1038/s41413-022-00233-w (PMC9806110; doi:10.1038/s41413-022-00233-w)
Supplement: Supplementary file 13 — Supplementary Table 6 [file 41413_2022_233_MOESM13_ESM.xlsx]

## Sheet: OS_vs_OB_findallmarker
Supplementary Table 6 |List of differentially expressed genes(DEGs) between CSC-like and Osteoblast
Gene Symbol	P.value	Average Log2(Fold Change)	pct.1*	pct.2*	Adjusted p.value	cluster
GATA3	8.39575e-288	0.571619	0.894	0.614	3.09971e-284	OB
SERPING1	7.01128e-277	0.914397	0.955	0.597	2.58857e-273	OB
OSBPL1A	3.42846e-275	1.24661	0.949	0.587	1.26579e-271	OB
SPARCL1	5.04583e-267	1.45881	0.977	0.76	1.86292e-263	OB
TFPI	5.14168e-259	1.05474	0.946	0.572	1.89831e-255	OB
COL18A1	1.81403e-250	1.34106	0.989	0.666	6.69741e-247	OB
TINAGL1	2.2602e-249	1.13066	0.936	0.721	8.34466e-246	OB
CRYAB	2.78402e-233	1.0532	0.903	0.496	1.02786e-229	OB
ADIRF	3.07494e-233	1.22171	0.937	0.596	1.13527e-229	OB
RGS16	2.25014e-231	1.2558	0.953	0.674	8.30751e-228	OB
FABP4	8.36846e-229	0.669585	0.859	0.492	3.08963e-225	OB
ATP8B4	4.19176e-226	0.508936	0.913	0.507	1.5476e-222	OB
SYNPO2	2.34679e-219	1.13096	0.85	0.586	8.66433e-216	OB
RPH3AL	6.39022e-215	0.306418	0.941	0.665	2.35927e-211	OB
MT1A	6.92286e-215	1.12352	0.87	0.538	2.55592e-211	OB
FRZB	1.22382e-214	1.21987	0.855	0.49	4.51835e-211	OB
PLAC9	9.50587e-209	1.10757	0.985	0.791	3.50957e-205	OB
NR2F2	5.80244e-208	1.05897	0.981	0.805	2.14226e-204	OB
YBX3	4.73456e-206	0.899313	0.926	0.652	1.748e-202	OB
PDLIM3	1.41509e-200	1.08369	0.934	0.706	5.2245e-197	OB
ID4	2.90432e-195	1.03242	0.981	0.851	1.07227e-191	OB
MT1E	2.01959e-193	1.35936	0.859	0.514	7.45632e-190	OB
ENPEP	9.38295e-188	1.00844	0.874	0.469	3.46419e-184	OB
KCNE4	4.03374e-186	0.728988	0.96	0.787	1.48926e-182	OB
C11orf96	4.84114e-186	0.831623	0.976	0.794	1.78735e-182	OB
RARRES2	7.35974e-186	0.594913	0.899	0.647	2.71722e-182	OB
CAV1	8.4403e-183	1.05904	0.979	0.825	3.11616e-179	OB
SMIM1	4.73825e-181	0.472795	0.87	0.444	1.74936e-177	OB
RCSD1	4.44702e-172	0.898553	0.845	0.644	1.64184e-168	OB
SSBP2	1.00248e-171	1.04764	0.967	0.874	3.70115e-168	OB
MALAT1	5.74508e-168	0.519799	1	1	2.12108e-164	OB
PRDX2	6.01797e-167	0.675755	0.911	0.763	2.22184e-163	OB
MCAM	3.37007e-165	0.765199	0.898	0.671	1.24423e-161	OB
NOTCH3	4.29715e-163	1.08078	0.983	0.838	1.58651e-159	OB
ZMAT1	1.64121e-161	0.337518	0.911	0.636	6.05935e-158	OB
PNRC1	2.29875e-161	0.582865	0.962	0.917	8.48698e-158	OB
NTRK2	2.0121e-160	0.67968	0.916	0.685	7.42869e-157	OB
IFITM2	3.84816e-158	0.646391	0.996	0.993	1.42074e-154	OB
FILIP1	1.38302e-154	0.74984	0.866	0.585	5.1061e-151	OB
ARHGDIB	6.31267e-154	0.996377	0.945	0.743	2.33064e-150	OB
ARHGAP29	6.46704e-153	0.838049	0.836	0.616	2.38763e-149	OB
YPEL3	5.12152e-151	0.735048	0.943	0.799	1.89087e-147	OB
GGT5	3.00244e-149	0.563821	0.942	0.722	1.1085e-145	OB
PRKAR2B	3.05715e-149	0.360848	0.933	0.657	1.1287e-145	OB
IFIT3	1.6994e-144	0.942616	0.882	0.592	6.27417e-141	OB
ANXA3	1.82895e-142	0.114171	0.855	0.506	6.75249e-139	OB
PLA2G16	3.10675e-140	0.696223	0.872	0.589	1.14701e-136	OB
CD59	8.39635e-140	0.681525	0.974	0.929	3.09993e-136	OB
FGL2	8.67471e-140	0.370012	0.909	0.659	3.2027e-136	OB
B2M	2.25521e-139	0.437386	1	1	8.32622e-136	OB
SORBS2	7.13119e-138	0.791144	0.962	0.642	2.63284e-134	OB
MTUS1	7.40306e-138	0.615209	0.941	0.821	2.73321e-134	OB
IGFBP7	1.32621e-135	1.17968	1	0.997	4.89638e-132	OB
TPSB2	3.75032e-135	0.56433	0.826	0.435	1.38462e-131	OB
CD79B	2.26868e-133	0.715638	0.896	0.709	8.37598e-130	OB
IFITM3	2.29586e-131	0.48936	1	1	8.47632e-128	OB
PIK3IP1	1.30312e-128	0.481482	0.923	0.693	4.81113e-125	OB
STOM	8.25917e-127	0.508394	0.98	0.943	3.04929e-123	OB
OPTN	1.27707e-125	0.740723	0.937	0.84	4.71494e-122	OB
MT1M	2.21648e-125	1.04933	0.87	0.645	8.18324e-122	OB
C1S	7.60312e-124	0.391258	0.913	0.642	2.80707e-120	OB
UACA	7.48623e-122	0.927606	0.976	0.863	2.76392e-118	OB
PDGFRB	1.0757e-119	0.723423	0.989	0.869	3.97148e-116	OB
MGP	1.26374e-117	0.640781	0.996	0.961	4.66571e-114	OB
FNBP1	7.02413e-117	0.522776	0.92	0.722	2.59331e-113	OB
SPON2	3.07117e-115	0.900776	0.894	0.751	1.13387e-111	OB
TNFAIP6	1.32798e-114	0.787349	0.897	0.721	4.90289e-111	OB
IFI16	5.51116e-114	0.498658	0.993	0.957	2.03472e-110	OB
AKAP12	3.68839e-112	0.359876	0.946	0.796	1.36175e-108	OB
HOPX	3.58973e-111	1.04552	0.761	0.599	1.32533e-107	OB
CD302	3.84796e-110	0.547699	0.845	0.58	1.42067e-106	OB
CXCR4	3.66123e-109	0.71644	0.819	0.604	1.35172e-105	OB
ALDH1A1	3.72032e-109	0.234031	0.856	0.648	1.37354e-105	OB
TMEM176A	1.9386e-108	0.393956	0.867	0.673	7.15731e-105	OB
IFIT2	6.31815e-108	0.589468	0.907	0.65	2.33266e-104	OB
PDGFB	4.20456e-107	0.393787	0.817	0.563	1.55232e-103	OB
JMJD1C	7.55087e-107	0.484384	0.996	0.977	2.78778e-103	OB
SPATS2L	6.49218e-106	0.471887	0.984	0.893	2.39691e-102	OB
PHLDA2	1.12903e-105	0.763833	0.914	0.783	4.16839e-102	OB
RARRES3	1.55802e-105	0.543093	0.911	0.785	5.75222e-102	OB
CD44	1.40654e-104	0.598016	0.931	0.791	5.19294e-101	OB
TMEM176B	4.51538e-103	0.519066	0.882	0.669	1.66708e-99	OB
ARHGAP18	1.00723e-102	0.321743	0.908	0.641	3.71868e-99	OB
PPP1R14A	5.07624e-102	1.35544	0.868	0.788	1.87415e-98	OB
SH3BGRL	7.54331e-102	0.593849	0.978	0.994	2.78499e-98	OB
LTBP2	7.89427e-102	0.118021	0.882	0.611	2.91456e-98	OB
MFGE8	6.75087e-101	0.933992	0.968	0.968	2.49242e-97	OB
CELF2	7.95846e-101	0.394393	0.917	0.675	2.93826e-97	OB
IFI35	3.25659e-100	0.725708	0.893	0.685	1.20233e-96	OB
DHX58	3.79314e-97	0.508384	0.844	0.579	1.40043e-93	OB
HLA-E	7.83051e-97	0.570585	0.916	0.872	2.89102e-93	OB
HLA-F	4.2463e-96	0.682929	0.883	0.773	1.56774e-92	OB
EBF1	1.1961e-94	0.489325	0.98	0.893	4.41602e-91	OB
IGFBP4	3.24314e-93	0.137983	0.969	0.868	1.19737e-89	OB
SYT17	1.87122e-91	0.314853	0.799	0.545	6.90855e-88	OB
COX7A1	9.03736e-91	0.403982	0.998	0.974	3.33659e-87	OB
RBMS3	5.78202e-90	0.342483	0.969	0.831	2.13472e-86	OB
FGF7	7.23095e-87	0.329367	0.773	0.4	2.66967e-83	OB
PLBD1	5.42078e-86	0.171364	0.86	0.503	2.00135e-82	OB
G0S2	5.77182e-86	0.590296	0.767	0.551	2.13096e-82	OB
TAGLN	4.60917e-84	1.04924	0.964	0.843	1.70171e-80	OB
CPLX1	4.31601e-83	0.20069	0.752	0.477	1.59347e-79	OB
BTG2	5.93763e-83	0.656855	0.872	0.697	2.19217e-79	OB
CST3	1.07188e-81	0.288701	1	1	3.9574e-78	OB
HLA-B	2.29207e-81	0.384153	1	1	8.46231e-78	OB
ITM2B	1.91454e-79	0.270033	1	0.999	7.06847e-76	OB
LCP2	4.41723e-79	0.377141	0.814	0.627	1.63084e-75	OB
MAP3K8	2.23632e-77	0.547852	0.773	0.659	8.25651e-74	OB
EPB41L3	2.60913e-75	0.240742	0.896	0.569	9.63291e-72	OB
MYL12A	3.66524e-75	0.495014	0.993	0.996	1.35321e-71	OB
RAPGEF5	5.45235e-75	0.196766	0.746	0.495	2.01301e-71	OB
SPINT2	4.67068e-74	0.188762	0.812	0.614	1.72441e-70	OB
PSAP	1.11157e-73	0.262289	0.998	0.999	4.1039e-70	OB
TNFSF12	9.94839e-73	0.549254	0.951	0.884	3.67294e-69	OB
CREBRF	3.89491e-72	0.481332	0.926	0.791	1.438e-68	OB
CHN1	8.10679e-71	0.579934	0.958	0.897	2.99303e-67	OB
IFI27	1.04217e-70	0.549412	0.938	0.769	3.8477e-67	OB
CD14	4.2274e-70	0.332451	0.877	0.578	1.56075e-66	OB
GCC2	1.46162e-69	0.236574	0.996	0.976	5.3963e-66	OB
IGFBP5	1.92358e-68	0.711804	0.93	0.759	7.10186e-65	OB
PHLDA1	2.40843e-67	0.423483	0.942	0.875	8.89191e-64	OB
NDUFA4L2	2.92204e-67	0.198107	0.987	0.92	1.07882e-63	OB
VCAM1	1.10374e-66	0.340995	0.895	0.752	4.07502e-63	OB
S1PR5	9.9773e-66	0.726025	0.859	0.774	3.68362e-62	OB
TXNIP	1.29158e-65	0.570902	0.966	0.86	4.7685e-62	OB
TTN	2.29069e-65	0.199885	0.781	0.598	8.45722e-62	OB
PAG1	4.99532e-65	0.565255	0.809	0.713	1.84427e-61	OB
GIMAP7	2.77708e-63	0.465236	0.787	0.585	1.0253e-59	OB
C1QC	3.60405e-63	0.354991	0.92	0.722	1.33062e-59	OB
MLLT6	1.57688e-62	0.358716	0.958	0.884	5.82184e-59	OB
FCER1A	1.80318e-62	0.123342	0.685	0.405	6.65734e-59	OB
FTH1	2.73789e-62	0.224219	1	1	1.01083e-58	OB
ITM2A	3.67445e-62	0.270023	0.79	0.603	1.35661e-58	OB
EMCN	1.05335e-61	0.306139	0.739	0.564	3.88898e-58	OB
GNG12	1.28514e-61	0.258059	0.986	0.905	4.74475e-58	OB
CCND1	1.05528e-60	0.4131	0.783	0.489	3.89608e-57	OB
UTRN	2.24546e-60	0.341714	0.984	0.98	8.29022e-57	OB
TMC8	1.78452e-58	0.289591	0.802	0.58	6.58845e-55	OB
COL6A2	1.77049e-57	0.43902	0.995	0.989	6.53666e-54	OB
C1R	2.08973e-57	0.138365	0.949	0.902	7.71527e-54	OB
IFITM1	9.22646e-57	0.214209	0.905	0.818	3.40641e-53	OB
GATM	1.39345e-55	0.169863	0.846	0.596	5.14462e-52	OB
HEXIM1	2.67984e-55	0.307912	0.901	0.788	9.89396e-52	OB
PRSS23	1.05561e-54	0.253125	0.962	0.883	3.89732e-51	OB
FOLR2	1.11282e-54	0.172277	0.875	0.667	4.10854e-51	OB
ADAP2	1.50218e-54	0.41108	0.77	0.646	5.54605e-51	OB
S100A4	2.69311e-54	0.42219	0.99	0.989	9.94295e-51	OB
LAMB2	2.80035e-54	0.230146	0.977	0.941	1.03389e-50	OB
IGFBP3	8.93854e-54	0.196879	0.843	0.482	3.30011e-50	OB
MT2A	1.1547e-53	0.572481	0.899	0.825	4.26315e-50	OB
RBP7	2.61303e-52	0.290285	0.734	0.537	9.6473e-49	OB
IFNGR1	1.02018e-51	0.501915	0.958	0.893	3.76652e-48	OB
FAM107B	1.18505e-50	0.416905	0.944	0.864	4.3752e-47	OB
CXCL12	7.73616e-50	0.164922	0.886	0.751	2.85619e-46	OB
CLEC14A	3.90661e-49	0.207141	0.796	0.595	1.44232e-45	OB
TIGIT	7.44463e-49	0.344904	0.305	0.376	2.74856e-45	OB
CCNDBP1	9.911e-49	0.374167	0.962	0.933	3.65914e-45	OB
SLCO2B1	1.00795e-48	0.201152	0.873	0.646	3.72135e-45	OB
CCL2	1.14787e-48	0.578893	0.748	0.493	4.23795e-45	OB
CCDC112	1.66864e-48	0.375731	0.85	0.767	6.16062e-45	OB
MS4A6A	4.91617e-48	0.277856	0.836	0.624	1.81505e-44	OB
ATRX	9.78006e-48	0.232829	0.989	0.991	3.6108e-44	OB
MT1H	2.40387e-47	0.160401	0.741	0.477	8.87507e-44	OB
SYT1	6.62711e-47	0.120962	0.814	0.565	2.44673e-43	OB
CARMN	9.92396e-47	0.456422	0.923	0.866	3.66392e-43	OB
PTMA	1.18549e-46	0.197152	1	1	4.37682e-43	OB
KANK3	3.41489e-46	0.168861	0.713	0.529	1.26078e-42	OB
SORL1	7.79468e-46	0.382032	0.802	0.609	2.8778e-42	OB
TNFSF10	2.52531e-45	0.475396	0.733	0.498	9.32346e-42	OB
HLA-DRA	2.77627e-45	0.396344	0.976	0.992	1.025e-41	OB
CYFIP2	6.73688e-45	0.777264	0.791	0.704	2.48726e-41	OB
TCF4	6.93256e-45	0.414583	0.984	0.97	2.5595e-41	OB
NAIP	1.05951e-44	0.12429	0.849	0.6	3.9117e-41	OB
CD27	1.08242e-44	0.162548	0.318	0.378	3.99628e-41	OB
HLA-A	1.11144e-44	0.260724	1	1	4.10345e-41	OB
OTUD1	1.4264e-44	0.319695	0.826	0.571	5.26627e-41	OB
CD6	4.09088e-44	0.334277	0.816	0.557	1.51035e-40	OB
EGR1	7.77542e-44	0.394071	0.922	0.813	2.87068e-40	OB
IL1B	1.74338e-43	0.156927	0.654	0.394	6.43656e-40	OB
SLC40A1	6.49352e-43	0.389382	0.753	0.51	2.39741e-39	OB
OGT	1.10138e-42	0.395357	0.98	0.945	4.0663e-39	OB
ACTA2	1.15832e-42	0.733725	0.93	0.871	4.2765e-39	OB
TMSB4X	1.97266e-42	0.200015	1	1	7.28306e-39	OB
STRBP	2.89313e-42	0.171187	0.802	0.569	1.06814e-38	OB
ZNF19	4.58859e-42	0.297167	0.739	0.491	1.69411e-38	OB
RGS13	2.01718e-41	0.115948	0.715	0.427	7.44743e-38	OB
GZMH	6.21801e-41	0.312905	0.321	0.389	2.29569e-37	OB
IQCD	1.02449e-40	0.13569	0.88	0.64	3.7824e-37	OB
APOE	3.97592e-40	0.272176	0.993	0.994	1.46791e-36	OB
LY96	6.69807e-40	0.448106	0.807	0.705	2.47293e-36	OB
SRGN	1.15904e-39	0.277127	0.846	0.732	4.27919e-36	OB
EMB	2.90103e-39	0.145798	0.877	0.602	1.07106e-35	OB
RBL2	1.27096e-38	0.22847	0.969	0.99	4.6924e-35	OB
NABP1	1.91502e-38	0.257452	0.819	0.737	7.07026e-35	OB
FCGR1A	1.97801e-38	0.138315	0.849	0.632	7.30281e-35	OB
USP53	1.15773e-37	0.326995	0.79	0.608	4.27434e-34	OB
UBC	6.4232e-37	0.205017	0.997	0.999	2.37145e-33	OB
ARAP2	9.81914e-37	0.252317	0.802	0.546	3.62523e-33	OB
ARID5B	1.33259e-36	0.296241	0.96	0.979	4.91993e-33	OB
CHI3L2	1.9786e-36	0.305661	0.733	0.542	7.30497e-33	OB
ZEB2	7.25227e-36	0.43075	0.978	0.982	2.67754e-32	OB
LBH	1.12046e-35	0.32272	0.922	0.893	4.13675e-32	OB
AIF1	2.79885e-35	0.453393	0.952	0.786	1.03333e-31	OB
TNFRSF18	3.62563e-35	0.547851	0.667	0.406	1.33858e-31	OB
PLPP3	9.48224e-35	0.164597	0.864	0.649	3.50084e-31	OB
PTPN6	1.32933e-34	0.380617	0.831	0.702	4.9079e-31	OB
PECAM1	2.07946e-34	0.423584	0.722	0.538	7.67735e-31	OB
JUNB	3.5195e-34	0.162651	0.914	0.857	1.2994e-30	OB
LEPR	8.33676e-34	0.237249	0.969	0.889	3.07793e-30	OB
LMO2	8.93851e-34	0.248658	0.705	0.468	3.3001e-30	OB
SCRG1	1.68839e-33	0.12193	0.686	0.401	6.23355e-30	OB
CD8B	2.4055e-33	0.134162	0.857	0.611	8.88112e-30	OB
TNFSF13B	3.15135e-33	0.312604	0.753	0.556	1.16348e-29	OB
CD2	4.91784e-33	0.340349	0.72	0.475	1.81567e-29	OB
CRIP2	5.7822e-33	0.183424	0.979	0.978	2.13479e-29	OB
PNPLA6	1.45558e-32	0.348381	0.946	0.784	5.37399e-29	OB
FOXK1	8.72167e-32	0.335897	0.995	0.98	3.22004e-28	OB
CLDN5	1.02289e-31	0.27766	0.687	0.491	3.77652e-28	OB
PLAU	1.39012e-31	0.103921	0.817	0.591	5.13232e-28	OB
MSR1	1.62224e-31	0.21257	0.832	0.619	5.98932e-28	OB
IL18	2.76919e-31	0.140133	0.766	0.537	1.02239e-27	OB
EDN1	4.49194e-31	0.106369	0.672	0.45	1.65843e-27	OB
AATK	9.2902e-31	0.110692	0.79	0.555	3.42994e-27	OB
FCGR2B	1.04871e-30	0.134934	0.825	0.618	3.87182e-27	OB
HES4	3.35801e-30	0.171672	0.985	0.932	1.23978e-26	OB
CCDC69	1.05733e-29	0.103955	0.736	0.608	3.90367e-26	OB
TLR6	1.06049e-29	0.130522	0.751	0.558	3.91533e-26	OB
MX1	1.89637e-29	0.373356	0.671	0.401	7.0014e-26	OB
MAP3K1	3.06682e-29	0.372479	0.955	0.847	1.13227e-25	OB
HLA-C	3.99618e-29	0.229004	0.999	0.997	1.47539e-25	OB
GPR34	4.53907e-29	0.179259	0.832	0.651	1.67583e-25	OB
CAT	5.34507e-29	0.399293	0.984	0.986	1.9734e-25	OB
MMP9	6.19766e-29	0.563227	0.977	0.89	2.28818e-25	OB
CTSH	7.26361e-29	0.160829	0.736	0.432	2.68172e-25	OB
RNASE6	8.4245e-29	0.147317	0.819	0.565	3.11033e-25	OB
ICAM1	1.25102e-28	0.251612	0.769	0.581	4.61875e-25	OB
CD74	1.28559e-28	0.488639	0.99	0.999	4.74639e-25	OB
PLXDC2	1.65036e-28	0.162761	0.92	0.704	6.09314e-25	OB
RNASE1	1.81328e-28	0.413832	0.985	0.879	6.69464e-25	OB
ZNF582-AS1	3.06234e-28	0.310666	0.911	0.805	1.13062e-24	OB
FTL	6.83005e-28	0.242152	1	1	2.52165e-24	OB
VAMP8	1.27612e-27	0.266766	0.929	0.653	4.71144e-24	OB
BCL2A1	3.36676e-27	0.252936	0.395	0.437	1.24301e-23	OB
C1QB	3.59289e-27	0.53616	0.976	0.871	1.32649e-23	OB
ITGB1	5.31086e-27	0.26689	0.998	0.999	1.96077e-23	OB
MFSD1	5.48844e-27	0.143886	0.944	0.934	2.02633e-23	OB
H3F3B	5.81815e-27	0.171835	0.999	1	2.14806e-23	OB
CYP1B1	6.74252e-27	0.125335	0.66	0.433	2.48934e-23	OB
MS4A4A	1.05373e-26	0.198282	0.802	0.597	3.89037e-23	OB
GRN	1.8313e-26	0.167817	0.983	0.975	6.76114e-23	OB
SIRT1	4.80431e-26	0.351317	0.863	0.824	1.77375e-22	OB
LXN	1.51342e-25	0.184853	0.755	0.522	5.58754e-22	OB
HCST	1.55758e-25	0.280645	0.78	0.587	5.75058e-22	OB
TRIM38	2.24672e-25	0.276557	0.996	0.978	8.2949e-22	OB
HNMT	2.31205e-25	0.245455	0.874	0.843	8.53609e-22	OB
HLA-DQB1	2.65502e-25	0.377344	0.857	0.651	9.80232e-22	OB
IFNG	3.25533e-25	0.434793	0.651	0.362	1.20187e-21	OB
NLRP3	6.75787e-25	0.245139	0.848	0.614	2.49501e-21	OB
HLA-DMB	4.90473e-24	0.148582	0.816	0.591	1.81083e-20	OB
CD3G	1.04657e-23	0.268239	0.668	0.477	3.86392e-20	OB
GIMAP4	1.17851e-23	0.386601	0.769	0.613	4.35104e-20	OB
PALD1	1.35257e-23	0.248969	0.843	0.633	4.99371e-20	OB
RAB7B	1.44178e-23	0.20875	0.905	0.671	5.32305e-20	OB
CXCR3	1.77156e-23	0.336309	0.413	0.406	6.54059e-20	OB
HLA-DPA1	2.59667e-23	0.561124	0.98	0.848	9.5869e-20	OB
TPCN1	2.8592e-23	0.260269	0.939	0.783	1.05562e-19	OB
VMO1	5.43061e-23	0.185047	0.804	0.658	2.00498e-19	OB
HLA-DPB1	9.00162e-23	0.58461	0.978	0.857	3.3234e-19	OB
HLA-DMA	1.02402e-22	0.26179	0.854	0.599	3.78068e-19	OB
GYPC	2.10318e-22	0.388154	0.893	0.716	7.76496e-19	OB
HLA-DQA1	7.48901e-22	0.344173	0.842	0.635	2.76494e-18	OB
EVI2B	8.6969e-22	0.180488	0.824	0.596	3.2109e-18	OB
MAP1B	1.6326e-21	0.222794	0.979	0.92	6.02756e-18	OB
DNASE1L3	5.72091e-21	0.10319	0.706	0.609	2.11216e-17	OB
MCL1	5.8698e-21	0.156944	0.941	0.934	2.16713e-17	OB
TPP1	1.08528e-20	0.103612	0.946	0.963	4.00685e-17	OB
RNF130	1.13939e-20	0.302563	0.88	0.753	4.20664e-17	OB
KLRB1	1.25977e-20	0.486173	0.404	0.417	4.65105e-17	OB
TLR4	2.14191e-20	0.179018	0.878	0.7	7.90794e-17	OB
ADCY7	4.46047e-20	0.182489	0.824	0.609	1.6468e-16	OB
NCF1	5.69117e-20	0.403293	0.786	0.599	2.10118e-16	OB
FRMD4A	6.98121e-20	0.200228	0.875	0.879	2.57746e-16	OB
PLCG2	7.72186e-20	0.409834	0.683	0.481	2.85091e-16	OB
CD46	2.20777e-19	0.14545	0.979	0.996	8.15108e-16	OB
UCP2	2.77391e-19	0.220004	0.824	0.611	1.02413e-15	OB
CTSZ	3.43696e-19	0.470784	0.811	0.771	1.26892e-15	OB
FOXP1	3.67512e-19	0.133834	0.988	0.984	1.35685e-15	OB
44256	5.05452e-19	0.230703	0.833	0.631	1.86613e-15	OB
FABP5	5.65582e-19	0.120793	0.94	0.902	2.08813e-15	OB
FCGR2A	7.46626e-19	0.250553	0.77	0.627	2.75654e-15	OB
CALD1	8.88688e-19	0.218561	1	1	3.28103e-15	OB
AKR1C3	1.79706e-18	0.156369	0.808	0.691	6.63475e-15	OB
TMIGD3	1.96545e-18	0.114394	0.795	0.657	7.25644e-15	OB
TM6SF1	2.36913e-18	0.138543	0.836	0.633	8.74682e-15	OB
HMOX1	2.80997e-18	0.230749	0.758	0.776	1.03744e-14	OB
HBB	7.14381e-18	0.397443	1	0.985	2.63749e-14	OB
PARP8	7.54272e-18	0.367701	0.602	0.398	2.78477e-14	OB
KLRF1	1.14906e-17	0.298905	0.447	0.417	4.24233e-14	OB
TP53INP1	2.19987e-17	0.217863	0.793	0.724	8.12192e-14	OB
IL32	6.61298e-17	0.734038	0.617	0.458	2.44151e-13	OB
JUN	8.27171e-17	0.142861	0.979	0.979	3.05392e-13	OB
RASSF4	9.43115e-17	0.114512	0.722	0.495	3.48198e-13	OB
PTPRE	2.12341e-16	0.462397	0.716	0.618	7.83963e-13	OB
RIPK3	4.18053e-16	0.241943	0.751	0.59	1.54345e-12	OB
ZSWIM8	1.66218e-15	0.215036	0.941	0.811	6.13675e-12	OB
IRF7	1.70202e-15	0.367377	0.859	0.674	6.28384e-12	OB
ASAH1	1.88865e-15	0.488489	0.928	0.906	6.97291e-12	OB
MYLK	3.06252e-15	0.461171	0.918	0.959	1.13068e-11	OB
MYL9	3.13068e-15	0.233011	0.997	0.985	1.15585e-11	OB
TEAD3	3.33001e-15	0.150481	0.875	0.807	1.22944e-11	OB
CTSS	3.76294e-15	0.432154	0.768	0.561	1.38928e-11	OB
PYCARD	4.30647e-15	0.302549	0.817	0.625	1.58995e-11	OB
SAMSN1	4.93062e-15	0.332706	0.817	0.651	1.82038e-11	OB
PLSCR1	7.91676e-15	0.362226	0.889	0.783	2.92287e-11	OB
IGSF6	1.62829e-14	0.218696	0.752	0.601	6.01165e-11	OB
RNF13	2.66705e-14	0.131691	0.918	0.957	9.84674e-11	OB
ADGRL4	3.59522e-14	0.157017	0.64	0.488	1.32736e-10	OB
CTSL	3.63965e-14	0.34459	0.958	0.958	1.34376e-10	OB
ADRA2B	3.78051e-14	0.206678	0.608	0.5	1.39576e-10	OB
IER2	1.05824e-13	0.196116	0.901	0.924	3.90702e-10	OB
LGALS3BP	1.11004e-13	0.112752	0.988	0.951	4.09825e-10	OB
RGS10	1.24681e-13	0.129596	0.915	0.857	4.60321e-10	OB
GZMM	6.22413e-13	0.125186	0.825	0.656	2.29795e-09	OB
CARD16	1.61841e-12	0.44446	0.834	0.664	5.97518e-09	OB
CD7	1.91738e-12	0.249414	0.643	0.615	7.07897e-09	OB
ISG20	3.30624e-12	0.208254	0.861	0.785	1.22066e-08	OB
SPI1	3.65175e-12	0.104667	0.751	0.493	1.34823e-08	OB
TLE1	4.28979e-12	0.134271	0.991	0.975	1.58379e-08	OB
KLRG1	4.58323e-12	0.183718	0.736	0.574	1.69213e-08	OB
PLVAP	6.822e-12	0.207542	0.642	0.485	2.51868e-08	OB
IL2RG	8.20538e-12	0.406337	0.493	0.486	3.02943e-08	OB
TSC22D1	9.58723e-12	0.126483	0.967	0.982	3.5396e-08	OB
IL1RN	1.40806e-11	0.116534	0.684	0.549	5.19854e-08	OB
NAMPT	3.12955e-11	0.359991	0.739	0.745	1.15543e-07	OB
CD93	4.25862e-11	0.415585	0.744	0.641	1.57228e-07	OB
LAMA4	5.09828e-11	0.153021	0.966	0.975	1.88228e-07	OB
LIPA	7.71092e-11	0.284601	0.684	0.516	2.84687e-07	OB
THBS1	7.8729e-11	0.157871	0.752	0.607	2.90667e-07	OB
SIRPA	7.93666e-11	0.145117	0.817	0.631	2.93021e-07	OB
RGS1	8.47151e-11	0.427043	0.709	0.511	3.12768e-07	OB
LGALS9	8.60085e-11	0.21207	0.733	0.585	3.17543e-07	OB
CDK6	9.74971e-11	0.203523	0.892	0.815	3.59959e-07	OB
SLC2A3	1.18214e-10	0.120325	0.785	0.753	4.36446e-07	OB
GSTO1	1.19066e-10	0.199112	0.967	0.992	4.39591e-07	OB
SLA	1.37286e-10	0.258002	0.775	0.621	5.06859e-07	OB
SOD2	1.52756e-10	0.344872	0.631	0.435	5.63977e-07	OB
BGN	2.02927e-10	0.151637	0.984	0.99	7.49206e-07	OB
SAMD9L	2.93647e-10	0.230452	0.884	0.695	1.08414e-06	OB
TYROBP	3.31489e-10	0.481552	1	0.992	1.22386e-06	OB
SERPINA1	3.5366e-10	0.180698	0.717	0.557	1.30571e-06	OB
SGK1	5.0123e-10	0.274729	0.836	0.685	1.85054e-06	OB
CYBB	8.52067e-10	0.169807	0.772	0.622	3.14583e-06	OB
CD300E	3.80142e-09	0.114751	0.518	0.495	1.40349e-05	OB
NUPR1	4.98195e-09	0.16892	0.97	0.915	1.83934e-05	OB
RASGEF1B	6.73164e-09	0.203502	0.639	0.672	2.48532e-05	OB
MEX3C	6.79476e-09	0.304747	0.978	0.974	2.50862e-05	OB
CST7	7.46832e-09	0.165098	0.6	0.42	2.7573e-05	OB
MNDA	7.57443e-09	0.280961	0.681	0.556	2.79648e-05	OB
ACKR1	8.24689e-09	0.136961	0.473	0.514	3.04475e-05	OB
GPNMB	8.63005e-09	0.302655	0.916	0.792	3.18621e-05	OB
STX7	1.32476e-08	0.13035	0.943	0.937	4.89102e-05	OB
DUSP6	1.55508e-08	0.266871	0.776	0.629	5.74137e-05	OB
SAT1	1.56929e-08	0.16976	0.946	0.909	5.79382e-05	OB
ITGAM	1.9177e-08	0.199013	0.757	0.61	7.08013e-05	OB
TBC1D1	3.5779e-08	0.42344	0.992	0.95	0.000132096	OB
SPN	4.6568e-08	0.112049	0.508	0.443	0.000171929	OB
CD68	5.11105e-08	0.164757	0.879	0.664	0.0001887	OB
PLD4	5.12841e-08	0.218822	0.781	0.617	0.000189341	OB
TSPAN13	5.38174e-08	0.145284	0.63	0.433	0.000198694	OB
FCN1	5.53596e-08	0.107868	0.59	0.415	0.000204388	OB
PTPRC	6.29862e-08	0.311333	0.743	0.558	0.000232545	OB
GMFG	9.87702e-08	0.256694	0.875	0.893	0.00036466	OB
MPEG1	1.78915e-07	0.18271	0.809	0.661	0.000660555	OB
TNF	2.00976e-07	0.232865	0.702	0.563	0.000742003	OB
PYHIN1	2.08784e-07	0.388573	0.522	0.547	0.000770829	OB
HIP1	2.75492e-07	0.174143	0.922	0.967	0.00101712	OB
C1orf54	3.25706e-07	0.327118	0.894	0.907	0.0012025	OB
NKG7	3.33732e-07	0.331002	0.457	0.461	0.00123214	OB
TIMP1	3.50944e-07	0.129325	0.999	1	0.00129569	OB
CD69	4.62992e-07	0.582356	0.436	0.397	0.00170936	OB
CD28	4.73248e-07	0.157398	0.763	0.638	0.00174723	OB
STAT1	5.0823e-07	0.312889	0.84	0.881	0.00187638	OB
ZFP36	5.71618e-07	0.125196	0.788	0.751	0.00211041	OB
XCL2	6.49606e-07	0.396082	0.617	0.44	0.00239834	OB
CSTA	7.23202e-07	0.112125	0.671	0.486	0.00267006	OB
GLRX	8.13607e-07	0.210403	0.867	0.886	0.00300384	OB
GPR171	8.24012e-07	0.139999	0.566	0.455	0.00304225	OB
CREM	1.2507e-06	0.135642	0.929	0.966	0.00461759	OB
DOK2	2.40664e-06	0.152169	0.8	0.643	0.00888532	OB
UBE2L6	2.5279e-06	0.194553	0.897	0.87	0.00933302	OB
CYTIP	3.48917e-06	0.198093	0.655	0.486	0.012882	OB
FCER1G	6.52857e-06	0.284049	0.983	0.955	0.0241035	OB
CD37	6.80977e-06	0.316597	0.638	0.566	0.0251417	OB
HECA	1.41372e-05	0.138769	0.932	0.89	0.0521947	OB
LPAR6	1.53376e-05	0.414077	0.938	0.813	0.0566265	OB
ENG	1.60759e-05	0.428533	0.946	0.883	0.0593523	OB
TNFRSF4	1.80149e-05	0.231278	0.832	0.615	0.066511	OB
CLEC2B	2.11783e-05	0.293738	0.833	0.737	0.0781903	OB
APOC1	3.12517e-05	0.613122	0.928	0.811	0.115381	OB
TNFAIP3	4.38514e-05	0.36223	0.475	0.443	0.1619	OB
FXYD6	4.52268e-05	0.148675	0.933	0.829	0.166977	OB
GNG11	4.78e-05	0.389914	0.985	0.967	0.176478	OB
NAPRT	5.15018e-05	0.170765	0.623	0.542	0.190145	OB
MS4A1	5.39879e-05	0.401634	0.504	0.505	0.199323	OB
CDH5	5.95879e-05	0.170712	0.611	0.501	0.219998	OB
MT1G	9.54633e-05	0.287628	0.68	0.531	0.352451	OB
HERPUD1	0.000119266	0.226356	0.972	0.972	0.440331	OB
RNASET2	0.000141971	0.211538	0.887	0.706	0.524156	OB
CD83	0.000195237	0.250807	0.681	0.568	0.720813	OB
FMNL1	0.000217914	0.351649	0.729	0.622	0.80454	OB
GPR65	0.000226188	0.403355	0.521	0.553	0.835085	OB
CD300A	0.000228591	0.105134	0.671	0.573	0.843957	OB
CCL3	0.000270597	0.500144	0.589	0.454	0.999046	OB
SLC11A1	0.000330823	0.123872	0.643	0.514	1	OB
LY86	0.000331284	0.101777	0.699	0.586	1	OB
SH2D1A	0.000658676	0.18172	0.546	0.358	1	OB
PRF1	0.000805141	0.368038	0.501	0.402	1	OB
MAF	0.000805661	0.111136	0.905	0.92	1	OB
LCK	0.000811812	0.253518	0.464	0.369	1	OB
CLEC4G	0.000821746	0.121004	0.552	0.456	1	OB
ZYX	0.000829668	0.266047	0.948	0.911	1	OB
CCR7	0.000862157	0.233995	0.675	0.573	1	OB
MIR155HG	0.000990001	0.192666	0.587	0.487	1	OB
NR4A3	0.00102558	0.131629	0.588	0.452	1	OB
CD3D	0.00111936	0.410897	0.491	0.446	1	OB
F13A1	0.00139779	0.135361	0.639	0.59	1	OB
IKZF3	0.00139972	0.294832	0.538	0.472	1	OB
HLA-DRB1	0.00191758	0.586468	0.973	0.913	1	OB
AREG	0.00227194	0.265177	0.489	0.401	1	OB
DUSP2	0.002303	0.101915	0.716	0.611	1	OB
CD3E	0.00277819	0.336146	0.599	0.448	1	OB
TBC1D10C	0.00284653	0.321093	0.593	0.442	1	OB
PLXND1	0.00292	0.214683	0.906	0.896	1	OB
IER5	0.00304061	0.138571	0.881	0.88	1	OB
PLAT	0.00382768	0.131669	0.884	0.802	1	OB
KLF2	0.00420055	0.277955	0.817	0.727	1	OB
FPR1	0.00537804	0.140383	0.638	0.585	1	OB
C1QA	0.00589171	0.366423	0.989	0.908	1	OB
LAPTM5	0.00613554	0.319378	0.963	0.833	1	OB
LST1	0.00628223	0.28625	0.573	0.453	1	OB
LCP1	0.00749162	0.143277	0.534	0.48	1	OB
MALAT1	0	0.643446	1	1	0	OSA1
TYROBP	0	0.453446	1	0.992	0	OSA1
HLA-DQB1	0	0.444008	0.976	0.627	0	OSA1
LYZ	0	0.44134	0.913	0.514	0	OSA1
FMNL1	0	0.398328	0.95	0.594	0	OSA1
MS4A6A	0	0.39022	0.942	0.601	0	OSA1
CTSS	0	0.385438	0.969	0.529	0	OSA1
MS4A7	0	0.384122	0.899	0.564	0	OSA1
PTGS2	0	0.375319	0.93	0.534	0	OSA1
TMC8	0	0.374043	0.985	0.548	0	OSA1
HCST	0	0.37287	0.927	0.561	0	OSA1
MYO1F	0	0.371519	0.99	0.609	0	OSA1
STAB1	0	0.370227	0.978	0.593	0	OSA1
HLA-DMA	0	0.354506	0.97	0.572	0	OSA1
LST1	0	0.353262	0.867	0.417	0	OSA1
MSR1	0	0.348628	0.978	0.592	0	OSA1
CSF1R	0	0.340174	0.983	0.528	0	OSA1
MLXIP	0	0.336007	1	0.988	0	OSA1
ITGB2	0	0.329648	0.96	0.492	0	OSA1
HPGDS	0	0.325934	0.964	0.604	0	OSA1
SIRPA	0	0.320555	0.931	0.608	0	OSA1
FCGR2A	0	0.319899	0.968	0.599	0	OSA1
IGSF6	0	0.311195	0.961	0.571	0	OSA1
TNFAIP3	0	0.306982	0.855	0.404	0	OSA1
MRC1	0	0.306408	0.966	0.579	0	OSA1
MS4A4A	0	0.302231	0.907	0.574	0	OSA1
SLCO2B1	0	0.299844	0.991	0.62	0	OSA1
NLRP3	0	0.298365	0.996	0.585	0	OSA1
CD53	0	0.297689	0.987	0.588	0	OSA1
FERMT3	0	0.291886	0.983	0.472	0	OSA1
MPEG1	0	0.290275	0.982	0.635	0	OSA1
CXCR4	0	0.290221	0.976	0.575	0	OSA1
IFI30	0	0.289709	0.991	0.644	0	OSA1
HCLS1	0	0.288071	0.983	0.558	0	OSA1
C15orf48	0	0.286987	0.809	0.386	0	OSA1
UCP2	0	0.286881	0.972	0.583	0	OSA1
DUSP6	0	0.282879	0.994	0.599	0	OSA1
CYBB	0	0.28083	0.982	0.592	0	OSA1
PIK3AP1	0	0.280779	0.98	0.571	0	OSA1
LCP1	0	0.27845	0.948	0.437	0	OSA1
GATM	0	0.275518	0.948	0.571	0	OSA1
LGALS9	0	0.275139	0.95	0.555	0	OSA1
SLC9A7	0	0.2743	0.839	0.529	0	OSA1
ADAP2	0	0.273261	0.984	0.618	0	OSA1
SAMSN1	0	0.271968	0.989	0.624	0	OSA1
ARHGAP30	0	0.270184	0.989	0.608	0	OSA1
CD163	0	0.269937	0.97	0.548	0	OSA1
ARAP2	0	0.269534	0.991	0.512	0	OSA1
CSF3R	0	0.268873	0.993	0.568	0	OSA1
CD93	0	0.26809	0.984	0.611	0	OSA1
ITGAM	0	0.265234	0.991	0.579	0	OSA1
BTK	0	0.264906	0.989	0.556	0	OSA1
NFKBID	0	0.264466	0.962	0.563	0	OSA1
PLEK	0	0.264014	0.968	0.547	0	OSA1
RNASE6	0	0.263289	0.985	0.533	0	OSA1
VSIG4	0	0.254181	0.976	0.61	0	OSA1
ICAM1	0	0.254141	0.978	0.549	0	OSA1
MAP3K8	0	0.253729	0.965	0.633	0	OSA1
CORO1A	0	0.253324	0.903	0.609	0	OSA1
CD300A	0	0.251049	0.97	0.538	0	OSA1
F13A1	0	0.250377	0.953	0.557	0	OSA1
PTPRC	0	0.249225	0.973	0.524	0	OSA1
C5AR1	0	0.249032	0.977	0.556	0	OSA1
GPR34	0	0.248219	0.967	0.627	0	OSA1
44256	0	0.246274	0.959	0.607	0	OSA1
LYN	0	0.2451	0.964	0.61	0	OSA1
CLEC7A	0	0.243196	0.991	0.569	0	OSA1
FCGR1A	0	0.242778	0.97	0.607	0	OSA1
C1orf162	0	0.237429	0.883	0.47	0	OSA1
SYK	0	0.236789	0.957	0.517	0	OSA1
HLA-DMB	0	0.236689	0.986	0.561	0	OSA1
CD84	0	0.23594	0.984	0.405	0	OSA1
BIRC3	0	0.234487	0.831	0.386	0	OSA1
PTPRE	0	0.232137	0.987	0.586	0	OSA1
CD37	0	0.231132	0.971	0.529	0	OSA1
SPI1	0	0.227696	0.971	0.456	0	OSA1
PHACTR1	0	0.227523	0.901	0.484	0	OSA1
TNFRSF1B	0	0.226146	0.998	0.704	0	OSA1
LCP2	0	0.224768	0.984	0.599	0	OSA1
TNF	0	0.221902	0.962	0.529	0	OSA1
DOK2	0	0.220954	0.965	0.618	0	OSA1
USP53	0	0.219765	0.984	0.578	0	OSA1
FCGR3A	0	0.217152	0.946	0.507	0	OSA1
SLA	0	0.214836	0.986	0.591	0	OSA1
PTPN6	0	0.2142	0.997	0.678	0	OSA1
EVI2B	0	0.214095	0.984	0.566	0	OSA1
LY86	0	0.213792	0.956	0.554	0	OSA1
POU2F2	0	0.209559	0.994	0.657	0	OSA1
HLA-DQA1	0	0.209049	0.976	0.61	0	OSA1
CD28	0	0.208715	0.983	0.609	0	OSA1
ALOX5AP	0	0.208041	0.99	0.601	0	OSA1
GIMAP4	0	0.206069	0.986	0.583	0	OSA1
TAGAP	0	0.202604	0.978	0.539	0	OSA1
C3AR1	0	0.202373	0.985	0.605	0	OSA1
MGAT4A	0	0.200394	0.97	0.69	0	OSA1
TLR4	0	0.198319	0.997	0.678	0	OSA1
IRF8	0	0.19391	0.979	0.532	0	OSA1
TLR6	0	0.193143	0.929	0.528	0	OSA1
SORL1	0	0.192795	0.974	0.58	0	OSA1
NCF1	0	0.18581	0.984	0.568	0	OSA1
TMIGD3	0	0.185112	0.981	0.631	0	OSA1
MNDA	0	0.184987	0.972	0.52	0	OSA1
FGL2	0	0.181596	0.965	0.638	0	OSA1
IL18	0	0.178826	0.951	0.505	0	OSA1
FCGR2B	0	0.178725	0.984	0.59	0	OSA1
GPR65	0	0.172038	0.986	0.511	0	OSA1
PDGFB	0	0.16537	0.914	0.538	0	OSA1
RIPK3	0	0.158982	0.977	0.558	0	OSA1
TM6SF1	0	0.157491	0.986	0.606	0	OSA1
SPINT2	0	0.157119	0.989	0.584	0	OSA1
MIR155HG	0	0.151779	0.939	0.447	0	OSA1
FPR1	0	0.151205	0.983	0.549	0	OSA1
GIMAP7	0	0.14647	0.992	0.553	0	OSA1
PLA2G7	0	0.143646	0.847	0.414	0	OSA1
ATP8B4	0	0.138927	0.992	0.474	0	OSA1
CYTIP	0	0.135303	0.955	0.447	0	OSA1
IL10	0	0.133286	0.979	0.63	0	OSA1
IL1RN	0	0.132509	0.944	0.515	0	OSA1
CELF2	0	0.13185	0.993	0.652	0	OSA1
HBB	0	0.129254	1	0.984	0	OSA1
PECAM1	0	0.129091	0.943	0.505	0	OSA1
RBP7	0	0.114299	0.867	0.512	0	OSA1
HLA-DOA	0	0.113384	0.989	0.544	0	OSA1
TNFSF13B	0	0.113335	0.989	0.521	0	OSA1
BCL2A1	0	0.111245	0.878	0.393	0	OSA1
RCSD1	0	0.102841	0.997	0.617	0	OSA1
CLDN5	0	0.100693	0.916	0.456	0	OSA1
SERPINA1	1.28109e-299	0.169287	0.814	0.538	4.72979e-296	OSA1
ADCY7	1.53485e-299	0.339794	0.84	0.594	5.66667e-296	OSA1
ARHGAP18	1.8258e-291	0.242856	0.953	0.62	6.74085e-288	OSA1
NAPRT	1.80777e-287	0.277417	0.856	0.515	6.67429e-284	OSA1
EMB	5.06914e-286	0.277879	0.826	0.589	1.87153e-282	OSA1
RAC2	6.05293e-284	0.128067	0.961	0.472	2.23474e-280	OSA1
RHBDF2	3.97185e-283	0.335512	0.809	0.378	1.46641e-279	OSA1
NABP1	5.4515e-282	0.252004	0.956	0.719	2.01269e-278	OSA1
LSMEM1	5.48857e-281	0.208701	0.96	0.66	2.02638e-277	OSA1
DIP2A	7.27135e-279	0.369343	0.993	0.845	2.68458e-275	OSA1
CD83	1.05523e-278	0.271833	0.896	0.541	3.89591e-275	OSA1
NEAT1	4.7593e-277	0.458968	0.991	0.883	1.75713e-273	OSA1
IQGAP2	5.6297e-276	0.176397	0.983	0.696	2.07849e-272	OSA1
AATK	4.90073e-264	0.179357	0.801	0.539	1.80935e-260	OSA1
MT1H	2.20003e-263	0.30246	0.797	0.455	8.1225e-260	OSA1
HLA-DRB1	5.69954e-250	0.694843	0.998	0.907	2.10427e-246	OSA1
IL1B	3.68546e-245	0.184194	0.757	0.368	1.36067e-241	OSA1
CD52	4.46348e-245	0.105684	0.762	0.371	1.64792e-241	OSA1
PNP	1.61401e-242	0.130851	0.939	0.489	5.95891e-239	OSA1
FNBP1	3.43235e-236	0.284991	0.965	0.705	1.26722e-232	OSA1
PNPLA6	7.30012e-234	0.35061	0.973	0.771	2.6952e-230	OSA1
HEXIM1	5.23502e-232	0.313984	0.99	0.773	1.93277e-228	OSA1
CSTA	5.99862e-231	0.156996	0.892	0.453	2.21469e-227	OSA1
PPP1R9B	4.25571e-229	0.32088	0.993	0.871	1.57121e-225	OSA1
ARAP1	2.49859e-226	0.289196	0.994	0.87	9.22478e-223	OSA1
SGK1	8.3356e-225	0.424004	0.946	0.665	3.0775e-221	OSA1
ZSWIM8	6.04355e-224	0.353457	0.986	0.799	2.23128e-220	OSA1
RASSF4	9.01044e-222	0.270052	0.826	0.471	3.32665e-218	OSA1
FAM53B	1.05862e-221	0.37121	0.97	0.844	3.90843e-218	OSA1
CTSH	2.80204e-217	0.215022	0.797	0.407	1.03451e-213	OSA1
PLXND1	9.10827e-216	0.288894	0.994	0.887	3.36277e-212	OSA1
RNASE1	2.94063e-210	0.644011	0.985	0.872	1.08568e-206	OSA1
METRNL	5.81357e-210	0.247409	0.955	0.736	2.14637e-206	OSA1
RNASET2	4.70028e-209	0.187774	0.975	0.687	1.73534e-205	OSA1
TMC6	9.3701e-206	0.277201	0.975	0.765	3.45944e-202	OSA1
PLEKHO2	2.65097e-202	0.304555	0.99	0.786	9.78738e-199	OSA1
SIRT1	1.17441e-201	0.254213	0.998	0.808	4.33591e-198	OSA1
BTG2	2.87641e-200	0.406512	0.931	0.68	1.06197e-196	OSA1
HBA2	7.44919e-200	0.44197	0.995	0.873	2.75024e-196	OSA1
PLCG2	1.3222e-198	0.293654	0.766	0.46	4.88155e-195	OSA1
VAMP8	8.17228e-197	0.488952	0.963	0.633	3.01721e-193	OSA1
LAPTM5	6.1328e-193	0.569699	0.998	0.821	2.26423e-189	OSA1
EPB41L3	2.66618e-189	0.289254	0.78	0.559	9.84352e-186	OSA1
NAIP	3.74796e-189	0.284541	0.774	0.591	1.38375e-185	OSA1
TNRC18	1.82152e-186	0.160928	1	0.933	6.72506e-183	OSA1
MT1G	2.62133e-186	0.431648	0.753	0.514	9.67794e-183	OSA1
G0S2	6.3712e-186	0.223166	0.865	0.528	2.35225e-182	OSA1
MLLT6	7.13632e-185	0.253155	0.995	0.876	2.63473e-181	OSA1
C1QA	1.52209e-183	0.368535	0.978	0.904	5.61956e-180	OSA1
SYT1	3.70698e-183	0.349166	0.746	0.556	1.36862e-179	OSA1
HECA	1.30316e-181	0.283411	0.997	0.881	4.81125e-178	OSA1
AIF1	1.87002e-180	0.569313	0.935	0.777	6.90411e-177	OSA1
PALD1	2.06436e-176	0.312755	0.817	0.623	7.62161e-173	OSA1
CD74	1.43928e-173	0.735579	1	0.999	5.31384e-170	OSA1
DUSP2	2.08517e-172	0.122691	0.909	0.586	7.69847e-169	OSA1
ACP5	1.57201e-169	0.214199	0.998	0.897	5.80385e-166	OSA1
CLEC2B	3.73731e-167	0.109227	0.985	0.716	1.37982e-163	OSA1
CXCL8	6.30057e-165	0.448411	0.752	0.406	2.32617e-161	OSA1
OTUD1	1.00279e-163	0.304445	0.792	0.558	3.70229e-160	OSA1
GADD45G	7.21539e-162	0.541678	0.833	0.702	2.66392e-158	OSA1
PSAP	8.12135e-162	0.215736	1	0.999	2.9984e-158	OSA1
SOD2	9.61546e-162	0.395633	0.778	0.408	3.55003e-158	OSA1
STXBP2	2.8315e-161	0.357433	0.737	0.47	1.04539e-157	OSA1
FTL	1.32674e-160	0.256543	1	1	4.89833e-157	OSA1
SAT1	1.97184e-157	0.388593	0.978	0.904	7.28002e-154	OSA1
C1QC	6.09706e-150	0.515706	0.896	0.712	2.25103e-146	OSA1
SMCR5	1.31486e-149	0.200469	0.984	0.874	4.85448e-146	OSA1
IER5L	9.53376e-148	0.314241	0.994	0.945	3.51986e-144	OSA1
CREBRF	3.44124e-145	0.16609	0.986	0.776	1.2705e-141	OSA1
PIK3IP1	3.07717e-143	0.161526	0.941	0.677	1.13609e-139	OSA1
WSB1	1.09271e-139	0.145847	1	0.959	4.0343e-136	OSA1
LRMP	7.92877e-136	0.204784	0.718	0.501	2.9273e-132	OSA1
RSRP1	3.7035e-134	0.231988	0.998	0.99	1.36733e-130	OSA1
FAM193B	2.84115e-130	0.120181	0.994	0.925	1.04895e-126	OSA1
C1QB	6.7131e-130	0.445946	0.976	0.865	2.47848e-126	OSA1
HLA-DRA	3.26476e-128	0.674872	0.998	0.991	1.20535e-124	OSA1
GNPTAB	4.12922e-128	0.11538	0.905	0.596	1.52451e-124	OSA1
INTS6	4.23022e-128	0.19543	0.999	0.903	1.5618e-124	OSA1
STRBP	2.3397e-124	0.198857	0.755	0.559	8.63818e-121	OSA1
CARD16	1.03507e-121	0.114899	0.988	0.638	3.82147e-118	OSA1
RB1	4.14323e-120	0.269583	0.786	0.545	1.52968e-116	OSA1
LPAR6	1.10127e-118	0.174484	1	0.799	4.06588e-115	OSA1
CD68	1.62343e-117	0.491552	0.903	0.648	5.99369e-114	OSA1
OGT	5.14687e-117	0.144484	0.996	0.942	1.90022e-113	OSA1
KIAA0391	1.54964e-116	0.138466	0.899	0.656	5.72128e-113	OSA1
MXD1	7.96631e-115	0.192007	0.983	0.826	2.94116e-111	OSA1
PLXDC2	3.28352e-114	0.105515	0.987	0.684	1.21228e-110	OSA1
HLA-DPB1	8.72222e-111	0.569779	0.999	0.847	3.22025e-107	OSA1
FABP4	1.72247e-109	0.117313	0.408	0.512	6.35935e-106	OSA1
FOLR2	3.51079e-108	0.412931	0.82	0.659	1.29618e-104	OSA1
HLA-DPA1	1.79448e-105	0.571325	0.998	0.838	6.62521e-102	OSA1
TPCN1	3.25778e-104	0.267371	0.952	0.772	1.20277e-100	OSA1
ZBTB18	8.80475e-104	0.182949	0.768	0.468	3.25071e-100	OSA1
EFCAB13	3.33732e-103	0.187316	0.702	0.562	1.23214e-99	OSA1
NR4A2	2.07464e-102	0.382993	0.692	0.428	7.65959e-99	OSA1
PLBD1	2.69457e-101	0.146906	0.779	0.488	9.94834e-98	OSA1
IER3	2.83391e-98	0.418054	0.88	0.757	1.04628e-94	OSA1
MMP9	3.43678e-97	0.210244	0.997	0.883	1.26886e-93	OSA1
MYO9B	2.33158e-95	0.134184	0.994	0.914	8.60818e-92	OSA1
IER5	2.58622e-93	0.293764	0.994	0.869	9.54833e-90	OSA1
APOC1	2.17911e-91	0.280221	0.857	0.81	8.04529e-88	OSA1
CLN8	8.75788e-86	0.158151	0.94	0.708	3.23341e-82	OSA1
CST3	2.03573e-85	0.162162	1	1	7.51592e-82	OSA1
FCN1	4.37515e-83	0.138568	0.678	0.395	1.61531e-79	OSA1
SRGN	4.99124e-82	0.376555	0.976	0.712	1.84276e-78	OSA1
HIST1H2BG	1.22168e-81	0.104069	0.917	0.75	4.51045e-78	OSA1
ARL4C	1.60439e-81	0.18559	0.874	0.727	5.92342e-78	OSA1
SAMHD1	2.75472e-81	0.182274	0.968	0.712	1.01704e-77	OSA1
PARP8	4.4941e-81	0.101233	0.688	0.377	1.65922e-77	OSA1
CCND1	7.27162e-81	0.216317	0.743	0.474	2.68468e-77	OSA1
TNK2	2.06218e-80	0.159838	0.989	0.925	7.61356e-77	OSA1
SYNGR2	3.35213e-78	0.182791	0.846	0.63	1.23761e-74	OSA1
CLK1	3.08357e-77	0.136704	1	0.98	1.13845e-73	OSA1
FRMD4A	3.76911e-73	0.125679	0.991	0.868	1.39155e-69	OSA1
EHBP1L1	5.21048e-70	0.223524	0.977	0.91	1.92371e-66	OSA1
HIST1H2BN	8.42286e-70	0.101303	0.967	0.86	3.10972e-66	OSA1
RALGDS	2.01989e-69	0.113926	0.998	0.943	7.45745e-66	OSA1
TAF1D	4.0208e-69	0.13363	0.999	0.993	1.48448e-65	OSA1
CYFIP1	1.31764e-68	0.172292	0.992	0.886	4.86474e-65	OSA1
AKNA	3.72795e-68	0.126792	0.99	0.914	1.37636e-64	OSA1
MDM4	7.22876e-68	0.295118	0.992	0.883	2.66886e-64	OSA1
FRMD4B	5.53864e-67	0.167077	0.953	0.762	2.04486e-63	OSA1
S100A8	6.15551e-67	0.356929	0.395	0.366	2.27261e-63	OSA1
ST7-AS1	9.12233e-66	0.10123	0.38	0.336	3.36796e-62	OSA1
CCNL1	1.88488e-65	0.161705	0.998	0.988	6.95898e-62	OSA1
SGSM2	3.05284e-65	0.112812	0.981	0.872	1.12711e-61	OSA1
LY96	1.4063e-64	0.143915	0.965	0.683	5.19206e-61	OSA1
SELL	1.65348e-64	0.101656	0.734	0.536	6.10464e-61	OSA1
MAP3K1	6.62918e-64	0.118243	0.959	0.84	2.44749e-60	OSA1
CCL3	7.46291e-64	0.350833	0.697	0.435	2.75531e-60	OSA1
JUN	4.67476e-63	0.1979	1	0.977	1.72592e-59	OSA1
TLE4	8.70438e-63	0.151408	1	0.996	3.21366e-59	OSA1
CHD7	5.8821e-62	0.11092	0.974	0.789	2.17167e-58	OSA1
NAMPT	7.02429e-61	0.173167	0.962	0.724	2.59337e-57	OSA1
EGR1	3.24187e-60	0.218136	0.967	0.802	1.1969e-56	OSA1
GIT2	5.72668e-60	0.138728	0.997	0.957	2.11429e-56	OSA1
CTSZ	1.1135e-59	0.203798	0.925	0.758	4.11105e-56	OSA1
PYCARD	2.19902e-59	0.269365	0.855	0.609	8.11878e-56	OSA1
DNAH1	2.84324e-59	0.260104	0.377	0.215	1.04972e-55	OSA1
PPP1R15A	1.66798e-58	0.228412	0.939	0.815	6.1582e-55	OSA1
WDR26	3.69435e-58	0.129758	0.995	0.88	1.36395e-54	OSA1
HMOX1	9.74406e-57	0.180282	0.962	0.758	3.59751e-53	OSA1
PRDM15	4.23407e-55	0.121739	0.945	0.778	1.56322e-51	OSA1
CXCL1	2.72831e-52	0.179196	0.841	0.629	1.00729e-48	OSA1
CLCN7	1.45133e-51	0.151288	0.992	0.974	5.3583e-48	OSA1
LIPA	1.81177e-51	0.168869	0.748	0.499	6.68906e-48	OSA1
KLF6	2.80564e-51	0.233136	0.951	0.924	1.03584e-47	OSA1
LENG8	3.4458e-51	0.104111	0.988	0.955	1.27219e-47	OSA1
KDM6B	1.06867e-47	0.126015	0.991	0.888	3.94551e-44	OSA1
KLF2	1.59935e-46	0.136151	0.904	0.713	5.90478e-43	OSA1
GPNMB	5.01984e-46	0.119814	0.986	0.778	1.85333e-42	OSA1
HSPA1B	3.34927e-45	0.241181	0.936	0.907	1.23655e-41	OSA1
GLCCI1	2.96008e-43	0.183294	0.989	0.863	1.09286e-39	OSA1
JUND	1.95147e-41	0.137506	0.973	0.935	7.20482e-38	OSA1
FOSB	4.13131e-41	0.112853	0.949	0.796	1.52528e-37	OSA1
TBKBP1	2.16142e-39	0.153807	0.815	0.699	7.97996e-36	OSA1
CXCL3	7.00927e-39	0.399669	0.826	0.647	2.58782e-35	OSA1
IER2	8.15832e-39	0.151426	0.989	0.917	3.01205e-35	OSA1
SLC11A1	2.96287e-38	0.327718	0.632	0.507	1.09389e-34	OSA1
SLC5A3	6.83147e-37	0.124283	0.966	0.864	2.52218e-33	OSA1
CCL2	1.09829e-35	0.110896	0.668	0.484	4.0549e-32	OSA1
FCER1G	5.67894e-35	0.587574	1	0.952	2.09667e-31	OSA1
NFKBIA	3.20881e-34	0.205242	0.957	0.901	1.18469e-30	OSA1
MCL1	1.45707e-32	0.146686	0.995	0.928	5.37951e-29	OSA1
RNF130	4.34393e-32	0.167717	0.952	0.738	1.60378e-28	OSA1
ARRDC3	1.81329e-31	0.1331	0.994	0.909	6.69467e-28	OSA1
SNCA	3.51039e-31	0.145439	0.59	0.425	1.29604e-27	OSA1
MAF	9.63354e-31	0.100679	0.999	0.912	3.5567e-27	OSA1
SPRED1	7.97296e-29	0.142688	0.992	0.87	2.94362e-25	OSA1
ATF3	3.48034e-26	0.171606	0.73	0.648	1.28494e-22	OSA1
CD14	1.4709e-25	0.409789	0.688	0.578	5.43055e-22	OSA1
CXCL2	4.03674e-23	0.295937	0.767	0.607	1.49037e-19	OSA1
TNFSF9	1.43173e-18	0.100492	0.609	0.418	5.28595e-15	OSA1
PLA2G15	9.96855e-17	0.103652	0.989	0.92	3.68039e-13	OSA1
NR4A3	3.56368e-14	0.215907	0.579	0.444	1.31571e-10	OSA1
HSPA1A	3.85897e-13	0.211141	0.99	0.973	1.42473e-09	OSA1
CCL4L2	9.51514e-12	0.439897	0.449	0.301	3.51299e-08	OSA1
SLC40A1	1.2965e-09	0.115838	0.631	0.507	4.78669e-06	OSA1
CA2	1.79032e-08	0.243883	0.542	0.518	6.60985e-05	OSA1
HIST1H4E	2.60812e-08	0.145046	0.694	0.665	9.62919e-05	OSA1
HSPG2	3.17978e-08	0.113309	0.968	0.878	0.000117398	OSA1
RASD1	7.91252e-07	0.138315	0.818	0.816	0.0029213	OSA1
CD72	7.405e-05	0.149361	0.487	0.423	0.273393	OSA1
CPVL	9.81015e-05	0.112938	0.83	0.737	0.362191	OSA1
CHD7	0	0.242953	0.971	0.762	0	OSA2
ATP8A1	0	0.172073	0.944	0.665	0	OSA2
NKRF	0	0.162475	0.973	0.725	0	OSA2
PNP	0	0.147002	0.817	0.453	0	OSA2
LRMP	0	0.135825	0.76	0.458	0	OSA2
SMPD3	0	0.106796	0.971	0.699	0	OSA2
BCL7A	4.19295e-296	0.152026	0.981	0.789	1.54804e-292	OSA2
ZFAND5	8.48651e-292	0.1354	1	0.998	3.13322e-288	OSA2
REL	3.51482e-288	0.182239	0.999	0.965	1.29767e-284	OSA2
GIT2	6.60841e-286	0.19082	1	0.951	2.43983e-282	OSA2
IGSF3	1.51179e-283	0.165303	0.988	0.841	5.58154e-280	OSA2
STRBP	6.17413e-278	0.158595	0.762	0.528	2.27949e-274	OSA2
TFRC	7.23825e-275	0.258014	0.988	0.885	2.67236e-271	OSA2
PPP1R2	1.26598e-271	0.130413	1	0.999	4.67399e-268	OSA2
STOX2	1.61912e-271	0.210212	0.99	0.898	5.97779e-268	OSA2
RAB11FIP1	4.29019e-270	0.16398	0.988	0.872	1.58394e-266	OSA2
RBM38	1.28759e-256	0.182648	1	0.975	4.7538e-253	OSA2
BIRC3	4.41418e-247	0.119159	0.693	0.355	1.62971e-243	OSA2
RBM39	2.1719e-246	0.139062	1	1	8.01865e-243	OSA2
ODC1	4.55541e-237	0.164948	0.991	0.944	1.68186e-233	OSA2
STK4	2.89893e-235	0.122291	1	0.998	1.07029e-231	OSA2
PHKB	3.96156e-232	0.157911	1	0.98	1.46261e-228	OSA2
PVT1	7.26616e-228	0.156681	0.988	0.917	2.68267e-224	OSA2
HNRNPD	7.42217e-227	0.133051	1	0.991	2.74027e-223	OSA2
RNGTT	1.09174e-226	0.142744	1	0.98	4.03069e-223	OSA2
TRA2B	7.20918e-226	0.151396	1	0.998	2.66163e-222	OSA2
HNRNPU	1.291e-224	0.150629	1	0.993	4.76636e-221	OSA2
RALGDS	2.45941e-222	0.16306	0.999	0.935	9.08014e-219	OSA2
MYO10	3.90849e-219	0.121323	0.998	0.879	1.44301e-215	OSA2
MLXIP	4.02739e-218	0.184128	1	0.986	1.48691e-214	OSA2
FRMD4B	4.70313e-218	0.160815	0.945	0.736	1.73639e-214	OSA2
STIM2	1.56728e-217	0.162853	0.999	0.976	5.78641e-214	OSA2
APLP2	8.80198e-217	0.145604	1	0.961	3.24969e-213	OSA2
VARS2	2.87799e-213	0.101824	0.987	0.864	1.06256e-209	OSA2
NAPRT	1.17003e-212	0.134811	0.799	0.479	4.31976e-209	OSA2
DNAJB6	7.18407e-209	0.11602	1	0.999	2.65236e-205	OSA2
MSI2	8.15694e-208	0.163449	0.997	0.894	3.01154e-204	OSA2
H1FX	2.30719e-205	0.134831	1	0.997	8.51816e-202	OSA2
QRSL1	3.19495e-205	0.140471	1	0.985	1.17958e-201	OSA2
CYB5R4	9.224e-201	0.107253	0.963	0.706	3.4055e-197	OSA2
SPX	7.38788e-198	0.126858	0.933	0.7	2.72761e-194	OSA2
KLHL24	1.67549e-197	0.154041	0.975	0.762	6.18592e-194	OSA2
TPM3	8.68557e-197	0.118089	1	0.981	3.20671e-193	OSA2
SYVN1	7.98131e-195	0.113321	1	0.974	2.9467e-191	OSA2
TBKBP1	8.42094e-192	0.159036	0.875	0.666	3.10901e-188	OSA2
TAPT1	4.06426e-191	0.164892	0.995	0.883	1.50053e-187	OSA2
CHORDC1	1.93598e-187	0.126616	1	0.986	7.14764e-184	OSA2
PPP1R9B	5.78969e-183	0.176589	0.989	0.854	2.13755e-179	OSA2
DIP2A	3.66857e-182	0.184322	0.989	0.824	1.35444e-178	OSA2
TOP2B	1.29101e-178	0.109886	1	0.943	4.76641e-175	OSA2
PRPF4B	2.47421e-178	0.147607	1	0.995	9.13478e-175	OSA2
TAF1D	9.81434e-177	0.173116	1	0.992	3.62345e-173	OSA2
CLCN7	5.92566e-176	0.182271	0.998	0.969	2.18775e-172	OSA2
SEMA6A	3.34465e-173	0.122396	0.984	0.836	1.23484e-169	OSA2
ZFHX3	2.52883e-172	0.100897	1	0.984	9.33643e-169	OSA2
MAT2A	5.19006e-172	0.1351	1	0.997	1.91617e-168	OSA2
PSME4	8.85012e-171	0.115488	0.999	0.96	3.26746e-167	OSA2
CNOT6L	2.11109e-170	0.114133	1	0.986	7.79414e-167	OSA2
DDX18	2.3557e-170	0.105678	1	1	8.69726e-167	OSA2
EIF4A3	1.16335e-169	0.14225	0.999	0.992	4.2951e-166	OSA2
SLC25A39	3.17817e-169	0.115524	1	0.988	1.17338e-165	OSA2
PALD1	8.56124e-169	0.195191	0.764	0.607	3.16081e-165	OSA2
CDK10	1.53118e-167	0.11499	0.998	0.955	5.65311e-164	OSA2
SRSF1	7.58854e-165	0.149707	1	0.997	2.80169e-161	OSA2
PIGL	4.48721e-163	0.121958	1	0.976	1.65668e-159	OSA2
NXF1	9.92664e-160	0.123145	1	0.975	3.66492e-156	OSA2
NCOR1	4.36186e-159	0.102655	1	0.998	1.6104e-155	OSA2
ITGA4	1.64806e-158	0.125744	0.994	0.932	6.08464e-155	OSA2
FGFR3	4.03665e-158	0.107815	0.962	0.82	1.49033e-154	OSA2
TCF7	9.59171e-157	0.134455	0.993	0.92	3.54126e-153	OSA2
LRRC1	3.85531e-154	0.119264	0.978	0.846	1.42338e-150	OSA2
FECH	1.59352e-150	0.11346	1	0.991	5.88327e-147	OSA2
GLCCI1	1.30381e-148	0.189938	0.976	0.847	4.81365e-145	OSA2
TKT	7.59721e-148	0.150145	1	0.941	2.80489e-144	OSA2
PRKD3	3.68882e-146	0.146428	0.999	0.978	1.36191e-142	OSA2
NCOA3	1.43298e-145	0.137146	0.999	0.961	5.29057e-142	OSA2
TMCC2	1.68454e-143	0.223997	0.938	0.739	6.21931e-140	OSA2
UBAC1	3.94032e-143	0.102603	1	0.991	1.45477e-139	OSA2
APP	2.1432e-141	0.100863	1	0.997	7.9127e-138	OSA2
KANSL1	2.24709e-139	0.107721	1	0.99	8.29625e-136	OSA2
PLCG2	3.72513e-139	0.198736	0.675	0.438	1.37532e-135	OSA2
EZR	9.33869e-138	0.127368	1	0.974	3.44785e-134	OSA2
SMCHD1	2.87986e-137	0.100624	1	0.954	1.06324e-133	OSA2
CREB3L2	7.97504e-137	0.121177	1	0.995	2.94438e-133	OSA2
PLK2	9.36015e-135	0.118642	0.997	0.95	3.45577e-131	OSA2
SUPT16H	2.21557e-134	0.104949	1	0.987	8.17987e-131	OSA2
PNN	6.81678e-134	0.126421	1	0.996	2.51675e-130	OSA2
THUMPD3-AS1	1.56792e-129	0.107455	0.999	0.994	5.78875e-126	OSA2
RASSF4	7.78602e-129	0.105801	0.706	0.449	2.8746e-125	OSA2
SLC4A7	4.87304e-127	0.111432	0.999	0.945	1.79913e-123	OSA2
CCNL2	1.57551e-126	0.103674	1	0.989	5.81679e-123	OSA2
OAZ3	2.56163e-126	0.123768	0.692	0.412	9.45753e-123	OSA2
BAMBI	2.56535e-125	0.115159	0.999	0.928	9.47127e-122	OSA2
MIDN	7.89141e-125	0.111597	1	0.981	2.91351e-121	OSA2
CCND1	3.65438e-123	0.14315	0.708	0.443	1.3492e-119	OSA2
ALYREF	4.80642e-121	0.12599	0.992	0.938	1.77453e-117	OSA2
FCHSD2	1.96548e-119	0.115825	0.995	0.865	7.25655e-116	OSA2
LPL	3.05951e-117	0.111469	0.997	0.928	1.12957e-113	OSA2
TRIM8	2.58792e-115	0.124139	1	0.987	9.55462e-112	OSA2
VPS37B	1.51407e-114	0.135019	0.998	0.941	5.58993e-111	OSA2
KAT2A	1.79571e-114	0.113835	1	0.987	6.62977e-111	OSA2
ZSWIM8	4.76643e-114	0.122615	0.981	0.772	1.75977e-110	OSA2
NPW	3.31394e-113	0.10304	1	0.982	1.22351e-109	OSA2
CLN8	2.57299e-110	0.100811	0.911	0.681	9.49949e-107	OSA2
ZBTB18	1.00274e-108	0.104839	0.712	0.438	3.70212e-105	OSA2
WDR26	1.06176e-108	0.132964	0.996	0.862	3.92001e-105	OSA2
ERV3-1	1.22656e-105	0.102092	0.999	0.992	4.52847e-102	OSA2
FAM46A	1.05009e-103	0.13482	0.999	0.986	3.87693e-100	OSA2
BACH2	1.25151e-100	0.101643	0.864	0.677	4.62059e-97	OSA2
NKTR	3.27602e-100	0.106954	1	0.997	1.20951e-96	OSA2
SLC9A7	4.66506e-89	0.106917	0.708	0.517	1.72234e-85	OSA2
APOA1	6.18175e-89	0.111435	0.972	0.825	2.2823e-85	OSA2
DNMT1	4.99264e-85	0.100034	1	0.99	1.84328e-81	OSA2
EFCAB13	1.52421e-84	0.104246	0.691	0.544	5.62736e-81	OSA2
DDIT4	7.88901e-82	0.148024	0.974	0.91	2.91262e-78	OSA2
DDX21	5.05443e-80	0.109059	1	0.986	1.8661e-76	OSA2
SRSF7	2.02215e-77	0.104199	1	0.998	7.46579e-74	OSA2
TNK2	7.0961e-77	0.120802	0.999	0.913	2.61988e-73	OSA2
LINC00926	8.63514e-77	0.111082	0.974	0.888	3.18809e-73	OSA2
KCNQ1OT1	3.34414e-76	0.114652	0.994	0.894	1.23466e-72	OSA2
FAM53B	7.88768e-75	0.146972	0.968	0.826	2.91213e-71	OSA2
POLM	1.73775e-67	0.1053	0.993	0.871	6.41578e-64	OSA2
CSTF3	6.45188e-67	0.121939	0.996	0.986	2.38203e-63	OSA2
SYT1	1.69904e-66	0.13014	0.666	0.548	6.27285e-63	OSA2
CA2	9.65594e-54	0.157558	0.697	0.475	3.56497e-50	OSA2
HBB	6.48843e-43	1.59713	1	0.982	2.39553e-39	OSA2
DUSP8	9.55508e-37	0.118164	0.607	0.399	3.52774e-33	OSA2
TNFRSF14	2.87808e-35	0.130101	0.998	0.909	1.06259e-31	OSA2
STXBP2	1.5777e-28	0.109137	0.611	0.463	5.82486e-25	OSA2
ALDH1A1	1.28556e-172	0.104722	0.447	0.679	4.74628e-169	OSB1
LGALS1	1.57684e-139	0.26329	1	1	5.82168e-136	OSB1
TTN	4.31826e-117	0.209671	0.407	0.626	1.5943e-113	OSB1
TMSB10	1.73412e-89	0.187811	1	1	6.40237e-86	OSB1
TMSB4X	1.17318e-82	0.253819	1	1	4.33137e-79	OSB1
KCTD12	1.01017e-68	0.295227	0.966	0.975	3.72955e-65	OSB1
RGS3	8.00107e-67	0.157207	0.941	0.966	2.954e-63	OSB1
PLEKHA5	7.79144e-65	0.183763	0.957	0.976	2.8766e-61	OSB1
PPP1CB	5.77406e-62	0.172473	0.979	0.992	2.13178e-58	OSB1
JCHAIN	2.27545e-60	0.207099	0.514	0.687	8.40097e-57	OSB1
MYL9	7.35385e-52	0.117255	0.973	0.987	2.71504e-48	OSB1
GABPB1-AS1	8.33452e-51	0.183299	0.945	0.975	3.07711e-47	OSB1
S100A10	9.49729e-49	0.130018	1	1	3.5064e-45	OSB1
HNRNPH1	2.46507e-44	0.243003	0.876	0.94	9.10103e-41	OSB1
ACP5	1.11148e-42	0.243953	0.821	0.916	4.10357e-39	OSB1
TLE4	2.04205e-42	0.17434	0.985	0.998	7.53926e-39	OSB1
PFDN5	7.69791e-42	0.104055	1	1	2.84207e-38	OSB1
CTNNB1	4.59808e-35	0.227306	0.821	0.899	1.69761e-31	OSB1
FLNA	8.88384e-33	0.154153	0.974	0.988	3.27991e-29	OSB1
SYT17	1.98884e-29	0.19703	0.466	0.563	7.3428e-26	OSB1
B2M	5.62138e-29	0.113763	1	1	2.07541e-25	OSB1
LSMEM1	7.21079e-29	0.167367	0.556	0.702	2.66223e-25	OSB1
MMP9	4.76668e-25	0.196658	0.793	0.905	1.75986e-21	OSB1
KIAA0391	6.64722e-25	0.153078	0.531	0.694	2.45415e-21	OSB1
SMIM1	3.5422e-23	0.294798	0.283	0.478	1.30778e-19	OSB1
SORBS2	6.09559e-23	0.259102	0.515	0.667	2.25049e-19	OSB1
STK17B	6.17958e-22	0.149615	0.894	0.925	2.2815e-18	OSB1
INTS1	1.09659e-20	0.12191	0.721	0.911	4.04861e-17	OSB1
MMP14	1.04923e-18	0.103265	0.96	0.992	3.87375e-15	OSB1
ANKRD36C	4.86479e-18	0.134744	0.89	0.933	1.79608e-14	OSB1
HSPB1	9.59021e-18	0.183659	0.998	1	3.54071e-14	OSB1
TNFSF9	3.3772e-17	0.169843	0.422	0.437	1.24686e-13	OSB1
C1orf56	5.55554e-17	0.215338	0.719	0.835	2.0511e-13	OSB1
ATP1B1	1.19673e-16	0.123867	0.779	0.901	4.41834e-13	OSB1
HSPA1A	1.10976e-12	0.129755	0.955	0.977	4.09722e-09	OSB1
MDM4	1.70046e-12	0.139891	0.846	0.898	6.2781e-09	OSB1
APOE	4.00509e-12	0.147538	0.99	0.995	1.47868e-08	OSB1
LRRC75A	4.97808e-12	0.209098	0.653	0.732	1.83791e-08	OSB1
SMCR5	1.26932e-11	0.265454	0.78	0.895	4.68632e-08	OSB1
PHKG1	4.18582e-11	0.28689	0.628	0.707	1.54541e-07	OSB1
HIST1H2BD	1.51574e-09	0.322797	0.506	0.729	5.5961e-06	OSB1
HIST1H1C	2.89837e-09	0.236055	0.718	0.852	1.07008e-05	OSB1
HIST2H2BE	7.44634e-09	0.305945	0.656	0.733	2.74919e-05	OSB1
HIST1H4E	1.91633e-08	0.308069	0.519	0.685	7.07509e-05	OSB1
HIST1H2BC	5.4051e-08	0.176549	0.529	0.763	0.000199556	OSB1
C1orf54	2.67278e-07	0.1147	0.854	0.913	0.00098679	OSB1
A2M	7.44794e-07	0.140955	0.856	0.94	0.00274978	OSB1
CENPF	8.3221e-06	0.115919	0.668	0.839	0.0307252	OSB1
HSPA1B	3.12117e-05	0.187354	0.864	0.915	0.115233	OSB1
S100A4	3.40375e-05	0.212627	0.972	0.991	0.125666	OSB1
IER5L	9.41709e-05	0.168873	0.922	0.952	0.347679	OSB1
HIST1H2BN	0.000132334	0.152796	0.761	0.882	0.488577	OSB1
FAM214A	0.000225333	0.147162	0.856	0.921	0.831929	OSB1
GZMA	0.000253083	0.130197	0.6	0.812	0.934384	OSB1
ACTA2	0.000430702	0.123794	0.828	0.878	1	OSB1
ZFP36	0.00347758	0.109939	0.699	0.759	1	OSB1
PPP1R15A	0.00703358	0.111337	0.778	0.832	1	OSB1
TC2N	0.00736313	0.109302	0.659	0.809	1	OSB1
CKAP2	0	1.03204	0.73	0.946	0	OSB2
PTTG1	0	0.966272	0.869	0.965	0	OSB2
UBE2S	0	0.928208	0.932	0.949	0	OSB2
HMGB2	0	0.914142	0.998	0.998	0	OSB2
CKS2	0	0.860065	0.913	0.979	0	OSB2
TUBA1C	0	0.854179	0.98	0.988	0	OSB2
CKS1B	0	0.849477	0.986	0.99	0	OSB2
TUBB4B	0	0.822293	0.982	0.985	0	OSB2
HMGB3	0	0.77803	0.851	0.928	0	OSB2
H2AFZ	0	0.751017	1	1	0	OSB2
STMN1	0	0.741138	0.991	0.994	0	OSB2
GGH	0	0.729739	0.941	0.946	0	OSB2
TUBA1B	0	0.70453	1	1	0	OSB2
TMEM106C	0	0.685188	0.994	0.979	0	OSB2
TYMS	0	0.684574	0.883	0.935	0	OSB2
SMC2	0	0.683274	0.92	0.956	0	OSB2
SMC4	0	0.677631	0.961	0.987	0	OSB2
MZT1	0	0.663173	0.99	0.977	0	OSB2
SQLE	0	0.654064	0.962	0.944	0	OSB2
TUBB	0	0.624544	1	0.999	0	OSB2
NPW	0	0.624519	0.988	0.984	0	OSB2
TUBB2A	0	0.613043	0.835	0.901	0	OSB2
MNS1	0	0.611466	0.938	0.933	0	OSB2
SAP30	0	0.595564	0.911	0.901	0	OSB2
PCNA	0	0.591941	0.963	0.976	0	OSB2
TMSB15A	0	0.591298	0.949	0.97	0	OSB2
INSIG1	0	0.581468	0.857	0.914	0	OSB2
PEG10	0	0.56461	0.874	0.944	0	OSB2
PLEKHO1	0	0.561943	0.994	0.99	0	OSB2
HMGN2	0	0.559421	0.997	0.996	0	OSB2
MCM7	0	0.556676	0.881	0.931	0	OSB2
CDKN2D	0	0.546322	0.759	0.86	0	OSB2
NPB	0	0.545342	0.894	0.957	0	OSB2
PVT1	0	0.545113	0.934	0.93	0	OSB2
DNAJC9	0	0.539138	0.941	0.96	0	OSB2
LINC00649	0	0.534204	0.896	0.938	0	OSB2
ALYREF	0	0.530821	0.986	0.936	0	OSB2
ITGA4	0	0.528075	0.923	0.952	0	OSB2
PSIP1	0	0.520026	0.999	0.992	0	OSB2
CSRP2	0	0.516927	0.999	0.993	0	OSB2
RPA3	0	0.513637	0.999	0.988	0	OSB2
RAB31	0	0.508641	0.97	0.985	0	OSB2
STK17A	0	0.506069	0.926	0.936	0	OSB2
RAC3	0	0.50075	0.763	0.904	0	OSB2
CD320	0	0.494465	0.977	0.951	0	OSB2
RAB32	0	0.493195	0.995	0.975	0	OSB2
SMC3	0	0.490528	0.979	0.988	0	OSB2
MLLT11	0	0.488771	0.995	0.956	0	OSB2
RAB42	0	0.484342	0.769	0.922	0	OSB2
PRKDC	0	0.484191	0.988	0.975	0	OSB2
TMEM107	0	0.482799	1	0.982	0	OSB2
SUPT16H	0	0.481711	0.997	0.986	0	OSB2
RGS3	0	0.477603	0.947	0.969	0	OSB2
H2AFY	0	0.477044	1	0.999	0	OSB2
FSCN1	0	0.473703	0.841	0.923	0	OSB2
LSM5	0	0.472751	1	0.999	0	OSB2
PDLIM7	0	0.472556	0.988	0.992	0	OSB2
ODC1	0	0.472239	0.963	0.95	0	OSB2
HNRNPD	0	0.470859	0.993	0.993	0	OSB2
C12orf75	0	0.470158	0.961	0.959	0	OSB2
FKBP4	0	0.462959	0.969	0.974	0	OSB2
BAX	0	0.46138	1	0.999	0	OSB2
CACYBP	0	0.461187	1	0.999	0	OSB2
CCDC88A	0	0.460204	1	0.996	0	OSB2
LSM4	0	0.459734	1	0.999	0	OSB2
TUBA1A	0	0.459147	0.991	0.996	0	OSB2
C19orf48	0	0.458951	0.98	0.956	0	OSB2
ALPL	0	0.456611	0.993	0.976	0	OSB2
IDH2	0	0.455305	0.999	0.993	0	OSB2
CADM1	0	0.454167	0.938	0.965	0	OSB2
PAICS	0	0.453837	0.998	0.978	0	OSB2
LMO7	0	0.452722	0.996	0.98	0	OSB2
AKR1B1	0	0.45242	0.987	0.977	0	OSB2
POLE3	0	0.451225	0.998	0.989	0	OSB2
LAIR1	0	0.451221	0.781	0.931	0	OSB2
H1FX	0	0.449202	0.999	0.997	0	OSB2
MYO10	0	0.445949	0.831	0.929	0	OSB2
CALM2	0	0.444426	1	1	0	OSB2
LAPTM4B	0	0.439009	0.999	0.992	0	OSB2
ZFAND2A	0	0.438881	0.876	0.917	0	OSB2
LPL	0	0.438085	0.916	0.951	0	OSB2
ARL4D	0	0.437791	0.864	0.876	0	OSB2
SGCB	0	0.434401	1	0.995	0	OSB2
EZR	0	0.433995	0.981	0.979	0	OSB2
RBM38	0	0.433046	0.988	0.977	0	OSB2
C20orf27	0	0.433005	0.98	0.979	0	OSB2
LHPP	0	0.432776	0.983	0.981	0	OSB2
GLRX5	0	0.431986	1	0.999	0	OSB2
DUT	0	0.43111	1	0.999	0	OSB2
CFL2	0	0.427778	0.999	0.994	0	OSB2
NUCKS1	0	0.42544	1	1	0	OSB2
RAI14	0	0.425162	0.878	0.943	0	OSB2
TRA2B	0	0.424982	1	0.998	0	OSB2
XPO7	0	0.423878	0.928	0.969	0	OSB2
TFDP1	0	0.42383	0.999	0.995	0	OSB2
CHORDC1	0	0.422946	0.995	0.986	0	OSB2
PSME4	0	0.422833	0.972	0.967	0	OSB2
EVA1B	0	0.422761	0.925	0.964	0	OSB2
DNMT1	0	0.420285	0.996	0.991	0	OSB2
LYPLA1	0	0.419405	0.997	0.987	0	OSB2
NASP	0	0.419206	1	0.997	0	OSB2
LINC00926	0	0.417857	0.904	0.907	0	OSB2
FECH	0	0.416637	0.999	0.991	0	OSB2
ANP32B	0	0.414242	1	0.999	0	OSB2
APLP1	0	0.413972	0.861	0.897	0	OSB2
CDKN2A	0	0.413136	1	0.986	0	OSB2
PFN2	0	0.40942	0.999	0.996	0	OSB2
ITGAE	0	0.409047	1	0.997	0	OSB2
TCF7	0	0.408847	0.945	0.932	0	OSB2
ILF2	0	0.406847	1	0.999	0	OSB2
RANBP1	0	0.406604	1	1	0	OSB2
GLO1	0	0.406558	1	0.997	0	OSB2
NME4	0	0.402016	0.999	0.998	0	OSB2
EIF4A3	0	0.401357	0.999	0.992	0	OSB2
GSTM3	0	0.399369	0.996	0.992	0	OSB2
EIF5	0	0.399113	1	0.999	0	OSB2
CCDC14	0	0.398065	0.968	0.974	0	OSB2
LYAR	0	0.398019	0.999	0.995	0	OSB2
CTHRC1	0	0.397484	0.985	0.981	0	OSB2
MAT2A	0	0.397305	0.999	0.997	0	OSB2
CNN2	0	0.396675	0.998	0.989	0	OSB2
CMTM7	0	0.395199	0.991	0.976	0	OSB2
CCT6A	0	0.395002	1	0.998	0	OSB2
PLP2	0	0.394032	0.976	0.985	0	OSB2
PA2G4	0	0.389809	1	1	0	OSB2
MIF	0	0.38954	0.999	0.997	0	OSB2
SRSF7	0	0.389051	1	0.998	0	OSB2
PYCR1	0	0.387544	0.952	0.95	0	OSB2
NAGK	0	0.386719	0.995	0.988	0	OSB2
TPGS2	0	0.386224	0.998	0.97	0	OSB2
EIF4EBP1	0	0.385392	0.991	0.988	0	OSB2
TPM4	0	0.385343	0.999	0.998	0	OSB2
CDK10	0	0.384954	0.961	0.965	0	OSB2
SNRPD1	0	0.383807	1	1	0	OSB2
HMBS	0	0.3838	0.964	0.955	0	OSB2
SYNGR1	0	0.383772	0.987	0.981	0	OSB2
DDAH1	0	0.383524	0.85	0.961	0	OSB2
PLEKHA5	0	0.383237	0.962	0.978	0	OSB2
GAPDH	0	0.38304	1	1	0	OSB2
TCOF1	0	0.382722	0.994	0.993	0	OSB2
C17orf100	0	0.382532	0.948	0.938	0	OSB2
SLC25A39	0	0.38237	0.997	0.988	0	OSB2
HSPD1	0	0.38172	0.998	0.99	0	OSB2
EML4	0	0.381401	0.999	0.986	0	OSB2
TMBIM6	0	0.381202	1	1	0	OSB2
ATP1B3	0	0.380833	0.997	0.995	0	OSB2
BCAS2	0	0.380431	1	0.996	0	OSB2
TMEM70	0	0.380069	0.998	0.986	0	OSB2
DNAJA1	0	0.379481	0.999	0.997	0	OSB2
LDHA	0	0.376954	1	1	0	OSB2
TALDO1	0	0.376527	1	0.999	0	OSB2
PPP1R14B	0	0.37621	0.996	0.993	0	OSB2
CALM3	0	0.375905	0.997	0.994	0	OSB2
PSME2	0	0.375534	1	1	0	OSB2
NAA38	0	0.375358	1	1	0	OSB2
CCT3	0	0.375145	1	1	0	OSB2
UQCC2	0	0.375069	0.999	0.998	0	OSB2
SNX29	0	0.373561	0.987	0.987	0	OSB2
FYN	0	0.373249	0.939	0.954	0	OSB2
CRIP1	0	0.373041	0.995	0.989	0	OSB2
PSMB8	0	0.372966	0.954	0.978	0	OSB2
PPDPF	0	0.371104	1	0.999	0	OSB2
UBAC1	0	0.369814	0.999	0.991	0	OSB2
MPC2	0	0.369051	1	0.998	0	OSB2
SNHG7	0	0.368917	0.998	0.986	0	OSB2
BASP1	0	0.368896	1	0.991	0	OSB2
FAM177A1	0	0.367013	1	0.999	0	OSB2
HSPH1	0	0.36634	0.934	0.961	0	OSB2
BLOC1S1	0	0.364935	1	1	0	OSB2
CKB	0	0.364844	0.99	0.98	0	OSB2
CSTF3	0	0.364433	0.998	0.985	0	OSB2
SEMA3A	0	0.363416	0.896	0.957	0	OSB2
SLC25A5	0	0.363284	0.998	0.996	0	OSB2
BOLA3	0	0.361796	0.999	0.994	0	OSB2
LGALS3	0	0.36009	0.997	0.997	0	OSB2
ARF6	0	0.359887	1	0.996	0	OSB2
BNIP3L	0	0.359483	0.998	0.992	0	OSB2
BAMBI	0	0.358912	0.955	0.938	0	OSB2
CNN3	0	0.357706	1	0.996	0	OSB2
RUNX2	0	0.357233	0.994	0.981	0	OSB2
CAMK2D	0	0.355821	1	0.985	0	OSB2
TCEA1	0	0.355515	1	0.999	0	OSB2
HEBP1	0	0.355183	1	0.999	0	OSB2
NCOR1	0	0.353388	1	0.998	0	OSB2
YWHAH	0	0.351962	0.992	0.988	0	OSB2
TMEM14B	0	0.351692	0.999	0.997	0	OSB2
CYC1	0	0.35013	1	0.999	0	OSB2
PIGL	0	0.349807	0.998	0.975	0	OSB2
TPM1	0	0.348979	1	1	0	OSB2
NUCB2	0	0.348552	1	0.995	0	OSB2
SDCBP	0	0.34829	0.993	0.991	0	OSB2
SRM	0	0.347163	0.997	0.997	0	OSB2
ENO1	0	0.344856	1	1	0	OSB2
ARPC5	0	0.344729	1	1	0	OSB2
PRDX3	0	0.344499	0.985	0.989	0	OSB2
44450	0	0.342335	1	0.996	0	OSB2
LITAF	0	0.342276	0.919	0.964	0	OSB2
BLVRB	0	0.341671	0.986	0.978	0	OSB2
CMC1	0	0.341416	0.995	0.993	0	OSB2
EVL	0	0.341285	0.991	0.986	0	OSB2
LIFR	0	0.33992	0.95	0.957	0	OSB2
GJA1	0	0.339207	0.984	0.983	0	OSB2
LGALS1	0	0.33874	1	1	0	OSB2
MPST	0	0.338107	1	0.994	0	OSB2
PTMS	0	0.337878	1	1	0	OSB2
COTL1	0	0.337364	0.968	0.954	0	OSB2
HSPA8	0	0.336581	1	0.999	0	OSB2
TIMM13	0	0.335203	1	0.999	0	OSB2
PLK2	0	0.334952	0.951	0.963	0	OSB2
PPP6R2	0	0.334767	0.999	0.992	0	OSB2
CKLF	0	0.334292	0.998	0.992	0	OSB2
MARCKSL1	0	0.333392	0.969	0.979	0	OSB2
PSMA2	0	0.333192	1	0.999	0	OSB2
MANF	0	0.332352	1	0.993	0	OSB2
GPX4	0	0.332077	1	1	0	OSB2
KDELR3	0	0.331495	0.96	0.957	0	OSB2
STIM2	0	0.330347	0.99	0.978	0	OSB2
C1QBP	0	0.327352	1	1	0	OSB2
SDF2L1	0	0.326559	0.999	0.993	0	OSB2
SDC2	0	0.325532	1	0.999	0	OSB2
ATP2B1	0	0.324565	0.996	0.991	0	OSB2
IMPDH2	0	0.324426	0.996	0.984	0	OSB2
RAP2B	0	0.323227	0.969	0.972	0	OSB2
UQCRFS1	0	0.322692	1	0.997	0	OSB2
LINC00309	0	0.322586	0.31	0.904	0	OSB2
MINOS1	0	0.32055	1	1	0	OSB2
IFT57	0	0.320165	0.999	0.996	0	OSB2
DYNLL1	0	0.319152	1	1	0	OSB2
PSMA4	0	0.318864	1	1	0	OSB2
SNRPE	0	0.318494	1	1	0	OSB2
TCF3	0	0.318115	0.981	0.981	0	OSB2
BEX1	0	0.317846	0.182	0.721	0	OSB2
MXRA8	0	0.317741	0.999	0.992	0	OSB2
RNF41	0	0.317366	0.997	0.994	0	OSB2
ATP6V0B	0	0.315763	1	0.998	0	OSB2
MORF4L2	0	0.315754	1	1	0	OSB2
TAF9	0	0.314736	1	0.997	0	OSB2
CCNI	0	0.311286	0.999	0.999	0	OSB2
AP2S1	0	0.310771	0.999	0.999	0	OSB2
HSP90AA1	0	0.310069	1	1	0	OSB2
PDIA6	0	0.309924	1	0.999	0	OSB2
LDHB	0	0.308547	1	1	0	OSB2
PRKD3	0	0.30634	0.999	0.977	0	OSB2
COPZ2	0	0.306167	0.974	0.967	0	OSB2
DBI	0	0.304519	1	0.999	0	OSB2
SRSF1	0	0.304218	1	0.997	0	OSB2
TIMM8B	0	0.304115	1	0.999	0	OSB2
ANXA6	0	0.303407	0.989	0.992	0	OSB2
SET	0	0.303135	1	0.998	0	OSB2
VDAC1	0	0.302887	1	0.998	0	OSB2
LAMP1	0	0.302151	1	1	0	OSB2
TPM3	0	0.300866	0.994	0.981	0	OSB2
ARRB2	0	0.300757	0.887	0.938	0	OSB2
AKR1A1	0	0.29934	1	0.998	0	OSB2
HSPE1	0	0.298571	0.999	0.999	0	OSB2
CSNK1E	0	0.298368	0.998	0.995	0	OSB2
OLFML3	0	0.297295	0.973	0.987	0	OSB2
TFDP2	0	0.296187	0.999	0.991	0	OSB2
FKBP7	0	0.295439	0.986	0.977	0	OSB2
EFEMP2	0	0.295275	0.999	0.992	0	OSB2
UROD	0	0.294971	1	0.999	0	OSB2
CAP1	0	0.294947	0.998	0.996	0	OSB2
PLS3	0	0.294033	1	0.999	0	OSB2
EIF3L	0	0.293883	1	0.998	0	OSB2
NDUFA4	0	0.292268	1	1	0	OSB2
NSMCE1	0	0.291346	0.995	0.992	0	OSB2
TSPO	0	0.290098	0.999	0.999	0	OSB2
PNN	0	0.289272	0.998	0.996	0	OSB2
EMP2	0	0.289129	1	0.999	0	OSB2
ZFAND5	0	0.288466	1	0.998	0	OSB2
NME1	0	0.288367	0.993	0.997	0	OSB2
FKBP11	0	0.287991	0.988	0.986	0	OSB2
LY6E	0	0.287944	1	0.998	0	OSB2
PABPC1	0	0.283728	1	0.999	0	OSB2
ZRANB2	0	0.283029	1	0.999	0	OSB2
QTRT1	0	0.281612	0.99	0.994	0	OSB2
CPQ	0	0.280638	1	0.999	0	OSB2
CREB3L2	0	0.280361	0.999	0.995	0	OSB2
LUC7L3	0	0.279121	1	1	0	OSB2
ZCCHC10	0	0.279046	1	1	0	OSB2
PMP22	0	0.278122	0.999	0.997	0	OSB2
DDX24	0	0.277249	1	1	0	OSB2
GSTP1	0	0.276696	1	1	0	OSB2
TXN	0	0.276443	1	1	0	OSB2
LMNA	0	0.27227	1	0.999	0	OSB2
PRDX4	0	0.27225	1	1	0	OSB2
TKT	0	0.270095	0.945	0.956	0	OSB2
TMEM14C	0	0.270094	0.999	0.998	0	OSB2
PRDX1	0	0.268867	1	1	0	OSB2
XBP1	0	0.268653	0.999	0.994	0	OSB2
CMTM8	0	0.268188	0.858	0.917	0	OSB2
ATOX1	0	0.265279	1	1	0	OSB2
RAB13	0	0.265193	0.999	0.997	0	OSB2
NDUFS8	0	0.264862	1	0.997	0	OSB2
NDUFS5	0	0.263601	1	1	0	OSB2
LUM	0	0.262552	1	1	0	OSB2
SEC11A	0	0.260144	1	1	0	OSB2
HNRNPA1	0	0.26	1	1	0	OSB2
ANXA2	0	0.258524	1	1	0	OSB2
RBM39	0	0.256284	1	1	0	OSB2
VAMP2	0	0.255364	1	0.999	0	OSB2
EGFL7	0	0.254675	0.756	0.93	0	OSB2
CHCHD10	0	0.254632	0.994	0.994	0	OSB2
FBLN1	0	0.25413	0.997	0.985	0	OSB2
CALM1	0	0.253688	1	1	0	OSB2
PHF14	0	0.253569	1	0.999	0	OSB2
PPT1	0	0.252873	0.976	0.97	0	OSB2
NINJ1	0	0.252531	0.947	0.967	0	OSB2
S100A13	0	0.252515	1	1	0	OSB2
FKBP1A	0	0.252169	0.999	0.999	0	OSB2
TMEM59	0	0.252094	1	1	0	OSB2
SMIM14	0	0.248517	0.997	0.995	0	OSB2
KRT10	0	0.245562	1	0.999	0	OSB2
NDUFC2	0	0.244183	1	1	0	OSB2
CLIC1	0	0.241674	1	0.999	0	OSB2
KDELR2	0	0.241438	0.999	0.999	0	OSB2
PKM	0	0.241283	1	1	0	OSB2
REL	0	0.240333	0.969	0.973	0	OSB2
ATP8A1	0	0.239848	0.318	0.865	0	OSB2
APLP2	0	0.238131	0.955	0.974	0	OSB2
EFHD2	0	0.235977	0.965	0.959	0	OSB2
CXCL1	0	0.234865	0.233	0.794	0	OSB2
RHOC	0	0.233743	1	1	0	OSB2
ACTG1	0	0.232912	1	1	0	OSB2
MGST2	0	0.231013	0.987	0.983	0	OSB2
SPIB	0	0.229483	0.307	0.893	0	OSB2
CLEC11A	0	0.227773	1	0.999	0	OSB2
EMP3	0	0.227689	0.999	0.999	0	OSB2
OSTC	0	0.227616	1	1	0	OSB2
SSR4	0	0.225432	1	1	0	OSB2
SSR2	0	0.223597	1	1	0	OSB2
SERPINH1	0	0.221602	1	1	0	OSB2
C12orf57	0	0.221024	1	1	0	OSB2
REXO2	0	0.220321	0.999	0.998	0	OSB2
NPM1	0	0.217963	1	1	0	OSB2
DNAJB6	0	0.217379	1	0.999	0	OSB2
MGST3	0	0.216892	1	1	0	OSB2
ATP6V1E1	0	0.214835	0.998	0.993	0	OSB2
C6orf48	0	0.213527	1	0.999	0	OSB2
PLA2G15	0	0.213361	0.88	0.942	0	OSB2
TTC3	0	0.209144	1	0.999	0	OSB2
PAG1	0	0.207645	0.273	0.872	0	OSB2
ANXA5	0	0.20361	1	1	0	OSB2
CD99	0	0.203518	1	1	0	OSB2
RAC1	0	0.20301	1	1	0	OSB2
EEF1D	0	0.199911	1	1	0	OSB2
PPA1	0	0.19983	0.998	0.994	0	OSB2
UBE2J1	0	0.199066	0.999	0.995	0	OSB2
TAPT1	0	0.197963	0.812	0.939	0	OSB2
FAM49B	0	0.195093	0.935	0.946	0	OSB2
EIF3E	0	0.194508	0.999	1	0	OSB2
MCOLN1	0	0.193705	0.856	0.925	0	OSB2
ARF4	0	0.190621	1	0.999	0	OSB2
EID1	0	0.187086	1	1	0	OSB2
HYAL2	0	0.180966	0.907	0.921	0	OSB2
ATP6V1F	0	0.177688	1	0.998	0	OSB2
AP1B1	0	0.175221	0.892	0.955	0	OSB2
PCOLCE	0	0.174186	1	1	0	OSB2
SLC9A3R2	0	0.169283	0.953	0.958	0	OSB2
CPE	0	0.167775	1	0.999	0	OSB2
NOMO3	0	0.155878	0.182	0.717	0	OSB2
LSMEM1	0	0.102861	0.194	0.859	0	OSB2
GPR18	0	0.102496	0.117	0.854	0	OSB2
QRSL1	6.22408e-305	0.329223	0.989	0.988	2.29793e-301	OSB2
SKP1	1.22248e-303	0.162204	1	1	4.51341e-300	OSB2
TMEM167A	3.77208e-303	0.235352	1	0.998	1.39265e-299	OSB2
EPB41L2	1.37363e-302	0.401796	0.986	0.991	5.07143e-299	OSB2
MARCKS	3.02756e-301	0.307396	0.999	0.997	1.11778e-297	OSB2
GNG11	1.71305e-299	0.131293	0.925	0.982	6.32458e-296	OSB2
DERL3	5.02051e-299	0.424035	0.794	0.923	1.85357e-295	OSB2
CREM	5.30921e-298	0.18241	0.956	0.968	1.96016e-294	OSB2
ARPC2	6.91312e-297	0.180643	1	1	2.55232e-293	OSB2
AP1S2	9.19914e-297	0.196628	0.926	0.967	3.39632e-293	OSB2
ERGIC1	2.07795e-296	0.317991	0.987	0.994	7.67179e-293	OSB2
LOX	3.07456e-295	0.317612	0.968	0.967	1.13513e-291	OSB2
TOP2B	2.8176e-292	0.459259	0.91	0.971	1.04026e-288	OSB2
THUMPD3-AS1	4.75335e-292	0.259087	0.999	0.994	1.75494e-288	OSB2
UBE2C	3.76845e-291	1.43254	0.723	0.959	1.39131e-287	OSB2
ZNF106	1.34559e-287	0.30277	1	0.997	4.96791e-284	OSB2
SYNC	1.69368e-287	0.264548	0.996	0.996	6.25307e-284	OSB2
ESYT1	1.98098e-286	0.350357	0.963	0.983	7.31379e-283	OSB2
SNX2	1.13289e-285	0.267288	0.975	0.975	4.18263e-282	OSB2
RNGTT	6.85914e-285	0.350861	0.974	0.988	2.53239e-281	OSB2
TP53I11	1.54073e-284	0.364639	0.862	0.911	5.68839e-281	OSB2
AES	1.15041e-280	0.306178	0.997	0.996	4.24733e-277	OSB2
PALMD	4.07561e-280	0.273338	0.916	0.97	1.50472e-276	OSB2
NCL	6.19787e-279	0.310062	0.998	0.994	2.28825e-275	OSB2
HIST1H4C	6.37348e-277	0.946467	0.74	0.888	2.35309e-273	OSB2
DCN	2.09013e-276	0.179771	0.998	0.997	7.71676e-273	OSB2
ARGLU1	5.6511e-276	0.254423	0.999	0.995	2.08639e-272	OSB2
HIF1A	1.30941e-275	0.28389	0.999	0.996	4.83433e-272	OSB2
MDK	1.65236e-275	0.510723	0.997	0.997	6.1005e-272	OSB2
CDKN1B	1.8539e-275	0.348371	0.992	0.995	6.84462e-272	OSB2
HOMER3	3.54155e-273	0.299871	0.933	0.968	1.30754e-269	OSB2
DSTN	1.091e-271	0.184409	1	1	4.02799e-268	OSB2
ID1	1.09437e-269	0.392686	0.897	0.954	4.04041e-266	OSB2
EIF5A	4.55448e-269	0.264837	0.994	0.993	1.68152e-265	OSB2
CNOT6L	1.47976e-267	0.274062	0.992	0.988	5.46328e-264	OSB2
CDC25B	3.95861e-264	0.65596	0.623	0.782	1.46152e-260	OSB2
PTX3	2.63283e-263	0.423766	0.772	0.847	9.72039e-260	OSB2
PPIB	1.01911e-262	0.175082	1	1	3.76254e-259	OSB2
FGFR1	9.04177e-260	0.231824	0.995	0.98	3.33822e-256	OSB2
RRBP1	1.2109e-259	0.216155	1	0.999	4.47063e-256	OSB2
FOSL2	3.15629e-259	0.204472	0.979	0.974	1.1653e-255	OSB2
PLD3	3.4722e-259	0.253336	0.986	0.985	1.28194e-255	OSB2
PGK1	8.17802e-258	0.399373	0.988	0.98	3.01932e-254	OSB2
HSP90AB1	5.67094e-254	0.218398	1	1	2.09371e-250	OSB2
TNC	1.2513e-253	0.346696	0.934	0.95	4.61978e-250	OSB2
MUM1	2.20417e-252	0.278194	0.993	0.996	8.13779e-249	OSB2
ROBO1	1.45114e-251	0.194158	0.931	0.966	5.35762e-248	OSB2
FXYD5	4.52844e-251	0.223143	0.974	0.978	1.6719e-247	OSB2
EPN2	1.76101e-249	0.261699	0.994	0.993	6.50163e-246	OSB2
SH3BGRL3	6.6664e-248	0.233216	0.999	0.999	2.46123e-244	OSB2
S100A10	9.27983e-247	0.20416	1	1	3.42611e-243	OSB2
RCN3	2.64779e-245	0.258438	0.984	0.982	9.77564e-242	OSB2
DDX18	9.84558e-244	0.247778	1	1	3.63499e-240	OSB2
COX6B1	4.96967e-243	0.180353	1	1	1.8348e-239	OSB2
CRIP2	3.48824e-238	0.165828	0.973	0.979	1.28786e-234	OSB2
SYTL3	9.46971e-237	0.390449	0.294	0.797	3.49622e-233	OSB2
RHOG	2.4264e-236	0.125181	0.914	0.953	8.95825e-233	OSB2
CAPG	2.91318e-235	0.167629	0.749	0.906	1.07555e-231	OSB2
TMEM263	3.84546e-234	0.251964	0.996	0.991	1.41974e-230	OSB2
EEF1B2	1.23725e-233	0.166938	1	1	4.56792e-230	OSB2
ZNF331	1.40353e-233	0.128338	0.33	0.835	5.18182e-230	OSB2
NXF1	3.32193e-233	0.336384	0.978	0.981	1.22646e-229	OSB2
CALR	3.66101e-233	0.210873	0.999	0.998	1.35165e-229	OSB2
CHMP1B	1.45494e-232	0.405998	0.873	0.941	5.37163e-229	OSB2
MAP2K3	3.86243e-232	0.160401	0.894	0.959	1.42601e-228	OSB2
AP2A2	4.10377e-232	0.221855	0.964	0.978	1.51511e-228	OSB2
CERCAM	6.74544e-231	0.250104	0.95	0.954	2.49042e-227	OSB2
PLTP	9.28721e-231	0.257736	0.97	0.984	3.42884e-227	OSB2
FKBP10	2.92625e-230	0.233956	0.993	0.992	1.08037e-226	OSB2
STK4	1.64978e-229	0.320289	0.999	0.998	6.09098e-226	OSB2
NOP10	1.83949e-229	0.217141	0.998	0.997	6.79139e-226	OSB2
TPM2	2.34161e-228	0.227841	1	1	8.64522e-225	OSB2
PIP4K2A	5.38137e-228	0.395708	0.933	0.982	1.9868e-224	OSB2
ANXA1	1.56079e-227	0.220986	1	0.997	5.76244e-224	OSB2
PPP1CB	3.19496e-227	0.324538	0.994	0.99	1.17958e-223	OSB2
CCDC80	3.48216e-226	0.238442	0.996	0.993	1.28561e-222	OSB2
METTL8	3.59115e-223	0.346982	0.928	0.971	1.32585e-219	OSB2
ISG20	6.12443e-223	0.206415	0.436	0.91	2.26114e-219	OSB2
DDAH2	6.338e-223	0.372581	0.99	0.989	2.33999e-219	OSB2
GAB1	1.10785e-222	0.262212	0.975	0.983	4.0902e-219	OSB2
ZFAS1	2.6969e-217	0.219854	0.999	0.998	9.95694e-214	OSB2
CEBPB	9.88042e-216	0.289747	0.995	0.979	3.64785e-212	OSB2
FAM162A	1.83171e-215	0.422739	0.888	0.942	6.76269e-212	OSB2
SYVN1	9.39235e-214	0.295156	0.981	0.979	3.46766e-210	OSB2
MACF1	9.62556e-213	0.295498	0.98	0.992	3.55376e-209	OSB2
TAX1BP3	2.45443e-207	0.185874	0.988	0.992	9.06176e-204	OSB2
ELMO3	2.6162e-207	0.110408	0.158	0.664	9.659e-204	OSB2
TMBIM4	1.48916e-204	0.167508	0.998	0.997	5.49797e-201	OSB2
HSP90B1	2.07795e-202	0.249067	1	0.999	7.6718e-199	OSB2
P4HB	5.25237e-200	0.230759	0.999	0.997	1.93918e-196	OSB2
DUSP23	6.39897e-200	0.22785	0.854	0.953	2.3625e-196	OSB2
PLOD2	5.28858e-199	0.295021	0.949	0.944	1.95254e-195	OSB2
SMS	1.49001e-198	0.319411	0.772	0.927	5.5011e-195	OSB2
RABAC1	1.97468e-198	0.176133	0.999	1	7.29051e-195	OSB2
HNRNPU	3.71767e-198	0.335502	0.992	0.995	1.37256e-194	OSB2
BST2	7.68763e-198	0.347692	0.846	0.951	2.83827e-194	OSB2
CTSA	2.44223e-197	0.277932	0.995	0.995	9.0167e-194	OSB2
VAMP5	5.92601e-197	0.173507	0.998	0.998	2.18788e-193	OSB2
PPM1K	4.5774e-196	0.217001	0.997	0.992	1.68998e-192	OSB2
BACH2	3.20383e-192	0.11233	0.377	0.834	1.18286e-188	OSB2
CCNG1	3.20748e-192	0.306777	0.798	0.924	1.1842e-188	OSB2
MYBL1	3.34293e-192	0.630829	0.639	0.911	1.23421e-188	OSB2
STOX2	9.13789e-192	0.347923	0.843	0.943	3.37371e-188	OSB2
TEAD3	3.96008e-189	0.410187	0.711	0.843	1.46206e-185	OSB2
TMEM123	2.37722e-186	0.185068	0.999	0.999	8.77671e-183	OSB2
TFRC	4.19947e-186	0.215097	0.829	0.934	1.55044e-182	OSB2
CDC42	8.77371e-186	0.261529	0.997	0.994	3.23925e-182	OSB2
OLFML2B	9.74336e-185	0.241835	0.958	0.99	3.59725e-181	OSB2
ID2	3.6742e-184	0.374571	0.885	0.959	1.35652e-180	OSB2
FXYD6	9.03325e-183	0.16613	0.691	0.882	3.33508e-179	OSB2
CORO1B	1.47069e-181	0.121352	0.867	0.944	5.4298e-178	OSB2
SPHK1	7.21912e-181	0.188752	0.833	0.935	2.6653e-177	OSB2
KLRC2	1.78131e-180	0.534854	0.624	0.857	6.57661e-177	OSB2
NRP2	1.07852e-179	0.28464	0.937	0.962	3.9819e-176	OSB2
LIMA1	1.3831e-178	0.291322	0.917	0.979	5.10642e-175	OSB2
IFI6	6.49038e-178	0.289605	0.939	0.968	2.39625e-174	OSB2
GPR183	6.92621e-178	0.208017	0.375	0.866	2.55716e-174	OSB2
ZCCHC7	6.51629e-177	0.181476	0.996	0.996	2.40581e-173	OSB2
BCL11B	1.69539e-176	0.407157	0.806	0.95	6.25939e-173	OSB2
BIN1	2.06137e-175	0.186972	0.798	0.923	7.61058e-172	OSB2
TRAK2	3.0837e-175	0.138089	0.958	0.975	1.1385e-171	OSB2
RBM6	1.5322e-174	0.23332	1	0.996	5.65688e-171	OSB2
TSC22D3	3.77559e-174	0.249921	0.985	0.979	1.39395e-170	OSB2
ID3	6.67867e-174	0.375498	0.987	0.997	2.46576e-170	OSB2
VPS37B	8.76694e-174	0.146924	0.909	0.968	3.23675e-170	OSB2
MPP1	2.75101e-172	0.171948	0.775	0.917	1.01567e-168	OSB2
PPP1R2	3.24204e-172	0.16962	1	0.999	1.19696e-168	OSB2
PLEKHA2	6.18173e-172	0.275008	0.939	0.975	2.28229e-168	OSB2
TBC1D1	2.32513e-171	0.209526	0.907	0.966	8.58437e-168	OSB2
SP110	5.66937e-171	0.274163	0.891	0.966	2.09313e-167	OSB2
MIDN	2.15229e-168	0.24713	0.983	0.985	7.94627e-165	OSB2
APP	2.45291e-167	0.258814	0.997	0.998	9.05616e-164	OSB2
MYLK	6.20272e-166	0.179508	0.932	0.968	2.29004e-162	OSB2
LAPTM4A	5.92542e-165	0.114035	1	1	2.18766e-161	OSB2
HIST1H2BD	1.40143e-164	0.24447	0.346	0.831	5.17408e-161	OSB2
SLC25A37	2.17291e-164	0.215974	0.978	0.981	8.02239e-161	OSB2
COLEC12	2.69507e-164	0.227775	0.983	0.979	9.95018e-161	OSB2
ZNF112	4.17003e-164	0.264309	0.282	0.767	1.53958e-160	OSB2
SYNE2	2.51375e-163	0.542879	0.706	0.94	9.28078e-160	OSB2
SYNE3	7.81474e-162	0.315125	0.817	0.961	2.8852e-158	OSB2
DDX21	9.5475e-161	0.197489	0.989	0.989	3.52494e-157	OSB2
SPTBN1	1.4773e-160	0.154751	0.818	0.937	5.45418e-157	OSB2
CLCN7	2.30293e-159	0.122181	0.967	0.978	8.50242e-156	OSB2
HSPA5	4.57465e-157	0.199306	0.997	0.993	1.68896e-153	OSB2
SLCO5A1	7.67408e-157	0.161609	0.308	0.781	2.83327e-153	OSB2
ATP1B1	3.7965e-156	0.424313	0.779	0.926	1.40167e-152	OSB2
CD55	6.93631e-156	0.17312	0.976	0.983	2.56088e-152	OSB2
FGFR3	7.85817e-156	0.355442	0.766	0.878	2.90124e-152	OSB2
MID1IP1	1.17525e-153	0.168513	0.799	0.944	4.33903e-150	OSB2
ADAMTS10	5.77121e-152	0.249645	0.915	0.945	2.13073e-148	OSB2
CXCL2	1.12206e-151	0.158405	0.28	0.741	4.14264e-148	OSB2
FOXC1	1.37008e-151	0.223875	0.956	0.965	5.05834e-148	OSB2
ARL6IP1	3.13912e-150	0.810423	0.695	0.926	1.15896e-146	OSB2
PDLIM2	6.06249e-150	0.171623	0.981	0.989	2.23827e-146	OSB2
CRYGS	1.22921e-148	0.868728	0.679	0.924	4.53824e-145	OSB2
NUP214	5.33498e-147	0.120733	0.894	0.968	1.96967e-143	OSB2
CTSC	4.71922e-146	0.224322	0.876	0.929	1.74234e-142	OSB2
HILPDA	2.64479e-145	0.337041	0.822	0.901	9.76455e-142	OSB2
A1BG	3.25428e-145	0.316303	0.935	0.979	1.20148e-141	OSB2
GZMA	1.804e-144	0.480932	0.429	0.916	6.66036e-141	OSB2
TMEM170A	3.2546e-144	0.214337	0.965	0.98	1.2016e-140	OSB2
HIST1H2AC	3.90932e-144	0.254587	0.39	0.862	1.44332e-140	OSB2
PCDH9	4.00603e-143	0.335851	0.867	0.962	1.47903e-139	OSB2
SCPEP1	2.48927e-142	0.173556	0.992	0.989	9.19037e-139	OSB2
TOM1L2	2.35219e-141	0.236557	0.946	0.964	8.68428e-138	OSB2
FLNA	8.84139e-141	0.267283	0.974	0.991	3.26424e-137	OSB2
MTSS1	1.16862e-140	0.284379	0.445	0.91	4.31454e-137	OSB2
CD36	1.46687e-140	0.35109	0.719	0.873	5.41568e-137	OSB2
POLM	5.52097e-139	0.119335	0.786	0.935	2.03834e-135	OSB2
ADM	1.06654e-138	0.15665	0.413	0.859	3.93765e-135	OSB2
PSMB9	1.427e-138	0.36691	0.787	0.941	5.2685e-135	OSB2
IGSF3	1.46599e-138	0.326587	0.765	0.909	5.41245e-135	OSB2
GABPB1-AS1	9.64223e-138	0.238482	0.976	0.97	3.55991e-134	OSB2
YPEL5	2.66418e-137	0.158465	0.995	0.995	9.83614e-134	OSB2
MAGED2	2.94005e-136	0.24102	0.96	0.993	1.08547e-132	OSB2
ZYX	4.57322e-135	0.254879	0.839	0.937	1.68843e-131	OSB2
ANKRD36C	4.81082e-135	0.332105	0.855	0.954	1.77616e-131	OSB2
AHNAK	6.57339e-133	0.193857	0.997	0.996	2.4269e-129	OSB2
TRA2A	2.27205e-132	0.209912	0.999	0.996	8.3884e-129	OSB2
MYO1C	1.38038e-130	0.199268	0.993	0.996	5.09638e-127	OSB2
RCN1	2.01272e-130	0.161474	0.993	0.991	7.43096e-127	OSB2
LIMS1	4.1151e-130	0.164709	0.952	0.978	1.51929e-126	OSB2
ARID5B	9.62633e-130	0.130015	0.976	0.979	3.55404e-126	OSB2
TMEM243	1.16162e-129	0.266505	0.966	0.984	4.28869e-126	OSB2
STK17B	1.62737e-129	0.314925	0.83	0.954	6.00826e-126	OSB2
KCTD12	2.73767e-128	0.278147	0.947	0.984	1.01075e-124	OSB2
TACC1	1.37775e-124	0.24085	0.998	0.997	5.08664e-121	OSB2
ACAP1	2.28547e-124	0.150471	0.436	0.901	8.43796e-121	OSB2
RAB11FIP1	2.98438e-123	0.350583	0.788	0.934	1.10183e-119	OSB2
LSP1	1.16695e-121	0.348465	0.798	0.929	4.30839e-118	OSB2
TMEM56	1.23876e-121	0.198527	0.309	0.771	4.57351e-118	OSB2
PLXNB2	1.73769e-121	0.352334	0.916	0.969	6.41557e-118	OSB2
ATF3	1.96745e-120	0.233568	0.331	0.769	7.26382e-117	OSB2
SEMA6A	1.22035e-119	0.280887	0.735	0.913	4.50552e-116	OSB2
NUSAP1	1.87553e-119	1.06558	0.623	0.928	6.92446e-116	OSB2
SLC4A7	1.22366e-118	0.192293	0.933	0.964	4.51776e-115	OSB2
LGMN	3.9996e-118	0.165143	0.765	0.899	1.47665e-114	OSB2
LIMD2	8.33939e-118	0.308312	0.826	0.915	3.0789e-114	OSB2
ORAI2	1.21411e-116	0.188824	0.969	0.987	4.48251e-113	OSB2
TSPAN4	1.0436e-115	0.188226	0.978	0.983	3.85295e-112	OSB2
VARS2	6.55755e-115	0.422	0.768	0.931	2.42105e-111	OSB2
HES4	3.00222e-114	0.287306	0.885	0.951	1.10842e-110	OSB2
C9orf16	1.76491e-112	0.205322	0.991	0.994	6.51606e-109	OSB2
VIM	8.02147e-110	0.133553	1	1	2.96153e-106	OSB2
SMCHD1	1.24158e-109	0.37587	0.915	0.98	4.58393e-106	OSB2
TGFBI	2.13933e-109	0.27304	0.987	0.986	7.89842e-106	OSB2
BTG1	2.33234e-108	0.205446	0.993	0.99	8.611e-105	OSB2
HIST1H2BG	5.63653e-108	0.407781	0.421	0.885	2.08101e-104	OSB2
DNAJB4	1.24547e-106	0.35908	0.81	0.945	4.59829e-103	OSB2
ZNF441	5.97392e-106	0.347585	0.356	0.816	2.20557e-102	OSB2
HIST1H1D	1.18797e-105	0.467731	0.293	0.762	4.38597e-102	OSB2
TMEM2	1.82992e-105	0.277996	0.88	0.957	6.75608e-102	OSB2
SNRPD2	1.36311e-104	0.205529	1	1	5.03259e-101	OSB2
DGKD	1.46963e-104	0.196617	0.765	0.946	5.42589e-101	OSB2
FAM46A	3.50241e-104	0.164887	0.991	0.988	1.29309e-100	OSB2
HSPB1	6.33786e-104	0.142992	1	0.999	2.33994e-100	OSB2
PNISR	3.95647e-101	0.231705	0.999	0.998	1.46073e-97	OSB2
MYH9	5.54266e-101	0.245214	0.94	0.987	2.04635e-97	OSB2
TSC22D1	3.11868e-100	0.126189	0.984	0.981	1.15142e-96	OSB2
PLAUR	1.91566e-99	0.171844	0.747	0.919	7.0726e-96	OSB2
MYL9	2.05684e-99	0.408719	0.956	0.996	7.59386e-96	OSB2
GADD45A	8.15884e-98	0.258448	0.949	0.984	3.01224e-94	OSB2
SKIL	8.43605e-98	0.240717	0.97	0.989	3.11459e-94	OSB2
UNC5B	8.48793e-97	0.161296	0.944	0.973	3.13374e-93	OSB2
HPGD	1.27394e-96	0.368218	0.25	0.696	4.70337e-93	OSB2
CDKN3	1.28626e-96	0.970708	0.624	0.944	4.74887e-93	OSB2
CXCL3	2.22777e-96	0.12277	0.347	0.773	8.22493e-93	OSB2
IRAK3	5.94182e-96	0.3004	0.366	0.83	2.19372e-92	OSB2
TMSB10	5.62154e-95	0.123385	1	1	2.07547e-91	OSB2
MYC	1.68599e-94	0.341414	0.811	0.951	6.22468e-91	OSB2
BAG3	2.57356e-94	0.301763	0.731	0.911	9.50158e-91	OSB2
AKAP13	7.41319e-94	0.238375	0.997	0.998	2.73695e-90	OSB2
HEY1	8.41356e-94	0.350375	0.74	0.925	3.10629e-90	OSB2
CCNL2	1.41602e-93	0.187091	0.99	0.992	5.22795e-90	OSB2
BCL7A	2.97811e-93	0.383097	0.672	0.883	1.09952e-89	OSB2
TNFRSF1A	7.48878e-93	0.149765	0.998	0.997	2.76486e-89	OSB2
NCOA3	1.1432e-92	0.270014	0.938	0.979	4.22068e-89	OSB2
TC2N	1.79027e-92	0.553076	0.421	0.923	6.60967e-89	OSB2
DDIT4	1.49011e-91	0.225096	0.931	0.921	5.50148e-88	OSB2
WTAP	1.85715e-91	0.254116	0.922	0.976	6.85659e-88	OSB2
NRN1	5.12024e-91	0.104877	0.292	0.727	1.89039e-87	OSB2
SLC16A3	2.78478e-90	0.308335	0.804	0.895	1.02814e-86	OSB2
ARID1B	7.33625e-90	0.222677	0.989	0.992	2.70854e-86	OSB2
OPN3	1.90565e-88	0.318511	0.795	0.943	7.03566e-85	OSB2
FABP5	1.09671e-85	0.247475	0.801	0.939	4.04904e-82	OSB2
HIST1H2BN	1.36884e-85	0.455136	0.696	0.93	5.05375e-82	OSB2
NRP1	2.42474e-85	0.214448	0.829	0.963	8.95214e-82	OSB2
CD9	3.00275e-85	0.226334	0.927	0.975	1.10862e-81	OSB2
SH2D2A	1.07477e-84	0.375679	0.65	0.911	3.96804e-81	OSB2
SON	3.94113e-84	0.153244	1	0.999	1.45506e-80	OSB2
PTMA	9.57037e-84	0.114633	1	1	3.53338e-80	OSB2
LRRC1	9.86631e-84	0.241548	0.762	0.912	3.64264e-80	OSB2
NSMCE3	4.25891e-83	0.101466	1	0.997	1.57239e-79	OSB2
LRRN1	9.57411e-82	0.35757	0.647	0.904	3.53476e-78	OSB2
IFRD1	8.57102e-80	0.250181	0.983	0.99	3.16442e-76	OSB2
PGM2L1	4.55255e-77	0.354066	0.729	0.925	1.6808e-73	OSB2
GSN	2.12074e-75	0.147667	0.996	0.997	7.82977e-72	OSB2
IQCD	4.88134e-75	0.303931	0.337	0.756	1.80219e-71	OSB2
IRF9	1.44585e-74	0.187177	0.487	0.885	5.33809e-71	OSB2
TNFRSF12A	1.05775e-73	0.274968	0.742	0.905	3.90523e-70	OSB2
PRDM15	1.12537e-73	0.195152	0.483	0.901	4.15488e-70	OSB2
TSPAN7	2.94251e-72	0.56352	0.583	0.861	1.08638e-68	OSB2
ATM	4.84008e-72	0.194884	0.997	0.99	1.78696e-68	OSB2
MT1X	4.32933e-69	0.603369	0.457	0.843	1.59839e-65	OSB2
PDCD4	5.29458e-68	0.123001	0.961	0.977	1.95476e-64	OSB2
SLC46A1	1.325e-65	0.355931	0.416	0.818	4.89189e-62	OSB2
MEF2C	1.99275e-64	0.2798	0.921	0.969	7.35724e-61	OSB2
MAFB	2.9522e-63	0.213103	0.955	0.968	1.08995e-59	OSB2
EEF2	7.09636e-63	0.112685	1	0.999	2.61998e-59	OSB2
CAST	3.48018e-62	0.11434	1	0.999	1.28488e-58	OSB2
RND3	4.84901e-62	0.207202	0.962	0.974	1.79025e-58	OSB2
EMILIN1	9.32287e-62	0.142558	0.986	0.986	3.442e-58	OSB2
BNIP3	3.45968e-61	0.366903	0.66	0.85	1.27731e-57	OSB2
MYO9B	8.51426e-61	0.225607	0.841	0.949	3.14346e-57	OSB2
RORA	1.0864e-60	0.233968	0.895	0.977	4.01097e-57	OSB2
FAM193B	1.14898e-60	0.302521	0.83	0.966	4.24203e-57	OSB2
FOSB	3.44915e-60	0.218393	0.543	0.903	1.27343e-56	OSB2
TLE1	1.55375e-59	0.175148	0.951	0.984	5.73644e-56	OSB2
QKI	2.42544e-59	0.218991	0.935	0.991	8.95472e-56	OSB2
ODF2L	3.70734e-59	0.221083	0.963	0.986	1.36875e-55	OSB2
BGN	3.98654e-59	0.150616	0.992	0.99	1.47183e-55	OSB2
SLC2A3	1.8237e-58	0.125937	0.495	0.845	6.73309e-55	OSB2
SMIM3	2.61805e-58	0.270024	0.732	0.928	9.66585e-55	OSB2
CYTL1	1.47731e-57	0.497001	0.594	0.884	5.45422e-54	OSB2
PRPF4B	3.09704e-57	0.252871	0.995	0.997	1.14343e-53	OSB2
PIK3R1	4.9419e-57	0.336275	0.888	0.977	1.82455e-53	OSB2
HIST1H1B	2.49155e-56	0.440361	0.305	0.746	9.19881e-53	OSB2
SGSM2	4.87545e-56	0.278482	0.77	0.921	1.80002e-52	OSB2
ERV3-1	1.56678e-55	0.175163	0.985	0.996	5.78456e-52	OSB2
DDIT3	4.58956e-55	0.442676	0.72	0.915	1.69446e-51	OSB2
RABGAP1L	5.6549e-55	0.262124	0.867	0.961	2.08779e-51	OSB2
HSPA1A	1.81381e-53	0.208171	0.965	0.977	6.69658e-50	OSB2
MEF2A	2.16186e-53	0.213995	0.995	0.991	7.98161e-50	OSB2
ADAMTS4	5.59472e-53	0.273898	0.601	0.836	2.06557e-49	OSB2
MSI2	7.38591e-52	0.108375	0.811	0.952	2.72688e-48	OSB2
RALGDS	7.09568e-51	0.20667	0.905	0.963	2.61973e-47	OSB2
HIST1H1C	7.32403e-51	0.489751	0.648	0.904	2.70403e-47	OSB2
KANSL1	3.1295e-50	0.170335	0.99	0.992	1.15541e-46	OSB2
RAMP2	1.44926e-49	0.251419	0.574	0.92	5.35067e-46	OSB2
SLC9A9	1.85569e-48	0.136532	0.713	0.943	6.85121e-45	OSB2
GAA	2.62424e-47	0.164877	0.862	0.956	9.68868e-44	OSB2
ANKRD44	3.64228e-47	0.22611	0.915	0.984	1.34473e-43	OSB2
HSPA6	3.89922e-47	0.43549	0.473	0.867	1.43959e-43	OSB2
OGFRL1	4.40823e-47	0.207769	0.616	0.908	1.62752e-43	OSB2
ST7-AS1	6.64388e-47	0.100671	0.086	0.429	2.45292e-43	OSB2
LAMP5	1.14876e-45	0.232368	0.539	0.926	4.24123e-42	OSB2
MT2A	2.12374e-45	0.296119	0.653	0.888	7.84085e-42	OSB2
SPX	3.43624e-45	0.281398	0.575	0.809	1.26866e-41	OSB2
HIST1H4E	3.55426e-45	0.356371	0.361	0.775	1.31223e-41	OSB2
SOCS2	3.91684e-45	0.219454	0.668	0.897	1.4461e-41	OSB2
KIAA1551	4.7746e-45	0.117953	0.963	0.986	1.76278e-41	OSB2
PIM1	2.99257e-44	0.219267	0.848	0.949	1.10486e-40	OSB2
NBL1	4.05245e-44	0.340345	0.772	0.953	1.49616e-40	OSB2
GOLIM4	4.44687e-42	0.181385	0.916	0.976	1.64178e-38	OSB2
ZFP36	4.88005e-42	0.293741	0.502	0.84	1.80172e-38	OSB2
PARP14	2.12195e-41	0.124769	0.939	0.982	7.83422e-38	OSB2
CALD1	1.23148e-40	0.131408	1	1	4.54663e-37	OSB2
KLF10	1.84793e-40	0.287534	0.938	0.975	6.82254e-37	OSB2
SLC2A1	7.64168e-40	0.181014	0.299	0.691	2.82131e-36	OSB2
APOA1	1.038e-39	0.242645	0.695	0.911	3.83231e-36	OSB2
SLC20A1	2.54997e-38	0.277242	0.817	0.942	9.4145e-35	OSB2
SMPD3	2.06999e-37	0.226567	0.46	0.859	7.64241e-34	OSB2
TIMP4	8.35764e-37	0.389973	0.587	0.894	3.08564e-33	OSB2
ITGAV	1.23933e-36	0.100108	0.902	0.971	4.57559e-33	OSB2
AHI1	1.37962e-35	0.200911	0.982	0.992	5.09357e-32	OSB2
ANGPTL4	4.29987e-35	0.207148	0.535	0.892	1.58751e-31	OSB2
CHD7	2.11707e-34	0.103066	0.516	0.907	7.81623e-31	OSB2
IL2RB	6.69497e-34	0.341722	0.497	0.925	2.47178e-30	OSB2
DPP7	8.10933e-34	0.187708	0.951	0.985	2.99396e-30	OSB2
CPVL	1.41032e-33	0.1429	0.437	0.853	5.20689e-30	OSB2
CLEC2D	2.48874e-33	0.136057	0.517	0.913	9.18842e-30	OSB2
A2M	1.13187e-32	0.344768	0.829	0.967	4.17886e-29	OSB2
KCNMA1	1.59601e-32	0.268204	0.452	0.832	5.89246e-29	OSB2
NKTR	2.04559e-32	0.111579	0.999	0.997	7.55231e-29	OSB2
DST	3.45302e-32	0.216845	0.938	0.988	1.27485e-28	OSB2
FSTL1	1.22434e-31	0.1191	0.86	0.98	4.52027e-28	OSB2
HNRNPH1	3.98845e-31	0.253543	0.849	0.963	1.47254e-27	OSB2
SLC38A1	8.20128e-31	0.170497	0.528	0.912	3.02791e-27	OSB2
DNAJB1	1.73526e-29	0.408909	0.776	0.945	6.40659e-26	OSB2
HLA-C	2.01388e-29	0.172123	0.993	0.998	7.43526e-26	OSB2
CDC20	2.98881e-29	0.844405	0.415	0.849	1.10347e-25	OSB2
LBH	3.79195e-29	0.190398	0.744	0.947	1.39999e-25	OSB2
SLC29A1	7.22775e-29	0.182261	0.759	0.909	2.66848e-25	OSB2
NR4A1	9.39931e-28	0.325496	0.525	0.886	3.47023e-24	OSB2
MAP3K1	1.98258e-27	0.160045	0.634	0.926	7.3197e-24	OSB2
GMFG	4.7938e-27	0.158708	0.708	0.957	1.76987e-23	OSB2
CCDC191	1.18689e-26	0.213655	0.332	0.724	4.38202e-23	OSB2
KPNA2	2.26943e-26	0.775044	0.509	0.821	8.37873e-23	OSB2
CDC42SE1	2.33605e-25	0.24824	0.717	0.934	8.62468e-22	OSB2
HIST1H2BC	1.79594e-24	0.481234	0.517	0.816	6.63061e-21	OSB2
SLC38A2	1.27412e-22	0.205458	0.999	0.998	4.70406e-19	OSB2
TUBA4A	1.41519e-22	0.517525	0.468	0.902	5.22489e-19	OSB2
MKI67	4.07188e-22	0.82907	0.447	0.886	1.50334e-18	OSB2
CCPG1	5.75989e-22	0.167789	0.895	0.978	2.12655e-18	OSB2
C1QTNF3	8.30301e-22	0.71007	0.513	0.922	3.06547e-18	OSB2
GLDN	1.24044e-21	0.285142	0.643	0.894	4.57969e-18	OSB2
ADAM17	1.37049e-21	0.171712	0.827	0.958	5.05986e-18	OSB2
GLIPR1	1.96034e-21	0.203167	0.628	0.888	7.23758e-18	OSB2
SENP7	3.83455e-21	0.16327	0.979	0.992	1.41572e-17	OSB2
JUND	6.43632e-21	0.12808	0.899	0.952	2.37629e-17	OSB2
GBP5	8.73476e-21	0.535202	0.503	0.929	3.22487e-17	OSB2
KAT2A	1.6662e-20	0.132399	0.977	0.994	6.15161e-17	OSB2
KLHL24	6.69132e-20	0.163869	0.561	0.892	2.47044e-16	OSB2
MAP1B	8.3181e-20	0.182427	0.766	0.976	3.07104e-16	OSB2
SERTAD1	1.16814e-19	0.20223	0.764	0.924	4.31279e-16	OSB2
BIRC5	2.89462e-18	0.826542	0.514	0.848	1.06869e-14	OSB2
ANKRD37	4.13483e-18	0.288989	0.597	0.84	1.52658e-14	OSB2
LNPEP	4.46107e-18	0.164675	0.922	0.97	1.64703e-14	OSB2
DNAJA4	1.14255e-17	0.41983	0.62	0.914	4.21828e-14	OSB2
WWP2	1.62538e-17	0.386983	0.609	0.863	6.00091e-14	OSB2
SNHG8	1.65055e-17	0.108365	0.96	0.98	6.09383e-14	OSB2
LCAT	2.94182e-17	0.135436	0.868	0.952	1.08612e-13	OSB2
TRIM38	3.25536e-17	0.124183	0.946	0.99	1.20188e-13	OSB2
LIPE	7.28213e-17	0.423964	0.482	0.79	2.68856e-13	OSB2
JUNB	1.09178e-16	0.260924	0.685	0.919	4.03084e-13	OSB2
LGALS3BP	1.15566e-16	0.161067	0.862	0.983	4.2667e-13	OSB2
ACTA2	1.8136e-16	0.353482	0.699	0.933	6.69582e-13	OSB2
INTS1	4.9809e-16	0.23207	0.758	0.937	1.83895e-12	OSB2
GOLGB1	5.40817e-16	0.157784	0.967	0.99	1.9967e-12	OSB2
VEGFA	9.58938e-16	0.222453	0.575	0.893	3.5404e-12	OSB2
KCNJ15	1.11076e-15	0.110425	0.488	0.841	4.10092e-12	OSB2
NFKBIZ	1.61156e-15	0.380729	0.519	0.882	5.94989e-12	OSB2
NDUFA4L2	2.94978e-15	0.596131	0.792	0.968	1.08906e-11	OSB2
TLE4	5.29092e-15	0.105255	0.995	0.997	1.95341e-11	OSB2
UPP1	1.22543e-14	0.141973	0.45	0.806	4.52429e-11	OSB2
CLIC3	4.81737e-14	0.167136	0.549	0.875	1.77857e-10	OSB2
IL7R	1.79774e-13	0.622922	0.526	0.875	6.63725e-10	OSB2
PPP1R15A	1.82681e-13	0.204071	0.626	0.896	6.74457e-10	OSB2
CTNNB1	1.92117e-13	0.230842	0.756	0.938	7.09297e-10	OSB2
KLF6	3.86507e-13	0.150832	0.865	0.947	1.42698e-09	OSB2
RGS2	8.62548e-13	0.235328	0.723	0.909	3.18453e-09	OSB2
CEBPD	9.97883e-13	0.362168	0.819	0.929	3.68418e-09	OSB2
ZFHX3	1.1101e-12	0.168191	0.986	0.988	4.09847e-09	OSB2
SMCR5	1.37438e-12	0.112424	0.704	0.946	5.07421e-09	OSB2
BHLHE40	1.59312e-12	0.23402	0.757	0.936	5.8818e-09	OSB2
AHDC1	6.14917e-12	0.105467	0.987	0.99	2.27027e-08	OSB2
JDP2	8.53754e-12	0.157499	0.562	0.897	3.15206e-08	OSB2
CDKN1A	4.09949e-11	0.303273	0.559	0.795	1.51353e-07	OSB2
SOCS3	4.16424e-11	0.16627	0.377	0.699	1.53744e-07	OSB2
AKAP9	3.05537e-10	0.128743	0.996	0.998	1.12804e-06	OSB2
EHBP1L1	3.20372e-10	0.118858	0.811	0.953	1.18281e-06	OSB2
CLK1	5.13256e-10	0.144703	0.959	0.99	1.89494e-06	OSB2
PCSK7	3.83426e-09	0.108515	0.963	0.989	1.41561e-05	OSB2
CD24	9.37838e-09	0.132167	0.336	0.676	3.4625e-05	OSB2
TIMP3	1.49513e-08	0.140733	0.844	0.953	5.52001e-05	OSB2
LENG8	2.05755e-08	0.155758	0.92	0.971	7.59648e-05	OSB2
CCNL1	8.26097e-08	0.183651	0.991	0.989	0.000304995	OSB2
CDK6	8.66554e-08	0.318349	0.562	0.906	0.000319932	OSB2
MYLIP	1.70503e-07	0.114669	0.886	0.973	0.000629496	OSB2
TSPYL2	2.2796e-07	0.271118	0.724	0.939	0.000841629	OSB2
AFF3	3.31462e-07	0.306425	0.563	0.94	0.00122376	OSB2
INTS6	3.97457e-07	0.152365	0.776	0.959	0.00146741	OSB2
VMP1	4.1486e-07	0.141267	0.998	0.997	0.00153166	OSB2
CYB5R4	4.60681e-07	0.110774	0.526	0.841	0.00170083	OSB2
CD4	5.70269e-07	0.120888	0.526	0.92	0.00210543	OSB2
HES1	7.47326e-07	0.196544	0.853	0.968	0.00275913	OSB2
NDRG1	1.49086e-06	0.302958	0.564	0.855	0.00550427	OSB2
GADD45B	3.61468e-06	0.203902	0.903	0.975	0.0133454	OSB2
THOP1	8.17873e-06	0.10205	0.332	0.683	0.0301959	OSB2
SOX6	2.79738e-05	0.323569	0.52	0.878	0.103279	OSB2
FAM214A	3.20099e-05	0.205201	0.786	0.959	0.11818	OSB2
SAMD9	0.000107994	0.14252	0.657	0.939	0.398713	OSB2
CYR61	0.00015356	0.343155	0.667	0.87	0.566945	OSB2
KLF4	0.00044629	0.192635	0.731	0.936	1	OSB2
IRF1	0.000535191	0.256276	0.666	0.938	1	OSB2
PAPPA	0.00117939	0.223962	0.577	0.88	1	OSB2
HSPA1B	0.00143991	0.175257	0.804	0.947	1	OSB2
DAB2IP	0.00181258	0.204615	0.715	0.927	1	OSB2
MCL1	0.0028581	0.106318	0.848	0.965	1	OSB2
IGFBP2	0.005691	0.324829	0.559	0.898	1	OSB2
ADAMTS1	0.0058327	0.23987	0.559	0.875	1	OSB2
XAF1	0.00666232	0.1316	0.616	0.922	1	OSB2
CCNB2	0.00828265	0.830642	0.446	0.798	1	OSB2
IGF1	0	1.3332	0.944	0.619	0	OSC1
TMEM176A	0	1.16777	0.949	0.638	0	OSC1
APOD	0	1.11017	0.906	0.604	0	OSC1
RARRES2	0	1.07466	0.942	0.611	0	OSC1
SERPING1	0	0.936637	0.844	0.572	0	OSC1
ALDH1A1	0	0.656376	0.954	0.609	0	OSC1
CHI3L2	0	0.656035	0.872	0.499	0	OSC1
LAMB2	0	0.534142	0.989	0.935	0	OSC1
FILIP1	0	0.363129	0.943	0.54	0	OSC1
RPH3AL	0	0.135291	0.943	0.633	0	OSC1
ZNF19	1.26665e-298	0.479422	0.828	0.448	4.67647e-295	OSC1
GATA3	1.36986e-293	0.107942	0.92	0.577	5.05752e-290	OSC1
C1S	4.22314e-269	0.825815	0.882	0.616	1.55918e-265	OSC1
ZMAT1	1.56449e-249	0.538635	0.921	0.603	5.77608e-246	OSC1
NTRK2	1.41526e-243	0.535408	0.857	0.667	5.22513e-240	OSC1
SERPINF1	3.49853e-231	1.30576	0.981	0.815	1.29166e-227	OSC1
GAL	2.89831e-229	0.389669	0.866	0.512	1.07006e-225	OSC1
ITM2A	1.45292e-224	0.383146	0.856	0.571	5.36419e-221	OSC1
IKZF2	1.48079e-222	0.497335	0.857	0.596	5.46707e-219	OSC1
CST3	6.53461e-220	0.18134	1	1	2.41258e-216	OSC1
MALAT1	7.58427e-207	0.311121	1	1	2.80011e-203	OSC1
PRKAR2B	9.12903e-201	0.133282	0.934	0.625	3.37044e-197	OSC1
CELF2	1.82694e-192	0.34567	0.938	0.643	6.74506e-189	OSC1
SPP1	2.9914e-184	0.546886	0.956	0.852	1.10443e-180	OSC1
TMEM176B	2.27795e-180	0.934742	0.883	0.644	8.41018e-177	OSC1
PIK3IP1	1.98691e-177	0.139396	0.969	0.66	7.33567e-174	OSC1
COL1A2	3.20214e-157	0.255597	1	1	1.18223e-153	OSC1
PTGER4	2.31559e-156	0.650716	0.82	0.522	8.54914e-153	OSC1
SPON2	6.0911e-154	0.626636	0.948	0.726	2.24883e-150	OSC1
FABP4	7.74336e-150	0.175316	0.766	0.463	2.85885e-146	OSC1
FNBP1	4.83337e-132	0.119824	0.972	0.691	1.78448e-128	OSC1
AKAP12	3.90112e-129	0.570233	0.984	0.772	1.4403e-125	OSC1
CYFIP2	9.56215e-128	0.481378	0.862	0.683	3.53034e-124	OSC1
LTBP2	3.75872e-124	0.743072	0.755	0.599	1.38772e-120	OSC1
AEBP1	2.11984e-120	0.455788	0.981	0.923	7.82646e-117	OSC1
COL6A2	2.80302e-120	0.427685	0.998	0.988	1.03488e-116	OSC1
ARHGAP29	4.77678e-119	0.250831	0.829	0.592	1.76359e-115	OSC1
KCNE4	5.57763e-116	0.475743	0.94	0.77	2.05926e-112	OSC1
SLPI	2.77027e-110	0.670899	0.709	0.497	1.02278e-106	OSC1
ITM2B	1.14728e-105	0.213989	1	0.999	4.23575e-102	OSC1
FGF7	4.8937e-101	0.535751	0.66	0.373	1.80675e-97	OSC1
GPX3	2.96551e-100	0.731503	0.991	0.883	1.09486e-96	OSC1
GGT5	8.02544e-100	0.523287	0.855	0.709	2.96299e-96	OSC1
CDKN1C	1.37528e-94	0.469692	0.979	0.897	5.07752e-91	OSC1
SCRG1	5.30208e-92	0.382443	0.663	0.372	1.95753e-88	OSC1
ZNF582-AS1	1.27944e-91	0.361839	0.979	0.783	4.72371e-88	OSC1
IGFBP5	3.66117e-88	0.504804	0.89	0.745	1.3517e-84	OSC1
IFITM3	3.74404e-88	0.246907	1	1	1.3823e-84	OSC1
MRC2	5.20911e-88	0.33125	0.949	0.954	1.9232e-84	OSC1
IFI27	9.26711e-88	0.511293	0.806	0.769	3.42142e-84	OSC1
CXCL12	2.53776e-87	0.668942	0.938	0.727	9.36941e-84	OSC1
VMO1	7.96376e-87	0.208737	0.854	0.633	2.94022e-83	OSC1
PAG1	5.2835e-86	0.160688	0.942	0.682	1.95067e-82	OSC1
TIMP1	2.76857e-85	0.207483	1	1	1.02216e-81	OSC1
SERPINE2	8.73798e-82	0.191079	0.973	0.939	3.22606e-78	OSC1
MMP9	5.57431e-80	0.327882	0.986	0.879	2.05804e-76	OSC1
PHKG1	2.96461e-79	0.140055	0.899	0.668	1.09453e-75	OSC1
PRDX2	7.79795e-78	0.317299	0.95	0.74	2.879e-74	OSC1
CTGF	2.65775e-77	0.297976	0.848	0.732	9.81241e-74	OSC1
PLAU	1.14545e-76	0.422797	0.81	0.566	4.22899e-73	OSC1
FBN1	1.72173e-76	0.731363	0.867	0.726	6.35663e-73	OSC1
OGT	1.47975e-75	0.3094	0.994	0.939	5.46323e-72	OSC1
YBX3	4.657e-73	0.437529	0.748	0.647	1.71936e-69	OSC1
CLU	8.26698e-69	0.292179	0.85	0.719	3.05217e-65	OSC1
C1R	7.51016e-68	0.932366	0.952	0.896	2.77275e-64	OSC1
RCSD1	1.34185e-65	0.271227	0.884	0.615	4.95412e-62	OSC1
COL6A1	1.90442e-65	0.222998	0.994	0.99	7.03114e-62	OSC1
FN1	1.50617e-61	0.222708	0.998	0.977	5.56076e-58	OSC1
VCAM1	9.39694e-61	0.509823	0.859	0.741	3.46935e-57	OSC1
CD44	1.1282e-59	0.2392	0.905	0.779	4.16532e-56	OSC1
LTBP3	8.87102e-59	0.25492	0.981	0.96	3.27518e-55	OSC1
PLPP3	4.29143e-57	0.441502	0.846	0.626	1.58439e-53	OSC1
SMIM1	4.87369e-56	0.224803	0.66	0.426	1.79937e-52	OSC1
FTL	4.87471e-56	0.104234	1	1	1.79974e-52	OSC1
YPEL3	6.32171e-55	0.406436	0.851	0.796	2.33397e-51	OSC1
COL5A1	1.28063e-54	0.197874	0.974	0.964	4.72807e-51	OSC1
THBS1	1.12481e-53	0.232042	0.763	0.589	4.15281e-50	OSC1
PRDM15	4.16498e-53	0.118516	0.951	0.769	1.53771e-49	OSC1
COL1A1	3.50503e-52	0.20661	1	1	1.29406e-48	OSC1
NUPR1	1.28998e-51	0.411845	0.944	0.913	4.76261e-48	OSC1
LRP1	1.94026e-51	0.685325	0.971	0.961	7.16343e-48	OSC1
S100A1	1.24904e-49	0.120824	0.843	0.641	4.61146e-46	OSC1
IGFBP4	1.35519e-49	0.990403	0.95	0.859	5.00335e-46	OSC1
PLA2G16	5.40889e-49	0.273636	0.754	0.574	1.99696e-45	OSC1
CD302	7.92652e-49	0.342131	0.733	0.566	2.92647e-45	OSC1
NABP1	1.19036e-48	0.262716	0.937	0.71	4.39481e-45	OSC1
HSPG2	1.77249e-47	0.155082	0.959	0.875	6.54403e-44	OSC1
TXNIP	2.40905e-45	0.260456	0.981	0.845	8.89422e-42	OSC1
MGP	2.995e-43	0.662865	0.99	0.958	1.10576e-39	OSC1
CREBRF	4.80645e-43	0.14591	0.97	0.768	1.77454e-39	OSC1
PDGFRB	1.27715e-42	0.421546	0.944	0.862	4.71522e-39	OSC1
MLLT6	9.70914e-42	0.107325	0.986	0.871	3.58462e-38	OSC1
SORBS2	1.9311e-40	0.322296	0.793	0.63	7.12961e-37	OSC1
IFITM1	1.20317e-38	0.153332	0.93	0.805	4.44209e-35	OSC1
CYP1B1	2.24031e-38	0.581575	0.599	0.416	8.27121e-35	OSC1
IFITM2	7.79109e-38	0.268501	0.999	0.992	2.87647e-34	OSC1
TNFSF10	2.87561e-33	0.263906	0.478	0.51	1.06167e-29	OSC1
MYLK	6.56021e-33	0.103172	0.958	0.958	2.42203e-29	OSC1
HEXIM1	1.1945e-32	0.154377	0.906	0.774	4.4101e-29	OSC1
N4BP2L2	1.38999e-30	0.124482	0.993	0.995	5.13186e-27	OSC1
FST	3.63817e-30	0.267657	0.781	0.6	1.34321e-26	OSC1
GCC2	1.15789e-29	0.24823	0.996	0.973	4.27494e-26	OSC1
RBMS3	1.49805e-29	0.267732	0.91	0.824	5.53082e-26	OSC1
ANKH	3.97454e-28	0.144786	0.879	0.764	1.4674e-24	OSC1
RNASE1	8.53899e-28	0.151452	0.981	0.867	3.15259e-24	OSC1
OPTN	1.54977e-27	0.331546	0.901	0.834	5.72173e-24	OSC1
UCHL1	9.01372e-27	0.204189	0.764	0.6	3.32787e-23	OSC1
RARRES3	2.18397e-26	0.369449	0.855	0.779	8.06321e-23	OSC1
ZHX2	2.28724e-26	0.211357	0.944	0.83	8.44449e-23	OSC1
GJB2	5.54844e-26	0.155225	0.721	0.602	2.04848e-22	OSC1
TP53INP1	1.56697e-25	0.132237	0.894	0.701	5.78527e-22	OSC1
PID1	1.98609e-21	0.183352	0.844	0.7	7.33264e-18	OSC1
MYL12A	2.29367e-20	0.109403	1	0.995	8.46824e-17	OSC1
DCN	5.46333e-20	0.120535	0.996	0.997	2.01706e-16	OSC1
TIMP2	7.60503e-20	0.171242	0.994	0.978	2.80778e-16	OSC1
PNRC1	7.65773e-20	0.183821	0.968	0.911	2.82723e-16	OSC1
HS6ST1	1.41646e-17	0.511911	0.939	0.795	5.22957e-14	OSC1
SH3BGRL	9.51582e-17	0.229557	0.998	0.993	3.51324e-13	OSC1
MCTP2	1.03936e-16	0.150761	0.576	0.358	3.83733e-13	OSC1
NDUFA4L2	2.20154e-16	0.113627	0.973	0.914	8.1281e-13	OSC1
PRSS23	4.49667e-16	0.199145	0.956	0.874	1.66017e-12	OSC1
CCL2	5.44275e-16	0.31528	0.638	0.48	2.00946e-12	OSC1
IFI35	1.27763e-14	0.333661	0.734	0.684	4.71701e-11	OSC1
C11orf96	1.82707e-14	0.386825	0.935	0.778	6.74556e-11	OSC1
MMP2	6.0567e-14	0.336967	0.959	0.969	2.23613e-10	OSC1
SFRP4	9.61727e-14	0.768094	0.797	0.807	3.55069e-10	OSC1
FOXO1	1.96399e-13	0.158001	0.88	0.751	7.25104e-10	OSC1
VCAN	6.32948e-12	0.554388	0.974	0.953	2.33684e-08	OSC1
PARP8	1.11127e-11	0.162065	0.58	0.378	4.1028e-08	OSC1
LY96	1.59422e-11	0.152062	0.76	0.7	5.88586e-08	OSC1
CLIC3	1.66194e-11	0.12758	0.888	0.775	6.13587e-08	OSC1
TNFAIP6	3.05118e-10	0.40079	0.713	0.728	1.1265e-06	OSC1
ACTA2	1.08141e-09	0.286352	0.911	0.867	3.99258e-06	OSC1
HLA-F	1.18061e-09	0.111314	0.821	0.77	4.35882e-06	OSC1
CFD	2.78886e-09	0.987147	0.965	0.926	1.02965e-05	OSC1
JMJD1C	4.49186e-09	0.191723	0.993	0.975	1.65839e-05	OSC1
PLBD1	7.69018e-09	0.139886	0.637	0.495	2.83921e-05	OSC1
GNG12	1.98005e-08	0.376374	0.949	0.901	7.31034e-05	OSC1
S1PR5	2.10361e-08	0.376498	0.959	0.749	7.76651e-05	OSC1
CFH	3.74933e-08	0.184458	0.98	0.944	0.000138425	OSC1
PDGFRA	5.45512e-08	0.336011	0.952	0.945	0.000201403	OSC1
MCAM	2.43972e-07	0.243618	0.847	0.652	0.000900745	OSC1
EBF1	1.25722e-06	0.157091	0.951	0.887	0.00464164	OSC1
MFGE8	1.48924e-06	0.426894	0.98	0.966	0.00549828	OSC1
SOD2	2.18992e-06	0.121001	0.531	0.427	0.00808519	OSC1
NNMT	4.07914e-06	0.390659	0.957	0.857	0.0150602	OSC1
IFNGR1	7.30208e-06	0.227652	0.978	0.882	0.0269593	OSC1
CLSTN3	3.95024e-05	0.156024	0.918	0.832	0.145843	OSC1
ITGB1	6.30575e-05	0.120824	1	0.999	0.232808	OSC1
DHX58	8.70698e-05	0.248126	0.664	0.576	0.321462	OSC1
FSTL1	0.000116877	0.135419	0.99	0.943	0.431509	OSC1
UACA	0.000133985	0.484095	0.897	0.862	0.494673	OSC1
EMILIN1	0.000360324	0.122302	0.977	0.987	1	OSC1
GYPC	0.000924793	0.213593	0.795	0.71	1	OSC1
TNRC18	0.00101176	0.196885	0.956	0.936	1	OSC1
IFIT2	0.00194469	0.260487	0.78	0.639	1	OSC1
ATP8B4	0.00225007	0.212048	0.597	0.507	1	OSC1
IRF7	0.00368857	0.145876	0.74	0.671	1	OSC1
IFI16	0.0082324	0.102664	0.985	0.953	1	OSC1
IGF1	0	0.450491	0.947	0.599	0	OSC2
APOD	0	0.438574	0.907	0.586	0	OSC2
RARRES2	0	0.418407	0.936	0.593	0	OSC2
TMEM176A	0	0.376328	0.959	0.617	0	OSC2
CFH	0	0.349061	0.997	0.938	0	OSC2
KCNE4	0	0.327506	0.975	0.752	0	OSC2
IFITM3	0	0.286127	1	1	0	OSC2
OLFML3	0	0.272775	0.998	0.981	0	OSC2
CHI3L2	0	0.27062	0.888	0.474	0	OSC2
COX7A1	0	0.251162	1	0.969	0	OSC2
PDLIM2	0	0.250808	1	0.984	0	OSC2
S100A11	0	0.247889	1	1	0	OSC2
CCPG1	0	0.238858	1	0.947	0	OSC2
BGN	0	0.237486	1	0.988	0	OSC2
ANXA5	0	0.231441	1	1	0	OSC2
IL1R2	0	0.226762	0.99	0.751	0	OSC2
IKZF2	0	0.225426	0.966	0.556	0	OSC2
MAGED2	0	0.210246	1	0.981	0	OSC2
ARF4	0	0.2099	1	0.999	0	OSC2
REXO2	0	0.203581	1	0.998	0	OSC2
RCN1	0	0.203575	1	0.989	0	OSC2
ATP6V0E1	0	0.192381	1	0.999	0	OSC2
ALDH1A1	0	0.187086	0.962	0.587	0	OSC2
ERGIC1	0	0.18149	1	0.99	0	OSC2
CD63	0	0.166087	1	1	0	OSC2
GAL	0	0.162848	0.938	0.476	0	OSC2
IDO1	0	0.100486	0.355	0.423	0	OSC2
AEBP1	5.33293e-306	0.480069	0.997	0.916	1.96892e-302	OSC2
SERPINE2	1.20281e-304	0.328134	0.995	0.932	4.44076e-301	OSC2
LTBP2	2.74504e-293	0.46816	0.805	0.579	1.01347e-289	OSC2
C1S	4.73511e-292	0.409323	0.89	0.598	1.7482e-288	OSC2
EID1	1.35893e-290	0.135421	1	1	5.01716e-287	OSC2
NNMT	6.42243e-290	0.501226	0.992	0.844	2.37116e-286	OSC2
SCPEP1	5.14457e-287	0.236783	1	0.987	1.89938e-283	OSC2
EMP1	1.33164e-286	0.303146	0.994	0.885	4.91643e-283	OSC2
TAX1BP3	2.97007e-284	0.21359	1	0.989	1.09655e-280	OSC2
UBE2L6	4.51978e-281	0.325324	0.978	0.847	1.6687e-277	OSC2
AFF3	1.18347e-279	0.141432	0.998	0.808	4.36937e-276	OSC2
THBS1	6.78006e-276	0.37463	0.849	0.56	2.5032e-272	OSC2
VAMP5	1.71195e-274	0.164946	1	0.997	6.32053e-271	OSC2
MYL12A	3.55565e-273	0.207752	1	0.995	1.31274e-269	OSC2
TNFSF12	9.82278e-265	0.175939	0.979	0.865	3.62657e-261	OSC2
RBMS3	6.83387e-260	0.275269	0.963	0.807	2.52306e-256	OSC2
LDLRAD4	4.35613e-255	0.236356	0.998	0.915	1.60828e-251	OSC2
FKBP7	2.21437e-252	0.165485	1	0.975	8.17544e-249	OSC2
FBN1	4.20271e-252	0.458904	0.921	0.706	1.55164e-248	OSC2
ISG20	1.80528e-250	0.186496	0.972	0.747	6.6651e-247	OSC2
LAMP5	1.21519e-249	0.21568	0.993	0.789	4.48649e-246	OSC2
TNFRSF1A	4.04783e-248	0.206244	1	0.996	1.49446e-244	OSC2
SERPINF1	4.81629e-248	0.629601	0.996	0.802	1.77817e-244	OSC2
ZMAT3	2.44599e-240	0.175196	0.997	0.904	9.0306e-237	OSC2
TMEM243	7.62666e-239	0.14147	1	0.975	2.81576e-235	OSC2
TMEM176B	1.10058e-238	0.291671	0.935	0.618	4.06334e-235	OSC2
LRP1	7.26638e-237	0.377931	0.999	0.954	2.68275e-233	OSC2
PTGER4	6.95054e-236	0.194624	0.848	0.498	2.56614e-232	OSC2
OPTN	7.62238e-236	0.201831	0.988	0.811	2.81418e-232	OSC2
SPON2	8.08525e-233	0.293269	0.937	0.716	2.98507e-229	OSC2
CXCL12	2.83155e-232	0.28677	0.946	0.713	1.04541e-228	OSC2
ZNF19	5.39442e-231	0.168009	0.8	0.432	1.99162e-227	OSC2
SMIM3	8.47536e-230	0.209453	0.991	0.852	3.1291e-226	OSC2
FST	1.94369e-228	0.401418	0.815	0.582	7.17611e-225	OSC2
PDGFRA	3.40169e-226	0.305929	0.996	0.935	1.2559e-222	OSC2
IFITM2	7.22245e-226	0.182094	1	0.992	2.66653e-222	OSC2
COL6A1	6.29301e-225	0.28615	0.999	0.988	2.32338e-221	OSC2
NOP10	3.9713e-222	0.123692	1	0.997	1.46621e-218	OSC2
SERPING1	7.40655e-220	0.29102	0.815	0.563	2.7345e-216	OSC2
TIMP1	1.40363e-219	0.261039	1	1	5.18221e-216	OSC2
PRSS23	4.49923e-217	0.521287	0.98	0.864	1.66112e-213	OSC2
SNX2	1.97859e-213	0.130571	1	0.97	7.30494e-210	OSC2
RABAC1	4.0951e-210	0.1354	1	0.999	1.51191e-206	OSC2
VCAM1	3.58731e-209	0.42076	0.857	0.734	1.32443e-205	OSC2
PPIB	9.73561e-208	0.12588	1	1	3.59439e-204	OSC2
PPA1	4.46514e-207	0.12501	1	0.994	1.64853e-203	OSC2
GLRX	5.75273e-207	0.130567	0.997	0.861	2.12391e-203	OSC2
IGFBP5	4.79669e-201	0.176592	0.919	0.73	1.77094e-197	OSC2
FN1	1.63032e-200	0.289182	1	0.975	6.01913e-197	OSC2
S100A6	4.00886e-199	0.209733	1	1	1.48007e-195	OSC2
KRT10	6.06625e-198	0.120468	1	0.999	2.23966e-194	OSC2
KCNJ15	5.38691e-197	0.167081	0.923	0.711	1.98885e-193	OSC2
CTGF	5.21869e-196	0.402835	0.909	0.712	1.92674e-192	OSC2
CTSK	2.67316e-195	0.131732	1	0.951	9.8693e-192	OSC2
CCDC80	4.71317e-195	0.213846	1	0.993	1.7401e-191	OSC2
TIMP3	8.69479e-195	0.32519	0.974	0.914	3.21012e-191	OSC2
IGFBP4	3.19775e-192	0.553891	0.966	0.851	1.18061e-188	OSC2
C1QTNF3	2.32e-190	0.192836	0.977	0.78	8.56544e-187	OSC2
NSMCE3	4.70788e-189	0.101288	1	0.997	1.73815e-185	OSC2
AKR1C3	1.09167e-186	0.267562	0.852	0.661	4.03045e-183	OSC2
KDELR3	2.39136e-185	0.164998	0.997	0.949	8.82891e-182	OSC2
NUPR1	5.32894e-184	0.366344	0.987	0.901	1.96744e-180	OSC2
PFDN5	9.00215e-184	0.115661	1	1	3.32359e-180	OSC2
COL6A2	2.23406e-182	0.29187	1	0.986	8.24816e-179	OSC2
FSTL1	2.9898e-182	0.279262	0.997	0.939	1.10384e-178	OSC2
SNHG8	3.76261e-182	0.139502	0.998	0.97	1.38916e-178	OSC2
PRDX4	4.10023e-182	0.120555	1	1	1.51381e-178	OSC2
MGST3	1.79871e-181	0.124411	1	1	6.64082e-178	OSC2
CD99	4.30094e-180	0.143532	1	1	1.58791e-176	OSC2
RCN3	6.66255e-180	0.135234	1	0.979	2.45981e-176	OSC2
IFT57	1.15533e-179	0.116689	1	0.996	4.26548e-176	OSC2
LIMA1	4.2092e-179	0.197823	0.989	0.957	1.55404e-175	OSC2
C12orf57	4.16957e-178	0.101418	1	1	1.53941e-174	OSC2
PLPP3	3.36673e-175	0.306542	0.856	0.611	1.243e-171	OSC2
RAB7B	6.58116e-175	0.125669	0.856	0.639	2.42976e-171	OSC2
GNG12	3.54791e-174	0.320188	0.972	0.893	1.30989e-170	OSC2
RND3	6.6976e-173	0.169598	0.996	0.965	2.47275e-169	OSC2
[truncated: 105 more rows]
