# Supplementary material for: A novel molecular classification method for osteosarcoma based on tumor cell differentiation trajectories
Source: Bone Res. 2023 Jan 2;11:1. doi: 10.1038/s41413-022-00233-w (PMC9806110; doi:10.1038/s41413-022-00233-w)
Supplement: Supplementary file 14 — Supplementary Table 7 [file 41413_2022_233_MOESM14_ESM.xlsx]

## Sheet: BMSC_VS_Adipocyte
Supplementary Table 7 | Different genes list of BMSC vs Adipocyte
Gene Symbol	P.value	Average Log2(Fold Change)	pct.1*	pct.2*	Adjusted p.value
IFITM3	3.18443e-104	-2.05887	0.072	0.918	1.4308e-99
MARCKS	4.80153e-104	-2.92729	0.009	0.806	2.15737e-99
CALD1	9.05256e-102	-2.41531	0.03	0.846	4.06741e-97
IGFBP5	1.80515e-98	-3.36398	0.012	0.778	8.11074e-94
COL6A2	3.86105e-97	-2.19795	0.009	0.774	1.73481e-92
SEPP1	9.08823e-97	-2.35113	0.058	0.853	4.08343e-92
CXCL12	8.43886e-96	-4.48434	0.021	0.774	3.79166e-91
COL1A2	1.32934e-95	-2.64514	0.021	0.789	5.97288e-91
LAPTM4A	4.36897e-91	-1.95663	0.074	0.857	1.96302e-86
HBB	1.44623e-90	2.61387	0.984	0.91	6.49805e-86
C1S	2.4156e-86	-2.32458	0.002	0.688	1.08535e-81
GSN	9.49297e-85	-2.06177	0.04	0.767	4.26529e-80
VIM	1.57387e-84	-1.84934	0.321	0.961	7.07157e-80
APP	8.08048e-84	-1.97799	0.012	0.699	3.63064e-79
PCOLCE	9.32398e-84	-2.06726	0.007	0.688	4.18936e-79
EEF1A1	3.73384e-83	1.12194	1	0.971	1.67765e-78
MGP	1.12911e-81	-2.74444	0.053	0.763	5.07318e-77
SERPING1	1.83304e-81	-2.07214	0.007	0.67	8.23604e-77
ZFP36L1	3.11746e-81	-1.95867	0.084	0.821	1.40071e-76
GGT5	5.10536e-81	-2.10562	0.002	0.656	2.29389e-76
COL6A1	8.47897e-80	-1.97563	0.005	0.652	3.80968e-75
LEPR	1.36455e-79	-3.26517	0.019	0.67	6.13107e-75
DCN	2.59061e-79	-2.22085	0.026	0.692	1.16399e-74
FSTL1	6.25963e-78	-2.49307	0.002	0.634	2.81251e-73
VCAN	6.34905e-78	-3.37181	0.042	0.699	2.85269e-73
CFD	2.34472e-77	-2.89668	0.04	0.692	1.05351e-72
EEF1B2	3.30375e-77	2.09438	0.905	0.573	1.48441e-72
EPAS1	3.77329e-77	-1.82719	0.012	0.656	1.69538e-72
COL3A1	1.86543e-76	-2.45109	0.012	0.652	8.38156e-72
CYP1B1	6.0298e-76	-2.60758	0.012	0.645	2.70925e-71
XIST	1.07033e-75	-2.29755	0.028	0.677	4.80911e-71
TAGLN	2.22674e-75	-2.28947	0.037	0.71	1.0005e-70
VCAM1	7.06664e-74	-2.70518	0.005	0.613	3.17511e-69
CFH	1.40409e-73	-2.06182	0.007	0.62	6.30871e-69
PDGFRB	1.71176e-73	-1.48618	0.012	0.638	7.6911e-69
NNMT	3.76916e-72	-2.26259	0.016	0.631	1.69352e-67
SPARC	1.06805e-71	-1.48645	0.03	0.677	4.79884e-67
GAS6	7.2187e-71	-1.94128	0.005	0.595	3.24344e-66
FOXC1	1.25982e-70	-1.84923	0.005	0.595	5.66049e-66
FBN1	1.88325e-70	-2.07805	0.009	0.602	8.46164e-66
PTMA	8.43767e-70	1.11661	0.977	0.943	3.79113e-65
APOE	1.13879e-69	-2.56747	0.121	0.753	5.1167e-65
MXRA8	3.43216e-68	-1.63882	0.007	0.584	1.54211e-63
TNC	1.40169e-67	-2.77465	0.005	0.57	6.29795e-63
CDH11	1.49743e-67	-1.79396	0	0.559	6.72809e-63
LHFP	2.15195e-67	-1.51952	0.021	0.62	9.66891e-63
LUM	2.9116e-67	-2.49076	0.021	0.606	1.30821e-62
FBLN1	4.95589e-67	-2.28273	0	0.556	2.22673e-62
C1R	5.96453e-67	-1.7539	0.002	0.563	2.67992e-62
GNB2L1	1.23034e-66	1.48475	0.919	0.688	5.52805e-62
IGF2	1.37631e-66	-2.54237	0.002	0.559	6.18391e-62
CA1	3.43587e-66	3.26728	0.772	0.183	1.54377e-61
DST	5.68362e-66	-1.57942	0.012	0.584	2.55371e-61
TIMP2	5.7355e-66	-1.4566	0.019	0.606	2.57702e-61
SERPINF1	1.0826e-65	-1.54055	0.019	0.602	4.86423e-61
FRZB	1.09706e-65	-2.02682	0.009	0.573	4.92921e-61
CHL1	5.75174e-65	-2.24551	0	0.541	2.58432e-60
RBMS3	5.75177e-65	-1.63289	0	0.541	2.58433e-60
EBF1	8.16013e-65	-1.43815	0.007	0.563	3.66643e-60
CD81	2.9163e-64	-1.43551	0.121	0.799	1.31032e-59
LPL	3.10089e-64	-2.5056	0.007	0.552	1.39326e-59
PLPP3	1.0566e-62	-2.01217	0.002	0.53	4.7474e-58
IGFBP7	2.03559e-62	-1.62973	0.133	0.785	9.14611e-58
SELM	2.6056e-62	-1.20641	0.023	0.599	1.17072e-57
EPHX1	2.97174e-62	-1.57856	0.016	0.57	1.33523e-57
IFITM2	4.45217e-62	-1.40534	0.123	0.789	2.00041e-57
LRP1	1.21713e-61	-1.58824	0.014	0.559	5.46869e-57
NTRK2	1.26349e-61	-1.63772	0.009	0.548	5.677e-57
TFPI	2.18125e-61	-1.61183	0.03	0.599	9.80059e-57
EMP2	3.1593e-61	-1.37337	0.005	0.53	1.4195e-56
RBMS1	5.03486e-61	-1.37033	0.035	0.613	2.26221e-56
ARID5B	9.61875e-61	-1.45238	0.026	0.588	4.3218e-56
PDK4	1.67011e-60	-1.85227	0.007	0.53	7.50398e-56
MALAT1	2.31857e-60	-0.941696	0.993	1	1.04176e-55
SOCS3	5.13439e-60	-2.36068	0.033	0.584	2.30693e-55
DDR2	6.63657e-60	-1.65468	0	0.505	2.98188e-55
HBA2	8.44439e-60	1.75701	0.93	0.806	3.79415e-55
FN1	8.59012e-60	-1.80115	0.037	0.599	3.85963e-55
LPP	9.97571e-60	-1.52278	0.016	0.552	4.48219e-55
FHL1	3.39283e-59	-1.44626	0.005	0.516	1.52443e-54
S100A11	1.39594e-57	-1.18343	0.081	0.703	6.27211e-53
TPM1	1.88608e-57	-1.46303	0.151	0.796	8.47435e-53
CCDC80	1.99824e-57	-1.69498	0	0.487	8.97831e-53
COL14A1	1.99825e-57	-1.89459	0	0.487	8.97835e-53
PTGDS	2.45716e-57	-2.54359	0.012	0.516	1.10403e-52
S100A4	1.08649e-56	1.91818	0.795	0.276	4.8817e-52
CP	5.90743e-56	-2.61657	0	0.477	2.65427e-51
TNFRSF1A	7.09938e-56	-1.2449	0.012	0.513	3.18982e-51
S100A6	7.17179e-56	1.50895	0.874	0.652	3.22236e-51
EGR1	9.98259e-56	-2.27478	0.109	0.656	4.48528e-51
LIFR	1.81526e-55	-1.68887	0	0.473	8.15613e-51
FMO2	3.93763e-55	-2.01656	0.005	0.484	1.76922e-50
AHSP	6.99073e-55	2.6767	0.705	0.161	3.141e-50
PTRF	2.21339e-54	-1.36611	0.026	0.541	9.945e-50
HMGB1	2.80299e-54	1.29117	0.879	0.842	1.25941e-49
ANGPT1	3.9278e-54	-1.56004	0.012	0.498	1.7648e-49
AHNAK	4.39738e-54	-1.28267	0.021	0.527	1.97579e-49
FGF7	5.16929e-54	-1.68494	0	0.462	2.32261e-49
TNS2	6.67433e-54	-1.30084	0.002	0.47	2.99884e-49
ANGPTL4	1.51277e-53	-1.80325	0.002	0.466	6.79701e-49
CEBPD	1.53025e-53	-1.61968	0.07	0.627	6.87557e-49
LTBP2	1.99028e-53	-1.53415	0.002	0.466	8.94251e-49
NEAT1	4.02016e-53	-1.37474	0.314	0.9	1.8063e-48
SSPN	4.74649e-53	-1.43943	0	0.455	2.13265e-48
MMP2	4.74653e-53	-1.62961	0	0.455	2.13266e-48
FGFR1	5.86659e-53	-1.4698	0.002	0.462	2.63592e-48
TSC22D1	1.00332e-52	-1.34603	0.167	0.781	4.50804e-48
ABCA8	1.43168e-52	-1.76709	0	0.452	6.43269e-48
NOTCH3	1.76883e-52	-1.44553	0.002	0.459	7.94754e-48
FAU	1.92538e-52	1.22874	0.893	0.735	8.65094e-48
EPS8	3.5294e-52	-1.26128	0.012	0.487	1.5858e-47
NACA	4.91651e-52	1.26321	0.884	0.792	2.20904e-47
MDK	6.41336e-52	-1.71035	0.009	0.473	2.88159e-47
CTGF	7.54036e-52	-2.40066	0.014	0.484	3.38796e-47
OLFML3	1.10443e-51	-1.6902	0.002	0.452	4.96233e-47
EMILIN1	1.29062e-51	-1.34476	0	0.444	5.7989e-47
SPARCL1	2.0325e-51	-1.8108	0.044	0.559	9.13225e-47
ENAH	4.96676e-51	-1.36243	0.002	0.448	2.23161e-46
AEBP1	4.96678e-51	-1.32433	0.002	0.448	2.23162e-46
PDGFRA	1.39391e-50	-1.51258	0.002	0.444	6.26297e-46
SNAI2	1.41779e-50	-1.42736	0.002	0.444	6.37025e-46
RARRES2	1.49475e-50	-1.45134	0.005	0.452	6.71606e-46
NPM1	1.69303e-50	1.70462	0.802	0.584	7.60694e-46
ACTN1	1.95769e-50	-1.16913	0.033	0.534	8.7961e-46
IL6ST	2.8521e-50	-1.03067	0.047	0.57	1.28148e-45
GHR	3.4145e-50	-1.36453	0	0.434	1.53417e-45
TPM2	3.86705e-50	-1.67344	0.028	0.516	1.73751e-45
THBS1	6.15112e-50	-1.39891	0.028	0.516	2.76376e-45
SYNE2	9.26866e-50	-1.36542	0.026	0.509	4.1645e-45
ID4	9.42526e-50	-1.63255	0.002	0.437	4.23487e-45
COL1A1	9.60102e-50	-1.6801	0.021	0.491	4.31383e-45
PAPPA	1.01129e-49	-1.73388	0	0.43	4.54385e-45
WSB1	1.1249e-49	-1.09711	0.135	0.749	5.05427e-45
MYL9	2.0469e-49	-1.82106	0.03	0.513	9.19692e-45
HNMT	2.67744e-49	-1.32412	0.009	0.455	1.203e-44
IGFBP4	3.16641e-49	-2.05759	0.019	0.477	1.4227e-44
ENPEP	3.67892e-49	-1.4033	0.002	0.434	1.65297e-44
TRAM1	8.57928e-49	-1.41829	0.033	0.516	3.85475e-44
NFIC	8.80063e-49	-0.891597	0.047	0.559	3.95421e-44
AKAP12	1.25934e-48	-1.34859	0.005	0.437	5.65835e-44
PRDX2	1.37548e-48	2.2667	0.756	0.444	6.18016e-44
PALLD	4.79661e-48	-1.14384	0.007	0.441	2.15517e-43
TPT1	9.03236e-48	0.767437	0.979	0.971	4.05833e-43
YBX1	9.90465e-48	1.7052	0.777	0.538	4.45026e-43
ITM2B	2.29015e-47	-1.07433	0.295	0.885	1.02899e-42
LEPROT	2.76779e-47	-1.09102	0.112	0.681	1.2436e-42
PMEPA1	2.80063e-47	-1.22772	0.005	0.427	1.25835e-42
LTBP3	2.80246e-47	-1.22862	0.023	0.48	1.25917e-42
CD63	3.30998e-47	-1.06872	0.244	0.86	1.48721e-42
SORBS2	3.53388e-47	-1.38062	0.005	0.427	1.58781e-42
CYBRD1	3.96559e-47	-1.37672	0.023	0.477	1.78178e-42
SPTBN1	4.03316e-47	-1.04178	0.019	0.47	1.81214e-42
TF	1.91622e-46	-2.00921	0.002	0.412	8.60977e-42
GADD45B	2.05366e-46	-1.67158	0.074	0.581	9.22729e-42
NID1	2.11885e-46	-1.35175	0.002	0.412	9.52019e-42
GPM6B	3.98677e-46	-1.6842	0.021	0.459	1.79129e-41
CRIM1	5.37759e-46	-1.1739	0	0.401	2.41621e-41
SRPX	6.60446e-46	-1.2818	0.002	0.409	2.96745e-41
C1QTNF1	6.94407e-46	-1.11925	0.002	0.409	3.12004e-41
PLEKHA5	7.65374e-46	-1.21929	0.014	0.444	3.4389e-41
C7	1.67954e-45	-2.01378	0.002	0.405	7.54633e-41
KITLG	4.4585e-45	-1.24195	0	0.394	2.00325e-40
ESM1	4.4585e-45	-1.66525	0	0.394	2.00325e-40
NFIB	5.65595e-45	-1.14584	0.002	0.401	2.54127e-40
BGN	1.18617e-44	-1.18115	0.016	0.444	5.32958e-40
ENPP2	1.27817e-44	-1.1549	0	0.391	5.74294e-40
GJA1	3.21168e-44	-1.40014	0.002	0.394	1.44304e-39
PTPRS	4.44162e-44	-1.31374	0.002	0.394	1.99567e-39
FLNA	7.24723e-44	-1.32071	0.074	0.57	3.25625e-39
ZFHX4	1.04134e-43	-1.41821	0	0.384	4.67886e-39
C11orf96	1.05162e-43	-2.2157	0.033	0.466	4.72503e-39
NRP1	1.36339e-43	-1.0294	0.002	0.391	6.12585e-39
APBB2	2.9595e-43	-1.00226	0	0.38	1.32973e-38
FERMT2	3.54929e-43	-1.07256	0.005	0.394	1.59473e-38
CEBPB	5.0828e-43	-1.13328	0.086	0.599	2.28375e-38
SERPINH1	5.99937e-43	-1.00373	0.019	0.437	2.69558e-38
ID3	9.7356e-43	-1.19962	0.014	0.419	4.3743e-38
GAPDH	1.04614e-42	1.5175	0.793	0.602	4.70041e-38
FRMD6	1.06104e-42	-1.20345	0.002	0.384	4.76737e-38
GFRA1	2.36977e-42	-1.33943	0	0.373	1.06476e-37
IGFBP3	2.36977e-42	-1.98418	0	0.373	1.06476e-37
LGALS3BP	3.82074e-42	-1.0493	0.023	0.444	1.7167e-37
PCDH18	6.67704e-42	-1.27776	0	0.369	3.00006e-37
GPX3	9.78653e-42	-1.39852	0.012	0.405	4.39718e-37
SHC1	1.14939e-41	-0.993564	0.014	0.412	5.16432e-37
COL6A3	1.4339e-41	-1.57378	0.007	0.387	6.44265e-37
MYO6	1.80568e-41	-1.22491	0.002	0.373	8.11312e-37
TNS3	2.3148e-41	-1.22563	0.005	0.38	1.04006e-36
TIMP3	2.70805e-41	-1.63449	0.023	0.43	1.21675e-36
HIP1	2.97788e-41	-0.939023	0.005	0.38	1.33799e-36
JMJD1C	3.31271e-41	-0.870791	0.053	0.52	1.48843e-36
ERRFI1	4.75725e-41	-1.33391	0.005	0.376	2.13748e-36
SGCB	5.25561e-41	-1.03454	0	0.362	2.3614e-36
PTPRG	5.25561e-41	-1.06752	0	0.362	2.3614e-36
VAMP2	6.08389e-41	-0.798627	0.067	0.556	2.73355e-36
FMO3	6.41975e-41	-1.37293	0.002	0.369	2.88446e-36
HIST1H4C	9.60809e-41	2.46117	0.598	0.14	4.31701e-36
CRISPLD2	1.17496e-40	-1.39987	0.007	0.38	5.27921e-36
HERPUD1	1.58679e-40	-1.24671	0.072	0.541	7.12962e-36
HBD	2.01427e-40	2.12154	0.612	0.147	9.0503e-36
PSAP	2.98681e-40	-0.780639	0.107	0.638	1.34201e-35
SLC38A2	6.6977e-40	-1.18384	0.074	0.545	3.00934e-35
LAMB1	1.38565e-39	-1.28074	0.002	0.358	6.22585e-35
NR2F2	1.59979e-39	-1.43821	0.012	0.387	7.18801e-35
FNDC3B	1.80353e-39	-0.985199	0.016	0.401	8.10346e-35
HSP90B1	1.81251e-39	-0.946288	0.219	0.789	8.14378e-35
TSPAN3	1.89003e-39	-0.895306	0.009	0.38	8.49209e-35
C10orf10	2.4971e-39	-1.94008	0.005	0.362	1.12197e-34
PRKAR1A	3.33917e-39	-0.851477	0.058	0.513	1.50032e-34
VCL	3.46388e-39	-1.19752	0.012	0.384	1.55636e-34
LGI4	3.93143e-39	-1.05469	0.002	0.355	1.76643e-34
ITGB5	4.0952e-39	-0.94056	0.002	0.355	1.84001e-34
HSPG2	4.52525e-39	-0.993455	0.007	0.369	2.03324e-34
MAP1B	4.64761e-39	-1.3241	0.005	0.362	2.08822e-34
UACA	4.97853e-39	-1.14079	0.007	0.369	2.2369e-34
NUPR1	4.99692e-39	-1.00962	0.005	0.362	2.24517e-34
HNRNPA1	5.47625e-39	1.33231	0.793	0.695	2.46053e-34
N4BP2L2	1.22631e-38	-0.751925	0.128	0.663	5.50993e-34
LGALS1	1.23609e-38	-0.597391	0.149	0.703	5.55387e-34
CLIC4	1.95882e-38	-0.916943	0.023	0.412	8.80119e-34
TNFAIP6	2.35957e-38	-1.63751	0.007	0.362	1.06018e-33
PTPN13	3.03705e-38	-1.08586	0.002	0.348	1.36458e-33
S100A13	3.11972e-38	-1.04233	0.016	0.391	1.40172e-33
EPB41L2	3.75783e-38	-0.966531	0.012	0.376	1.68843e-33
RHOB	4.5357e-38	-1.23013	0.07	0.516	2.03793e-33
TACC1	5.85936e-38	-0.943743	0.077	0.541	2.63267e-33
ODF2L	7.68796e-38	-0.995469	0.042	0.455	3.45428e-33
HES4	9.44034e-38	-1.13171	0.005	0.351	4.24164e-33
ANXA2	1.30495e-37	-0.85258	0.049	0.477	5.86328e-33
TMEM176A	1.78922e-37	-1.2866	0.002	0.341	8.03914e-33
NCKAP1	1.80225e-37	-0.829655	0	0.333	8.09769e-33
EBF3	1.80225e-37	-1.1153	0	0.333	8.09769e-33
HTRA1	2.20966e-37	-1.2277	0.002	0.341	9.92823e-33
ABCA6	2.22766e-37	-1.12914	0.002	0.341	1.00091e-32
CHRDL1	2.24581e-37	-1.22819	0.002	0.341	1.00907e-32
ZFHX3	2.55276e-37	-1.00517	0.009	0.362	1.14698e-32
STAT2	3.14257e-37	-0.954976	0.021	0.398	1.41199e-32
ZFP36	3.22704e-37	-1.70953	0.158	0.638	1.44994e-32
ASPH	4.10832e-37	-0.753764	0.012	0.369	1.84591e-32
ECM2	4.92346e-37	-0.939185	0	0.33	2.21216e-32
IFI6	5.58558e-37	-1.17129	0.019	0.387	2.50966e-32
SVEP1	6.23149e-37	-1.09734	0.002	0.337	2.79987e-32
COL5A2	6.98682e-37	-0.992862	0.005	0.344	3.13925e-32
PLAC9	9.4347e-37	-1.05879	0.016	0.38	4.23911e-32
PTEN	1.00071e-36	-0.803401	0.077	0.538	4.49631e-32
IGFBP2	1.12658e-36	-1.46238	0.016	0.376	5.06182e-32
ZNF503	1.3413e-36	-1.08793	0	0.326	6.02659e-32
FAM134B	1.34131e-36	-1.34614	0	0.326	6.02662e-32
PGF	1.47126e-36	-1.09839	0.016	0.376	6.61052e-32
PLXNB2	1.73822e-36	-0.869661	0.002	0.333	7.81e-32
TIMP1	1.75309e-36	-0.855807	0.107	0.595	7.87682e-32
RHOC	1.98008e-36	-0.788212	0.019	0.384	8.8967e-32
GMDS	2.15528e-36	-0.860453	0.023	0.398	9.68389e-32
CTNNB1	2.18926e-36	-0.925846	0.058	0.487	9.83658e-32
H3F3A	3.82134e-36	0.993997	0.826	0.785	1.71697e-31
RASD1	4.05672e-36	-1.43648	0.012	0.358	1.82273e-31
DAAM2	4.7192e-36	-0.893262	0.002	0.33	2.12039e-31
DDX17	5.27244e-36	-0.802381	0.212	0.785	2.36896e-31
NPTN	8.07901e-36	-0.770909	0.012	0.358	3.62998e-31
BMP5	9.87354e-36	-1.07938	0	0.319	4.43628e-31
SATB2	9.87354e-36	-1.10491	0	0.319	4.43628e-31
MED13L	1.04361e-35	-0.686917	0.058	0.487	4.68906e-31
MRC2	1.10735e-35	-1.07522	0.005	0.333	4.97543e-31
APOL6	1.49808e-35	-1.0447	0.009	0.348	6.73103e-31
CDKN1C	1.9184e-35	-0.883319	0.009	0.348	8.61955e-31
NDRG2	1.93328e-35	-0.88856	0.009	0.348	8.68643e-31
PIK3R1	2.0539e-35	-1.10455	0.058	0.47	9.2284e-31
CLMP	2.66788e-35	-0.949356	0	0.315	1.1987e-30
SLC7A2	2.66788e-35	-1.10496	0	0.315	1.1987e-30
RAI14	2.66788e-35	-1.18395	0	0.315	1.1987e-30
LMO4	2.95103e-35	-0.79907	0.053	0.47	1.32593e-30
IRF2BP2	3.52068e-35	-0.7528	0.081	0.534	1.58188e-30
SBF2	3.61542e-35	-0.825315	0.005	0.33	1.62445e-30
PTMS	3.64528e-35	-0.906393	0.06	0.48	1.63786e-30
SERINC1	3.82236e-35	-0.763799	0.04	0.434	1.71743e-30
SPATS2L	4.24545e-35	-0.871737	0.007	0.337	1.90752e-30
BLVRB	4.26914e-35	2.02286	0.637	0.308	1.91817e-30
MAP4K4	5.56139e-35	-0.781912	0.072	0.509	2.49879e-30
WASF3	7.18913e-35	-0.843267	0	0.312	3.23015e-30
TEAD1	8.92439e-35	-0.900465	0.002	0.319	4.00982e-30
DLC1	9.02308e-35	-0.81564	0.033	0.409	4.05416e-30
LAMA4	1.01197e-34	-1.00076	0.005	0.326	4.54687e-30
ANXA5	1.49141e-34	-0.747891	0.056	0.466	6.70106e-30
YAP1	1.93203e-34	-0.828984	0	0.308	8.6808e-30
MYO1C	1.93203e-34	-0.857334	0	0.308	8.6808e-30
TGFBR3	1.93203e-34	-1.02367	0	0.308	8.6808e-30
ITIH5	2.47492e-34	-0.972387	0.002	0.315	1.11201e-29
BICC1	2.49485e-34	-1.02273	0.002	0.315	1.12096e-29
ARHGEF10	2.82438e-34	-0.97876	0.005	0.323	1.26902e-29
MAP1LC3A	2.91592e-34	-0.802614	0.007	0.33	1.31015e-29
TIMP4	2.93814e-34	-1.02762	0.005	0.323	1.32014e-29
FXYD1	2.98492e-34	-0.918251	0.005	0.323	1.34116e-29
LRRC75A	2.98971e-34	2.06788	0.533	0.115	1.34331e-29
VMP1	4.40959e-34	-0.938454	0.074	0.505	1.98127e-29
PRKCDBP	4.51623e-34	-0.849816	0.014	0.351	2.02919e-29
TMEM176B	5.15082e-34	-1.07598	0.014	0.348	2.31432e-29
VGLL3	5.17817e-34	-1.12598	0	0.305	2.3266e-29
ST5	5.38183e-34	-0.990787	0.002	0.312	2.41811e-29
IFI16	6.35078e-34	-0.608125	0.074	0.516	2.85347e-29
MYLK	8.4864e-34	-1.07812	0.007	0.326	3.81302e-29
CNN3	1.02444e-33	-0.892699	0.009	0.333	4.6029e-29
FOSB	1.21892e-33	-2.01878	0.112	0.513	5.47671e-29
COL5A1	1.38411e-33	-0.908463	0	0.301	6.21895e-29
WDR86	1.38411e-33	-0.973042	0	0.301	6.21895e-29
NDN	1.85443e-33	-0.772695	0.019	0.358	8.33213e-29
LIMA1	1.97696e-33	-0.873128	0.016	0.351	8.88267e-29
ADCY3	2.03205e-33	-0.851404	0.005	0.315	9.13021e-29
TMEM98	2.19184e-33	-0.795754	0.007	0.323	9.84814e-29
SPPL2A	2.40998e-33	-0.740434	0.033	0.398	1.08283e-28
CRYAB	2.57294e-33	-0.600916	0.019	0.358	1.15605e-28
CYR61	2.85222e-33	-1.71518	0.007	0.319	1.28153e-28
ZFAND5	3.06478e-33	-1.0671	0.1	0.534	1.37704e-28
RBFOX2	3.68978e-33	-0.794787	0	0.297	1.65786e-28
MMP14	3.68978e-33	-0.911743	0	0.297	1.65786e-28
LAMB2	4.71628e-33	-0.824496	0.002	0.305	2.11907e-28
OLFML2B	4.88189e-33	-1.10331	0.005	0.312	2.19348e-28
CAMK2D	5.80309e-33	-0.888495	0.005	0.312	2.60739e-28
EFEMP2	6.85107e-33	-0.699729	0.007	0.319	3.07825e-28
KLF9	6.90435e-33	-0.978616	0.053	0.444	3.10219e-28
KIRREL	9.81002e-33	-0.814509	0	0.294	4.40774e-28
TMEM108	9.81002e-33	-1.02089	0	0.294	4.40774e-28
MAF	1.22338e-32	-0.795206	0.002	0.301	5.49676e-28
PLS3	1.22338e-32	-0.82429	0.002	0.301	5.49676e-28
MYADM	1.26523e-32	-0.728158	0.028	0.38	5.68479e-28
PPIA	1.54603e-32	1.20714	0.749	0.667	6.94645e-28
EMP1	2.51229e-32	-1.16986	0.002	0.297	1.1288e-27
FRMD4A	2.60124e-32	-0.777301	0	0.29	1.16876e-27
SLIT3	2.60125e-32	-0.977249	0	0.29	1.16877e-27
COL5A3	2.60125e-32	-1.00908	0	0.29	1.16877e-27
RND3	2.60125e-32	-1.24417	0	0.29	1.16877e-27
44443	3.34645e-32	-0.850271	0.002	0.297	1.50359e-27
ANXA6	3.37203e-32	-0.753837	0.023	0.362	1.51509e-27
IER5L	3.68899e-32	-0.830655	0.007	0.312	1.6575e-27
RAB31	3.9383e-32	-0.782365	0.023	0.362	1.76952e-27
COL16A1	4.04282e-32	-0.897726	0.005	0.305	1.81648e-27
SAV1	6.60789e-32	-0.835489	0.026	0.366	2.96899e-27
NME3	6.88794e-32	-0.638342	0.037	0.398	3.09482e-27
44450	8.62174e-32	-0.833807	0.084	0.502	3.87383e-27
MPRIP	9.79189e-32	-0.660265	0.037	0.398	4.39959e-27
NUDT4	1.01856e-31	-0.905307	0.105	0.545	4.57651e-27
SH3BP5	1.18381e-31	-0.880299	0.012	0.323	5.31897e-27
PLEC	1.27785e-31	-0.805094	0.014	0.33	5.74153e-27
IL1R1	1.81449e-31	-0.873253	0	0.283	8.1527e-27
MDFI	1.81449e-31	-0.958291	0	0.283	8.1527e-27
ITGBL1	1.81449e-31	-1.04904	0	0.283	8.1527e-27
PGRMC1	1.88076e-31	-0.747144	0.042	0.405	8.45044e-27
ADGRA2	2.72217e-31	-0.828397	0.005	0.297	1.2231e-26
TMEM150C	2.72218e-31	-0.879204	0.005	0.297	1.2231e-26
COL18A1	4.15876e-31	-0.913112	0.037	0.387	1.86857e-26
ISLR	4.77335e-31	-0.889383	0	0.28	2.14471e-26
PAWR	7.51887e-31	-0.860227	0.007	0.301	3.3783e-26
ARHGAP21	7.66729e-31	-0.754754	0.014	0.323	3.44499e-26
KANK2	7.86816e-31	-0.773925	0.009	0.308	3.53524e-26
TMEM59	1.20995e-30	-0.717755	0.181	0.692	5.43644e-26
MXRA5	1.25242e-30	-0.923937	0	0.276	5.62727e-26
CAV2	1.25242e-30	-0.971756	0	0.276	5.62727e-26
CBX6	1.43351e-30	-0.714466	0.023	0.348	6.44091e-26
KIAA1109	1.45366e-30	-0.737399	0.023	0.348	6.53145e-26
PRRX1	1.58093e-30	-0.910847	0.002	0.283	7.10329e-26
PPIC	1.60613e-30	-0.752375	0.002	0.283	7.21649e-26
ATP6AP2	1.65282e-30	-0.485958	0.084	0.509	7.42628e-26
ITGA1	1.75838e-30	-0.874913	0.005	0.29	7.90059e-26
GLG1	1.78333e-30	-0.615434	0.035	0.38	8.01267e-26
STAT3	1.83796e-30	-0.517104	0.102	0.548	8.25815e-26
MXRA7	2.02659e-30	-0.647706	0.007	0.297	9.10566e-26
ATPIF1	2.55338e-30	1.83275	0.626	0.358	1.14726e-25
CAV1	3.08283e-30	-1.41942	0.009	0.301	1.38514e-25
EGFR	3.27751e-30	-0.840116	0	0.272	1.47262e-25
PLEKHH2	3.27751e-30	-0.894173	0	0.272	1.47262e-25
IRX3	3.27751e-30	-0.918057	0	0.272	1.47262e-25
GLDN	3.27751e-30	-1.2378	0	0.272	1.47262e-25
MGEA5	3.44733e-30	-0.619001	0.079	0.487	1.54892e-25
PDLIM7	3.49024e-30	-0.865619	0.019	0.33	1.5682e-25
CLU	3.66891e-30	-0.848719	0.019	0.33	1.64848e-25
CD151	3.68727e-30	-0.722844	0.042	0.394	1.65673e-25
CARMN	3.97394e-30	-1.1404	0.002	0.28	1.78553e-25
NAV2	4.55683e-30	-0.912097	0.005	0.287	2.04743e-25
MSRB3	4.67451e-30	-0.673776	0.019	0.33	2.10031e-25
CRNDE	4.71181e-30	-0.8025	0.007	0.294	2.11706e-25
TBC1D2B	5.04022e-30	-0.700052	0.005	0.287	2.26462e-25
TUBA1B	5.11503e-30	1.52112	0.693	0.548	2.29823e-25
ABI2	5.67809e-30	-0.62661	0.016	0.323	2.55122e-25
ROCK2	7.03762e-30	-0.694592	0.063	0.444	3.16207e-25
FTL	8.03859e-30	0.75877	0.93	0.907	3.61182e-25
PTPRM	8.55467e-30	-0.778376	0	0.269	3.8437e-25
ZNF703	9.57898e-30	-0.910218	0.002	0.276	4.30393e-25
ADGRL2	1.09527e-29	-0.785006	0.002	0.276	4.92115e-25
SH3PXD2A	1.1419e-29	-0.810792	0.005	0.283	5.13065e-25
TSPAN4	1.14499e-29	-0.823702	0.016	0.319	5.14455e-25
A2M	1.18522e-29	-1.12301	0.014	0.312	5.32531e-25
STOM	1.39578e-29	-0.664195	0.1	0.523	6.27136e-25
UBE2H	1.41291e-29	-0.573958	0.021	0.333	6.34834e-25
CCPG1	1.55328e-29	-0.686279	0.028	0.351	6.97903e-25
S100A8	1.90988e-29	1.91936	0.616	0.262	8.58127e-25
LAMC1	2.84899e-29	-0.642767	0.002	0.272	1.28008e-24
SESN3	2.95223e-29	-0.880855	0.016	0.315	1.32647e-24
PKD1	4.69182e-29	-0.655103	0.012	0.301	2.10808e-24
CFLAR	4.89834e-29	-0.652938	0.072	0.459	2.20087e-24
SHPRH	5.29709e-29	-0.712646	0.047	0.394	2.38004e-24
TMEM50A	5.50656e-29	-0.598767	0.135	0.595	2.47415e-24
CPE	5.60066e-29	-1.37613	0.005	0.276	2.51643e-24
VEGFC	5.78292e-29	-0.93373	0	0.262	2.59832e-24
S1PR3	5.78294e-29	-1.00811	0	0.262	2.59833e-24
EFEMP1	5.78294e-29	-1.28244	0	0.262	2.59833e-24
CHD9	5.844e-29	-0.590251	0.121	0.573	2.62577e-24
TPM4	6.1089e-29	-0.596825	0.07	0.455	2.74479e-24
NRP2	6.94131e-29	-1.02482	0.002	0.269	3.1188e-24
IFNGR1	7.49323e-29	-0.6498	0.033	0.358	3.36678e-24
PTPN12	7.79736e-29	-0.69544	0.019	0.319	3.50343e-24
DDX5	8.09317e-29	-0.691993	0.337	0.864	3.63634e-24
IGF2R	8.28247e-29	-0.578185	0.014	0.305	3.7214e-24
TM9SF2	9.48326e-29	-0.595474	0.023	0.333	4.26093e-24
RABAC1	9.57175e-29	-0.542147	0.06	0.43	4.30068e-24
JAG1	1.00134e-28	-0.801783	0.007	0.283	4.49913e-24
NOTCH2	1.02723e-28	-0.679458	0.012	0.297	4.61547e-24
TCF4	1.1409e-28	-0.797402	0.051	0.401	5.12616e-24
CTSC	1.40758e-28	-0.975973	0.088	0.473	6.3244e-24
RRAS	1.49775e-28	-0.7522	0	0.258	6.72956e-24
RUNX1	1.75526e-28	-0.874918	0.058	0.412	7.88658e-24
BTF3	1.80493e-28	1.10379	0.747	0.699	8.10972e-24
DLX5	1.81056e-28	-0.963322	0.002	0.265	8.13501e-24
SYNPO2	1.95674e-28	-1.0419	0.005	0.272	8.79185e-24
BCL6	2.16342e-28	-0.817731	0.012	0.294	9.72048e-24
CSAD	2.77532e-28	-0.802617	0.033	0.351	1.24698e-23
PNISR	2.89543e-28	-0.769191	0.193	0.685	1.30094e-23
HLA-B	2.93566e-28	-0.895097	0.349	0.835	1.31902e-23
EEA1	3.122e-28	-0.632546	0.035	0.358	1.40274e-23
KCNQ1OT1	3.31581e-28	-1.07172	0.035	0.351	1.48983e-23
SMAD7	3.86917e-28	-0.756097	0	0.254	1.73846e-23
FLRT2	3.86917e-28	-0.916019	0	0.254	1.73846e-23
PNPLA2	4.5248e-28	-0.845256	0.014	0.297	2.03304e-23
OSMR	4.74736e-28	-0.888987	0.002	0.262	2.13304e-23
MYH9	5.09515e-28	-0.560685	0.105	0.523	2.2893e-23
ADIRF	5.70933e-28	-1.0358	0.04	0.362	2.56526e-23
ASH1L	6.094e-28	-0.474619	0.093	0.502	2.7381e-23
MT1M	7.53841e-28	-1.27543	0.035	0.351	3.38708e-23
TMED10	7.87937e-28	-0.517734	0.084	0.48	3.54028e-23
CSF1	9.5249e-28	-0.797546	0.033	0.348	4.27963e-23
ARHGAP5	1.18527e-27	-0.651589	0.033	0.348	5.32554e-23
MYO1B	1.24152e-27	-0.788743	0.002	0.258	5.57828e-23
RXRA	1.38971e-27	-0.6525	0.023	0.323	6.24411e-23
PDE4DIP	1.46645e-27	-0.708279	0.005	0.265	6.58889e-23
RHOBTB3	1.46826e-27	-0.699149	0.077	0.455	6.59706e-23
ZCCHC24	1.52199e-27	-0.787149	0.007	0.272	6.83846e-23
ANTXR2	1.53547e-27	-0.569598	0.005	0.265	6.89901e-23
SLC44A2	1.53607e-27	-0.639196	0.028	0.333	6.90171e-23
CTSO	1.62874e-27	-0.840491	0.007	0.272	7.3181e-23
SMAD5	1.63725e-27	-0.734388	0.009	0.28	7.35631e-23
SEPW1	1.75803e-27	-0.695983	0.084	0.462	7.89901e-23
CCNL2	1.97404e-27	-0.632333	0.049	0.387	8.86954e-23
PRELP	2.5624e-27	-0.821444	0	0.247	1.15131e-22
TXNIP	3.02916e-27	-0.958104	0.388	0.846	1.36103e-22
MFGE8	3.23396e-27	-0.821548	0.019	0.305	1.45305e-22
ATP2B4	3.34455e-27	-0.63397	0.033	0.344	1.50274e-22
SAT2	3.62195e-27	-0.658588	0.014	0.29	1.62738e-22
CTSK	3.70293e-27	-0.79614	0.005	0.262	1.66376e-22
PCYOX1	3.84735e-27	-0.704439	0.005	0.262	1.72865e-22
MYLIP	3.85586e-27	-0.804316	0.023	0.315	1.73248e-22
LINC00969	3.87404e-27	-0.640958	0.016	0.297	1.74065e-22
SPRY1	4.40858e-27	-0.750314	0.019	0.305	1.98082e-22
MACF1	4.95138e-27	-0.686235	0.065	0.419	2.22471e-22
DSTN	5.54347e-27	-1.08557	0.23	0.685	2.49074e-22
EIF5A	6.26661e-27	1.80713	0.593	0.337	2.81565e-22
DNAJC3	7.22442e-27	-0.514831	0.04	0.362	3.246e-22
SBDS	7.64912e-27	-0.366637	0.095	0.502	3.43683e-22
CTSL	7.67296e-27	-0.676424	0.021	0.308	3.44754e-22
WLS	7.79334e-27	-0.830902	0.002	0.251	3.50162e-22
RGS3	8.0088e-27	-0.745088	0.002	0.251	3.59843e-22
DYNC2H1	8.16635e-27	-0.883517	0.002	0.251	3.66922e-22
EFHD1	8.35945e-27	-0.736225	0.002	0.251	3.75598e-22
CTNND1	9.1154e-27	-0.657857	0.005	0.258	4.09564e-22
ITGAV	9.18531e-27	-0.576275	0.005	0.258	4.12705e-22
SPAG9	9.26258e-27	-0.669851	0.035	0.344	4.16177e-22
KIAA0101	1.0158e-26	1.81361	0.384	0.032	4.56408e-22
ZNF292	1.04714e-26	-0.701219	0.042	0.362	4.70492e-22
TNFAIP2	1.08789e-26	-0.743024	0.007	0.265	4.88801e-22
SELENBP1	1.1026e-26	-0.692198	0.028	0.326	4.95409e-22
TGFBR2	1.13372e-26	-0.597996	0.016	0.294	5.09394e-22
KIDINS220	1.19275e-26	-0.573525	0.049	0.38	5.35913e-22
GABARAPL2	1.65651e-26	-0.371238	0.112	0.53	7.44287e-22
GNG12	1.67985e-26	-0.651877	0	0.24	7.54776e-22
CSNK1E	1.8138e-26	-0.644372	0.03	0.33	8.14959e-22
PRNP	1.91164e-26	-0.575273	0.042	0.362	8.58919e-22
HLA-A	1.96477e-26	-0.619079	0.258	0.781	8.82792e-22
SLC22A3	2.08646e-26	-0.798511	0.002	0.247	9.37465e-22
AMOTL2	2.11916e-26	-0.74538	0.002	0.247	9.52161e-22
PRKCA	2.56772e-26	-0.652083	0.005	0.254	1.1537e-21
RFTN1	2.58882e-26	-0.709789	0.007	0.262	1.16318e-21
FOXO3	2.76028e-26	-0.802792	0.049	0.373	1.24022e-21
ZEB2	2.92287e-26	-0.60341	0.13	0.559	1.31327e-21
NDRG1	3.04161e-26	-0.574733	0.019	0.297	1.36663e-21
PMP22	3.66589e-26	-0.756082	0.03	0.326	1.64712e-21
GAS1	4.28493e-26	-1.15065	0	0.237	1.92526e-21
COPA	4.58707e-26	-0.545635	0.035	0.341	2.06102e-21
CNN2	4.84105e-26	-0.547738	0.047	0.369	2.17513e-21
PRSS23	4.98507e-26	-0.969308	0.007	0.258	2.23984e-21
ITGB1	5.1349e-26	-0.532261	0.181	0.659	2.30716e-21
STX16	5.14098e-26	-0.556128	0.042	0.358	2.30989e-21
LINC00657	5.41669e-26	-0.473931	0.081	0.455	2.43377e-21
PRRC2B	5.68902e-26	-0.442985	0.049	0.376	2.55613e-21
GINM1	5.94777e-26	-0.499004	0.04	0.351	2.67239e-21
TMBIM6	6.01801e-26	-0.482197	0.223	0.742	2.70395e-21
MAFB	6.16888e-26	-0.936527	0.012	0.272	2.77174e-21
CYSTM1	7.36105e-26	-0.560523	0.016	0.287	3.3074e-21
DEGS1	7.48393e-26	-0.478084	0.04	0.351	3.3626e-21
NFAT5	9.31996e-26	-0.548398	0.037	0.344	4.18755e-21
MAP4	9.44658e-26	-0.462424	0.03	0.326	4.24444e-21
PICALM	9.80935e-26	-0.490915	0.051	0.38	4.40744e-21
TOB2	1.28968e-25	-0.571496	0.023	0.305	5.79467e-21
TANK	1.65905e-25	-0.596269	0.035	0.333	7.45429e-21
C5orf15	1.75145e-25	-0.736516	0.021	0.294	7.86946e-21
SUN1	1.7602e-25	-0.544947	0.03	0.323	7.90874e-21
PTPN14	2.76713e-25	-0.722493	0	0.229	1.2433e-20
ALDH1A3	2.76713e-25	-0.908261	0	0.229	1.2433e-20
OLFML2A	3.07542e-25	-0.768934	0.002	0.237	1.38182e-20
RRBP1	3.20938e-25	-0.479911	0.056	0.387	1.44201e-20
AFF4	3.28486e-25	-0.422207	0.028	0.315	1.47592e-20
MAML2	3.32514e-25	-0.725933	0.009	0.258	1.49402e-20
TMEM47	3.40111e-25	-0.691604	0.002	0.237	1.52815e-20
ARL6IP5	3.47255e-25	-0.420433	0.091	0.47	1.56025e-20
HES1	3.55157e-25	-0.834566	0.005	0.244	1.59576e-20
ZBTB20	3.77974e-25	-0.700386	0.014	0.272	1.69828e-20
CLMN	3.80242e-25	-0.791154	0.005	0.244	1.70847e-20
EHD2	4.02481e-25	-0.648078	0.005	0.244	1.80839e-20
INSIG2	4.33222e-25	-0.690684	0.007	0.251	1.94651e-20
SPEN	4.39003e-25	-0.616199	0.037	0.337	1.97249e-20
FAM3C	4.43789e-25	-0.55618	0.016	0.28	1.99399e-20
FBXO32	6.14016e-25	-0.983384	0.019	0.283	2.75884e-20
EFNB1	7.00571e-25	-0.698268	0	0.226	3.14774e-20
FOXC2	7.00571e-25	-0.83843	0	0.226	3.14774e-20
TUG1	7.7043e-25	-0.490944	0.058	0.387	3.46162e-20
ATP2A2	7.86399e-25	-0.493117	0.04	0.341	3.53337e-20
WBP5	7.89242e-25	-0.515685	0.037	0.333	3.54614e-20
DMD	8.27675e-25	-0.875105	0.002	0.233	3.71883e-20
TNRC6A	9.53534e-25	-0.585339	0.042	0.344	4.28433e-20
DPYSL2	9.68003e-25	-0.579366	0.016	0.276	4.34933e-20
CYGB	9.97236e-25	-0.740537	0.005	0.24	4.48068e-20
TRIM22	1.00011e-24	-0.637464	0.012	0.262	4.49359e-20
TCF7L2	1.02786e-24	-0.640604	0.005	0.24	4.61828e-20
FAM20C	1.03566e-24	-0.752704	0.005	0.24	4.65333e-20
ANKIB1	1.05954e-24	-0.613184	0.007	0.247	4.76063e-20
CALU	1.11687e-24	-0.551269	0.037	0.333	5.01819e-20
RABGAP1	1.14372e-24	-0.580823	0.019	0.283	5.13884e-20
RTN4	1.5991e-24	-0.432953	0.163	0.616	7.1849e-20
CREBBP	1.69364e-24	-0.466025	0.028	0.308	7.6097e-20
RAB1A	1.76577e-24	-0.529073	0.023	0.294	7.93378e-20
SMARCA1	1.7693e-24	-0.570234	0	0.222	7.94965e-20
GPX8	1.7693e-24	-0.599142	0	0.222	7.94965e-20
DLG5	1.7693e-24	-0.745262	0	0.222	7.94965e-20
CCNL1	1.885e-24	-0.998657	0.17	0.577	8.46948e-20
GOLGB1	1.91731e-24	-0.460922	0.053	0.373	8.61466e-20
CAPN2	1.95092e-24	-0.529971	0.021	0.287	8.76569e-20
NFIA	1.95422e-24	-0.598309	0.081	0.434	8.78048e-20
FST	2.12095e-24	-0.880567	0.002	0.229	9.52964e-20
ATN1	2.23861e-24	-0.645756	0.002	0.229	1.00583e-19
FOSL2	2.38589e-24	-0.652149	0.021	0.287	1.072e-19
KLHL36	2.50581e-24	-0.653894	0.014	0.265	1.12589e-19
PLSCR4	2.52826e-24	-0.617344	0.007	0.244	1.13597e-19
BMPR2	3.00885e-24	-0.550889	0.012	0.258	1.35191e-19
MKLN1	3.01795e-24	-0.51303	0.035	0.323	1.356e-19
ANKRD11	3.22507e-24	-0.53532	0.077	0.423	1.44906e-19
GRINA	3.22529e-24	-0.513343	0.014	0.265	1.44916e-19
RCN1	3.51157e-24	-0.576793	0.044	0.348	1.57778e-19
ADD3	3.54296e-24	-0.750895	0.04	0.33	1.59189e-19
ALPL	4.4574e-24	-0.800746	0	0.219	2.00275e-19
COL12A1	4.4574e-24	-0.823883	0	0.219	2.00275e-19
SIX1	4.45741e-24	-0.774685	0	0.219	2.00276e-19
PTX3	4.51656e-24	-1.88815	0.023	0.283	2.02934e-19
LUC7L3	4.81121e-24	-0.542627	0.179	0.627	2.16173e-19
KCTD12	5.18796e-24	-0.89752	0.014	0.262	2.331e-19
PURA	5.73057e-24	-0.456826	0.047	0.351	2.5748e-19
RDX	6.12176e-24	-0.516436	0.072	0.412	2.75057e-19
EP300	6.81246e-24	-0.45269	0.04	0.333	3.06091e-19
SORBS3	7.34608e-24	-0.571932	0.007	0.24	3.30067e-19
MARVELD1	8.11785e-24	-0.483319	0.014	0.262	3.64743e-19
GCC2	9.39439e-24	-0.414181	0.067	0.401	4.22099e-19
ZNF638	1.01656e-23	-0.51433	0.07	0.401	4.5675e-19
PARVA	1.12021e-23	-0.549976	0	0.215	5.03323e-19
SFRP1	1.12021e-23	-1.05952	0	0.215	5.03323e-19
AKAP9	1.26625e-23	-0.629168	0.14	0.541	5.68938e-19
C1orf122	1.38203e-23	-0.539314	0.044	0.341	6.20961e-19
HMGB2	1.38323e-23	1.62338	0.57	0.33	6.21501e-19
RBPMS	1.45594e-23	-0.620856	0.005	0.229	6.54168e-19
OAZ2	1.68828e-23	-0.508908	0.019	0.272	7.58559e-19
TM2D1	1.69993e-23	-0.5468	0.035	0.315	7.63797e-19
VGLL4	1.94725e-23	-0.51793	0.035	0.315	8.74918e-19
FTH1	2.13289e-23	0.537018	0.984	0.968	9.58331e-19
MLLT6	2.43098e-23	-0.478458	0.035	0.315	1.09226e-18
PARD3	2.8084e-23	-0.61821	0	0.211	1.26184e-18
SESTD1	2.94658e-23	-0.495909	0.021	0.276	1.32393e-18
SERINC3	2.95202e-23	-0.409073	0.084	0.434	1.32637e-18
LASP1	3.04204e-23	-0.590167	0.03	0.301	1.36682e-18
SOD3	3.39671e-23	-0.893776	0.016	0.262	1.52618e-18
KAZN	3.40905e-23	-0.590782	0.002	0.219	1.53172e-18
ZBTB16	3.53404e-23	-0.750988	0.037	0.315	1.58788e-18
LENG8	3.5403e-23	-0.524067	0.053	0.362	1.59069e-18
PDLIM5	3.75333e-23	-0.490531	0.037	0.319	1.68641e-18
REEP5	4.02118e-23	-0.26797	0.072	0.409	1.80676e-18
FILIP1	4.13545e-23	-0.724342	0.005	0.226	1.8581e-18
SMIM3	4.53693e-23	-0.64553	0.009	0.24	2.03849e-18
PDLIM2	4.55743e-23	-0.494084	0.016	0.262	2.0477e-18
DHRS3	5.23838e-23	-0.635964	0.026	0.287	2.35366e-18
NFKBIZ	5.33944e-23	-0.786397	0.063	0.373	2.39906e-18
BNIP3L	5.35634e-23	-0.431192	0.121	0.513	2.40666e-18
AHSA2	5.73244e-23	-0.567583	0.03	0.297	2.57564e-18
VEGFA	6.00199e-23	-0.731529	0.035	0.308	2.69675e-18
MLH3	6.10715e-23	-0.52584	0.023	0.28	2.744e-18
CTTN	6.43629e-23	-0.514963	0.042	0.33	2.89189e-18
CALCOCO2	7.08025e-23	-0.566091	0.019	0.265	3.18123e-18
PLA2G16	7.93299e-23	-0.711898	0.005	0.222	3.56437e-18
POGZ	8.0113e-23	-0.501039	0.035	0.308	3.59956e-18
TRIM8	8.72155e-23	-0.674764	0.012	0.244	3.91868e-18
TGFB1I1	9.76162e-23	-0.576874	0.007	0.229	4.38599e-18
PTN	9.88529e-23	-0.992128	0.009	0.237	4.44156e-18
COL4A1	9.9787e-23	-0.614	0.007	0.229	4.48353e-18
TMBIM4	1.01767e-22	-0.318267	0.088	0.441	4.57247e-18
ARHGEF7	1.06591e-22	-0.601457	0.007	0.229	4.78922e-18
YIPF4	1.1367e-22	-0.461224	0.067	0.387	5.10731e-18
IQGAP1	1.16083e-22	-0.45221	0.044	0.333	5.21571e-18
NFIX	1.18876e-22	-0.482329	0.028	0.29	5.34123e-18
IFT57	1.2321e-22	-0.469631	0.012	0.244	5.53596e-18
PJA2	1.23907e-22	-0.455418	0.067	0.387	5.56726e-18
AC013461.1	1.31152e-22	-0.550152	0.04	0.319	5.89278e-18
DTWD1	1.34911e-22	-0.511442	0.028	0.29	6.06169e-18
MAGED2	1.43601e-22	-0.50704	0.042	0.326	6.45215e-18
MDFIC	1.6313e-22	-0.558305	0.021	0.269	7.3296e-18
SYPL1	1.72517e-22	-0.376639	0.053	0.355	7.75134e-18
ANTXR1	1.75235e-22	-0.570505	0	0.204	7.87349e-18
CXCL16	1.75235e-22	-0.699175	0	0.204	7.87349e-18
KB-1592A4.15	1.75235e-22	-0.858257	0	0.204	7.87349e-18
ADAMTS1	1.75481e-22	-1.29054	0.007	0.226	7.88453e-18
GYPC	1.7881e-22	1.74217	0.498	0.219	8.03409e-18
ITM2C	1.86119e-22	-0.469191	0.021	0.269	8.36249e-18
SDC3	2.06487e-22	-0.773601	0.005	0.219	9.27766e-18
DLGAP4	2.12285e-22	-0.539724	0.002	0.211	9.53816e-18
COPZ2	2.20559e-22	-0.512079	0.002	0.211	9.90992e-18
TMEM132C	2.20559e-22	-0.717909	0.002	0.211	9.90992e-18
SMIM14	2.24473e-22	-0.517442	0.016	0.254	1.00858e-17
LAMP1	2.25397e-22	-0.286849	0.116	0.502	1.01273e-17
NF1	2.38612e-22	-0.456809	0.03	0.294	1.07211e-17
ACTA2	2.45392e-22	-1.47298	0.033	0.29	1.10257e-17
STAT6	2.45892e-22	-0.535733	0.012	0.24	1.10482e-17
KCNE4	2.47067e-22	-0.797831	0.005	0.219	1.1101e-17
LTBR	2.48706e-22	-0.554192	0.014	0.247	1.11746e-17
AZI2	2.49375e-22	-0.586569	0.012	0.24	1.12046e-17
CBLB	2.52365e-22	-0.524378	0.03	0.294	1.1339e-17
NGFR	2.56466e-22	-0.687842	0.005	0.219	1.15233e-17
AXL	2.58388e-22	-0.569316	0.005	0.219	1.16096e-17
HIF1A	2.63348e-22	-0.521743	0.026	0.28	1.18325e-17
KDSR	2.72024e-22	-0.408758	0.019	0.262	1.22223e-17
ANKRD12	2.7846e-22	-0.401664	0.107	0.473	1.25115e-17
DAB2	2.80363e-22	-0.640446	0.007	0.226	1.2597e-17
STMN1	3.15016e-22	1.76244	0.458	0.158	1.4154e-17
ZBTB38	3.29489e-22	-0.472114	0.035	0.305	1.48043e-17
ATP5E	3.81497e-22	1.2843	0.644	0.534	1.7141e-17
DNAJB14	3.90021e-22	-0.481388	0.023	0.272	1.75241e-17
CAMSAP2	4.36149e-22	-0.560663	0	0.201	1.95966e-17
TJP1	4.36149e-22	-0.590785	0	0.201	1.95966e-17
SGCE	4.36149e-22	-0.629492	0	0.201	1.95966e-17
SASH1	4.36149e-22	-0.644404	0	0.201	1.95966e-17
TWIST1	4.36149e-22	-0.700105	0	0.201	1.95966e-17
MTCH1	4.50942e-22	-0.497066	0.044	0.326	2.02613e-17
CDKN1A	4.65532e-22	-0.628916	0.016	0.251	2.09168e-17
ACAP3	4.77915e-22	-0.603553	0.002	0.208	2.14732e-17
ARL1	5.42401e-22	-0.422034	0.03	0.29	2.43706e-17
TMEM64	5.53851e-22	-0.70338	0.009	0.229	2.48851e-17
JAK1	5.56639e-22	-0.394111	0.06	0.366	2.50103e-17
RALGAPA1	5.87901e-22	-0.518804	0.012	0.237	2.6415e-17
PTH1R	5.90614e-22	-0.822797	0.005	0.215	2.65369e-17
FKBP10	6.36314e-22	-0.473002	0.005	0.215	2.85902e-17
EVA1B	6.41072e-22	-0.493714	0.005	0.215	2.8804e-17
ENDOD1	6.49666e-22	-0.559865	0.007	0.222	2.91902e-17
GNA11	6.86299e-22	-0.568591	0.009	0.229	3.08361e-17
C2orf40	7.21458e-22	-0.516822	0.009	0.229	3.24158e-17
PHF14	8.16691e-22	-0.38783	0.079	0.409	3.66948e-17
ZCCHC11	9.34161e-22	-0.467503	0.04	0.312	4.19728e-17
LY6E	9.63229e-22	-0.485673	0.077	0.398	4.32789e-17
CH17-189H20.1	9.72674e-22	-0.513158	0.021	0.262	4.37032e-17
USP22	9.7656e-22	-0.438312	0.063	0.369	4.38778e-17
TMEM119	1.08295e-21	-0.727143	0	0.197	4.86581e-17
ACO1	1.13043e-21	-0.561788	0.014	0.24	5.07915e-17
TAPBP	1.19763e-21	-0.348481	0.067	0.38	5.38108e-17
MBTPS1	1.26222e-21	-0.502498	0.035	0.297	5.67128e-17
SURF4	1.30554e-21	-0.329324	0.053	0.348	5.86592e-17
PAM	1.36727e-21	-0.598919	0.005	0.211	6.1433e-17
SREK1	1.38342e-21	-0.375657	0.07	0.384	6.21584e-17
SLC39A14	1.38778e-21	-0.728593	0.005	0.211	6.23545e-17
NFE2L1	1.40844e-21	-0.528212	0.014	0.24	6.32825e-17
MCAM	1.45934e-21	-1.50176	0.012	0.229	6.55698e-17
SLFN5	1.50621e-21	-0.455602	0.019	0.254	6.76754e-17
FKBP9	1.57486e-21	-0.507532	0.005	0.211	7.07602e-17
ITPRIPL2	1.57486e-21	-0.513222	0.005	0.211	7.07602e-17
LONP2	1.65732e-21	-0.502743	0.026	0.272	7.44652e-17
PHIP	1.70297e-21	-0.388982	0.119	0.491	7.65164e-17
ADAR	1.74714e-21	-0.420872	0.053	0.344	7.85007e-17
LNPEP	1.87608e-21	-0.561762	0.023	0.265	8.42941e-17
APPL1	1.8841e-21	-0.570157	0.03	0.283	8.46543e-17
GOLGA4	1.90968e-21	-0.515878	0.072	0.384	8.5804e-17
TOP2A	2.09658e-21	1.74942	0.291	0.011	9.42014e-17
USP8	2.14994e-21	-0.517267	0.044	0.319	9.65989e-17
TTC14	2.15525e-21	-0.470627	0.051	0.337	9.68377e-17
CRK	2.18261e-21	-0.413445	0.033	0.29	9.8067e-17
PTTG1IP	2.20704e-21	-0.415077	0.047	0.326	9.91644e-17
NBR1	2.66696e-21	-0.460466	0.021	0.258	1.19829e-16
ANK3	2.68259e-21	-0.66543	0	0.194	1.20532e-16
PARM1	2.68259e-21	-0.69493	0	0.194	1.20532e-16
MAP3K2	2.81199e-21	-0.573848	0.026	0.269	1.26346e-16
CD99	2.89109e-21	-0.387059	0.144	0.541	1.299e-16
TMEM87A	2.93023e-21	-0.408086	0.051	0.337	1.31658e-16
SCARB2	3.06386e-21	-0.345638	0.063	0.366	1.37662e-16
H2AFZ	3.25903e-21	1.62787	0.591	0.43	1.46432e-16
SNED1	3.33953e-21	-0.722405	0.002	0.201	1.50048e-16
FAM114A1	3.36502e-21	-0.469284	0.002	0.201	1.51194e-16
LIMCH1	3.36502e-21	-0.729178	0.002	0.201	1.51194e-16
PEAK1	3.48146e-21	-0.551103	0.016	0.244	1.56426e-16
PEA15	3.55692e-21	-0.505509	0.005	0.208	1.59816e-16
SLC44A1	3.59699e-21	-0.360042	0.03	0.283	1.61616e-16
SDC2	3.66412e-21	-0.54793	0.005	0.208	1.64633e-16
SEC31A	3.79301e-21	-0.187736	0.116	0.491	1.70424e-16
MAST4	3.85417e-21	-0.530478	0.014	0.237	1.73172e-16
SLC25A36	3.85557e-21	-0.426491	0.058	0.351	1.73235e-16
QKI	4.1621e-21	-0.5428	0.081	0.401	1.87007e-16
VAMP5	4.33181e-21	-0.420765	0.037	0.301	1.94633e-16
COX7A1	4.53092e-21	-0.264526	0.012	0.229	2.03579e-16
RNF11	4.53092e-21	-0.432275	0.012	0.229	2.03579e-16
APPBP2	4.62638e-21	-0.425897	0.012	0.229	2.07868e-16
CLIP1	5.06428e-21	-0.4891	0.023	0.262	2.27543e-16
CTDSP2	5.09677e-21	-0.483473	0.023	0.262	2.29003e-16
DYNC1LI2	5.20726e-21	-0.352314	0.042	0.312	2.33967e-16
DYNC1I2	5.32808e-21	-0.408671	0.056	0.344	2.39396e-16
FADS3	5.40369e-21	-0.557231	0.021	0.254	2.42793e-16
MSL1	5.79262e-21	-0.381976	0.026	0.269	2.60268e-16
NCOA1	6.05354e-21	-0.527207	0.019	0.247	2.71991e-16
RAB34	6.23299e-21	-0.372163	0.021	0.254	2.80055e-16
TNRC6C	6.27354e-21	-0.572142	0.021	0.254	2.81876e-16
TAF7	6.44671e-21	-0.227507	0.098	0.444	2.89657e-16
PLXND1	6.55378e-21	-0.412976	0.033	0.287	2.94468e-16
CD302	6.57672e-21	-0.505668	0.03	0.28	2.95498e-16
WWTR1	6.62936e-21	-0.46129	0	0.19	2.97864e-16
TPBG	6.62936e-21	-0.581962	0	0.19	2.97864e-16
PPARG	6.62936e-21	-0.604482	0	0.19	2.97864e-16
RUNX1T1	6.62936e-21	-0.671777	0	0.19	2.97864e-16
RP11-620J15.3	6.77709e-21	1.71963	0.36	0.068	3.04502e-16
COL8A1	6.97404e-21	-0.886284	0.002	0.197	3.13351e-16
ATL3	7.09546e-21	-0.430686	0.021	0.254	3.18806e-16
ACKR3	7.24435e-21	-0.859602	0.002	0.197	3.25496e-16
SCML1	7.93609e-21	-0.550927	0.002	0.197	3.56576e-16
PHLDB1	7.9966e-21	-0.634277	0.002	0.197	3.59295e-16
KMT2A	8.00026e-21	-0.385014	0.065	0.366	3.5946e-16
COL11A1	8.18088e-21	-0.840546	0.002	0.197	3.67575e-16
ITGA10	8.18088e-21	-0.933539	0.002	0.197	3.67575e-16
RUNX2	8.21023e-21	-0.824339	0.007	0.211	3.68894e-16
C5orf56	8.30606e-21	-0.547634	0.002	0.197	3.732e-16
SLC39A1	9.12412e-21	-0.386298	0.016	0.24	4.09956e-16
CD9	9.22606e-21	-0.642463	0.04	0.301	4.14536e-16
FOXD1	9.64735e-21	-0.49978	0.005	0.204	4.33465e-16
WDFY3	9.71901e-21	-0.503806	0.005	0.204	4.36685e-16
SLC39A6	1.02257e-20	-0.457878	0.014	0.233	4.59452e-16
TMSB4X	1.15021e-20	-0.307395	0.616	0.946	5.16801e-16
MCFD2	1.2199e-20	-0.444863	0.056	0.341	5.48115e-16
EIF4G3	1.23462e-20	-0.42964	0.04	0.301	5.54727e-16
RRAGA	1.43346e-20	-0.29316	0.053	0.337	6.44066e-16
HINT1	1.6238e-20	1.37148	0.626	0.527	7.29588e-16
FZD7	1.63443e-20	-0.541588	0	0.186	7.34367e-16
SH3D19	1.63443e-20	-0.553735	0	0.186	7.34367e-16
PXDN	1.63443e-20	-0.5664	0	0.186	7.34367e-16
MIRLET7BHG	1.63443e-20	-0.649767	0	0.186	7.34367e-16
DAPK2	1.63443e-20	-0.742916	0	0.186	7.34367e-16
ADAMTS9	1.63443e-20	-0.760069	0	0.186	7.34367e-16
LPAR6	1.63443e-20	-0.771989	0	0.186	7.34367e-16
LBP	1.63443e-20	-0.891633	0	0.186	7.34367e-16
KIAA0040	1.83171e-20	-0.641793	0.007	0.208	8.23007e-16
FARP1	1.98428e-20	-0.562523	0.002	0.194	8.91556e-16
SKI	2.00393e-20	-0.531224	0.016	0.237	9.00384e-16
RSRP1	2.18509e-20	-0.28686	0.135	0.52	9.81784e-16
GNG11	2.20614e-20	-0.520117	0.014	0.229	9.91242e-16
FZD1	2.23421e-20	-0.555958	0.005	0.201	1.00386e-15
RYK	2.27961e-20	-0.478138	0.047	0.315	1.02425e-15
PNMA1	2.33547e-20	-0.496085	0.005	0.201	1.04935e-15
TPST1	2.35886e-20	-0.53975	0.007	0.208	1.05986e-15
ILK	2.38562e-20	-0.511209	0.026	0.262	1.07188e-15
METTL7A	2.46585e-20	-0.419721	0.051	0.326	1.10793e-15
ST6GALNAC6	2.47981e-20	-0.344222	0.016	0.237	1.1142e-15
FOS	2.49266e-20	-1.49856	0.407	0.659	1.11998e-15
GTF2I	2.56515e-20	-0.3947	0.142	0.523	1.15255e-15
ISCU	2.57544e-20	-0.299957	0.093	0.427	1.15717e-15
CMTM3	2.74082e-20	-0.431911	0.012	0.222	1.23148e-15
SYNE1	3.05612e-20	-0.686634	0.028	0.265	1.37315e-15
UGCG	3.19112e-20	-0.436205	0.033	0.28	1.4338e-15
TCEAL4	3.5119e-20	-0.355201	0.033	0.28	1.57793e-15
RUFY3	3.52525e-20	-0.558383	0.016	0.233	1.58393e-15
EFR3A	3.79016e-20	-0.387338	0.021	0.247	1.70296e-15
BORCS7	3.87525e-20	-0.405653	0.037	0.29	1.74119e-15
SCARF2	4.02019e-20	-0.532052	0	0.183	1.80631e-15
LRP3	4.0202e-20	-0.478385	0	0.183	1.80632e-15
AHDC1	4.0202e-20	-0.554523	0	0.183	1.80632e-15
HSPB2	4.0202e-20	-0.627759	0	0.183	1.80632e-15
ANK2	4.0202e-20	-0.65857	0	0.183	1.80632e-15
PPP1CB	4.05593e-20	-0.321007	0.121	0.477	1.82237e-15
TNRC18	4.42819e-20	-0.331336	0.03	0.272	1.98963e-15
ZC2HC1A	4.87501e-20	-0.544934	0.002	0.19	2.19039e-15
VWA1	4.87501e-20	-0.634496	0.002	0.19	2.19039e-15
ATRX	4.98277e-20	-0.33808	0.14	0.523	2.23881e-15
BCL9L	4.98694e-20	-0.516277	0.002	0.19	2.24068e-15
PLPP1	5.04978e-20	-0.594642	0.005	0.197	2.26892e-15
FAM43A	5.0637e-20	-0.733607	0.007	0.204	2.27517e-15
ZHX1	5.15138e-20	-0.496981	0.014	0.226	2.31457e-15
KIAA1033	5.27913e-20	-0.477896	0.033	0.276	2.37197e-15
ITFG1	5.32855e-20	-0.515646	0.014	0.226	2.39417e-15
C1RL	5.60099e-20	-0.55334	0.007	0.204	2.51658e-15
SMARCD3	5.7242e-20	-0.476396	0.005	0.197	2.57194e-15
ARHGEF17	5.85213e-20	-0.452692	0.005	0.197	2.62942e-15
CAMK2N1	5.85213e-20	-0.47667	0.005	0.197	2.62942e-15
AASS	5.85213e-20	-0.527744	0.005	0.197	2.62942e-15
SEC24D	6.15602e-20	-0.507861	0.009	0.211	2.76596e-15
WASL	6.24322e-20	-0.485423	0.009	0.211	2.80514e-15
BAZ2A	7.3375e-20	-0.530196	0.021	0.244	3.29681e-15
KIAA2026	8.74196e-20	-0.495659	0.028	0.262	3.92785e-15
CLEC11A	9.70233e-20	-0.376072	0.079	0.384	4.35935e-15
PTGR1	9.86552e-20	-0.508303	0	0.179	4.43268e-15
FZD8	9.86552e-20	-0.659469	0	0.179	4.43268e-15
SMOC2	9.86552e-20	-0.662906	0	0.179	4.43268e-15
FAT3	9.86552e-20	-0.687652	0	0.179	4.43268e-15
CCBE1	9.86552e-20	-0.689486	0	0.179	4.43268e-15
GOLGA8A	1.04833e-19	-0.599625	0.014	0.222	4.71027e-15
CSRP2	1.09956e-19	-0.729457	0.002	0.186	4.94045e-15
RAP2A	1.11073e-19	-0.504774	0.016	0.229	4.99062e-15
CCL2	1.14737e-19	-1.69657	0.005	0.194	5.15523e-15
CRISPLD1	1.15931e-19	-0.511537	0.002	0.186	5.20892e-15
JAM3	1.23154e-19	-0.480572	0.002	0.186	5.53342e-15
SECISBP2	1.25175e-19	-0.316347	0.042	0.297	5.62426e-15
HOOK3	1.29282e-19	-0.489269	0.033	0.272	5.80877e-15
TRIP11	1.32543e-19	-0.348824	0.051	0.319	5.9553e-15
TAOK1	1.33148e-19	-0.375095	0.035	0.28	5.98247e-15
ACTN4	1.38587e-19	-0.539377	0.074	0.369	6.22686e-15
ZNF532	1.40993e-19	-0.473761	0.005	0.194	6.33497e-15
YPEL3	1.41794e-19	-0.248855	0.049	0.315	6.37093e-15
VASN	1.48827e-19	-0.446295	0.007	0.201	6.68694e-15
TPT1-AS1	1.50542e-19	-0.542857	0.009	0.208	6.76399e-15
ARHGAP10	1.56488e-19	-0.54331	0.007	0.201	7.03114e-15
REEP3	1.56897e-19	-0.355542	0.04	0.29	7.04955e-15
TUBA1A	1.59604e-19	-0.441449	0.095	0.412	7.17117e-15
USO1	1.60529e-19	-0.388801	0.04	0.29	7.21275e-15
SCP2	1.67979e-19	-0.247621	0.105	0.444	7.54747e-15
EMC7	1.96256e-19	-0.285929	0.056	0.33	8.81799e-15
HSP90AB1	2.12269e-19	0.825957	0.77	0.785	9.53747e-15
ZNF395	2.31883e-19	-0.477774	0.019	0.233	1.04187e-14
SOCS2	2.32776e-19	-0.590306	0.026	0.251	1.04588e-14
ZEB1	2.37011e-19	-0.580201	0.007	0.197	1.06491e-14
BMPR1A	2.4154e-19	-0.476538	0	0.176	1.08526e-14
TBC1D16	2.4154e-19	-0.590194	0	0.176	1.08526e-14
PPFIA2	2.4154e-19	-0.679509	0	0.176	1.08526e-14
PODN	2.4154e-19	-0.730117	0	0.176	1.08526e-14
TAX1BP1	2.65653e-19	-0.272531	0.098	0.423	1.19361e-14
STEAP4	2.69885e-19	-1.12843	0.005	0.19	1.21262e-14
GDI1	2.71333e-19	-0.538151	0.014	0.219	1.21913e-14
HSP90AA1	2.8039e-19	0.269487	0.898	0.925	1.25982e-14
44261	2.84459e-19	-0.333526	0.063	0.344	1.2781e-14
SEC23A	2.85242e-19	-0.395435	0.019	0.233	1.28162e-14
TMEM259	2.85822e-19	-0.40608	0.056	0.326	1.28423e-14
TBL1XR1	2.87414e-19	-0.363747	0.063	0.344	1.29138e-14
ECHDC2	2.88248e-19	-0.584863	0.014	0.219	1.29513e-14
DYNLT1	2.91643e-19	-0.404692	0.06	0.337	1.31038e-14
SPTAN1	2.98091e-19	-0.408092	0.016	0.226	1.33935e-14
FLNB	2.98872e-19	-0.623459	0.002	0.183	1.34286e-14
PDE8A	3.01135e-19	-0.516063	0.002	0.183	1.35303e-14
IRF1	3.01943e-19	-0.739807	0.098	0.401	1.35666e-14
HMGA1	3.10658e-19	1.68849	0.312	0.043	1.39582e-14
44441	3.11083e-19	-0.298304	0.16	0.556	1.39773e-14
KDELR2	3.24982e-19	-0.249711	0.102	0.434	1.46018e-14
H6PD	3.33201e-19	-0.488177	0.012	0.211	1.49711e-14
CDC42EP4	3.4782e-19	-0.484864	0.014	0.219	1.56279e-14
NBL1	3.47875e-19	-0.394087	0.04	0.287	1.56304e-14
THY1	3.54367e-19	-0.542355	0.012	0.211	1.59221e-14
ECE1	3.56696e-19	-0.479515	0.007	0.197	1.60267e-14
KIAA1715	3.69683e-19	-0.458115	0.007	0.197	1.66102e-14
IDS	3.75985e-19	-0.452331	0.037	0.28	1.68934e-14
CELF1	3.85394e-19	-0.30642	0.04	0.287	1.73161e-14
CHCHD10	3.92449e-19	-0.547284	0.051	0.312	1.76331e-14
PPP1R12A	4.35524e-19	-0.369599	0.128	0.477	1.95685e-14
ATXN2	4.40184e-19	-0.348682	0.044	0.297	1.97779e-14
LTBP1	4.72449e-19	-0.590408	0.035	0.272	2.12276e-14
GSDMD	4.75779e-19	-0.337787	0.044	0.297	2.13772e-14
DICER1	4.78035e-19	-0.475755	0.042	0.29	2.14786e-14
ARMCX3	4.84367e-19	-0.385694	0.037	0.28	2.17631e-14
PPP2CB	4.89192e-19	-0.22605	0.04	0.287	2.19799e-14
KDM5A	5.15118e-19	-0.349863	0.063	0.341	2.31448e-14
SMIM1	5.29927e-19	1.66083	0.295	0.032	2.38101e-14
LDHB	5.39924e-19	1.39455	0.591	0.473	2.42593e-14
FAM120A	5.44182e-19	-0.309256	0.079	0.38	2.44507e-14
ACADVL	5.4726e-19	-0.321428	0.144	0.516	2.45889e-14
TXNDC15	5.57808e-19	-0.369855	0.021	0.237	2.50629e-14
GABARAPL1	5.61353e-19	-0.387627	0.021	0.237	2.52222e-14
CREBRF	5.62654e-19	-0.484342	0.035	0.272	2.52806e-14
ATXN3	5.82745e-19	-0.309317	0.03	0.262	2.61833e-14
PDZRN4	5.90013e-19	-0.495515	0	0.172	2.65099e-14
RNF180	5.90013e-19	-0.525117	0	0.172	2.65099e-14
TRIM2	5.90013e-19	-0.531555	0	0.172	2.65099e-14
RBP1	5.90013e-19	-0.640721	0	0.172	2.65099e-14
ABCA9	5.90013e-19	-0.648267	0	0.172	2.65099e-14
LRP10	5.94275e-19	-0.392297	0.021	0.237	2.67013e-14
STX12	6.18138e-19	-0.375292	0.019	0.229	2.77736e-14
CTC-444N24.11	6.2042e-19	-0.508268	0.014	0.215	2.78761e-14
GNAI1	6.32234e-19	-0.421737	0.019	0.229	2.84069e-14
PLD3	6.44852e-19	-0.34056	0.03	0.262	2.89738e-14
FEZ2	6.6352e-19	-0.444656	0.019	0.229	2.98126e-14
IL11RA	6.91691e-19	-0.533376	0.002	0.179	3.10783e-14
RBL2	6.94191e-19	-0.396298	0.04	0.283	3.11907e-14
PLN	7.14486e-19	-0.994339	0.009	0.201	3.21026e-14
SEC63	7.18159e-19	-0.247714	0.081	0.384	3.22676e-14
TP53I11	7.44318e-19	-0.58091	0.005	0.186	3.3443e-14
ID1	7.49791e-19	-0.895185	0.005	0.186	3.36889e-14
LTBP4	7.50276e-19	-0.609668	0.009	0.201	3.37107e-14
TMED7	7.53864e-19	-0.359056	0.028	0.254	3.38719e-14
TRIM56	7.86362e-19	-0.390851	0.04	0.283	3.5332e-14
ATXN1	8.18655e-19	-0.45722	0.005	0.186	3.6783e-14
TMEM30A	8.23911e-19	-0.45959	0.023	0.24	3.70192e-14
EFHC1	8.30725e-19	-0.460331	0.005	0.186	3.73253e-14
CLSTN1	8.36826e-19	-0.516539	0.005	0.186	3.75994e-14
ERP44	8.56063e-19	-0.272914	0.042	0.29	3.84638e-14
KDELR1	8.75621e-19	-0.339326	0.04	0.283	3.93425e-14
RCN3	8.93163e-19	-0.493624	0.009	0.201	4.01307e-14
CYB5A	9.41972e-19	-0.267713	0.065	0.344	4.23238e-14
ZC3H11A	1.0214e-18	-0.380621	0.053	0.315	4.58927e-14
FAM127A	1.0308e-18	-0.369723	0.023	0.24	4.63147e-14
PTBP3	1.05174e-18	-0.410458	0.049	0.305	4.72559e-14
DBI	1.11147e-18	-0.256582	0.105	0.43	4.99393e-14
C19orf66	1.24035e-18	-0.447969	0.021	0.233	5.57304e-14
NUCB1	1.24736e-18	-0.283512	0.044	0.294	5.6045e-14
SF1	1.37347e-18	-0.320454	0.188	0.591	6.17112e-14
GPC4	1.43795e-18	-0.455232	0	0.168	6.46086e-14
FBLIM1	1.43795e-18	-0.463012	0	0.168	6.46086e-14
PDGFA	1.43795e-18	-0.528013	0	0.168	6.46086e-14
ABCA1	1.43795e-18	-0.554426	0	0.168	6.46086e-14
GABRE	1.43795e-18	-0.588349	0	0.168	6.46086e-14
PPP1R12B	1.54601e-18	-0.546614	0.016	0.219	6.94637e-14
NCAM1	1.60941e-18	-1.11926	0.002	0.176	7.23126e-14
AHI1	1.62451e-18	-0.467207	0.03	0.254	7.29906e-14
IMPAD1	1.70522e-18	-0.330301	0.019	0.226	7.66171e-14
GATAD1	1.71821e-18	-0.334496	0.063	0.337	7.72007e-14
IFI44L	1.72207e-18	-0.808321	0.002	0.176	7.73742e-14
NFATC4	1.78797e-18	-0.436359	0.002	0.176	8.03354e-14
NEO1	1.78798e-18	-0.481603	0.002	0.176	8.03357e-14
PTPRF	1.78798e-18	-0.508766	0.002	0.176	8.03357e-14
ARHGEF12	1.81841e-18	-0.33331	0.028	0.251	8.1703e-14
TNFRSF19	1.91614e-18	-0.616727	0.005	0.183	8.6094e-14
CTSF	1.93018e-18	-0.478177	0.005	0.183	8.67251e-14
TNS1	1.97294e-18	-0.675243	0.005	0.183	8.86461e-14
HLA-E	1.9942e-18	-0.3772	0.205	0.631	8.96013e-14
TCEA2	2.00544e-18	-0.445533	0.007	0.19	9.01062e-14
CKS2	2.01432e-18	1.72298	0.321	0.057	9.05055e-14
RHOQ	2.01456e-18	-0.34909	0.014	0.211	9.05163e-14
44449	2.0314e-18	-0.364041	0.005	0.183	9.12728e-14
SECISBP2L	2.04983e-18	-0.583823	0.009	0.197	9.21011e-14
BOD1L1	2.07657e-18	-0.326943	0.098	0.412	9.33022e-14
VEZT	2.10107e-18	-0.366166	0.023	0.237	9.4403e-14
RNF213	2.12054e-18	-0.327945	0.051	0.308	9.52779e-14
COX7C	2.41127e-18	1.23075	0.619	0.516	1.08341e-13
ZKSCAN1	2.43205e-18	-0.367388	0.044	0.29	1.09275e-13
CHMP5	2.56789e-18	-0.264091	0.077	0.366	1.15378e-13
DYNC1H1	2.68207e-18	-0.364041	0.053	0.312	1.20508e-13
UBXN2A	2.68251e-18	-0.453082	0.021	0.229	1.20528e-13
ARRDC2	2.87936e-18	-0.605256	0.016	0.215	1.29373e-13
LPIN1	2.91089e-18	-0.466407	0.021	0.229	1.30789e-13
TMEM43	2.99553e-18	-0.507994	0.019	0.222	1.34592e-13
ERGIC2	3.3056e-18	-0.309073	0.03	0.254	1.48524e-13
PFN2	3.49658e-18	-0.412763	0	0.165	1.57105e-13
PLXNB1	3.49658e-18	-0.460306	0	0.165	1.57105e-13
TCF7L1	3.49658e-18	-0.494008	0	0.165	1.57105e-13
MEIS2	3.49658e-18	-0.571777	0	0.165	1.57105e-13
PLA2R1	3.49658e-18	-0.641776	0	0.165	1.57105e-13
GPR88	3.49658e-18	-0.656636	0	0.165	1.57105e-13
RP11-394O4.5	3.49658e-18	-0.725073	0	0.165	1.57105e-13
ISYNA1	3.53459e-18	-0.511283	0.03	0.251	1.58813e-13
SDF4	3.55158e-18	-0.271352	0.037	0.272	1.59576e-13
SPIN1	3.61741e-18	-0.457588	0.016	0.215	1.62534e-13
NISCH	3.74622e-18	-0.361553	0.019	0.222	1.68321e-13
PPFIBP1	3.82183e-18	-0.606139	0.002	0.172	1.71719e-13
SSH2	3.86152e-18	-0.420544	0.033	0.258	1.73502e-13
CAP1	3.88492e-18	-0.266629	0.114	0.444	1.74553e-13
SAMD4B	3.94451e-18	-0.29815	0.047	0.294	1.77231e-13
KLF10	4.16035e-18	-0.50076	0.016	0.215	1.86929e-13
LUC7L2	4.1677e-18	-0.193239	0.072	0.355	1.87259e-13
MAP4K3	4.24517e-18	-0.482882	0.002	0.172	1.9074e-13
RORA	4.27046e-18	-0.481231	0.014	0.208	1.91876e-13
ABCA10	4.30931e-18	-0.542413	0.002	0.172	1.93622e-13
SORT1	4.34174e-18	-0.473058	0.002	0.172	1.95079e-13
HOXB3	4.34174e-18	-0.508719	0.002	0.172	1.95079e-13
SP100	4.47158e-18	-0.292571	0.084	0.38	2.00913e-13
MIDN	4.52578e-18	-0.460239	0.049	0.297	2.03348e-13
CTSD	4.64566e-18	-0.20789	0.13	0.48	2.08734e-13
DSE	4.77207e-18	-0.50121	0.007	0.186	2.14414e-13
ZNF362	4.87476e-18	-0.496192	0.007	0.186	2.19028e-13
DMWD	4.99547e-18	-0.480486	0.009	0.194	2.24451e-13
CALCOCO1	5.06511e-18	-0.474768	0.009	0.194	2.2758e-13
TMEM204	5.17137e-18	-0.437865	0.009	0.194	2.32355e-13
ORMDL1	5.24773e-18	-0.202976	0.074	0.358	2.35786e-13
NUMA1	5.31531e-18	-0.273069	0.04	0.276	2.38822e-13
NR3C1	5.43166e-18	-0.326413	0.067	0.341	2.4405e-13
MMD	5.4656e-18	-0.467067	0.009	0.194	2.45575e-13
GSTA4	5.50354e-18	-0.288614	0.009	0.194	2.4728e-13
SCAF11	5.99226e-18	-0.317747	0.133	0.48	2.69238e-13
ESYT2	6.79111e-18	-0.296654	0.049	0.297	3.05131e-13
NKTR	6.92172e-18	-0.33309	0.177	0.559	3.11e-13
CKAP4	7.65503e-18	-0.433466	0.019	0.219	3.43948e-13
NFIL3	7.65505e-18	-0.464871	0.019	0.219	3.43949e-13
PDIA6	7.67506e-18	-0.294632	0.144	0.505	3.44848e-13
B2M	7.88134e-18	-0.74631	0.898	0.971	3.54116e-13
TRIOBP	8.17099e-18	-0.513345	0.016	0.211	3.67131e-13
TUSC3	8.48335e-18	-0.496841	0	0.161	3.81165e-13
FGFR3	8.48335e-18	-0.57479	0	0.161	3.81165e-13
RAPGEF4	8.48335e-18	-0.615631	0	0.161	3.81165e-13
FNDC1	8.48335e-18	-0.722896	0	0.161	3.81165e-13
SLC2A3	8.69621e-18	-0.876178	0.058	0.308	3.9073e-13
FAM65C	8.77498e-18	-0.589267	0.016	0.211	3.94269e-13
PSMA3-AS1	8.98332e-18	-0.244865	0.065	0.333	4.03629e-13
UBE2B	9.06357e-18	-0.194808	0.105	0.423	4.07235e-13
LAMP2	9.50131e-18	-0.339651	0.04	0.272	4.26904e-13
LMAN1	9.58558e-18	-0.267571	0.091	0.391	4.3069e-13
DNAJC10	9.98813e-18	-0.365723	0.016	0.211	4.48777e-13
FCGRT	1.02517e-17	-0.300393	0.181	0.573	4.60619e-13
CTDSPL	1.02799e-17	-0.345904	0.026	0.237	4.61884e-13
LGALS3	1.03681e-17	-0.294733	0.074	0.355	4.6585e-13
FMOD	1.0519e-17	-0.476675	0.002	0.168	4.72628e-13
SUN2	1.06776e-17	-0.331325	0.04	0.272	4.79754e-13
SVIL	1.0893e-17	-0.519296	0.005	0.176	4.89433e-13
TMEM248	1.10617e-17	-0.364162	0.033	0.254	4.97015e-13
DMTF1	1.16712e-17	-0.457869	0.012	0.197	5.24398e-13
CBX7	1.17996e-17	-0.390203	0.005	0.176	5.30166e-13
ERGIC1	1.19352e-17	-0.23392	0.051	0.301	5.36262e-13
ZNF83	1.20721e-17	-0.474826	0.021	0.222	5.42413e-13
SIDT2	1.24809e-17	-0.454461	0.009	0.19	5.6078e-13
PLEKHG2	1.3008e-17	-0.377936	0.009	0.19	5.84462e-13
VIMP	1.51412e-17	-0.395257	0.063	0.326	6.80311e-13
PHF3	1.537e-17	-0.307869	0.063	0.326	6.90589e-13
PTAR1	1.62817e-17	-0.360353	0.021	0.222	7.31555e-13
SMARCC2	1.78902e-17	-0.498615	0.026	0.233	8.03825e-13
UTRN	1.84339e-17	-0.446209	0.049	0.29	8.28254e-13
ZNF91	1.85243e-17	-0.31993	0.019	0.215	8.32314e-13
PWWP2A	1.90583e-17	-0.409558	0.026	0.233	8.56309e-13
ARHGEF40	2.05363e-17	-0.450454	0	0.158	9.22716e-13
ARHGEF25	2.05363e-17	-0.472734	0	0.158	9.22716e-13
AR	2.05363e-17	-0.514805	0	0.158	9.22716e-13
TWIST2	2.05363e-17	-0.538232	0	0.158	9.22716e-13
MYO10	2.05363e-17	-0.562501	0	0.158	9.22716e-13
SETBP1	2.05363e-17	-0.623877	0	0.158	9.22716e-13
PTK2	2.17728e-17	-0.363297	0.028	0.24	9.78272e-13
ARF4	2.2725e-17	-0.272277	0.07	0.341	1.02106e-12
CTNNA1	2.28277e-17	-0.231279	0.079	0.362	1.02567e-12
CYB5R3	2.29009e-17	-0.326853	0.049	0.29	1.02896e-12
ITSN1	2.41315e-17	-0.435306	0.002	0.165	1.08425e-12
UNC5B	2.46786e-17	-0.596937	0.002	0.165	1.10883e-12
RAB6A	2.49016e-17	-0.383884	0.014	0.201	1.11885e-12
ELMSAN1	2.54473e-17	-0.526355	0.012	0.194	1.14337e-12
FNDC3A	2.56755e-17	-0.388271	0.023	0.226	1.15362e-12
LMBRD1	2.70178e-17	-0.454322	0.007	0.179	1.21394e-12
DLEU2	2.82403e-17	-0.451005	0.009	0.186	1.26887e-12
SNX18	2.88289e-17	-0.398774	0.009	0.186	1.29531e-12
CDC42EP1	2.90661e-17	-0.398103	0.005	0.172	1.30597e-12
HOOK2	2.90661e-17	-0.407502	0.005	0.172	1.30597e-12
POR	2.94998e-17	-0.360217	0.012	0.194	1.32545e-12
OTUD7B	2.98369e-17	-0.489547	0.009	0.186	1.3406e-12
AGO3	3.00989e-17	-0.408416	0.03	0.244	1.35237e-12
PHC1	3.02497e-17	-0.368468	0.009	0.186	1.35915e-12
ABL1	3.0459e-17	-0.443139	0.007	0.179	1.36855e-12
KDM2A	3.26876e-17	-0.44994	0.028	0.237	1.46869e-12
ANXA1	3.683e-17	-0.452823	0.135	0.47	1.65481e-12
ELL2	3.77895e-17	-0.568842	0.037	0.258	1.69792e-12
MUM1	3.81872e-17	-0.372326	0.04	0.265	1.71579e-12
HERC4	3.85042e-17	-0.40442	0.04	0.265	1.73003e-12
IFNGR2	3.91624e-17	-0.321927	0.035	0.254	1.7596e-12
HP1BP3	3.93367e-17	-0.283935	0.184	0.563	1.76744e-12
PCMTD1	3.96364e-17	-0.299758	0.047	0.283	1.7809e-12
USP16	4.07381e-17	-0.278371	0.067	0.33	1.83041e-12
DHX36	4.18857e-17	-0.256114	0.105	0.412	1.88197e-12
TINAGL1	4.20702e-17	-0.875511	0.014	0.197	1.89026e-12
ERLEC1	4.21257e-17	-0.410328	0.028	0.237	1.89275e-12
CDC42EP3	4.22087e-17	-0.769069	0.014	0.197	1.89648e-12
MCL1	4.22807e-17	-0.473964	0.167	0.52	1.89971e-12
RBM5	4.38283e-17	-0.329357	0.081	0.362	1.96925e-12
WASF2	4.45999e-17	-0.190075	0.163	0.538	2.00392e-12
SLC38A10	4.6395e-17	-0.364577	0.019	0.211	2.08457e-12
PUM1	4.66929e-17	-0.250586	0.07	0.337	2.09796e-12
BRD4	4.67781e-17	-0.178546	0.112	0.43	2.10179e-12
ACSL3	4.87904e-17	-0.324541	0.019	0.211	2.1922e-12
DOCK1	4.96039e-17	-0.4797	0	0.154	2.22875e-12
ACACB	4.96039e-17	-0.593441	0	0.154	2.22875e-12
SCUBE1	4.96039e-17	-0.604365	0	0.154	2.22875e-12
RAB14	5.0094e-17	-0.266597	0.072	0.341	2.25077e-12
ACAP2	5.06939e-17	-0.34246	0.04	0.265	2.27773e-12
WIF1	5.0887e-17	-1.73412	0.002	0.161	2.2864e-12
SEL1L	5.1142e-17	-0.347932	0.026	0.229	2.29786e-12
B4GALT1	5.42904e-17	-0.385183	0.026	0.229	2.43932e-12
MRFAP1	5.50916e-17	-0.129494	0.133	0.477	2.47532e-12
RPN1	5.65395e-17	-0.228737	0.065	0.326	2.54038e-12
HK2	5.90815e-17	-0.515918	0.002	0.161	2.65459e-12
CDC42BPB	5.95237e-17	-0.465426	0.002	0.161	2.67446e-12
TSPAN31	5.96096e-17	-0.440111	0.005	0.168	2.67832e-12
CES1	6.09186e-17	-0.574802	0.005	0.168	2.73713e-12
TXLNA	6.1219e-17	-0.416622	0.012	0.19	2.75063e-12
WTIP	6.13256e-17	-0.448219	0.002	0.161	2.75542e-12
BHLHE40	6.13256e-17	-0.506264	0.002	0.161	2.75542e-12
DSEL	6.13256e-17	-0.5225	0.002	0.161	2.75542e-12
SLCO3A1	6.36219e-17	-0.467038	0.005	0.168	2.85859e-12
ANP32B	6.36926e-17	1.55448	0.495	0.305	2.86177e-12
TMEM173	6.43139e-17	-0.303527	0.033	0.247	2.88969e-12
TGFBI	6.50203e-17	-0.460805	0.012	0.19	2.92143e-12
ATP6AP1	6.50508e-17	-0.269673	0.033	0.247	2.9228e-12
EXT2	6.59783e-17	-0.472043	0.009	0.183	2.96447e-12
TIA1	7.21715e-17	-0.320906	0.042	0.269	3.24274e-12
TNKS1BP1	7.24424e-17	-0.459544	0.007	0.176	3.25491e-12
ARL4C	7.27574e-17	-0.374348	0.056	0.301	3.26906e-12
ARID4B	7.40058e-17	-0.198523	0.091	0.384	3.32515e-12
MON2	7.79994e-17	-0.480988	0.021	0.215	3.50459e-12
SMAD2	7.85252e-17	-0.443906	0.028	0.233	3.52822e-12
YPEL2	8.09393e-17	-0.435487	0.021	0.215	3.63668e-12
STUB1	8.2489e-17	-0.164341	0.081	0.362	3.70631e-12
KMT2C	8.41168e-17	-0.305862	0.074	0.344	3.77945e-12
PLSCR1	8.63775e-17	-0.436981	0.049	0.283	3.88103e-12
MARK3	8.98624e-17	-0.276382	0.06	0.312	4.03761e-12
PGRMC2	9.2334e-17	-0.296461	0.056	0.301	4.14866e-12
KIAA0368	9.29521e-17	-0.472996	0.019	0.208	4.17643e-12
HEXB	1.05879e-16	-0.334067	0.028	0.233	4.75724e-12
CEP350	1.06639e-16	-0.26562	0.053	0.294	4.79141e-12
OS9	1.16888e-16	-0.264147	0.051	0.29	5.25188e-12
NRBP2	1.19552e-16	-0.389927	0	0.151	5.37158e-12
OBSL1	1.19552e-16	-0.469525	0	0.151	5.37158e-12
PTPRK	1.19552e-16	-0.475132	0	0.151	5.37158e-12
MME	1.19552e-16	-0.510191	0	0.151	5.37158e-12
NCAM2	1.19552e-16	-0.513595	0	0.151	5.37158e-12
NINL	1.19552e-16	-0.518626	0	0.151	5.37158e-12
SETX	1.2277e-16	-0.37455	0.047	0.276	5.51616e-12
RNPC3	1.24432e-16	-0.464195	0.023	0.219	5.59086e-12
RBPJ	1.27118e-16	-0.233554	0.067	0.326	5.71153e-12
PNRC1	1.28301e-16	-0.33658	0.24	0.656	5.7647e-12
RBM6	1.28984e-16	-0.412175	0.079	0.348	5.79536e-12
SFRP4	1.31001e-16	-1.48912	0.002	0.158	5.88601e-12
SERPINB6	1.3409e-16	-0.337829	0.033	0.244	6.02479e-12
NPEPPS	1.38916e-16	-0.34376	0.037	0.254	6.24165e-12
CD248	1.39045e-16	-0.477963	0.002	0.158	6.24743e-12
MYOM1	1.39045e-16	-0.492759	0.002	0.158	6.24743e-12
DMPK	1.41131e-16	-0.510124	0.002	0.158	6.34116e-12
MBNL2	1.41658e-16	-0.483851	0.009	0.179	6.36482e-12
CRTAP	1.43677e-16	-0.362571	0.03	0.237	6.45554e-12
APOL1	1.47576e-16	-0.44695	0.002	0.158	6.63072e-12
RNF13	1.51632e-16	-0.331841	0.014	0.194	6.81296e-12
ZMAT3	1.5691e-16	-0.49639	0.007	0.172	7.05013e-12
NAV1	1.62402e-16	-0.549162	0.009	0.179	7.29689e-12
ABCA5	1.6338e-16	-0.369893	0.012	0.186	7.34081e-12
CCDC107	1.64471e-16	-0.386188	0.012	0.186	7.38985e-12
C1orf54	1.66897e-16	-0.420578	0.009	0.179	7.49885e-12
ZNF358	1.69486e-16	-0.416257	0.007	0.172	7.61518e-12
VEGFB	1.74696e-16	-0.345211	0.03	0.237	7.84927e-12
ZBTB4	1.7506e-16	-0.389533	0.009	0.179	7.86561e-12
MDM4	1.94053e-16	-0.269772	0.109	0.412	8.719e-12
PDIA3	1.98634e-16	-0.170599	0.186	0.573	8.92484e-12
PAPSS1	2.05039e-16	-0.342926	0.028	0.229	9.21262e-12
KMT5B	2.10102e-16	-0.3115	0.021	0.211	9.44011e-12
PAFAH1B1	2.29991e-16	-0.317497	0.058	0.301	1.03337e-11
NCSTN	2.32506e-16	-0.444517	0.016	0.197	1.04467e-11
NGFRAP1	2.38976e-16	-0.176108	0.086	0.362	1.07374e-11
MIA3	2.42979e-16	-0.2456	0.047	0.276	1.09173e-11
ZNF302	2.43152e-16	-0.401135	0.019	0.204	1.09251e-11
USP11	2.76123e-16	-0.416678	0.016	0.197	1.24065e-11
ARHGAP6	2.87509e-16	-0.427501	0	0.147	1.29181e-11
SMOC1	2.87509e-16	-0.443283	0	0.147	1.29181e-11
PDE1A	2.87509e-16	-0.525865	0	0.147	1.29181e-11
SLIT2	2.87509e-16	-0.5835	0	0.147	1.29181e-11
DCLK1	2.87509e-16	-0.632808	0	0.147	1.29181e-11
EPM2AIP1	3.00133e-16	-0.39779	0.03	0.233	1.34853e-11
FNBP4	3.06075e-16	-0.256178	0.114	0.419	1.37522e-11
CIRBP	3.24108e-16	-0.300132	0.291	0.763	1.45625e-11
PHLDA1	3.26535e-16	-0.828887	0.002	0.154	1.46715e-11
NRXN2	3.31424e-16	-0.506819	0.002	0.154	1.48912e-11
TLE4	3.32714e-16	-0.389004	0.03	0.233	1.49492e-11
KDELC2	3.35636e-16	-0.373759	0.014	0.19	1.50805e-11
LOX	3.42536e-16	-0.602785	0.005	0.161	1.53905e-11
C9orf3	3.4397e-16	-0.450282	0.002	0.154	1.54549e-11
SLPI	3.48827e-16	-0.786467	0.007	0.168	1.56731e-11
CD200	3.49118e-16	-0.519941	0.002	0.154	1.56862e-11
MPDZ	3.5172e-16	-0.370369	0.002	0.154	1.58031e-11
FAT1	3.5172e-16	-0.539425	0.002	0.154	1.58031e-11
S100A16	3.54342e-16	-0.367616	0.002	0.154	1.59209e-11
ICK	3.54342e-16	-0.388384	0.002	0.154	1.59209e-11
PEAR1	3.54342e-16	-0.433848	0.002	0.154	1.59209e-11
NSMF	3.54342e-16	-0.457888	0.002	0.154	1.59209e-11
APOL4	3.54342e-16	-0.53898	0.002	0.154	1.59209e-11
SMURF2	3.56226e-16	-0.530514	0.007	0.168	1.60056e-11
ANKRD10	3.57008e-16	-0.372866	0.035	0.244	1.60407e-11
CTSZ	3.59575e-16	-0.189488	0.053	0.29	1.61561e-11
CTSB	3.62105e-16	-0.276812	0.065	0.315	1.62697e-11
SPRED1	3.62388e-16	-0.44604	0.009	0.176	1.62824e-11
GPBP1	3.64953e-16	-0.125692	0.119	0.434	1.63977e-11
HOXB2	3.67355e-16	-0.387952	0.009	0.176	1.65056e-11
MIR22HG	3.74931e-16	-0.3844	0.009	0.176	1.6846e-11
TM9SF3	3.75697e-16	-0.151454	0.116	0.43	1.68804e-11
POLK	3.76146e-16	-0.363958	0.023	0.215	1.69006e-11
COLEC12	3.84343e-16	-0.655179	0.005	0.161	1.72689e-11
SENP6	3.853e-16	-0.212742	0.079	0.348	1.73119e-11
KLF7	3.87399e-16	-0.362391	0.007	0.168	1.74062e-11
SLC1A3	3.95557e-16	-0.584283	0.005	0.161	1.77728e-11
NT5C3B	3.9841e-16	-0.363363	0.005	0.161	1.7901e-11
GABBR1	4.01283e-16	-0.432113	0.005	0.161	1.803e-11
NEDD9	4.01284e-16	-0.448105	0.005	0.161	1.80301e-11
SMYD4	4.09659e-16	-0.417037	0.007	0.168	1.84064e-11
BRD2	4.11651e-16	-0.296326	0.098	0.384	1.84959e-11
TMEM245	4.12482e-16	-0.349825	0.035	0.244	1.85332e-11
HNRNPUL1	4.20143e-16	-0.290455	0.095	0.38	1.88774e-11
PCF11	4.36978e-16	-0.331999	0.058	0.297	1.96338e-11
MXI1	4.4264e-16	-0.299497	0.03	0.233	1.98883e-11
S100A9	4.55632e-16	1.68794	0.537	0.358	2.0472e-11
AK3	4.67136e-16	-0.285209	0.04	0.254	2.09889e-11
RSF1	4.70114e-16	-0.202748	0.07	0.326	2.11227e-11
VEZF1	5.29423e-16	-0.304273	0.028	0.226	2.37875e-11
44446	5.53294e-16	-0.309796	0.221	0.62	2.486e-11
NPC2	5.73562e-16	-0.223032	0.133	0.455	2.57707e-11
HM13	5.88587e-16	-0.259655	0.044	0.265	2.64458e-11
RAB11B	6.01085e-16	-0.244063	0.044	0.265	2.70074e-11
TTC17	6.23571e-16	-0.307834	0.037	0.247	2.80177e-11
GSTM3	6.28027e-16	1.67011	0.388	0.158	2.82179e-11
ATP2B1	6.537e-16	-0.364055	0.026	0.219	2.93714e-11
ADARB1	6.5754e-16	-0.577721	0.021	0.204	2.95439e-11
CABIN1	6.80468e-16	-0.351792	0.016	0.194	3.05741e-11
MEX3D	6.89937e-16	-0.335737	0	0.143	3.09996e-11
CYP4V2	6.89937e-16	-0.393478	0	0.143	3.09996e-11
AFAP1	6.89937e-16	-0.41859	0	0.143	3.09996e-11
FBXO17	6.89937e-16	-0.420137	0	0.143	3.09996e-11
ANGPTL2	6.89937e-16	-0.440552	0	0.143	3.09996e-11
RHBDF1	6.89937e-16	-0.44736	0	0.143	3.09996e-11
DYNC1I1	6.89937e-16	-0.470751	0	0.143	3.09996e-11
CD4	6.89937e-16	-0.505117	0	0.143	3.09996e-11
PDE1C	6.89937e-16	-0.51327	0	0.143	3.09996e-11
KLF6	7.12553e-16	-0.542543	0.167	0.502	3.20157e-11
YPEL5	7.49622e-16	-0.123022	0.072	0.33	3.36813e-11
ARL5A	8.00073e-16	-0.182726	0.072	0.33	3.59481e-11
INPPL1	8.48215e-16	-0.325998	0.023	0.211	3.81111e-11
DIP2C	8.4893e-16	-0.45386	0.002	0.151	3.81433e-11
TSPAN14	8.58387e-16	-0.380031	0.023	0.211	3.85682e-11
PLEKHA1	9.31104e-16	-0.439711	0.005	0.158	4.18355e-11
FOXO1	9.40687e-16	-0.470693	0.007	0.165	4.2266e-11
PRKAR2A	9.57276e-16	-0.318661	0.028	0.222	4.30114e-11
CCNG2	9.75488e-16	-0.327449	0.009	0.172	4.38297e-11
RP11-983P16.4	9.87645e-16	-0.383773	0.007	0.165	4.43759e-11
TMEM263	1.00148e-15	-0.329568	0.007	0.165	4.49975e-11
RAB7A	1.06044e-15	-0.156887	0.077	0.337	4.76467e-11
EIF4A2	1.06779e-15	-0.169014	0.226	0.645	4.79769e-11
CGGBP1	1.07491e-15	-0.363308	0.042	0.254	4.82968e-11
SNRNP70	1.07669e-15	-0.270223	0.149	0.484	4.83768e-11
TMEM55A	1.11606e-15	-0.300556	0.021	0.204	5.01455e-11
UBE2C	1.12821e-15	1.49289	0.265	0.036	5.06915e-11
SNTB2	1.21333e-15	-0.418404	0.019	0.197	5.45163e-11
BAZ2B	1.22282e-15	-0.30351	0.051	0.28	5.49427e-11
TMF1	1.24496e-15	-0.271664	0.04	0.251	5.59371e-11
EPDR1	1.40596e-15	-0.349045	0.056	0.287	6.31711e-11
RB1CC1	1.41858e-15	-0.197121	0.067	0.315	6.37382e-11
GANAB	1.53515e-15	-0.267749	0.049	0.272	6.89759e-11
BIRC6	1.55849e-15	-0.189956	0.067	0.315	7.00243e-11
SEC14L1	1.59791e-15	-0.435924	0.035	0.237	7.17958e-11
MYOF	1.65212e-15	-0.389957	0	0.14	7.42313e-11
PXDC1	1.65212e-15	-0.40819	0	0.14	7.42313e-11
ALDH2	1.66323e-15	-0.250236	0.023	0.208	7.47304e-11
THRA	1.72177e-15	-0.231251	0.051	0.276	7.73609e-11
PIEZO1	1.73529e-15	-0.466456	0.012	0.176	7.79683e-11
DENND5A	1.88466e-15	-0.565628	0.002	0.147	8.46797e-11
PLOD2	1.88866e-15	-0.535746	0.007	0.161	8.48595e-11
DCTN6	1.89425e-15	-0.232291	0.037	0.244	8.51106e-11
EDNRA	1.91277e-15	-0.653962	0.002	0.147	8.59429e-11
DDAH2	1.99442e-15	-0.279778	0.042	0.254	8.96113e-11
SULF1	1.99961e-15	-0.551961	0.002	0.147	8.98447e-11
MAGT1	2.0109e-15	-0.342353	0.023	0.208	9.0352e-11
ACVR1B	2.01446e-15	-0.385703	0.002	0.147	9.05117e-11
CORO6	2.01446e-15	-0.535704	0.002	0.147	9.05117e-11
TBX2	2.01446e-15	-0.718889	0.002	0.147	9.05117e-11
PREX2	2.02941e-15	-0.429072	0.002	0.147	9.11836e-11
TBCB	2.12985e-15	-0.197394	0.042	0.254	9.56963e-11
RNF146	2.18494e-15	-0.344643	0.012	0.176	9.81716e-11
NIN	2.18812e-15	-0.311804	0.04	0.247	9.83146e-11
AMOTL1	2.20254e-15	-0.383089	0.005	0.154	9.89622e-11
MAP1A	2.23426e-15	-0.403639	0.005	0.154	1.00388e-10
NABP1	2.27069e-15	-0.401134	0.009	0.168	1.02024e-10
IARS2	2.27701e-15	-0.277397	0.023	0.208	1.02308e-10
KCTD15	2.2827e-15	-0.31938	0.005	0.154	1.02564e-10
TTC28	2.31006e-15	-0.398553	0.007	0.161	1.03793e-10
LITAF	2.32019e-15	-0.259183	0.04	0.247	1.04249e-10
RGL2	2.34232e-15	-0.363525	0.007	0.161	1.05243e-10
CXorf23	2.35862e-15	-0.390267	0.007	0.161	1.05975e-10
RAB21	2.399e-15	-0.201835	0.056	0.287	1.07789e-10
DAZAP2	2.45219e-15	-0.133903	0.081	0.344	1.10179e-10
ARHGAP1	2.56709e-15	-0.259915	0.021	0.201	1.15342e-10
COX4I1	2.61075e-15	1.17875	0.579	0.509	1.17303e-10
TYMP	2.65581e-15	-0.283214	0.049	0.269	1.19328e-10
WAC	2.70206e-15	-0.287364	0.063	0.301	1.21406e-10
BRI3	2.86776e-15	-0.182603	0.093	0.369	1.28851e-10
SERBP1	2.88455e-15	1.32283	0.544	0.437	1.29606e-10
YWHAZ	2.97586e-15	-0.114271	0.153	0.495	1.33708e-10
MYO9A	2.99889e-15	-0.492845	0.035	0.233	1.34743e-10
UNC50	3.03935e-15	-0.295991	0.033	0.229	1.36561e-10
NUFIP2	3.30262e-15	-0.217518	0.058	0.29	1.4839e-10
HNRNPH3	3.51846e-15	-0.145618	0.14	0.462	1.58088e-10
NEMF	3.52946e-15	-0.197725	0.077	0.33	1.58582e-10
SARAF	3.56216e-15	-0.114718	0.191	0.573	1.60051e-10
BTBD7	3.64584e-15	-0.353981	0.03	0.222	1.63811e-10
TYMS	3.84388e-15	1.50252	0.284	0.057	1.72709e-10
SP1	3.92409e-15	-0.411863	0.014	0.179	1.76313e-10
SNTA1	3.94779e-15	-0.357633	0	0.136	1.77378e-10
GPR153	3.94779e-15	-0.372934	0	0.136	1.77378e-10
DPYSL3	3.94779e-15	-0.41013	0	0.136	1.77378e-10
ZFYVE16	4.05175e-15	-0.392724	0.014	0.179	1.82049e-10
YIPF6	4.05616e-15	-0.256232	0.03	0.222	1.82247e-10
PPP1R12C	4.37508e-15	-0.328502	0.014	0.179	1.96577e-10
PHC2	4.38402e-15	-0.213367	0.056	0.283	1.96979e-10
NAB1	4.42585e-15	-0.39204	0.012	0.172	1.98858e-10
CD164	4.54125e-15	-0.210668	0.17	0.52	2.04043e-10
CMTM6	4.64415e-15	-0.15397	0.065	0.305	2.08666e-10
ZYG11B	4.79226e-15	-0.429995	0.007	0.158	2.15321e-10
FAM63B	4.79892e-15	-0.444621	0.021	0.197	2.1562e-10
ALDH7A1	4.80531e-15	-0.33839	0.002	0.143	2.15907e-10
PDIA4	4.807e-15	-0.17233	0.051	0.272	2.15983e-10
SMARCE1	4.81545e-15	-0.111672	0.079	0.337	2.16363e-10
HS6ST1	4.84091e-15	-0.403918	0.002	0.143	2.17507e-10
SLC5A3	4.95469e-15	-0.500237	0.047	0.258	2.22619e-10
NR1D2	4.975e-15	-0.38109	0.021	0.197	2.23532e-10
ZDHHC14	5.0959e-15	-0.417121	0.021	0.197	2.28964e-10
TWSG1	5.13241e-15	-0.388539	0.009	0.165	2.30605e-10
HIST1H1B	5.17462e-15	1.37571	0.209	0.007	2.32501e-10
CA2	5.23426e-15	1.42902	0.351	0.111	2.3518e-10
ATP6V0E1	5.25708e-15	-0.146148	0.151	0.487	2.36206e-10
MLEC	5.35153e-15	-0.242164	0.079	0.333	2.4045e-10
ITSN2	5.38871e-15	-0.261666	0.049	0.265	2.4212e-10
ANPEP	5.42555e-15	-0.391035	0.005	0.151	2.43775e-10
TULP3	5.42557e-15	-0.342018	0.005	0.151	2.43776e-10
44447	5.61853e-15	-0.315017	0.007	0.158	2.52446e-10
P4HTM	5.65747e-15	-0.306042	0.007	0.158	2.54196e-10
C5orf24	5.86341e-15	-0.273883	0.04	0.244	2.63449e-10
MGMT	6.0534e-15	-0.177041	0.077	0.326	2.71985e-10
PABPN1	6.27904e-15	-0.130861	0.088	0.355	2.82123e-10
COMT	6.52762e-15	-0.128036	0.088	0.355	2.93292e-10
KAT2A	6.56063e-15	-0.354698	0.019	0.19	2.94776e-10
WHSC1L1	6.73738e-15	-0.24542	0.091	0.355	3.02717e-10
ATHL1	6.76123e-15	-0.306535	0.028	0.215	3.03789e-10
EIF4G2	6.7825e-15	-0.231171	0.198	0.57	3.04744e-10
ZFC3H1	6.79145e-15	-0.353283	0.026	0.208	3.05147e-10
BDH2	6.84721e-15	-0.367624	0.019	0.19	3.07652e-10
SQSTM1	6.85155e-15	-0.199868	0.093	0.362	3.07847e-10
FAM13A	6.91943e-15	-0.410103	0.037	0.237	3.10897e-10
PUM2	7.07994e-15	-0.318075	0.033	0.226	3.18109e-10
CEP290	7.18911e-15	-0.448278	0.03	0.219	3.23014e-10
VPS13C	7.24101e-15	-0.277746	0.037	0.237	3.25346e-10
ETS1	7.54324e-15	-0.35803	0.047	0.258	3.38925e-10
RP11-138A9.1	8.52652e-15	-0.386283	0.016	0.183	3.83105e-10
PHACTR2	8.61208e-15	-0.274804	0.037	0.237	3.86949e-10
LCAT	9.41362e-15	-0.52685	0	0.133	4.22963e-10
RP11-834C11.4	9.41366e-15	-0.32365	0	0.133	4.22965e-10
RASSF8-AS1	9.41366e-15	-0.344673	0	0.133	4.22965e-10
RAPH1	9.41366e-15	-0.378897	0	0.133	4.22965e-10
FMNL2	9.41366e-15	-0.393832	0	0.133	4.22965e-10
PHLDB2	9.41366e-15	-0.44034	0	0.133	4.22965e-10
ATP1A2	9.41366e-15	-0.4463	0	0.133	4.22965e-10
FAM127B	9.53536e-15	-0.321418	0.023	0.201	4.28433e-10
RP11-553L6.5	9.70551e-15	-0.369312	0.014	0.176	4.36078e-10
MAN2C1	9.76149e-15	-0.382133	0.023	0.201	4.38593e-10
KIF1B	1.00659e-14	-0.380368	0.012	0.168	4.52272e-10
FKBP7	1.08859e-14	-0.404267	0.012	0.168	4.89116e-10
ZNF518A	1.0962e-14	-0.377134	0.028	0.211	4.92535e-10
INAFM1	1.10288e-14	-0.301163	0.012	0.168	4.95537e-10
IGF1	1.12707e-14	-0.635868	0.002	0.14	5.06403e-10
TWF1	1.1354e-14	-0.327256	0.002	0.14	5.10148e-10
CSRNP3	1.1354e-14	-0.399069	0.002	0.14	5.10148e-10
SPATA6	1.15226e-14	-0.436456	0.002	0.14	5.1772e-10
ZIC1	1.15226e-14	-0.448196	0.002	0.14	5.1772e-10
EDIL3	1.15226e-14	-0.4674	0.002	0.14	5.1772e-10
ZBED1	1.17905e-14	-0.328099	0.021	0.194	5.29759e-10
FAM168A	1.18136e-14	-0.384545	0.005	0.147	5.30799e-10
PKD2	1.18879e-14	-0.3634	0.009	0.161	5.34135e-10
DGKH	1.22105e-14	-0.422009	0.009	0.161	5.48628e-10
FAS	1.22916e-14	-0.30801	0.007	0.154	5.52273e-10
LGMN	1.23288e-14	-0.34944	0.005	0.147	5.53945e-10
C20orf194	1.23288e-14	-0.459878	0.005	0.147	5.53946e-10
TAX1BP3	1.2375e-14	-0.350301	0.009	0.161	5.5602e-10
GPRC5C	1.25054e-14	-0.53089	0.005	0.147	5.61881e-10
PCSK5	1.25946e-14	-0.489866	0.005	0.147	5.6589e-10
CYTH3	1.26845e-14	-0.400483	0.005	0.147	5.69927e-10
COPS7A	1.28661e-14	-0.271111	0.005	0.147	5.78086e-10
UQCRH	1.29633e-14	1.31536	0.521	0.394	5.82454e-10
ANXA11	1.29996e-14	-0.306089	0.056	0.276	5.84084e-10
EIF2AK2	1.33285e-14	-0.245195	0.04	0.24	5.98863e-10
ATP1B3	1.36408e-14	-0.574992	0.06	0.283	6.12896e-10
REV3L	1.38779e-14	-0.278182	0.044	0.251	6.23546e-10
PCSK7	1.47713e-14	-0.174282	0.088	0.348	6.63689e-10
RARRES3	1.48797e-14	-0.247089	0.033	0.222	6.68558e-10
KAT6A	1.48797e-14	-0.294567	0.033	0.222	6.68558e-10
TMEM123	1.5423e-14	-0.213522	0.053	0.272	6.92973e-10
AIDA	1.55769e-14	-0.27747	0.037	0.233	6.99885e-10
ZNF148	1.56835e-14	-0.209354	0.044	0.251	7.04677e-10
PHF20L1	1.58832e-14	-0.26527	0.065	0.297	7.13648e-10
MAP7D3	1.63386e-14	-0.261523	0.037	0.233	7.34109e-10
ZSCAN18	1.72563e-14	-0.332027	0.026	0.204	7.75343e-10
UBE3A	1.81882e-14	-0.203148	0.077	0.323	8.17216e-10
SON	2.00128e-14	-0.167482	0.27	0.699	8.99195e-10
ADD1	2.0797e-14	-0.229552	0.074	0.315	9.34429e-10
SNX13	2.16378e-14	-0.256045	0.016	0.179	9.72209e-10
EID1	2.18663e-14	-0.227813	0.253	0.677	9.82477e-10
HERC1	2.20465e-14	-0.322676	0.044	0.247	9.90571e-10
MECP2	2.22417e-14	-0.132006	0.042	0.244	9.99341e-10
ZNF608	2.24008e-14	-0.613157	0	0.129	1.00649e-09
BACE1	2.24009e-14	-0.379298	0	0.129	1.00649e-09
ADAMTS10	2.24009e-14	-0.465182	0	0.129	1.00649e-09
GJC1	2.24009e-14	-0.469261	0	0.129	1.00649e-09
CADM1	2.24009e-14	-0.502473	0	0.129	1.00649e-09
CDK13	2.27526e-14	-0.266625	0.023	0.197	1.0223e-09
INTS3	2.30251e-14	-0.428114	0.014	0.172	1.03454e-09
AFF1	2.35585e-14	-0.384124	0.042	0.24	1.05851e-09
MAGEH1	2.38365e-14	-0.243914	0.023	0.197	1.071e-09
MIB1	2.38365e-14	-0.259084	0.023	0.197	1.071e-09
ATP5G2	2.55741e-14	1.11844	0.595	0.559	1.14907e-09
INTS6	2.5758e-14	-0.332652	0.072	0.308	1.15733e-09
NUDT3	2.61376e-14	-0.172124	0.07	0.305	1.17439e-09
NAB2	2.63802e-14	-0.400652	0.002	0.136	1.18529e-09
INSIG1	2.65132e-14	-0.432986	0.012	0.165	1.19127e-09
PCDH9	2.67424e-14	-0.601964	0.009	0.158	1.20156e-09
RCAN2	2.67711e-14	-0.698556	0.002	0.136	1.20285e-09
ENGASE	2.71015e-14	-0.492539	0.009	0.158	1.2177e-09
PDE5A	2.71676e-14	-0.36907	0.002	0.136	1.22067e-09
DPYD	2.72077e-14	-0.377047	0.007	0.151	1.22247e-09
BBX	2.72611e-14	-0.200768	0.088	0.344	1.22487e-09
ABR	2.73681e-14	-0.399555	0.002	0.136	1.22968e-09
EXT1	2.73681e-14	-0.42952	0.002	0.136	1.22968e-09
ITGA7	2.73681e-14	-0.50265	0.002	0.136	1.22968e-09
IFI44	2.74654e-14	-0.4057	0.009	0.158	1.23405e-09
TRPS1	2.74654e-14	-0.450005	0.009	0.158	1.23405e-09
PHF2	2.82891e-14	-0.333937	0.012	0.165	1.27106e-09
RAN	2.87093e-14	1.43171	0.526	0.419	1.28994e-09
44454	2.88364e-14	-0.159845	0.147	0.466	1.29565e-09
COL4A2	2.89697e-14	-0.352927	0.009	0.158	1.30164e-09
WBP1L	2.90112e-14	-0.268273	0.021	0.19	1.3035e-09
ZNF280D	2.9099e-14	-0.31838	0.042	0.24	1.30745e-09
CDK5RAP3	2.95319e-14	-0.281499	0.051	0.262	1.3269e-09
UBN2	2.97064e-14	-0.321488	0.021	0.19	1.33474e-09
TTC3	2.99689e-14	-0.213602	0.144	0.455	1.34653e-09
MANBAL	3.00125e-14	-0.323827	0.005	0.143	1.34849e-09
CRELD1	3.01598e-14	-0.369616	0.007	0.151	1.35511e-09
PHLDA3	3.04409e-14	-0.339329	0.005	0.143	1.36774e-09
PARP10	3.07869e-14	-0.392292	0.007	0.151	1.38329e-09
RDH11	3.16068e-14	-0.205515	0.044	0.247	1.42012e-09
AKAP13	3.16168e-14	-0.156804	0.081	0.33	1.42057e-09
NUB1	3.20248e-14	-0.282946	0.033	0.219	1.43891e-09
SELT	3.26177e-14	-0.14869	0.07	0.305	1.46554e-09
TNRC6B	3.27678e-14	-0.149126	0.135	0.441	1.47229e-09
TMX1	3.34757e-14	-0.314894	0.056	0.272	1.5041e-09
BST2	3.34985e-14	-0.195011	0.093	0.355	1.50512e-09
FOXN3	3.53686e-14	-0.30192	0.053	0.265	1.58914e-09
KPNA6	3.64741e-14	-0.255724	0.033	0.219	1.63882e-09
TMEM179B	3.69867e-14	-0.261462	0.037	0.229	1.66185e-09
BTG3	3.82497e-14	-0.371287	0.06	0.28	1.7186e-09
EML4	3.8586e-14	-0.277756	0.042	0.24	1.73371e-09
ARID1B	3.88629e-14	-0.350387	0.03	0.211	1.74615e-09
SEC62	3.95818e-14	-0.215969	0.186	0.538	1.77845e-09
LINC00667	3.99398e-14	-0.388189	0.016	0.176	1.79453e-09
CREBZF	4.09622e-14	-0.228811	0.026	0.201	1.84047e-09
IGF1R	4.31095e-14	-0.50477	0.014	0.168	1.93695e-09
ID2	4.63962e-14	-0.328901	0.072	0.305	2.08463e-09
CYFIP1	4.65046e-14	-0.323234	0.014	0.168	2.0895e-09
HGSNAT	4.70489e-14	-0.345976	0.023	0.194	2.11396e-09
ELF2	4.71265e-14	-0.114706	0.072	0.308	2.11744e-09
UBE2R2	4.80202e-14	-0.110735	0.07	0.305	2.1576e-09
TMEM147	4.85249e-14	-0.20458	0.053	0.265	2.18027e-09
TP53I13	4.89434e-14	-0.246249	0.016	0.176	2.19908e-09
AKT2	4.9847e-14	-0.355428	0.014	0.168	2.23967e-09
ANXA4	4.98521e-14	-0.299837	0.023	0.194	2.23991e-09
UBR5	5.2341e-14	-0.290958	0.06	0.28	2.35173e-09
SF3B1	5.30935e-14	-0.157435	0.195	0.556	2.38554e-09
TSPAN18	5.31968e-14	-0.356079	0	0.125	2.39018e-09
CHST3	5.31968e-14	-0.369859	0	0.125	2.39018e-09
EFNA1	5.31968e-14	-0.386004	0	0.125	2.39018e-09
C11orf95	5.31968e-14	-0.394216	0	0.125	2.39018e-09
CDC42EP5	5.31968e-14	-0.399403	0	0.125	2.39018e-09
SLC27A1	5.31968e-14	-0.404259	0	0.125	2.39018e-09
PDLIM4	5.31968e-14	-0.405253	0	0.125	2.39018e-09
SEMA6D	5.31968e-14	-0.495526	0	0.125	2.39018e-09
LINC00640	5.31968e-14	-0.663538	0	0.125	2.39018e-09
IGF2BP2	5.35175e-14	-0.355902	0.047	0.247	2.4046e-09
SS18	5.46823e-14	-0.223206	0.023	0.194	2.45693e-09
FAM126B	5.48342e-14	-0.397465	0.021	0.186	2.46375e-09
SSR1	5.4905e-14	-0.217616	0.065	0.29	2.46694e-09
ZMYM2	5.51168e-14	-0.185533	0.049	0.254	2.47645e-09
PPP1R10	5.53556e-14	-0.345583	0.06	0.28	2.48718e-09
TSEN34	5.56379e-14	-0.178866	0.023	0.194	2.49987e-09
DDX42	5.71106e-14	-0.253895	0.044	0.244	2.56604e-09
GABPB2	5.75408e-14	-0.256349	0.04	0.233	2.58537e-09
ZDHHC17	5.767e-14	-0.387539	0.012	0.161	2.59117e-09
GNS	5.79807e-14	-0.171442	0.014	0.168	2.60513e-09
ALDH6A1	5.95546e-14	-0.283413	0.021	0.186	2.67585e-09
SRGAP1	5.95634e-14	-0.431983	0.012	0.161	2.67624e-09
CTDSP1	5.96312e-14	-0.201374	0.035	0.222	2.67929e-09
ALDH9A1	6.00264e-14	-0.31079	0.042	0.237	2.69704e-09
BHLHE41	6.02766e-14	-0.419072	0.002	0.133	2.70829e-09
B4GAT1	6.36876e-14	-0.420447	0.002	0.133	2.86155e-09
MICALL2	6.37157e-14	-0.375721	0.009	0.154	2.86281e-09
VSTM4	6.39221e-14	-0.373985	0.002	0.133	2.87208e-09
LATS1	6.39234e-14	-0.41587	0.007	0.147	2.87214e-09
GALNT1	6.42548e-14	-0.24478	0.06	0.28	2.88703e-09
PDE4D	6.43626e-14	-0.533844	0.007	0.147	2.89187e-09
SMTN	6.43927e-14	-0.33405	0.002	0.133	2.89323e-09
IRS1	6.43927e-14	-0.375135	0.002	0.133	2.89323e-09
FHOD1	6.43927e-14	-0.378497	0.002	0.133	2.89323e-09
TBC1D17	6.48668e-14	-0.285798	0.002	0.133	2.91453e-09
STON1	6.48668e-14	-0.318729	0.002	0.133	2.91453e-09
KLHL24	6.50557e-14	-0.313937	0.021	0.186	2.92302e-09
ARPC5	6.61171e-14	-0.120375	0.105	0.376	2.97071e-09
RNF170	6.71902e-14	-0.338223	0.009	0.154	3.01892e-09
ADAMTS2	6.74301e-14	-0.435931	0.005	0.14	3.0297e-09
GALNT11	6.7791e-14	-0.293907	0.021	0.186	3.04592e-09
PTS	6.79453e-14	-0.423804	0.019	0.179	3.05285e-09
CD40	6.99176e-14	-0.314218	0.009	0.154	3.14147e-09
CRIP2	7.13219e-14	-0.372455	0.009	0.154	3.20456e-09
UBE2G2	7.15055e-14	-0.209537	0.06	0.28	3.21282e-09
MAP3K7	7.18067e-14	-0.340247	0.007	0.147	3.22635e-09
RP11-356J5.12	7.18589e-14	-0.405601	0.005	0.14	3.22869e-09
SYNE3	7.30437e-14	-0.317518	0.007	0.147	3.28192e-09
SEPN1	7.32938e-14	-0.2686	0.007	0.147	3.29316e-09
LINC01116	7.32938e-14	-0.294838	0.007	0.147	3.29316e-09
GOLGA2	7.35078e-14	-0.285746	0.037	0.226	3.30278e-09
MDM2	7.4359e-14	-0.270174	0.042	0.237	3.34102e-09
EI24	7.45344e-14	-0.11404	0.065	0.29	3.34891e-09
HCFC1R1	7.4698e-14	-0.342322	0.03	0.208	3.35625e-09
RIMKLB	8.23501e-14	-0.254316	0.019	0.179	3.70007e-09
HBP1	8.24609e-14	-0.306313	0.037	0.226	3.70505e-09
HIPK1	8.5479e-14	-0.270147	0.026	0.197	3.84066e-09
IFNAR1	8.89279e-14	-0.267983	0.026	0.197	3.99562e-09
AKAP1	9.00226e-14	-0.460102	0.023	0.19	4.04481e-09
TMEM131	9.0163e-14	-0.361029	0.016	0.172	4.05111e-09
UBQLN2	9.17308e-14	-0.294855	0.019	0.179	4.12156e-09
ZNF397	9.35439e-14	-0.398614	0.016	0.172	4.20302e-09
NUMB	9.36891e-14	-0.305533	0.035	0.219	4.20954e-09
SNX9	9.5365e-14	-0.30823	0.023	0.19	4.28485e-09
WDR1	9.77848e-14	-0.203	0.063	0.283	4.39357e-09
AP3D1	1.04265e-13	-0.19887	0.03	0.208	4.68471e-09
ZC3H13	1.08702e-13	-0.10691	0.086	0.333	4.88411e-09
HIPK3	1.15302e-13	-0.246668	0.023	0.19	5.18065e-09
PLEKHH3	1.16657e-13	-0.363203	0.028	0.201	5.24151e-09
BIRC5	1.19739e-13	1.37029	0.191	0.007	5.37998e-09
C5orf42	1.21948e-13	-0.359714	0.028	0.201	5.47926e-09
BCAR1	1.26075e-13	-0.305472	0	0.122	5.6647e-09
MCC	1.26075e-13	-0.364403	0	0.122	5.6647e-09
ASPA	1.26075e-13	-0.376396	0	0.122	5.6647e-09
BMPER	1.26075e-13	-0.380558	0	0.122	5.6647e-09
PDGFRL	1.26075e-13	-0.386859	0	0.122	5.6647e-09
SOBP	1.26075e-13	-0.399445	0	0.122	5.6647e-09
CEP112	1.26075e-13	-0.40122	0	0.122	5.6647e-09
CCDC170	1.26075e-13	-0.428911	0	0.122	5.6647e-09
GLT8D2	1.26075e-13	-0.441106	0	0.122	5.6647e-09
BMP1	1.26075e-13	-0.467235	0	0.122	5.6647e-09
CEP126	1.26075e-13	-0.52093	0	0.122	5.6647e-09
IQSEC1	1.26712e-13	-0.295187	0.014	0.165	5.69328e-09
ZMYND11	1.29315e-13	-0.259469	0.021	0.183	5.81027e-09
RAB18	1.29713e-13	-0.167302	0.04	0.229	5.82814e-09
GLUD1	1.34172e-13	-0.137539	0.035	0.219	6.0285e-09
APBB1IP	1.3978e-13	-0.337789	0.033	0.211	6.28044e-09
CSRP1	1.42211e-13	-0.609707	0.049	0.244	6.3897e-09
JDP2	1.42329e-13	-0.340042	0.012	0.158	6.39497e-09
DHRS7	1.45921e-13	-0.196631	0.06	0.276	6.55637e-09
ZNF704	1.4683e-13	-0.439019	0.002	0.129	6.59721e-09
FBLN5	1.53424e-13	-0.577815	0.002	0.129	6.89348e-09
YIPF3	1.55137e-13	-0.134802	0.04	0.229	6.97048e-09
OSBPL5	1.58216e-13	-0.363765	0.007	0.143	7.10878e-09
WIPI1	1.58539e-13	-0.292229	0.009	0.151	7.12332e-09
ARMCX1	1.59971e-13	-0.359743	0.005	0.136	7.18767e-09
RFTN2	1.59971e-13	-0.396251	0.005	0.136	7.18767e-09
ROCK1	1.61254e-13	-0.220975	0.102	0.362	7.24532e-09
SLC9A3R2	1.64816e-13	-0.3995	0.007	0.143	7.40537e-09
GIPC1	1.69247e-13	-0.270377	0.005	0.136	7.60445e-09
CHST15	1.69247e-13	-0.299492	0.005	0.136	7.60445e-09
SCD5	1.69247e-13	-0.362931	0.005	0.136	7.60445e-09
LONRF1	1.69367e-13	-0.347825	0.007	0.143	7.60981e-09
MAPK1	1.74089e-13	-0.338741	0.035	0.215	7.82198e-09
ZNF37A	1.7653e-13	-0.355549	0.019	0.176	7.93166e-09
JKAMP	1.77587e-13	-0.288224	0.019	0.176	7.97915e-09
TMEM165	1.85037e-13	-0.168521	0.095	0.348	8.31389e-09
CHD6	1.88147e-13	-0.188244	0.047	0.244	8.45364e-09
NDUFS5	1.91495e-13	1.33147	0.512	0.394	8.60406e-09
TMED5	1.94697e-13	-0.170452	0.037	0.222	8.74793e-09
TOR1AIP1	1.95362e-13	-0.242522	0.019	0.176	8.7778e-09
ACIN1	1.98507e-13	-0.14806	0.067	0.29	8.91913e-09
GADD45A	2.06049e-13	-0.273156	0.114	0.376	9.25799e-09
FYN	2.08551e-13	-0.203028	0.047	0.244	9.37039e-09
GPBP1L1	2.17687e-13	-0.250959	0.03	0.204	9.78089e-09
PTTG1	2.22636e-13	1.45903	0.212	0.022	1.00033e-08
HMOX2	2.26341e-13	-0.176463	0.026	0.194	1.01697e-08
HSBP1	2.26636e-13	-0.100264	0.112	0.38	1.0183e-08
PURB	2.34232e-13	-0.301155	0.023	0.186	1.05243e-08
PQLC3	2.42131e-13	-0.224903	0.016	0.168	1.08792e-08
MAGEF1	2.45094e-13	-0.18186	0.016	0.168	1.10123e-08
TERF1	2.4722e-13	-0.224812	0.04	0.226	1.11078e-08
FAM208B	2.47999e-13	-0.290615	0.023	0.186	1.11428e-08
TMEM63A	2.5789e-13	-0.346559	0.014	0.161	1.15872e-08
PNPLA8	2.76585e-13	-0.28909	0.028	0.197	1.24272e-08
TROVE2	2.7955e-13	-0.130485	0.063	0.28	1.25604e-08
PRKAG2	2.79665e-13	-0.356958	0.014	0.161	1.25656e-08
XIAP	2.80992e-13	-0.165336	0.044	0.237	1.26252e-08
BOD1	2.83171e-13	-0.238924	0.014	0.161	1.27232e-08
FAM127C	2.98204e-13	-0.269157	0	0.118	1.33986e-08
CRYBG3	2.98204e-13	-0.315751	0	0.118	1.33986e-08
MATN3	2.98204e-13	-0.332318	0	0.118	1.33986e-08
SLC37A3	2.98204e-13	-0.333747	0	0.118	1.33986e-08
NOL3	2.98204e-13	-0.381585	0	0.118	1.33986e-08
SGMS2	2.98204e-13	-0.40117	0	0.118	1.33986e-08
TSKU	2.98204e-13	-0.407317	0	0.118	1.33986e-08
S100B	2.98204e-13	-0.463122	0	0.118	1.33986e-08
BOC	2.98204e-13	-0.469321	0	0.118	1.33986e-08
LINC01268	2.98204e-13	-0.597148	0	0.118	1.33986e-08
PTPRD	2.98204e-13	-0.623262	0	0.118	1.33986e-08
SFRP5	2.98204e-13	-0.690092	0	0.118	1.33986e-08
MOCS2	3.02016e-13	-0.140582	0.035	0.215	1.35699e-08
CPQ	3.05186e-13	-0.127785	0.035	0.215	1.37123e-08
DVL1	3.08003e-13	-0.397051	0.012	0.154	1.38389e-08
CNOT2	3.13978e-13	-0.183295	0.067	0.287	1.41073e-08
DBT	3.18012e-13	-0.386675	0.012	0.154	1.42886e-08
SEC24B	3.20052e-13	-0.283061	0.012	0.154	1.43802e-08
ANKRD36	3.22104e-13	-0.340664	0.012	0.154	1.44725e-08
ANKRD50	3.2417e-13	-0.289831	0.012	0.154	1.45653e-08
KSR1	3.29305e-13	-0.47429	0.002	0.125	1.4796e-08
C9orf47	3.34158e-13	-0.481348	0.002	0.125	1.50141e-08
IL13RA1	3.34694e-13	-0.256964	0.012	0.154	1.50382e-08
FAM73A	3.38998e-13	-0.284093	0.012	0.154	1.52315e-08
KCNMA1	3.4801e-13	-0.435643	0.005	0.133	1.56364e-08
TTLL3	3.51702e-13	-0.321472	0.002	0.125	1.58023e-08
MT1A	3.51702e-13	-0.753717	0.002	0.125	1.58023e-08
CPNE3	3.5604e-13	-0.173148	0.056	0.262	1.59972e-08
UGP2	3.6094e-13	-0.210489	0.058	0.265	1.62174e-08
ADCY6	3.6213e-13	-0.351432	0.002	0.125	1.62709e-08
LINC00685	3.62363e-13	-0.417273	0.007	0.14	1.62813e-08
ZNF117	3.64831e-13	-0.381995	0.007	0.14	1.63922e-08
MRI1	3.7303e-13	-0.348834	0.009	0.147	1.67606e-08
MAP9	3.73031e-13	-0.281018	0.009	0.147	1.67606e-08
NPEPL1	3.74873e-13	-0.328634	0.007	0.14	1.68434e-08
MTSS1L	3.77425e-13	-0.317357	0.007	0.14	1.69581e-08
EGLN1	3.77965e-13	-0.300627	0.009	0.147	1.69823e-08
TRIM4	3.85486e-13	-0.257508	0.009	0.147	1.73203e-08
ZC3H14	3.85728e-13	-0.321277	0.026	0.19	1.73311e-08
GTF2IRD2B	3.92181e-13	-0.367861	0.005	0.133	1.76211e-08
GPD1L	3.93102e-13	-0.338167	0.007	0.14	1.76625e-08
NCK2	3.96237e-13	-0.183989	0.033	0.208	1.78033e-08
TCTN1	3.98468e-13	-0.286747	0.007	0.14	1.79036e-08
SRSF11	4.34356e-13	-0.163717	0.256	0.663	1.9516e-08
TRIP6	4.47718e-13	-0.135717	0.037	0.219	2.01164e-08
CCDC130	4.66398e-13	-0.341032	0.016	0.165	2.09557e-08
TNPO1	4.67312e-13	-0.267475	0.049	0.244	2.09968e-08
ALDH1A1	4.76806e-13	1.36296	0.23	0.036	2.14234e-08
FABP4	4.95281e-13	-0.905445	0.014	0.158	2.22535e-08
WIPF1	5.04178e-13	-0.220485	0.056	0.258	2.26532e-08
IRF2BPL	5.10949e-13	-0.319321	0.023	0.183	2.29574e-08
NIPBL	5.18839e-13	-0.13213	0.081	0.315	2.33119e-08
ADAM17	5.19724e-13	-0.272596	0.023	0.183	2.33517e-08
SKIL	5.20143e-13	-0.271662	0.016	0.165	2.33705e-08
EIF5	5.32519e-13	-0.109824	0.193	0.541	2.39266e-08
FMR1	5.39375e-13	-0.260766	0.016	0.165	2.42347e-08
RNF19A	5.50657e-13	-0.163701	0.053	0.254	2.47416e-08
PBX1	5.69081e-13	-0.21838	0.023	0.183	2.55694e-08
PTGER4	5.69539e-13	-0.334447	0.016	0.165	2.55899e-08
UBL3	5.72991e-13	-0.244187	0.016	0.165	2.5745e-08
BAG3	5.73291e-13	-0.63216	0.021	0.176	2.57586e-08
PPP1R14A	5.97763e-13	-0.362461	0.091	0.326	2.68581e-08
CYP20A1	6.01745e-13	-0.302787	0.047	0.237	2.7037e-08
SPG7	6.07189e-13	-0.28887	0.042	0.226	2.72816e-08
UBE2Z	6.11028e-13	-0.251772	0.028	0.194	2.74541e-08
SCRN2	6.26569e-13	-0.202967	0.023	0.183	2.81524e-08
IST1	6.27935e-13	-0.322816	0.028	0.194	2.82137e-08
FAM101B	6.38886e-13	-0.322613	0.014	0.158	2.87058e-08
SPSB3	6.55794e-13	-0.112589	0.044	0.233	2.94655e-08
ISG15	6.69954e-13	-0.596093	0.03	0.197	3.01017e-08
DGCR2	6.71333e-13	-0.299494	0.014	0.158	3.01637e-08
FOXP1	6.76476e-13	-0.233287	0.109	0.366	3.03948e-08
NXF1	6.77751e-13	-0.254736	0.028	0.194	3.0452e-08
SRGAP2	6.77805e-13	-0.367152	0.012	0.151	3.04545e-08
TLN1	6.91134e-13	-0.181885	0.144	0.437	3.10534e-08
SNX21	7.03958e-13	-0.304406	0	0.115	3.16296e-08
GRAMD3	7.03958e-13	-0.319475	0	0.115	3.16296e-08
ARHGEF10L	7.03958e-13	-0.319803	0	0.115	3.16296e-08
SNX7	7.03958e-13	-0.324318	0	0.115	3.16296e-08
BACE2	7.03958e-13	-0.330535	0	0.115	3.16296e-08
HOXD8	7.03958e-13	-0.339102	0	0.115	3.16296e-08
NPNT	7.03958e-13	-0.351654	0	0.115	3.16296e-08
WWC2	7.03958e-13	-0.356032	0	0.115	3.16296e-08
SH3PXD2B	7.03958e-13	-0.372544	0	0.115	3.16296e-08
NTRK3	7.03958e-13	-0.391752	0	0.115	3.16296e-08
ADAMTS9-AS2	7.03958e-13	-0.39948	0	0.115	3.16296e-08
ABI3BP	7.03958e-13	-0.407344	0	0.115	3.16296e-08
SLC7A10	7.03958e-13	-0.424159	0	0.115	3.16296e-08
GBP1	7.03958e-13	-0.500877	0	0.115	3.16296e-08
AGT	7.03958e-13	-0.629335	0	0.115	3.16296e-08
CLASP1	7.08697e-13	-0.294685	0.012	0.151	3.18425e-08
NRIP1	7.24108e-13	-0.316791	0.037	0.215	3.25349e-08
MAP2K1	7.3517e-13	-0.206036	0.021	0.176	3.30319e-08
DYNLT3	7.50452e-13	-0.29453	0.012	0.151	3.37185e-08
TP53BP1	7.55237e-13	-0.341565	0.012	0.151	3.39336e-08
INO80E	7.5783e-13	-0.337077	0.009	0.143	3.405e-08
ZSWIM8	7.7468e-13	-0.3453	0.012	0.151	3.48072e-08
TGFBR1	7.74682e-13	-0.310112	0.012	0.151	3.48072e-08
PHF1	7.97399e-13	-0.320542	0.026	0.186	3.5828e-08
VPS37A	7.9968e-13	-0.241471	0.012	0.151	3.59304e-08
TP53INP1	8.09139e-13	-0.29554	0.009	0.143	3.63554e-08
EHBP1L1	8.12369e-13	-0.239307	0.049	0.24	3.65005e-08
44257	8.2849e-13	-0.399163	0.002	0.122	3.72249e-08
CPSF7	8.28966e-13	-0.288991	0.026	0.186	3.72463e-08
ITPK1	8.41546e-13	-0.29044	0.009	0.143	3.78115e-08
DIXDC1	8.46806e-13	-0.311827	0.002	0.122	3.80478e-08
MPZL1	8.52267e-13	-0.289452	0.026	0.186	3.82932e-08
MOCS1	8.52999e-13	-0.334746	0.002	0.122	3.83261e-08
GALK2	8.52999e-13	-0.36462	0.002	0.122	3.83261e-08
MRVI1	8.52999e-13	-0.44305	0.002	0.122	3.83261e-08
ATP9A	8.52999e-13	-0.452743	0.002	0.122	3.83261e-08
HDAC5	8.69521e-13	-0.255801	0.009	0.143	3.90685e-08
XRN1	8.81074e-13	-0.213141	0.026	0.186	3.95875e-08
FAM168B	8.83933e-13	-0.315543	0.019	0.168	3.9716e-08
CNIH4	8.89809e-13	-0.277754	0.044	0.229	3.998e-08
TNFSF12	8.92557e-13	-0.24637	0.009	0.143	4.01035e-08
NCOR1	9.00004e-13	-0.153977	0.126	0.401	4.04381e-08
CCND1	9.06807e-13	-0.440496	0.005	0.129	4.07438e-08
CCZ1	9.07706e-13	-0.111843	0.047	0.237	4.07841e-08
ARL3	9.12261e-13	-0.12609	0.042	0.226	4.09888e-08
CDC37L1	9.13177e-13	-0.31609	0.005	0.129	4.103e-08
LATS2	9.26048e-13	-0.343934	0.005	0.129	4.16083e-08
METRN	9.26587e-13	-0.25742	0.019	0.168	4.16325e-08
FGD5-AS1	9.29833e-13	-0.142229	0.047	0.237	4.17783e-08
FAM214A	9.32551e-13	-0.326347	0.005	0.129	4.19004e-08
MLLT1	9.41436e-13	-0.284703	0.007	0.136	4.22997e-08
STRN3	9.46881e-13	-0.377294	0.016	0.161	4.25443e-08
ELK4	9.78746e-13	-0.253771	0.026	0.186	4.3976e-08
ANKRD17	9.9944e-13	-0.169548	0.047	0.237	4.49058e-08
SEC61A1	1.01202e-12	-0.243669	0.03	0.197	4.54712e-08
ZNFX1	1.03614e-12	-0.266275	0.019	0.168	4.6555e-08
LMF2	1.07663e-12	-0.208696	0.044	0.229	4.83739e-08
FBXL3	1.07756e-12	-0.240355	0.04	0.219	4.84161e-08
GGNBP2	1.08359e-12	-0.155373	0.095	0.337	4.86868e-08
CASC4	1.09506e-12	-0.362893	0.023	0.179	4.92022e-08
KANSL1	1.10129e-12	-0.263978	0.035	0.208	4.94819e-08
MAPRE2	1.13463e-12	-0.249711	0.016	0.161	5.09802e-08
CLTC	1.13652e-12	-0.107674	0.116	0.384	5.1065e-08
SYNGR1	1.16617e-12	1.47113	0.321	0.118	5.2397e-08
TMOD3	1.1948e-12	-0.21101	0.049	0.24	5.36833e-08
TMCO1	1.20411e-12	-0.118493	0.084	0.315	5.41019e-08
RNF149	1.20855e-12	-0.226612	0.023	0.179	5.43015e-08
CDKN1B	1.27554e-12	-0.189615	0.035	0.208	5.73114e-08
SCFD1	1.31509e-12	-0.224392	0.051	0.244	5.90882e-08
BAZ1B	1.3494e-12	-0.175193	0.074	0.294	6.06298e-08
44448	1.3814e-12	-0.120787	0.035	0.208	6.20676e-08
PDCD6IP	1.40429e-12	-0.225539	0.051	0.244	6.30963e-08
DLG1	1.44008e-12	-0.212952	0.04	0.219	6.47042e-08
CREB1	1.44123e-12	-0.170327	0.033	0.201	6.47561e-08
MTMR9	1.46914e-12	-0.376073	0.012	0.147	6.60097e-08
EFCAB14	1.47943e-12	-0.252273	0.033	0.201	6.64723e-08
ZC3HAV1	1.53617e-12	-0.198365	0.07	0.283	6.90216e-08
CCNB1	1.54365e-12	1.37651	0.219	0.032	6.93578e-08
SIRT2	1.57927e-12	-0.263916	0.021	0.172	7.09581e-08
GPATCH2L	1.61574e-12	-0.29402	0.042	0.222	7.25969e-08
MED17	1.61591e-12	-0.265323	0.021	0.172	7.26043e-08
MYH11	1.65623e-12	-1.4239	0.014	0.151	7.44159e-08
ZNF423	1.65862e-12	-0.28945	0	0.111	7.45233e-08
PLXNA4	1.65862e-12	-0.326624	0	0.111	7.45233e-08
ADCY9	1.65862e-12	-0.330278	0	0.111	7.45233e-08
ANG	1.65862e-12	-0.362894	0	0.111	7.45233e-08
RNASE4	1.65862e-12	-0.412401	0	0.111	7.45233e-08
ERAP1	1.67813e-12	-0.305169	0.012	0.147	7.54e-08
CAND1	1.68137e-12	-0.144833	0.051	0.244	7.55456e-08
CPEB4	1.70141e-12	-0.219901	0.021	0.172	7.64462e-08
ERBB2IP	1.73317e-12	-0.176118	0.051	0.244	7.7873e-08
ERV3-1	1.80934e-12	-0.433092	0.009	0.14	8.12954e-08
IL10RB	1.81037e-12	-0.242665	0.012	0.147	8.13418e-08
CFAP97	1.82144e-12	-0.169769	0.086	0.315	8.18389e-08
PRKRA	1.84204e-12	-0.137805	0.033	0.201	8.27645e-08
INSR	1.97194e-12	-0.172179	0.065	0.272	8.86011e-08
SEC16A	1.98209e-12	-0.261237	0.009	0.14	8.90573e-08
USP53	1.99066e-12	-0.434166	0.002	0.118	8.94425e-08
PID1	1.99066e-12	-0.455609	0.002	0.118	8.94425e-08
PRCP	1.99216e-12	-0.377956	0.007	0.133	8.95099e-08
PGM1	2.00518e-12	-0.22782	0.002	0.118	9.00949e-08
TIAM2	2.00519e-12	-0.268972	0.002	0.118	9.00952e-08
NFASC	2.00519e-12	-0.380059	0.002	0.118	9.00952e-08
CFL2	2.00805e-12	-0.288986	0.009	0.14	9.02239e-08
RAB11FIP2	2.00805e-12	-0.360452	0.009	0.14	9.02239e-08
NEXN	2.02049e-12	-0.45114	0.005	0.125	9.07825e-08
SOS2	2.03808e-12	-0.279247	0.019	0.165	9.15731e-08
C16orf52	2.04653e-12	-0.263727	0.007	0.133	9.19524e-08
PRKACA	2.0489e-12	-0.328574	0.005	0.125	9.20591e-08
HOXA5	2.06325e-12	-0.41836	0.005	0.125	9.27039e-08
ZNF677	2.09225e-12	-0.351647	0.005	0.125	9.4007e-08
PER1	2.09536e-12	-0.385404	0.049	0.233	9.41468e-08
EXOC7	2.09753e-12	-0.23911	0.049	0.237	9.42439e-08
MICU3	2.15965e-12	-0.258371	0.007	0.133	9.70352e-08
ATF2	2.17347e-12	-0.283746	0.019	0.165	9.76562e-08
ZC3H7B	2.2119e-12	-0.256026	0.019	0.165	9.93828e-08
GOLIM4	2.21965e-12	-0.177485	0.049	0.237	9.97313e-08
CEPT1	2.28534e-12	-0.199421	0.026	0.183	1.02682e-07
ARCN1	2.29078e-12	-0.214466	0.035	0.204	1.02927e-07
BRWD1	2.33766e-12	-0.197118	0.04	0.215	1.05033e-07
RPRD2	2.46776e-12	-0.327058	0.016	0.158	1.10879e-07
ARL2BP	2.51842e-12	-0.166169	0.04	0.215	1.13155e-07
CYTL1	2.5892e-12	1.14708	0.181	0.011	1.16335e-07
FAM172A	2.63558e-12	-0.29668	0.016	0.158	1.18419e-07
ZFAND3	2.68326e-12	-0.248033	0.016	0.158	1.20562e-07
HOXA10	2.76624e-12	-0.22925	0.023	0.176	1.2429e-07
ASAH1	2.77435e-12	-0.102123	0.079	0.301	1.24654e-07
SERF2	2.84056e-12	0.646245	0.728	0.803	1.27629e-07
MAN1A2	2.89323e-12	-0.116549	0.04	0.215	1.29996e-07
ZFYVE21	2.92201e-12	-0.105084	0.04	0.215	1.31289e-07
PACSIN2	2.96986e-12	-0.16294	0.016	0.158	1.33439e-07
MFSD14B	2.99249e-12	-0.220934	0.028	0.186	1.34455e-07
SHISA5	3.0933e-12	-0.221878	0.033	0.197	1.38985e-07
MAVS	3.11095e-12	-0.254025	0.037	0.208	1.39778e-07
TRIP12	3.14183e-12	-0.251942	0.033	0.197	1.41166e-07
NECAB1	3.22048e-12	-0.377068	0.049	0.233	1.44699e-07
SIAH1	3.32282e-12	-0.23903	0.014	0.151	1.49298e-07
LRCH3	3.32282e-12	-0.295281	0.014	0.151	1.49298e-07
CCSER2	3.36219e-12	-0.296312	0.021	0.168	1.51067e-07
GLT8D1	3.40516e-12	-0.217138	0.014	0.151	1.52997e-07
MUT	3.44707e-12	-0.264738	0.014	0.151	1.5488e-07
DNAJB2	3.44707e-12	-0.369932	0.014	0.151	1.5488e-07
SP3	3.45584e-12	-0.181661	0.065	0.269	1.55275e-07
GFPT1	3.48949e-12	-0.184048	0.014	0.151	1.56786e-07
WDR26	3.50313e-12	-0.225344	0.033	0.197	1.57399e-07
STK3	3.51089e-12	-0.238624	0.014	0.151	1.57748e-07
STIM1	3.53242e-12	-0.213498	0.014	0.151	1.58715e-07
TALDO1	3.61479e-12	1.46622	0.4	0.226	1.62416e-07
WDR13	3.62051e-12	-0.231026	0.021	0.168	1.62673e-07
TM2D3	3.653e-12	-0.226751	0.053	0.244	1.64133e-07
VASP	3.67808e-12	-0.25766	0.04	0.211	1.6526e-07
OGT	3.68848e-12	-0.178778	0.065	0.269	1.65727e-07
ZFX	3.70383e-12	-0.246877	0.021	0.168	1.66417e-07
LMNA	3.71381e-12	-0.205169	0.209	0.545	1.66865e-07
ZNF791	3.72496e-12	-0.26903	0.021	0.168	1.67366e-07
RNF115	3.74489e-12	-0.196816	0.072	0.283	1.68262e-07
UBB	3.75591e-12	0.850246	0.644	0.674	1.68757e-07
BRD3	3.76524e-12	-0.260922	0.044	0.222	1.69176e-07
SUMF1	3.76599e-12	-0.279218	0.012	0.143	1.69209e-07
CYHR1	3.769e-12	-0.185398	0.047	0.229	1.69345e-07
MEF2A	3.81799e-12	-0.396369	0.019	0.161	1.71546e-07
USP34	3.84092e-12	-0.198136	0.072	0.283	1.72576e-07
RXRB	3.86195e-12	-0.284827	0.012	0.143	1.73521e-07
RAPGEF1	3.86195e-12	-0.364804	0.012	0.143	1.73521e-07
SDCCAG8	3.89825e-12	-0.255188	0.021	0.168	1.75152e-07
ACVR2A	3.90055e-12	-0.29244	0	0.108	1.75255e-07
KIF7	3.90055e-12	-0.305808	0	0.108	1.75255e-07
NRXN3	3.90055e-12	-0.32154	0	0.108	1.75255e-07
LAMA5	3.90055e-12	-0.325251	0	0.108	1.75255e-07
CACNA2D1	3.90055e-12	-0.325429	0	0.108	1.75255e-07
SMAD9	3.90055e-12	-0.371236	0	0.108	1.75255e-07
USP31	3.90055e-12	-0.397367	0	0.108	1.75255e-07
PRRX2	3.90055e-12	-0.397941	0	0.108	1.75255e-07
MAGI1	3.90055e-12	-0.425143	0	0.108	1.75255e-07
CCDC3	3.90055e-12	-0.653469	0	0.108	1.75255e-07
SCARA5	3.90055e-12	-0.680961	0	0.108	1.75255e-07
NHLRC3	4.0119e-12	-0.283409	0.035	0.201	1.80259e-07
CHKB	4.06113e-12	-0.25337	0.012	0.143	1.8247e-07
AHCYL1	4.0837e-12	-0.170125	0.109	0.358	1.83485e-07
CNOT4	4.10576e-12	-0.221805	0.044	0.222	1.84476e-07
LMO7	4.16917e-12	-0.500424	0.009	0.136	1.87325e-07
ZNF24	4.22751e-12	-0.212964	0.049	0.233	1.89946e-07
MVP	4.39109e-12	-0.321934	0.009	0.136	1.97296e-07
MANF	4.41227e-12	-0.220728	0.026	0.179	1.98248e-07
ZBTB44	4.43639e-12	-0.261038	0.026	0.179	1.99331e-07
PREPL	4.46776e-12	-0.282053	0.019	0.161	2.00741e-07
USP46	4.50636e-12	-0.280221	0.009	0.136	2.02475e-07
SLC25A24	4.53564e-12	-0.280816	0.009	0.136	2.03791e-07
RIN2	4.63656e-12	-0.34904	0.002	0.115	2.08325e-07
ZCCHC14	4.67032e-12	-0.356984	0.002	0.115	2.09842e-07
KIAA1671	4.70432e-12	-0.254872	0.002	0.115	2.1137e-07
PROS1	4.70432e-12	-0.303303	0.002	0.115	2.1137e-07
CRELD2	4.78783e-12	-0.213352	0.026	0.179	2.15122e-07
SLC2A10	4.81184e-12	-0.311768	0.007	0.129	2.16201e-07
SLC39A13	4.81713e-12	-0.329989	0.005	0.122	2.16439e-07
GTF2IRD2	4.84417e-12	-0.287857	0.007	0.129	2.17653e-07
USP47	4.8489e-12	-0.168933	0.056	0.247	2.17866e-07
FAM193B	4.85076e-12	-0.375532	0.005	0.122	2.17949e-07
CEP68	4.90274e-12	-0.250521	0.019	0.161	2.20285e-07
SPOPL	4.90948e-12	-0.312791	0.007	0.129	2.20588e-07
ARHGAP12	4.91869e-12	-0.345848	0.005	0.122	2.21002e-07
PLEKHA4	5.02234e-12	-0.276819	0.005	0.122	2.25659e-07
ZSWIM6	5.05737e-12	-0.266093	0.005	0.122	2.27233e-07
SPPL2B	5.07653e-12	-0.308516	0.007	0.129	2.28094e-07
PINK1	5.09263e-12	-0.220454	0.005	0.122	2.28817e-07
MED13	5.1184e-12	-0.147902	0.056	0.247	2.29975e-07
NME4	5.16081e-12	1.55191	0.372	0.194	2.3188e-07
DHX29	5.23213e-12	-0.11301	0.06	0.258	2.35085e-07
ZNF655	5.3604e-12	-0.16799	0.035	0.201	2.40848e-07
HSPA5	5.39921e-12	-0.181214	0.249	0.606	2.42592e-07
SOX4	5.43956e-12	-0.252113	0.193	0.502	2.44405e-07
OSBPL1A	5.44261e-12	-0.332483	0.028	0.183	2.44542e-07
RPAP2	5.47438e-12	-0.118827	0.03	0.19	2.45969e-07
TSPYL2	5.59708e-12	-0.191999	0.07	0.276	2.51483e-07
WDR82	5.67741e-12	-0.176477	0.04	0.211	2.55092e-07
COPG1	5.74691e-12	-0.310946	0.016	0.154	2.58214e-07
SETD5	5.74748e-12	-0.169483	0.063	0.262	2.5824e-07
ANKRD28	5.77681e-12	-0.27864	0.053	0.24	2.59558e-07
TSPYL1	5.79265e-12	-0.107965	0.056	0.247	2.6027e-07
RSU1	6.21453e-12	-0.112905	0.051	0.237	2.79225e-07
INF2	6.62631e-12	-0.115528	0.016	0.154	2.97727e-07
RBBP6	6.9015e-12	-0.168274	0.065	0.265	3.10091e-07
CLDND1	7.18229e-12	-0.189128	0.028	0.183	3.22708e-07
WDR45	7.2978e-12	-0.189581	0.028	0.183	3.27898e-07
USP9X	7.68516e-12	-0.156545	0.037	0.204	3.45302e-07
ZNF644	7.78537e-12	-0.125913	0.058	0.251	3.49805e-07
UVRAG	7.79074e-12	-0.305528	0.026	0.176	3.50046e-07
PNMT	7.94026e-12	1.14731	0.195	0.022	3.56764e-07
DCAF5	8.00511e-12	-0.315189	0.026	0.176	3.59678e-07
KIAA0355	8.12528e-12	-0.210565	0.021	0.165	3.65077e-07
TM2D2	8.21754e-12	-0.252412	0.021	0.165	3.69222e-07
PPP4R3B	8.50294e-12	-0.242946	0.044	0.219	3.82046e-07
SLC39A7	8.74361e-12	-0.216308	0.021	0.165	3.92859e-07
CNIH1	8.89671e-12	-0.108246	0.072	0.28	3.99738e-07
CIR1	8.89887e-12	-0.164631	0.067	0.269	3.99835e-07
TBC1D9B	8.91567e-12	-0.350362	0.012	0.14	4.0059e-07
NDST1	9.15592e-12	-0.221282	0	0.104	4.11385e-07
RASSF8	9.15592e-12	-0.238117	0	0.104	4.11385e-07
NCKAP5	9.15592e-12	-0.368045	0	0.104	4.11385e-07
COL21A1	9.15592e-12	-0.384521	0	0.104	4.11385e-07
HFE	9.15592e-12	-0.398711	0	0.104	4.11385e-07
THBS2	9.15592e-12	-0.452803	0	0.104	4.11385e-07
DIO3OS	9.15592e-12	-0.468754	0	0.104	4.11385e-07
THSD4	9.15592e-12	-0.541647	0	0.104	4.11385e-07
ENPP1	9.15592e-12	-0.942933	0	0.104	4.11385e-07
SFT2D1	9.39139e-12	-0.102116	0.072	0.28	4.21965e-07
OFD1	9.58763e-12	-0.233726	0.102	0.337	4.30782e-07
UGGT2	9.70464e-12	-0.324139	0.009	0.133	4.36039e-07
DYNC2LI1	9.7285e-12	-0.218117	0.026	0.176	4.37111e-07
BIRC2	9.7771e-12	-0.169557	0.04	0.208	4.39295e-07
WDR11	9.83423e-12	-0.226648	0.026	0.176	4.41862e-07
CENPF	9.92575e-12	1.38593	0.202	0.029	4.45974e-07
IFI35	9.98825e-12	-0.280166	0.019	0.158	4.48782e-07
CYB5B	1.01035e-11	-0.184886	0.026	0.176	4.53961e-07
GUCY1A3	1.01415e-11	-0.478263	0.007	0.125	4.55668e-07
CHD3	1.01421e-11	-0.20158	0.035	0.197	4.55693e-07
LPGAT1	1.02013e-11	-0.132526	0.03	0.186	4.58355e-07
GLIS3	1.02456e-11	-0.320495	0.002	0.111	4.60346e-07
HP	1.02542e-11	-0.86315	0.005	0.118	4.60729e-07
GLTP	1.04599e-11	-0.269105	0.019	0.158	4.69974e-07
PYGL	1.04599e-11	-0.30811	0.019	0.158	4.69974e-07
MYCBP2	1.04778e-11	-0.143467	0.074	0.283	4.70779e-07
CMTM8	1.06209e-11	-0.336065	0.009	0.133	4.77208e-07
GAA	1.06235e-11	-0.387608	0.002	0.111	4.77324e-07
COL4A3BP	1.06628e-11	-0.241034	0.03	0.186	4.79089e-07
GBP2	1.07585e-11	-0.204652	0.009	0.133	4.83392e-07
RAB5B	1.07585e-11	-0.238908	0.009	0.133	4.83392e-07
APOD	1.07784e-11	-1.03473	0.002	0.111	4.84286e-07
POFUT2	1.1015e-11	-0.267171	0.002	0.111	4.94916e-07
RGL1	1.1015e-11	-0.307759	0.002	0.111	4.94916e-07
HDAC7	1.10417e-11	-0.11059	0.044	0.219	4.96114e-07
RP11-382A20.3	1.10802e-11	-0.168053	0.019	0.158	4.97844e-07
FKBP14	1.11346e-11	-0.326957	0.007	0.125	5.00291e-07
PPP2R5E	1.12346e-11	-0.122948	0.067	0.269	5.04784e-07
CCDC50	1.12611e-11	-0.179006	0.03	0.186	5.05973e-07
CREB3L2	1.13441e-11	-0.354115	0.023	0.168	5.097e-07
MESDC2	1.1378e-11	-0.116363	0.067	0.269	5.11226e-07
ARMCX2	1.13785e-11	-0.33162	0.005	0.118	5.11247e-07
ZBTB43	1.14699e-11	-0.31993	0.023	0.168	5.15354e-07
SLC16A4	1.15119e-11	-0.301363	0.007	0.125	5.17243e-07
KIF1BP	1.16663e-11	-0.232075	0.007	0.125	5.2418e-07
PVRL2	1.16982e-11	-0.272369	0.005	0.118	5.25611e-07
CPXM1	1.16982e-11	-0.424328	0.005	0.118	5.25611e-07
FAM160B1	1.17443e-11	-0.220785	0.007	0.125	5.27683e-07
FBRS	1.17795e-11	-0.264618	0.005	0.118	5.29263e-07
EGFLAM	1.17795e-11	-0.325603	0.005	0.118	5.29263e-07
FILIP1L	1.18613e-11	-0.336277	0.005	0.118	5.3294e-07
RAB3GAP1	1.22541e-11	-0.212152	0.023	0.168	5.50591e-07
44262	1.23455e-11	-0.129265	0.056	0.244	5.54698e-07
HLA-F	1.25113e-11	-0.129034	0.056	0.244	5.62145e-07
YTHDF1	1.28662e-11	-0.309223	0.016	0.151	5.78093e-07
HMGN2	1.29717e-11	1.23597	0.549	0.516	5.8283e-07
KDM3B	1.3163e-11	-0.257705	0.023	0.168	5.91429e-07
KDM6B	1.39088e-11	-0.227516	0.028	0.179	6.24934e-07
ARGLU1	1.40047e-11	-0.108336	0.188	0.502	6.29245e-07
FAM208A	1.43654e-11	-0.241609	0.037	0.201	6.45452e-07
UBA1	1.4508e-11	-0.21251	0.037	0.201	6.51858e-07
HOXB-AS1	1.48397e-11	-0.421773	0.014	0.143	6.66761e-07
PBXIP1	1.49369e-11	-0.171065	0.028	0.179	6.7113e-07
MAGED1	1.59579e-11	-0.247352	0.014	0.143	7.17003e-07
SPG20	1.60238e-11	-0.116322	0.047	0.222	7.19966e-07
STAT1	1.61473e-11	-0.335391	0.026	0.172	7.25513e-07
DERL2	1.61667e-11	-0.164402	0.028	0.179	7.26384e-07
SPTSSA	1.67377e-11	-0.13102	0.037	0.201	7.5204e-07
CNKSR3	1.69829e-11	-0.58679	0.019	0.154	7.63058e-07
TXNDC12	1.69867e-11	-0.131007	0.037	0.201	7.63229e-07
PNKD	1.70861e-11	-0.163495	0.063	0.254	7.67696e-07
BTAF1	1.72355e-11	-0.190728	0.033	0.19	7.7441e-07
CCDC90B	1.77556e-11	-0.108456	0.037	0.201	7.97776e-07
FUS	1.85643e-11	-0.175583	0.279	0.67	8.34112e-07
GATAD2B	1.95603e-11	-0.321672	0.03	0.183	8.78865e-07
SSH1	1.97655e-11	-0.247408	0.012	0.136	8.88081e-07
TOB1	2.00132e-11	-0.240442	0.035	0.194	8.99215e-07
TRIM44	2.03485e-11	-0.1119	0.065	0.262	9.14278e-07
PIAS1	2.06224e-11	-0.262731	0.035	0.194	9.26587e-07
ZNF667	2.07726e-11	-0.291174	0.012	0.136	9.33335e-07
RICTOR	2.09579e-11	-0.146012	0.044	0.215	9.41659e-07
CHTOP	2.23366e-11	-0.209711	0.047	0.219	1.00361e-06
OXR1	2.26737e-11	-0.201065	0.035	0.194	1.01875e-06
MYL12A	2.26888e-11	-0.167124	0.302	0.713	1.01943e-06
GGPS1	2.28906e-11	-0.220455	0.019	0.154	1.0285e-06
TMEM50B	2.32645e-11	-0.138898	0.026	0.172	1.0453e-06
MAPK3	2.34065e-11	-0.296131	0.009	0.129	1.05168e-06
[truncated: 2,217 more rows]
