# Supplementary material for: A novel molecular classification method for osteosarcoma based on tumor cell differentiation trajectories
Source: Bone Res. 2023 Jan 2;11:1. doi: 10.1038/s41413-022-00233-w (PMC9806110; doi:10.1038/s41413-022-00233-w)
Supplement: Supplementary file 15 — Supplementary Table 8 [file 41413_2022_233_MOESM15_ESM.xlsx]

## Sheet: BMSC_VS_Chondrocyte
Supplementary Table 8 | Different genes list of BMSC vs Chondrocyte
Gene Symbol	P.value	Average Log2(Fold Change)	pct.1*	pct.2*	Adjusted p.value
FN1	1.09637e-139	-5.1099	0.037	0.987	4.92611e-135
DCN	4.49282e-138	-4.61196	0.026	0.974	2.01867e-133
LUM	4.76772e-137	-5.20829	0.021	0.964	2.14218e-132
CLU	5.0414e-132	-4.58363	0.019	0.944	2.26515e-127
MGP	6.33504e-130	-4.81946	0.053	0.958	2.8464e-125
HTRA1	1.69527e-125	-4.20326	0.002	0.895	7.61701e-121
NDUFA4L2	7.99383e-110	-2.91818	0.026	0.856	3.59171e-105
SOD3	2.7394e-102	-2.63163	0.016	0.804	1.23084e-97
COMP	6.16703e-100	-3.67391	0.007	0.765	2.77091e-95
TIMP1	3.35147e-96	-3.19884	0.107	0.863	1.50585e-91
SERPINA1	1.34265e-95	-3.09495	0.019	0.758	6.03265e-91
PRELP	5.6384e-95	-3.00521	0	0.725	2.53339e-90
EEF1A1	2.5012e-92	1.12395	1	0.99	1.12381e-87
HBB	1.27477e-88	2.42276	0.984	0.971	5.72766e-84
FGFBP2	1.43948e-88	-3.67785	0.012	0.706	6.46773e-84
SELM	4.02104e-88	-2.09392	0.023	0.745	1.80669e-83
CCDC80	1.04726e-85	-2.65791	0	0.67	4.70544e-81
FMOD	1.05709e-82	-2.6765	0.002	0.657	4.74962e-78
C2orf40	4.79627e-81	-3.44735	0.009	0.66	2.15501e-76
MIF	7.90399e-81	-1.7879	0.216	0.899	3.55134e-76
SCRG1	6.35295e-80	-3.49611	0.009	0.65	2.85444e-75
EEF1B2	1.23326e-79	1.97794	0.905	0.539	5.54115e-75
HAPLN1	1.85808e-78	-2.72309	0.002	0.631	8.34852e-74
CA1	1.09009e-77	3.49523	0.772	0.082	4.89788e-73
PLOD2	4.52845e-77	-2.11824	0.007	0.631	2.03468e-72
CHI3L2	5.09523e-76	-3.30506	0.007	0.624	2.28934e-71
ITM2B	5.42122e-76	-1.56198	0.295	0.905	2.43581e-71
CDO1	9.20158e-76	-2.67765	0.002	0.611	4.13436e-71
BGN	3.90287e-75	-2.29056	0.016	0.647	1.7536e-70
HBA2	3.50453e-73	2.29656	0.93	0.683	1.57462e-68
SLC39A14	4.97968e-73	-2.00736	0.005	0.601	2.23742e-68
IFITM3	2.14831e-72	-1.48788	0.072	0.745	9.65257e-68
S100A13	1.11969e-71	-1.92719	0.016	0.624	5.03087e-67
PLA2G2A	1.38194e-71	-3.31927	0.002	0.585	6.20922e-67
C2orf82	2.47408e-71	-3.59407	0	0.578	1.11163e-66
CILP	7.7094e-71	-2.86257	0	0.575	3.46391e-66
TNFRSF11B	2.39501e-70	-3.47296	0	0.572	1.0761e-65
MIA	2.29045e-69	-2.81316	0	0.565	1.02912e-64
TIMP2	3.17945e-69	-1.86947	0.019	0.614	1.42856e-64
OGN	1.17744e-68	-2.5609	0.005	0.572	5.29037e-64
TMEM59	7.93742e-68	-1.51334	0.181	0.837	3.56636e-63
CTGF	1.03996e-66	-2.80748	0.014	0.582	4.67264e-62
CD9	1.52879e-66	-2.08446	0.04	0.637	6.86899e-62
HMGB1	1.27857e-65	1.56001	0.879	0.69	5.74474e-61
GNB2L1	1.58929e-65	1.33801	0.919	0.69	7.14085e-61
LAPTM4A	5.12421e-65	-1.73132	0.074	0.69	2.30236e-60
NUPR1	2.34861e-63	-1.79045	0.005	0.539	1.05526e-58
S100A1	5.30534e-63	-2.32246	0.002	0.529	2.38374e-58
RGCC	1.47913e-61	-2.41233	0.079	0.644	6.64587e-57
CD63	2.38577e-61	-1.38313	0.244	0.85	1.07195e-56
AEBP1	9.71396e-60	-1.93599	0.002	0.507	4.36458e-55
SPP1	1.45862e-59	-3.82952	0.026	0.559	6.55371e-55
S100A10	1.77774e-59	-1.68124	0.126	0.729	7.98758e-55
AHSP	4.34374e-58	2.54655	0.705	0.157	1.95169e-53
NNMT	1.90633e-57	-1.83414	0.016	0.526	8.56531e-53
IFITM1	7.11492e-57	-1.86911	0.012	0.51	3.19681e-52
RABAC1	9.93819e-57	-1.46744	0.06	0.621	4.46533e-52
ACAN	3.22439e-56	-2.38822	0.002	0.48	1.44875e-51
SPARC	3.27229e-56	-2.84029	0.03	0.549	1.47027e-51
PPIC	1.09496e-54	-1.75465	0.002	0.471	4.91976e-50
SEC61G	7.44248e-54	-1.34361	0.244	0.82	3.34398e-49
CRIP1	1.67747e-52	-2.53286	0.009	0.471	7.53703e-48
PCOLCE2	1.78824e-52	-1.86112	0.002	0.454	8.03472e-48
NACA	2.21745e-52	1.17968	0.884	0.781	9.96325e-48
COL6A1	2.23619e-52	-1.86085	0.005	0.458	1.00474e-47
MALAT1	2.51704e-52	-0.880207	0.993	1	1.13093e-47
TPT1	7.31236e-52	0.771711	0.979	0.977	3.28552e-47
CPE	2.2807e-51	-1.96552	0.005	0.451	1.02474e-46
GABARAPL2	3.03375e-51	-1.32715	0.112	0.673	1.36309e-46
SERPINE2	4.06649e-51	-2.238	0.058	0.549	1.82711e-46
ZFP36L2	1.90819e-50	2.30349	0.67	0.18	8.5737e-46
CRTAC1	2.21419e-50	-2.26371	0	0.431	9.94859e-46
SH3BGRL3	5.13485e-50	-1.36549	0.221	0.784	2.30714e-45
ANKH	1.17197e-49	-1.52066	0.026	0.497	5.26578e-45
MFGE8	9.18152e-49	-1.51976	0.019	0.474	4.12535e-44
AK1	6.32807e-48	-1.41142	0.098	0.624	2.84327e-43
ANXA1	9.72233e-48	-1.46063	0.135	0.673	4.36834e-43
BLVRB	3.82831e-47	2.19376	0.637	0.163	1.7201e-42
S100A11	1.61568e-46	-1.13877	0.081	0.605	7.25943e-42
VKORC1	2.0564e-46	-1.34463	0.07	0.562	9.2396e-42
COX7A1	4.95825e-46	-1.3005	0.012	0.435	2.22779e-41
EDIL3	6.43271e-46	-1.54162	0.002	0.405	2.89028e-41
GPX3	1.37867e-45	-1.50711	0.012	0.431	6.19449e-41
CAV1	1.82417e-45	-1.61315	0.009	0.422	8.19617e-41
CRYAB	3.04348e-45	-1.86691	0.019	0.444	1.36746e-40
NPTN	3.07583e-45	-1.27449	0.012	0.428	1.382e-40
SDC2	3.66449e-45	-1.45248	0.005	0.405	1.64649e-40
SMOC2	8.76209e-45	-1.6885	0	0.389	3.93689e-40
TMEM45A	4.05156e-44	-1.26955	0.012	0.418	1.82041e-39
TIMP3	5.06848e-44	-2.08826	0.023	0.441	2.27732e-39
ENPP1	6.11842e-44	-1.61371	0	0.382	2.74907e-39
DSTN	7.61865e-44	-1.11755	0.23	0.758	3.42314e-39
PLCG2	1.1977e-43	-1.75527	0.165	0.644	5.38137e-39
HBD	2.94429e-43	2.09419	0.612	0.141	1.3229e-38
COL6A3	7.60941e-43	-2.00658	0.007	0.392	3.41898e-38
H3F3A	1.70918e-42	1.0999	0.826	0.703	7.6795e-38
ANXA2	3.60415e-42	-1.30455	0.049	0.493	1.61938e-37
S100B	1.95853e-41	-1.61334	0	0.363	8.79988e-37
COL6A2	2.37457e-41	-1.69478	0.009	0.389	1.06692e-36
WBP5	5.95133e-41	-1.15959	0.037	0.458	2.67399e-36
COL3A1	7.34599e-41	-2.99877	0.012	0.389	3.30063e-36
TUBA1B	7.39572e-41	1.70022	0.693	0.35	3.32297e-36
FTH1	7.45196e-41	0.745847	0.984	0.944	3.34824e-36
SMIM14	1.81664e-40	-1.24235	0.016	0.402	8.16236e-36
PRDX2	9.79555e-40	1.62618	0.756	0.562	4.40124e-35
ADAMTS6	2.57741e-39	-1.44389	0.005	0.359	1.15806e-34
EIF5A	2.92838e-39	2.01602	0.593	0.183	1.31575e-34
EMP1	5.56888e-39	-1.37554	0.002	0.35	2.50215e-34
H3F3B	5.64173e-39	-0.916775	0.66	0.961	2.53488e-34
XIST	5.9715e-39	-1.24135	0.028	0.422	2.68306e-34
ZIC1	7.26835e-39	-1.55232	0.002	0.35	3.26574e-34
LRRC75A	8.16692e-39	2.07916	0.533	0.095	3.66948e-34
HIST1H4C	1.73506e-38	2.26733	0.598	0.199	7.79578e-34
PLAC9	1.79372e-38	-1.28519	0.016	0.389	8.05936e-34
CCPG1	2.37862e-38	-1.1467	0.028	0.415	1.06874e-33
FAM134B	3.72188e-38	-1.26764	0	0.337	1.67228e-33
PKM	4.9747e-38	-1.06791	0.079	0.536	2.23518e-33
TSPAN2	5.2026e-38	-1.27381	0.002	0.343	2.33758e-33
TMED10	6.99918e-38	-1.07044	0.084	0.536	3.1448e-33
ASPN	9.45675e-38	-2.07904	0	0.333	4.24901e-33
COMMD6	2.02117e-37	-0.949566	0.27	0.817	9.08134e-33
ANGPTL2	2.39692e-37	-1.38198	0	0.33	1.07696e-32
KLF4	2.9967e-37	-1.61864	0.021	0.382	1.34645e-32
CST3	3.77142e-37	-0.953395	0.335	0.824	1.69454e-32
PCOLCE	4.60134e-37	-1.52755	0.007	0.35	2.06743e-32
ATP6V1G1	5.05073e-37	-0.920203	0.186	0.722	2.26934e-32
GYPC	5.18061e-37	2.13148	0.498	0.078	2.3277e-32
PDPN	6.06028e-37	-1.26043	0	0.327	2.72295e-32
RBP4	6.06031e-37	-1.98537	0	0.327	2.72296e-32
SPPL2A	6.94874e-37	-1.02102	0.033	0.418	3.12214e-32
PRKCDBP	9.97764e-37	-1.11807	0.014	0.369	4.48305e-32
IGFBP6	1.6216e-36	-1.64381	0.007	0.343	7.28601e-32
TRPS1	2.55155e-36	-1.16914	0.009	0.35	1.14644e-31
LGALS3	5.23647e-36	-0.992614	0.074	0.513	2.3528e-31
CYR61	1.38129e-35	-1.33597	0.007	0.337	6.20626e-31
TM4SF1	1.51717e-35	-1.23376	0.007	0.337	6.81679e-31
ARL6IP5	2.21697e-35	-0.991941	0.091	0.533	9.96106e-31
FBXO2	2.41681e-35	-1.46031	0	0.314	1.0859e-30
C4orf48	2.73356e-35	-1.01375	0.023	0.382	1.22822e-30
DST	5.24263e-35	-1.09213	0.012	0.346	2.35557e-30
CNN3	6.27666e-35	-1.08905	0.009	0.34	2.82017e-30
YBX1	8.58952e-35	1.11279	0.777	0.654	3.85936e-30
ID2	8.83251e-35	-1.36279	0.072	0.474	3.96854e-30
PAPSS2	1.50417e-34	-1.24366	0	0.307	6.75838e-30
CFH	1.6602e-34	-2.03443	0.007	0.327	7.45943e-30
COX17	2.30699e-34	-1.03365	0.091	0.52	1.03656e-29
PPP3CA	3.93936e-34	-1.23077	0.049	0.428	1.76999e-29
FXYD6	1.06838e-33	-1.21854	0.002	0.307	4.80036e-29
ACTB	1.23516e-33	0.859123	0.926	0.791	5.54971e-29
RHOC	1.69929e-33	-1.00934	0.019	0.353	7.6351e-29
LGALS1	1.80743e-33	-1.27118	0.149	0.611	8.12098e-29
HMGB2	1.93083e-33	1.78991	0.57	0.196	8.67541e-29
CRIP2	2.32462e-33	-1.22067	0.009	0.327	1.04448e-28
NGFRAP1	2.60408e-33	-0.940718	0.086	0.503	1.17004e-28
PMP22	2.77565e-33	-1.23114	0.03	0.376	1.24713e-28
ERRFI1	5.86493e-33	-1.24771	0.005	0.307	2.63517e-28
HNRNPA1	6.02347e-33	1.07669	0.793	0.752	2.7064e-28
PAM	6.53729e-33	-1.04308	0.005	0.307	2.93727e-28
XBP1	1.67831e-32	-0.929452	0.07	0.467	7.54082e-28
TMSB10	1.90175e-32	1.16413	0.772	0.516	8.54475e-28
PHLDA2	4.99247e-32	-1.0574	0.016	0.337	2.24317e-27
ACKR3	8.267e-32	-1.42059	0.002	0.291	3.71445e-27
COL11A1	1.03668e-31	-1.9023	0.002	0.291	4.65792e-27
CLEC3A	2.05111e-31	-2.59766	0	0.281	9.21583e-27
BNIP3	2.21054e-31	-1.1565	0.042	0.389	9.93216e-27
RAB1A	3.38246e-31	-0.938066	0.023	0.346	1.51977e-26
VIM	3.39069e-31	-0.85715	0.321	0.781	1.52347e-26
ARF4	4.79662e-31	-0.941793	0.07	0.454	2.15517e-26
SOX9	5.00275e-31	-1.31237	0	0.278	2.24779e-26
COL2A1	5.73928e-31	-2.75127	0.002	0.284	2.57872e-26
CALU	5.96648e-31	-1.01634	0.037	0.379	2.6808e-26
ADIRF	1.0022e-30	-0.739288	0.04	0.386	4.503e-26
CRLF1	1.21736e-30	-1.26975	0	0.275	5.46972e-26
PTMS	1.31374e-30	-0.989724	0.06	0.428	5.90275e-26
TMBIM4	1.4315e-30	-0.868494	0.088	0.49	6.43186e-26
IFI27L2	1.46854e-30	-0.847618	0.047	0.402	6.59831e-26
H1FX	1.54793e-30	1.97458	0.456	0.088	6.95498e-26
BCAT1	1.80775e-30	-0.993374	0.047	0.395	8.12239e-26
IVNS1ABP	1.90241e-30	-1.15207	0.056	0.408	8.54773e-26
SEC62	2.59517e-30	-0.780563	0.186	0.663	1.16604e-25
STEAP1	2.95541e-30	-1.15949	0	0.271	1.32789e-25
ANXA5	3.03527e-30	-0.964887	0.056	0.412	1.36378e-25
VIMP	3.48097e-30	-0.892474	0.063	0.438	1.56403e-25
LAG3	4.15426e-30	-1.29045	0.005	0.284	1.86655e-25
TWSG1	4.58462e-30	-0.989794	0.009	0.297	2.05992e-25
SERPING1	4.87334e-30	-1.07423	0.007	0.291	2.18964e-25
FSTL1	8.81132e-30	-1.25194	0.002	0.275	3.95901e-25
AP3S1	1.02952e-29	-0.888469	0.081	0.467	4.62574e-25
RCN3	1.51801e-29	-1.02851	0.009	0.294	6.82055e-25
DDR2	1.7298e-29	-1.19122	0	0.265	7.77218e-25
ID4	1.7628e-29	-1.45775	0.002	0.271	7.92044e-25
SGK1	3.60158e-29	-0.931912	0.012	0.297	1.61823e-24
FNDC3B	4.34364e-29	-0.852674	0.016	0.31	1.95164e-24
HSP90AA1	4.3474e-29	0.872589	0.898	0.843	1.95333e-24
P4HA1	7.84895e-29	-0.985241	0.014	0.301	3.52661e-24
PDLIM4	1.00317e-28	-0.885317	0	0.258	4.50735e-24
TNFAIP6	1.11038e-28	-2.07931	0.007	0.278	4.98906e-24
FAM3C	1.12592e-28	-0.888639	0.016	0.307	5.05886e-24
ATPIF1	1.62133e-28	1.53964	0.626	0.379	7.28478e-24
UGP2	1.68498e-28	-1.00574	0.058	0.402	7.57076e-24
TM2D1	2.43194e-28	-0.938605	0.035	0.35	1.0927e-23
APP	5.56098e-28	-0.951045	0.012	0.288	2.4986e-23
NOVA1	5.7648e-28	-1.12552	0	0.252	2.59018e-23
FIBIN	5.76484e-28	-1.21272	0	0.252	2.5902e-23
C4orf3	7.62219e-28	-0.760178	0.158	0.595	3.42473e-23
GNG11	1.30931e-27	-0.963106	0.014	0.291	5.88285e-23
GJA1	1.53685e-27	-0.997025	0.002	0.255	6.90523e-23
UBE2B	2.03667e-27	-0.704147	0.105	0.5	9.15098e-23
NPM1	2.03956e-27	0.889655	0.802	0.745	9.16394e-23
PSAP	2.74724e-27	-0.73501	0.107	0.5	1.23436e-22
CLIC4	3.79307e-27	-0.906651	0.023	0.31	1.70426e-22
HSP90AB1	5.11883e-27	0.998365	0.77	0.654	2.29994e-22
ATP6V0E1	6.25965e-27	-0.820571	0.151	0.572	2.81252e-22
GAS1	7.80769e-27	-1.18153	0	0.242	3.50807e-22
LDHA	1.23263e-26	-0.84372	0.3	0.706	5.53835e-22
ISLR	1.85273e-26	-1.04843	0	0.239	8.32452e-22
NT5E	2.64196e-26	-0.969635	0.005	0.252	1.18706e-21
CYSTM1	4.10934e-26	-0.923256	0.016	0.284	1.84637e-21
APOD	5.31733e-26	-2.30321	0.002	0.242	2.38913e-21
CYBRD1	5.34485e-26	-0.927658	0.023	0.301	2.40149e-21
TNC	5.73828e-26	-1.39335	0.005	0.248	2.57827e-21
PRDX4	6.24368e-26	-0.78872	0.149	0.549	2.80535e-21
CA2	6.97989e-26	1.95465	0.351	0.033	3.13613e-21
TMEM14A	8.12741e-26	-0.878411	0.04	0.337	3.65172e-21
WWTR1	1.03631e-25	-0.872766	0	0.232	4.65625e-21
MORF4L2	1.56577e-25	-0.72988	0.088	0.448	7.03518e-21
CRNDE	1.67632e-25	-0.937932	0.007	0.252	7.53187e-21
PROCR	2.44277e-25	-0.99492	0	0.229	1.09756e-20
ID1	3.80016e-25	-1.06496	0.005	0.242	1.70745e-20
AKR1C2	3.86752e-25	-1.14482	0.007	0.248	1.73771e-20
FNIP2	3.92195e-25	-1.0611	0.009	0.255	1.76217e-20
HSBP1	4.02294e-25	-0.609143	0.112	0.493	1.80755e-20
AHNAK	4.27249e-25	-0.875233	0.021	0.288	1.91967e-20
UAP1	7.20134e-25	-0.856113	0.012	0.258	3.23563e-20
PLEKHA1	9.19813e-25	-0.842333	0.005	0.239	4.13281e-20
FAU	1.07384e-24	0.616627	0.893	0.908	4.82489e-20
HIF1A	1.1926e-24	-0.852565	0.026	0.294	5.35849e-20
TMEM258	1.30027e-24	-0.649026	0.242	0.699	5.84223e-20
CAMTA1	1.39482e-24	-0.73623	0.084	0.425	6.26706e-20
KRTCAP2	1.43776e-24	-0.749634	0.086	0.428	6.46002e-20
LAMB2	1.73582e-24	-0.929816	0.002	0.229	7.79923e-20
DBI	2.01029e-24	-0.761485	0.105	0.467	9.03245e-20
LRP1	2.4955e-24	-0.929246	0.014	0.261	1.12126e-19
TOP2A	2.7145e-24	1.78945	0.291	0.003	1.21965e-19
CALD1	2.90861e-24	-0.63377	0.03	0.307	1.30687e-19
GPX8	3.15732e-24	-0.845046	0	0.219	1.41862e-19
COL9A3	3.50015e-24	-1.3629	0.002	0.225	1.57265e-19
KCNMA1	3.50569e-24	-1.00238	0.005	0.232	1.57514e-19
SERBP1	3.66007e-24	1.43189	0.544	0.271	1.64451e-19
C1S	3.97545e-24	-1.04588	0.002	0.225	1.78621e-19
OMD	4.35795e-24	-1.0767	0.002	0.225	1.95807e-19
GSN	4.70704e-24	-1.05292	0.04	0.324	2.11492e-19
CNIH4	6.40408e-24	-0.850012	0.044	0.333	2.87742e-19
S100A9	6.79089e-24	1.89762	0.537	0.239	3.05121e-19
PGAM1	1.13794e-23	-0.701612	0.14	0.516	5.11287e-19
EMP2	1.22109e-23	-0.822722	0.005	0.229	5.48646e-19
COL1A2	1.42561e-23	-2.87319	0.021	0.268	6.4054e-19
PPIA	1.544e-23	0.850217	0.749	0.683	6.93735e-19
MFI2	1.72005e-23	-0.834105	0	0.212	7.72834e-19
ARL1	1.8666e-23	-0.726243	0.03	0.297	8.3868e-19
LTBP3	2.00091e-23	-0.826371	0.023	0.278	8.99028e-19
UGDH	2.0787e-23	-0.89734	0.007	0.232	9.33983e-19
ID3	2.62447e-23	-1.12963	0.014	0.252	1.1792e-18
SPTSSA	2.80307e-23	-0.719271	0.037	0.314	1.25945e-18
PRDX5	2.91525e-23	-0.53524	0.119	0.5	1.30985e-18
TMEM30A	3.62338e-23	-0.800008	0.023	0.275	1.62802e-18
FAP	4.00165e-23	-0.796678	0	0.209	1.79798e-18
VEGFA	4.01418e-23	-1.07883	0.035	0.301	1.80361e-18
TPPP3	4.26267e-23	-1.40168	0.007	0.229	1.91526e-18
TSC22D1	4.56942e-23	-0.873933	0.167	0.549	2.05309e-18
KDSR	4.81379e-23	-0.720079	0.019	0.265	2.16288e-18
VAMP2	4.88519e-23	-0.688471	0.067	0.382	2.19496e-18
TPD52L1	5.38949e-23	-0.965847	0.002	0.216	2.42155e-18
ATP1B1	6.55112e-23	-0.857445	0.014	0.248	2.94348e-18
ANP32B	6.58931e-23	1.6518	0.495	0.222	2.96064e-18
MORF4L1	9.83032e-23	-0.654285	0.235	0.66	4.41686e-18
COL5A2	1.24019e-22	-1.24525	0.005	0.219	5.57231e-18
PGM1	1.25854e-22	-0.76168	0.002	0.212	5.65475e-18
MT1X	1.51696e-22	-1.352	0.337	0.735	6.81586e-18
NCL	1.77096e-22	1.73724	0.474	0.199	7.95711e-18
SPCS2	1.85398e-22	-0.62016	0.177	0.582	8.33014e-18
CSPG4	2.15198e-22	-0.810242	0	0.203	9.66906e-18
TRAM1	2.35404e-22	-0.682746	0.033	0.294	1.0577e-17
IGFBP5	2.97639e-22	-1.56234	0.012	0.235	1.33732e-17
CLIC3	2.98591e-22	-1.00842	0.005	0.216	1.3416e-17
CD151	3.48667e-22	-0.853202	0.042	0.31	1.56659e-17
IL1R1	4.97447e-22	-0.818755	0	0.199	2.23508e-17
MYADM	6.79386e-22	-0.765866	0.028	0.278	3.05255e-17
FOXC1	8.28019e-22	-0.861635	0.005	0.212	3.72037e-17
DYNLL1	1.0344e-21	-0.634338	0.349	0.768	4.64765e-17
ATP1B3	1.07649e-21	-0.719632	0.06	0.35	4.8368e-17
CAV2	1.14745e-21	-0.718744	0	0.196	5.15561e-17
DEFB1	1.40466e-21	-1.27536	0.002	0.203	6.31127e-17
SYNGR1	1.47586e-21	1.68824	0.321	0.042	6.6312e-17
PXYLP1	1.53825e-21	-0.701863	0.002	0.203	6.91151e-17
TUBB	1.5763e-21	1.44634	0.547	0.314	7.08246e-17
GADD45B	1.5982e-21	-1.13087	0.074	0.366	7.18088e-17
TSPAN6	1.64958e-21	-0.878688	0.005	0.209	7.41175e-17
ITGAV	1.73039e-21	-0.710674	0.005	0.209	7.77482e-17
COL11A2	2.64121e-21	-1.01057	0	0.193	1.18672e-16
DPT	2.64121e-21	-1.14962	0	0.193	1.18672e-16
C9orf3	3.18509e-21	-0.822632	0.002	0.199	1.43109e-16
PLS3	3.39157e-21	-0.742276	0.002	0.199	1.52386e-16
GEM	3.39157e-21	-0.951691	0.002	0.199	1.52386e-16
PLXDC2	4.04977e-21	-0.777119	0.021	0.252	1.8196e-16
TMEM98	4.70234e-21	-0.650441	0.007	0.212	2.11281e-16
KDELR2	5.45293e-21	-0.644885	0.102	0.428	2.45006e-16
PGK1	5.92145e-21	-0.648384	0.17	0.539	2.66057e-16
CD109	5.99073e-21	-0.626821	0.012	0.225	2.69169e-16
PSD3	6.06682e-21	-0.803463	0	0.19	2.72588e-16
SFT2D1	7.09021e-21	-0.577205	0.072	0.369	3.1857e-16
PRSS23	8.44979e-21	-0.982938	0.007	0.209	3.79658e-16
CD59	9.19791e-21	-0.729021	0.165	0.529	4.13271e-16
FXYD5	1.02448e-20	-0.66023	0.156	0.516	4.6031e-16
DYNC1I2	1.04022e-20	-0.751639	0.056	0.327	4.67379e-16
IBSP	1.0643e-20	-3.1369	0.019	0.235	4.78202e-16
DYNLT3	1.15097e-20	-0.734699	0.012	0.222	5.17144e-16
CNIH1	1.35799e-20	-0.643938	0.072	0.366	6.10157e-16
P4HA2	1.39062e-20	-0.655726	0	0.186	6.24821e-16
SGCB	1.39062e-20	-0.79434	0	0.186	6.24821e-16
KIAA0101	1.58767e-20	1.55899	0.384	0.101	7.13354e-16
PHLDA1	1.69691e-20	-0.853559	0.002	0.193	7.62437e-16
CALM2	1.82412e-20	-0.549781	0.456	0.837	8.19597e-16
HERPUD1	1.86584e-20	-0.706927	0.072	0.359	8.38342e-16
SLC16A3	2.11219e-20	-0.814556	0.014	0.225	9.49027e-16
FKBP10	2.26935e-20	-0.698475	0.005	0.199	1.01964e-15
GSTP1	2.80887e-20	-0.433769	0.253	0.69	1.26206e-15
SMIM1	3.74529e-20	1.60445	0.295	0.033	1.68279e-15
C11orf96	3.75418e-20	-0.833411	0.033	0.271	1.68679e-15
CHAD	3.85043e-20	-1.49474	0.002	0.19	1.73004e-15
ITGB5	4.21413e-20	-0.803498	0.002	0.19	1.89345e-15
LITAF	5.03105e-20	-0.625458	0.04	0.288	2.2605e-15
AKR1B1	5.82069e-20	-0.878929	0.04	0.284	2.6153e-15
UNC50	6.39535e-20	-0.538514	0.033	0.271	2.8735e-15
TMED2	6.93662e-20	-0.546635	0.1	0.418	3.11669e-15
TM9SF2	7.59247e-20	-0.519767	0.023	0.248	3.41137e-15
CHI3L1	8.4217e-20	-1.37944	0.002	0.186	3.78395e-15
ANGPTL4	8.59883e-20	-1.1123	0.002	0.186	3.86354e-15
PTS	1.19673e-19	-0.625446	0.019	0.232	5.37704e-15
SELK	1.26636e-19	-0.486284	0.137	0.493	5.68989e-15
PLAUR	1.42109e-19	-0.753253	0.033	0.268	6.38512e-15
COL5A1	1.6541e-19	-0.869933	0	0.176	7.43203e-15
MYDGF	1.71593e-19	-0.502776	0.093	0.402	7.70982e-15
LTBP1	1.73366e-19	-0.757168	0.035	0.271	7.78952e-15
C5orf15	1.83938e-19	-0.699831	0.021	0.235	8.26452e-15
ROMO1	1.88698e-19	-0.586593	0.163	0.52	8.47839e-15
MXRA8	2.48803e-19	-0.841044	0.007	0.196	1.1179e-14
NEAT1	2.51357e-19	-0.703819	0.314	0.712	1.12937e-14
UQCR11	2.56253e-19	-0.547495	0.277	0.693	1.15137e-14
CD99	2.7894e-19	-0.70049	0.144	0.477	1.25331e-14
TGFBI	2.83548e-19	-0.908565	0.012	0.209	1.27401e-14
USMG5	2.84443e-19	-0.558572	0.293	0.699	1.27803e-14
RP11-620J15.3	3.13615e-19	1.49135	0.36	0.092	1.4091e-14
CTHRC1	3.76035e-19	-0.819851	0	0.173	1.68956e-14
ITGA10	5.03158e-19	-0.845548	0.002	0.18	2.26074e-14
CDKN1A	5.82215e-19	-0.7104	0.016	0.219	2.61595e-14
DYNLT1	6.02265e-19	-0.609994	0.06	0.324	2.70604e-14
PDE4DIP	6.34262e-19	-0.539492	0.005	0.186	2.8498e-14
SNAPC1	6.67692e-19	-0.714024	0.019	0.225	3.00001e-14
ATP5I	7.47995e-19	-0.513755	0.3	0.729	3.36082e-14
COL15A1	8.53125e-19	-0.883446	0	0.17	3.83318e-14
TPI1	8.86228e-19	-0.589925	0.358	0.742	3.98191e-14
TYMS	8.97086e-19	1.58026	0.284	0.036	4.0307e-14
CMPK1	1.0679e-18	-0.490888	0.093	0.392	4.79817e-14
FAM114A1	1.14788e-18	-0.612117	0.002	0.176	5.15755e-14
ENO1	1.43225e-18	-0.556884	0.274	0.67	6.43524e-14
TMCO1	1.49846e-18	-0.61182	0.084	0.366	6.73272e-14
LDHB	1.51596e-18	1.09781	0.591	0.418	6.81136e-14
GABARAP	1.54163e-18	-0.60943	0.028	0.245	6.92668e-14
PPP1CB	1.63181e-18	-0.413979	0.121	0.444	7.33186e-14
RNF13	1.71732e-18	-0.628212	0.014	0.209	7.71611e-14
HMGA1	1.79225e-18	1.55974	0.312	0.059	8.05275e-14
NCKAP1	1.93161e-18	-0.629425	0	0.167	8.67892e-14
MDFI	1.93161e-18	-0.782143	0	0.167	8.67892e-14
HSPD1	2.02289e-18	1.17872	0.577	0.392	9.08905e-14
NENF	2.1391e-18	-0.512786	0.109	0.418	9.61118e-14
RIN2	2.37326e-18	-0.899733	0.002	0.173	1.06633e-13
COLGALT2	2.49043e-18	-0.916635	0.002	0.173	1.11897e-13
MT1E	2.51007e-18	-1.39496	0.174	0.487	1.1278e-13
PA2G4	2.52992e-18	1.53424	0.407	0.154	1.13672e-13
KDELR3	2.54238e-18	-0.667633	0.002	0.173	1.14231e-13
C7orf73	2.71632e-18	-0.428648	0.147	0.49	1.22047e-13
CDK2AP1	2.94999e-18	-0.640811	0.014	0.206	1.32546e-13
CRTAP	3.10204e-18	-0.549514	0.03	0.248	1.39378e-13
RCN2	3.48024e-18	-0.485332	0.095	0.392	1.56371e-13
SKIL	3.70781e-18	-0.551759	0.016	0.212	1.66596e-13
NDRG1	3.78898e-18	-0.669073	0.019	0.219	1.70243e-13
CTNNB1	4.11606e-18	-0.629088	0.058	0.31	1.84939e-13
SERPINA5	4.36468e-18	-0.745035	0	0.163	1.96109e-13
PPP1R14C	4.3647e-18	-0.567483	0	0.163	1.9611e-13
CDON	4.3647e-18	-0.767059	0	0.163	1.9611e-13
CHMP4B	5.2313e-18	-0.579553	0.04	0.268	2.35047e-13
EGR1	5.49744e-18	-0.991194	0.109	0.386	2.47006e-13
ITM2A	5.68082e-18	-0.798793	0.074	0.337	2.55245e-13
FGFR1	5.81626e-18	-0.622234	0.002	0.17	2.6133e-13
CHMP5	5.92603e-18	-0.495179	0.077	0.35	2.66262e-13
STMN1	6.20778e-18	1.44595	0.458	0.212	2.78922e-13
TALDO1	6.53307e-18	1.6168	0.4	0.157	2.93537e-13
INSIG2	7.98961e-18	-0.644121	0.007	0.183	3.58981e-13
S100A8	8.67946e-18	1.27787	0.616	0.48	3.89977e-13
CDC26	8.89438e-18	-0.569682	0.084	0.359	3.99633e-13
SOD2	9.70005e-18	-0.938544	0.17	0.493	4.35833e-13
MYO10	9.84287e-18	-0.83934	0	0.16	4.4225e-13
SCARA3	9.8429e-18	-0.815194	0	0.16	4.42251e-13
IL13RA1	9.84868e-18	-0.470987	0.012	0.196	4.42511e-13
MT2A	1.14553e-17	-1.17473	0.526	0.827	5.14696e-13
PRRX1	1.30082e-17	-0.736233	0.002	0.167	5.8447e-13
DNAJB9	1.38019e-17	-0.668855	0.019	0.212	6.20131e-13
LMO2	1.41362e-17	1.49424	0.235	0.013	6.35155e-13
SERINC1	1.44518e-17	-0.551849	0.04	0.265	6.49333e-13
NME4	1.46614e-17	1.61321	0.372	0.127	6.58752e-13
PMEPA1	1.53923e-17	-0.609511	0.005	0.173	6.91593e-13
HSP90B1	1.70476e-17	-0.574697	0.219	0.575	7.65965e-13
HIST1H1B	1.71008e-17	1.43913	0.209	0	7.68355e-13
SNX7	2.21529e-17	-0.509779	0	0.157	9.95351e-13
ECM2	2.21529e-17	-0.613051	0	0.157	9.95354e-13
TPBG	2.21529e-17	-0.676056	0	0.157	9.95354e-13
STEAP2	2.21529e-17	-0.755421	0	0.157	9.95354e-13
PRG4	2.21529e-17	-3.01931	0	0.157	9.95354e-13
HES1	3.12262e-17	-0.874441	0.005	0.17	1.40302e-12
TXNDC15	3.46668e-17	-0.551196	0.021	0.216	1.55761e-12
FKBP7	3.55477e-17	-0.699728	0.012	0.19	1.59719e-12
VAPA	3.5851e-17	-0.400842	0.165	0.513	1.61082e-12
CHPF	3.76922e-17	-0.549478	0.007	0.176	1.69355e-12
HEXB	3.86071e-17	-0.60776	0.028	0.232	1.73465e-12
IFITM2	4.60325e-17	-0.530539	0.123	0.425	2.06829e-12
ASPH	4.87175e-17	-0.463978	0.012	0.19	2.18892e-12
SMOC1	4.97606e-17	-0.638626	0	0.154	2.23579e-12
BAG3	5.84886e-17	-0.751972	0.021	0.212	2.62795e-12
NASP	7.0913e-17	1.52241	0.309	0.072	3.18619e-12
MXRA7	8.13579e-17	-0.599911	0.007	0.173	3.65549e-12
TMEM167A	8.40364e-17	-0.54511	0.095	0.369	3.77584e-12
COX7A2	8.6626e-17	-0.539658	0.358	0.742	3.89219e-12
TMEM263	9.19781e-17	-0.574662	0.007	0.173	4.13267e-12
SKP1	9.37151e-17	-0.545157	0.365	0.745	4.21071e-12
COL1A1	9.51316e-17	-2.8804	0.021	0.206	4.27436e-12
ZNF385D	1.02027e-16	-0.670311	0.019	0.203	4.58418e-12
CCNB1	1.0233e-16	1.4576	0.219	0.01	4.59778e-12
SSPN	1.11555e-16	-0.649474	0	0.15	5.01228e-12
COPZ2	1.44792e-16	-0.64038	0.002	0.157	6.50566e-12
BHLHE40	1.45783e-16	-0.620326	0.002	0.157	6.55018e-12
RTN4	1.52254e-16	-0.578583	0.163	0.484	6.84094e-12
FAM162A	1.546e-16	-0.621473	0.105	0.382	6.94633e-12
SERPINE1	1.54981e-16	-0.808695	0.005	0.163	6.96347e-12
FAM177A1	1.58022e-16	-0.548148	0.07	0.317	7.10009e-12
IDS	1.6013e-16	-0.521696	0.037	0.248	7.19478e-12
TGFBR2	1.63285e-16	-0.727722	0.016	0.196	7.33655e-12
TVP23B	1.76395e-16	-0.597662	0.007	0.17	7.92559e-12
FXYD1	1.76929e-16	-0.688948	0.005	0.163	7.94961e-12
CAPS	1.80476e-16	-0.61865	0.005	0.163	8.10895e-12
LINC00657	1.84625e-16	-0.508786	0.081	0.34	8.29539e-12
BZW1	1.87839e-16	-0.421014	0.14	0.458	8.4398e-12
EIF4A2	1.94673e-16	-0.46125	0.226	0.595	8.74685e-12
MANF	2.32387e-16	-0.537608	0.026	0.219	1.04414e-11
TCF4	2.48106e-16	-0.719191	0.051	0.271	1.11476e-11
PFN2	2.49607e-16	-0.541915	0	0.147	1.12151e-11
CTSL	2.58456e-16	-0.637364	0.021	0.206	1.16127e-11
PNMT	2.64369e-16	1.32771	0.195	0	1.18784e-11
CLTB	2.87952e-16	-0.366852	0.049	0.275	1.2938e-11
RCAN1	3.0435e-16	-1.05959	0.012	0.18	1.36747e-11
SOCS3	3.23106e-16	-0.837497	0.033	0.232	1.45175e-11
TNXB	3.30159e-16	-0.768882	0.002	0.154	1.48344e-11
NDUFA13	3.37413e-16	-0.407246	0.237	0.608	1.51603e-11
AXL	4.04683e-16	-0.546838	0.005	0.16	1.81828e-11
ITPRIPL2	4.15502e-16	-0.468825	0.005	0.16	1.86689e-11
JUND	4.21587e-16	1.10807	0.609	0.477	1.89423e-11
SLC5A3	4.34875e-16	-0.643559	0.047	0.261	1.95394e-11
GOLM1	4.74787e-16	-0.546952	0.007	0.167	2.13327e-11
GOLT1B	4.96767e-16	-0.484735	0.012	0.18	2.23202e-11
GSTA4	5.3127e-16	-0.442469	0.009	0.173	2.38705e-11
TUSC3	5.57424e-16	-0.594237	0	0.144	2.50456e-11
MMP3	5.57424e-16	-1.25322	0	0.144	2.50456e-11
LOX	7.0023e-16	-0.962081	0.005	0.157	3.14621e-11
SOX5	7.21295e-16	-0.696132	0.002	0.15	3.24085e-11
LINC01420	7.26703e-16	-0.452735	0.077	0.327	3.26515e-11
C1R	7.31165e-16	-0.672713	0.002	0.15	3.2852e-11
TMEM147	7.42002e-16	-0.457247	0.053	0.278	3.33389e-11
CTSK	8.53448e-16	-0.705446	0.005	0.157	3.83463e-11
FHL1	9.17538e-16	-0.623066	0.005	0.157	4.12259e-11
C12orf57	9.53745e-16	-0.423658	0.179	0.516	4.28527e-11
COPRS	1.07597e-15	-0.52507	0.04	0.245	4.83446e-11
RMRP	1.10264e-15	-0.820464	0.016	0.186	4.95426e-11
APOC1	1.10491e-15	1.1237	0.226	0.02	4.96448e-11
SSR3	1.21535e-15	-0.439597	0.128	0.422	5.46067e-11
YAP1	1.24248e-15	-0.5747	0	0.141	5.58257e-11
CLMP	1.24248e-15	-0.594285	0	0.141	5.58257e-11
GNG12	1.24248e-15	-0.597292	0	0.141	5.58257e-11
MMP14	1.24248e-15	-0.605849	0	0.141	5.58257e-11
TXNIP	1.31916e-15	1.28412	0.388	0.15	5.92711e-11
NRP2	1.62712e-15	-0.581457	0.002	0.147	7.31081e-11
BAMBI	1.67119e-15	-0.819813	0.005	0.154	7.50881e-11
SAT1	2.00538e-15	-0.406716	0.291	0.65	9.01038e-11
RGS2	2.06899e-15	-0.733505	0.03	0.219	9.29618e-11
RHEB	2.11575e-15	-0.413283	0.158	0.474	9.50628e-11
TSPAN3	2.17729e-15	-0.520983	0.009	0.167	9.78279e-11
SLC38A2	2.23581e-15	-0.58315	0.074	0.314	1.00457e-10
RAB6A	2.2823e-15	-0.438114	0.014	0.18	1.02546e-10
SNRPN	2.32405e-15	-0.479977	0.051	0.268	1.04422e-10
ADK	2.51686e-15	-0.513911	0.044	0.252	1.13085e-10
BNIP3L	2.74728e-15	-0.528354	0.121	0.402	1.23438e-10
LECT1	2.7642e-15	-0.826429	0	0.137	1.24198e-10
FGF2	2.7642e-15	-0.583581	0	0.137	1.24198e-10
DNER	2.7642e-15	-0.637065	0	0.137	1.24198e-10
CD36	3.25072e-15	1.35998	0.226	0.023	1.46058e-10
IER3	3.37854e-15	-0.990218	0.033	0.219	1.51801e-10
RGS3	3.49367e-15	-0.611183	0.002	0.144	1.56974e-10
VWA1	3.61398e-15	-0.497304	0.002	0.144	1.6238e-10
S100A16	3.6881e-15	-0.513941	0.002	0.144	1.6571e-10
UBE2C	3.85985e-15	1.42248	0.265	0.049	1.73427e-10
INHBA	4.17721e-15	-0.851469	0.007	0.157	1.87686e-10
AK4	4.38235e-15	-0.558786	0.009	0.163	1.96903e-10
IER3IP1	4.46803e-15	-0.479052	0.06	0.284	2.00753e-10
TBCB	4.51199e-15	-0.426483	0.042	0.245	2.02728e-10
STK38L	4.61588e-15	-0.547594	0.012	0.17	2.07396e-10
CAPG	4.74822e-15	-0.503426	0.033	0.222	2.13342e-10
FAM174A	4.76465e-15	-0.480303	0.009	0.163	2.1408e-10
SHFM1	4.89128e-15	-0.389516	0.24	0.595	2.1977e-10
HSPB1	5.2961e-15	-0.909419	0.374	0.696	2.37959e-10
TCEAL8	5.62605e-15	-0.462826	0.047	0.255	2.52784e-10
RAB34	5.72112e-15	-0.484932	0.021	0.193	2.57056e-10
PRKAR1A	6.17193e-15	-0.465443	0.058	0.278	2.77311e-10
OSTC	6.30437e-15	-0.539559	0.23	0.552	2.83262e-10
RBMS1	6.87135e-15	-0.572883	0.035	0.225	3.08736e-10
PRNP	7.30564e-15	-0.499393	0.042	0.242	3.28249e-10
RP11-553L6.5	7.8634e-15	-0.602303	0.014	0.173	3.5331e-10
SAT2	8.74334e-15	-0.50987	0.014	0.173	3.92847e-10
REEP5	8.77679e-15	-0.398752	0.072	0.307	3.9435e-10
FKBP2	9.79075e-15	-0.401888	0.07	0.301	4.39908e-10
ALYREF	1.01781e-14	1.35581	0.24	0.036	4.57313e-10
TNFRSF1A	1.06184e-14	-0.474036	0.012	0.167	4.77096e-10
ALDH1A1	1.13594e-14	1.33869	0.23	0.029	5.10388e-10
ATOX1	1.13596e-14	-0.313474	0.121	0.402	5.10397e-10
RNF11	1.15502e-14	-0.52875	0.012	0.167	5.1896e-10
TREM1	1.15525e-14	-0.561243	0.009	0.16	5.19064e-10
PIGP	1.22172e-14	-0.469292	0.044	0.245	5.48929e-10
C12orf75	1.25932e-14	-0.63296	0.021	0.19	5.65824e-10
CISD1	1.26606e-14	-0.428538	0.044	0.245	5.68855e-10
ITM2C	1.3308e-14	-0.517896	0.021	0.19	5.97943e-10
DDIT4L	1.36052e-14	-0.685586	0	0.131	6.11295e-10
AMTN	1.36052e-14	-1.51572	0	0.131	6.11295e-10
PFKP	1.38321e-14	-0.535287	0.021	0.19	6.21488e-10
COX20	1.49165e-14	-0.519413	0.056	0.268	6.70213e-10
CAPN2	1.68648e-14	-0.368197	0.021	0.19	7.57753e-10
WWP2	1.69929e-14	-0.839897	0.012	0.163	7.63508e-10
DKK3	1.76077e-14	-0.605526	0.002	0.137	7.91132e-10
SAR1A	1.79458e-14	-0.392081	0.081	0.32	8.06322e-10
CSGALNACT1	1.85802e-14	-0.662638	0.016	0.176	8.34827e-10
KRT10	1.89072e-14	-0.459503	0.153	0.451	8.49517e-10
SESTD1	1.89453e-14	-0.673453	0.021	0.186	8.51233e-10
MICA	1.9144e-14	-0.507765	0.005	0.144	8.60158e-10
RERG	2.12489e-14	-0.517178	0.005	0.144	9.54736e-10
CLEC11A	2.27297e-14	-0.503295	0.079	0.314	1.02127e-09
EID1	2.29803e-14	-0.47779	0.253	0.605	1.03253e-09
RAB18	2.40648e-14	-0.414952	0.04	0.232	1.08126e-09
SMCO4	2.44716e-14	-0.392294	0.009	0.157	1.09953e-09
UFM1	2.44859e-14	-0.378581	0.047	0.248	1.10018e-09
CENPF	2.75216e-14	1.40169	0.202	0.016	1.23657e-09
FAM127A	2.87563e-14	-0.418762	0.023	0.193	1.29205e-09
ANK3	3.01003e-14	-0.540735	0	0.127	1.35244e-09
GULP1	3.01005e-14	-0.500061	0	0.127	1.35244e-09
NEBL	3.01005e-14	-0.567983	0	0.127	1.35244e-09
CP	3.01005e-14	-0.734415	0	0.127	1.35244e-09
COL10A1	3.01005e-14	-2.05607	0	0.127	1.35244e-09
HMGN2	3.57434e-14	1.09628	0.549	0.412	1.60599e-09
EMC7	3.62466e-14	-0.420635	0.056	0.265	1.6286e-09
OSMR	3.88868e-14	-0.68062	0.002	0.134	1.74722e-09
TMEM230	3.8993e-14	-0.283132	0.121	0.399	1.752e-09
TMEM47	3.91494e-14	-0.483442	0.002	0.134	1.75902e-09
SELT	3.95962e-14	-0.387246	0.07	0.294	1.7791e-09
LGMN	4.35365e-14	-0.565864	0.005	0.141	1.95614e-09
HSPA2	4.56908e-14	-0.558069	0.007	0.147	2.05293e-09
RP11-108M9.4	4.64606e-14	-0.575	0.005	0.141	2.08752e-09
TMEM50A	4.71151e-14	-0.404489	0.135	0.415	2.11693e-09
EMP3	5.0458e-14	-0.602068	0.195	0.5	2.26713e-09
PRDX1	5.20716e-14	-0.469045	0.272	0.608	2.33963e-09
DGUOK	5.23093e-14	-0.337955	0.095	0.343	2.35031e-09
TNFRSF12A	5.2479e-14	-0.478929	0.012	0.16	2.35793e-09
LINC01116	5.34814e-14	-0.492101	0.007	0.147	2.40297e-09
TGFBR1	5.4065e-14	-0.497152	0.012	0.16	2.42919e-09
HSPB2	6.64745e-14	-0.403083	0	0.124	2.98676e-09
CCDC151	6.64745e-14	-0.531201	0	0.124	2.98676e-09
SLC7A2	6.64745e-14	-0.582442	0	0.124	2.98676e-09
CMB9-22P13.1	6.64745e-14	-0.663604	0	0.124	2.98676e-09
TYMP	6.91849e-14	-0.363407	0.049	0.248	3.10855e-09
PTTG1IP	6.93955e-14	-0.43942	0.047	0.242	3.11801e-09
WRB	7.07327e-14	-0.528034	0.026	0.193	3.17809e-09
FOSL2	7.11482e-14	-0.538302	0.021	0.183	3.19676e-09
PID1	8.8056e-14	-0.510437	0.002	0.131	3.95645e-09
SLPI	9.15039e-14	-1.44202	0.007	0.144	4.11136e-09
HIGD1A	9.73445e-14	-0.417519	0.077	0.301	4.37379e-09
PLD3	9.76592e-14	-0.328221	0.03	0.206	4.38793e-09
MRC2	9.87932e-14	-0.483855	0.005	0.137	4.43888e-09
LAMTOR5	1.00683e-13	-0.378335	0.188	0.503	4.52377e-09
BIRC5	1.06471e-13	1.28276	0.191	0.013	4.78383e-09
TXNDC12	1.13453e-13	-0.426296	0.037	0.219	5.09758e-09
EPS8	1.2927e-13	-0.403217	0.012	0.157	5.80823e-09
VAMP5	1.33067e-13	-0.484746	0.037	0.219	5.97884e-09
NDUFB2	1.33491e-13	-0.347713	0.2	0.52	5.99787e-09
TCEAL4	1.35051e-13	-0.397153	0.033	0.209	6.06799e-09
SYF2	1.40161e-13	-0.375558	0.123	0.386	6.29759e-09
TRIM47	1.46541e-13	-0.414503	0	0.121	6.58423e-09
PODNL1	1.46541e-13	-0.598717	0	0.121	6.58423e-09
SUSD5	1.46541e-13	-0.660459	0	0.121	6.58423e-09
EFEMP1	1.46541e-13	-0.73637	0	0.121	6.58423e-09
PDIA6	1.46678e-13	-0.415381	0.144	0.422	6.5904e-09
HNRNPD	1.50324e-13	1.20655	0.356	0.141	6.75419e-09
NBL1	1.51672e-13	-0.48432	0.04	0.222	6.8148e-09
CHURC1	1.72114e-13	-0.527485	0.126	0.382	7.73325e-09
DPYSL2	1.73784e-13	-0.504688	0.016	0.167	7.80831e-09
TMEM179B	1.73875e-13	-0.542228	0.037	0.216	7.81237e-09
PDLIM7	1.74159e-13	-0.446485	0.019	0.173	7.82515e-09
PDGFRA	1.88616e-13	-0.679431	0.002	0.127	8.4747e-09
ZBTB20	2.03143e-13	-0.510767	0.014	0.16	9.12744e-09
YIF1A	2.03645e-13	-0.427741	0.049	0.242	9.14997e-09
SERPINB6	2.253e-13	-0.494009	0.033	0.206	1.0123e-08
CREM	2.29283e-13	-0.511357	0.014	0.16	1.03019e-08
SLC39A6	2.45675e-13	-0.447054	0.014	0.16	1.10384e-08
PTRF	2.46738e-13	-0.358371	0.026	0.19	1.10862e-08
CEBPB	2.53054e-13	-0.426257	0.086	0.317	1.137e-08
TMCO3	2.58519e-13	-0.376133	0.026	0.19	1.16155e-08
LAPTM5	2.63873e-13	1.28635	0.214	0.029	1.18561e-08
SSR4	2.66814e-13	-0.393307	0.302	0.644	1.19882e-08
CETN2	2.74715e-13	-0.330076	0.023	0.183	1.23432e-08
C11orf58	2.86579e-13	-0.308811	0.193	0.507	1.28763e-08
NDUFC2	3.14399e-13	-0.384929	0.242	0.578	1.41262e-08
SET	3.2174e-13	1.02683	0.53	0.389	1.44561e-08
SYNPO	3.22474e-13	-0.409102	0	0.118	1.44891e-08
PXDN	3.22474e-13	-0.438757	0	0.118	1.44891e-08
CYB5R3	3.5143e-13	-0.415154	0.049	0.239	1.57901e-08
DIXDC1	4.14258e-13	-0.43945	0.002	0.124	1.8613e-08
TRPV4	4.17039e-13	-0.474652	0.002	0.124	1.8738e-08
ERLEC1	4.4418e-13	-0.373616	0.028	0.193	1.99574e-08
PFKFB3	4.48777e-13	-0.553646	0.009	0.144	2.0164e-08
TGM2	4.65979e-13	-0.699143	0.019	0.167	2.09369e-08
PRKAR2B	5.06399e-13	1.24121	0.188	0.016	2.2753e-08
MYB	5.08952e-13	1.1659	0.17	0.007	2.28677e-08
ATP6V0B	5.09555e-13	-0.455615	0.151	0.425	2.28948e-08
EEF2	5.43312e-13	0.863232	0.584	0.474	2.44116e-08
NOTCH2	5.45527e-13	-0.397321	0.012	0.15	2.45111e-08
REEP3	6.07711e-13	-0.442815	0.04	0.216	2.73051e-08
NDUFB1	6.36908e-13	-0.367638	0.207	0.52	2.86169e-08
SRRM2	6.79154e-13	1.36163	0.305	0.108	3.05151e-08
PIGK	6.95415e-13	-0.492923	0.019	0.167	3.12457e-08
ATP6AP2	6.97492e-13	-0.339052	0.084	0.31	3.1339e-08
GFPT2	7.08392e-13	-0.51737	0	0.114	3.18288e-08
SGCD	7.08392e-13	-0.524689	0	0.114	3.18288e-08
SEPW1	7.45509e-13	-0.266746	0.084	0.307	3.34965e-08
SPN	7.53531e-13	1.25595	0.167	0.007	3.38569e-08
SARAF	7.71062e-13	-0.306136	0.191	0.5	3.46446e-08
SNRPB	7.85872e-13	1.30634	0.372	0.173	3.531e-08
GSTM3	7.95474e-13	1.38045	0.388	0.209	3.57415e-08
CHP1	8.39519e-13	-0.376693	0.04	0.216	3.77204e-08
RAB7A	8.68096e-13	-0.245871	0.077	0.294	3.90044e-08
PTMA	8.7906e-13	0.29099	0.977	0.984	3.94971e-08
NDUFA1	8.93057e-13	-0.346504	0.256	0.595	4.0126e-08
SNAI2	9.14278e-13	-0.595688	0.002	0.121	4.10794e-08
LINC00493	9.37777e-13	-0.30757	0.13	0.395	4.21353e-08
MT1M	9.39076e-13	-0.620005	0.035	0.203	4.21936e-08
CKLF	9.40935e-13	-0.433305	0.088	0.31	4.22772e-08
TSPAN4	9.53488e-13	-0.41941	0.016	0.16	4.28412e-08
MAFB	9.65005e-13	-0.791484	0.012	0.147	4.33586e-08
CTBS	1.00578e-12	-0.528649	0.028	0.186	4.51908e-08
TCEB1	1.0559e-12	-0.405724	0.177	0.464	4.74425e-08
TCF7L2	1.07545e-12	-0.471592	0.005	0.127	4.83209e-08
OAF	1.0977e-12	-0.587616	0.012	0.147	4.93206e-08
DAD1	1.1003e-12	-0.261752	0.247	0.598	4.94378e-08
HCFC1R1	1.15216e-12	-0.347416	0.03	0.193	5.17679e-08
EFEMP2	1.24311e-12	-0.30152	0.007	0.134	5.58544e-08
NPC2	1.31346e-12	-0.321647	0.133	0.392	5.9015e-08
IQGAP1	1.35878e-12	-0.470645	0.044	0.222	6.10514e-08
IFT20	1.49336e-12	-0.39956	0.028	0.186	6.70981e-08
SAMD4A	1.55348e-12	-0.444056	0	0.111	6.97995e-08
SPOCK1	1.55348e-12	-0.50545	0	0.111	6.97995e-08
TNFSF11	1.55348e-12	-0.548839	0	0.111	6.97995e-08
SCIN	1.55348e-12	-0.562586	0	0.111	6.97995e-08
COL12A1	1.55348e-12	-0.688866	0	0.111	6.97995e-08
MKI67	1.81741e-12	1.2211	0.149	0	8.16579e-08
AREG	1.83229e-12	1.51283	0.186	0.02	8.23266e-08
RABGGTB	1.86445e-12	-0.469224	0.056	0.245	8.37717e-08
SLC25A3	1.95423e-12	1.03436	0.533	0.428	8.78054e-08
NFIB	2.01417e-12	-0.446361	0.002	0.118	9.04986e-08
MLF1	2.04118e-12	-0.464158	0.002	0.118	9.17123e-08
SAR1B	2.11268e-12	-0.309411	0.053	0.242	9.4925e-08
CREB5	2.1425e-12	-0.617957	0.005	0.124	9.62648e-08
HOXB2	2.23409e-12	-0.477484	0.009	0.137	1.0038e-07
44449	2.24083e-12	-0.42627	0.005	0.124	1.00683e-07
CCDC107	2.25637e-12	-0.501572	0.012	0.144	1.01381e-07
SULF2	2.35862e-12	-0.534621	0.005	0.124	1.05975e-07
TPST1	2.38055e-12	-0.410969	0.007	0.131	1.0696e-07
PLOD1	2.42512e-12	-0.365241	0.007	0.131	1.08963e-07
GOLIM4	2.42641e-12	-0.444042	0.049	0.229	1.09021e-07
PRKCA	2.43531e-12	-0.388954	0.005	0.124	1.09421e-07
HSPG2	2.51675e-12	-0.375132	0.007	0.131	1.1308e-07
FKBP11	2.63589e-12	-0.240995	0.014	0.15	1.18433e-07
IL6ST	2.77239e-12	-0.30432	0.047	0.225	1.24566e-07
ACLY	2.82654e-12	-0.289921	0.04	0.209	1.26999e-07
FOSB	2.85673e-12	-0.882468	0.112	0.324	1.28356e-07
EIF5	3.19874e-12	-0.393647	0.193	0.49	1.43722e-07
CRIM1	3.40098e-12	-0.535091	0	0.108	1.52809e-07
PDGFD	3.40099e-12	-0.547781	0	0.108	1.5281e-07
PPP1R3C	3.40099e-12	-0.611964	0	0.108	1.5281e-07
LPP	3.42459e-12	-0.517744	0.016	0.154	1.5387e-07
SLC29A1	3.50928e-12	-0.454031	0.042	0.212	1.57675e-07
CD55	3.94421e-12	-0.73051	0.133	0.369	1.77217e-07
POLR2K	4.08832e-12	-0.308402	0.105	0.337	1.83692e-07
KDELR1	4.12965e-12	-0.261793	0.04	0.209	1.85549e-07
EIF3A	4.13671e-12	1.39449	0.351	0.17	1.85866e-07
ITFG1	4.17927e-12	-0.467422	0.014	0.147	1.87779e-07
DCTN6	4.39854e-12	-0.345862	0.037	0.203	1.97631e-07
VGLL4	4.41019e-12	-0.514814	0.035	0.196	1.98154e-07
HOXB7	4.45882e-12	-0.353817	0.002	0.114	2.00339e-07
A2M	4.51021e-12	-0.717201	0.014	0.147	2.02648e-07
PLEC	4.90809e-12	-0.409095	0.014	0.147	2.20525e-07
COA3	4.96439e-12	-0.318873	0.049	0.229	2.23055e-07
BRK1	4.97896e-12	-0.314387	0.165	0.451	2.23709e-07
TMED3	5.12142e-12	-0.345372	0.042	0.212	2.30111e-07
EIF1AY	5.30468e-12	1.31218	0.163	0.01	2.38344e-07
DERL2	5.74731e-12	-0.422724	0.028	0.18	2.58232e-07
ANAPC16	5.84572e-12	-0.415185	0.186	0.464	2.62654e-07
SLC25A5	6.44578e-12	1.1721	0.433	0.261	2.89616e-07
GLG1	6.61445e-12	-0.267053	0.035	0.196	2.97194e-07
IGKC	6.81882e-12	1.45523	0.665	0.627	3.06376e-07
PDIA3	6.87236e-12	-0.253332	0.186	0.48	3.08782e-07
EML1	7.43331e-12	-0.355586	0	0.105	3.33986e-07
DUSP14	7.43331e-12	-0.406458	0	0.105	3.33986e-07
ADGRG2	7.43331e-12	-0.496534	0	0.105	3.33986e-07
SERTAD4-AS1	7.43331e-12	-0.559506	0	0.105	3.33986e-07
SREK1IP1	7.76506e-12	-0.454945	0.067	0.258	3.48892e-07
CFAP36	7.93163e-12	-0.32676	0.019	0.157	3.56376e-07
PAIP2	7.99865e-12	-0.387026	0.137	0.389	3.59387e-07
SLC16A7	8.31615e-12	-0.582425	0.014	0.144	3.73653e-07
SERPINH1	8.32204e-12	-0.35881	0.019	0.157	3.73918e-07
TPGS1	8.72728e-12	-0.284667	0.033	0.19	3.92125e-07
TMEM14C	8.78589e-12	1.13498	0.491	0.373	3.94759e-07
TMED9	8.91285e-12	-0.377655	0.091	0.304	4.00463e-07
MAGED1	9.02213e-12	-0.380209	0.014	0.144	4.05373e-07
PLP2	9.24261e-12	-0.199451	0.105	0.333	4.1528e-07
KIAA0040	9.35842e-12	-0.530114	0.007	0.124	4.20483e-07
CTSD	9.42341e-12	-0.375566	0.13	0.376	4.23403e-07
ACVR1	9.59488e-12	-0.411561	0.002	0.111	4.31108e-07
LAMP2	9.67217e-12	-0.425206	0.04	0.203	4.3458e-07
SLC36A4	9.723e-12	-0.402033	0.002	0.111	4.36864e-07
PAPSS1	9.80143e-12	-0.408108	0.028	0.176	4.40388e-07
VCAM1	9.92929e-12	-0.950395	0.005	0.118	4.46133e-07
NMB	1.04485e-11	-0.481769	0.005	0.118	4.69462e-07
NDFIP1	1.09152e-11	-0.302888	0.135	0.386	4.90431e-07
ADAMTS2	1.11351e-11	-0.389414	0.005	0.118	5.0031e-07
PTGES	1.21865e-11	-0.459952	0.007	0.124	5.4755e-07
JKAMP	1.38441e-11	-0.437257	0.019	0.154	6.22029e-07
MED31	1.42175e-11	-0.460706	0.019	0.154	6.38809e-07
CCT2	1.45731e-11	1.23115	0.263	0.082	6.54783e-07
AC090498.1	1.50866e-11	-0.360473	0.095	0.307	6.77857e-07
GATA1	1.5479e-11	1.16958	0.144	0.003	6.95487e-07
PERP	1.62201e-11	-0.362478	0	0.101	7.28783e-07
CHST3	1.62201e-11	-0.383743	0	0.101	7.28783e-07
HOXC9	1.62201e-11	-0.397435	0	0.101	7.28783e-07
ITGB8	1.62201e-11	-0.482743	0	0.101	7.28783e-07
ADAMTS5	1.62201e-11	-0.632773	0	0.101	7.28783e-07
CAST	1.65126e-11	1.3166	0.286	0.105	7.41927e-07
PET100	1.78199e-11	-0.232942	0.123	0.363	8.00668e-07
ATRAID	1.83596e-11	-0.255308	0.123	0.363	8.24915e-07
IMPAD1	1.8736e-11	-0.298511	0.019	0.154	8.41828e-07
CCDC109B	1.91031e-11	-0.457907	0.04	0.199	8.58322e-07
CAPZA2	1.97253e-11	-0.254326	0.121	0.359	8.86279e-07
EGLN3	2.11657e-11	-0.459665	0.002	0.108	9.50995e-07
TIAM2	2.11657e-11	-0.388331	0.002	0.108	9.50997e-07
DARS	2.23227e-11	-0.365421	0.081	0.281	1.00298e-06
GOLPH3	2.24994e-11	-0.400596	0.028	0.173	1.01092e-06
OAT	2.39131e-11	-0.215571	0.079	0.281	1.07444e-06
TMEM208	2.44709e-11	-0.221907	0.051	0.225	1.0995e-06
CLSTN1	2.47435e-11	-0.397598	0.005	0.114	1.11175e-06
FRMD4B	2.51414e-11	-0.413672	0.007	0.121	1.12963e-06
FLOT1	2.57271e-11	-0.314845	0.049	0.219	1.15595e-06
RAN	2.68699e-11	1.04499	0.526	0.428	1.20729e-06
DNAJC9	2.75343e-11	1.15478	0.195	0.033	1.23715e-06
SUMO1	3.01875e-11	-0.248474	0.158	0.425	1.35636e-06
HMGN3	3.71112e-11	-0.364203	0.149	0.392	1.66744e-06
NTAN1	3.71173e-11	-0.317973	0.019	0.15	1.66772e-06
ARL3	4.16118e-11	-0.282242	0.042	0.203	1.86966e-06
TMBIM6	4.30365e-11	-0.305977	0.223	0.52	1.93367e-06
GLRX5	4.45017e-11	1.4385	0.314	0.141	1.99951e-06
EGFL7	4.51795e-11	1.21611	0.174	0.023	2.02996e-06
EPS8L2	4.56944e-11	-0.409642	0.002	0.105	2.05309e-06
LIMCH1	4.5997e-11	-0.514689	0.002	0.105	2.06669e-06
GPRC5C	5.24958e-11	-0.436798	0.005	0.111	2.35869e-06
FKBP9	5.28284e-11	-0.379503	0.005	0.111	2.37363e-06
PCYOX1	5.3163e-11	-0.386373	0.005	0.111	2.38867e-06
MTMR2	5.32912e-11	-0.38084	0.009	0.124	2.39443e-06
NDFIP2	5.33713e-11	-0.325789	0.007	0.118	2.39803e-06
TAX1BP3	5.68427e-11	-0.279787	0.009	0.124	2.554e-06
EGLN1	5.68427e-11	-0.348847	0.009	0.124	2.554e-06
PLIN2	5.93714e-11	1.24769	0.233	0.062	2.66762e-06
CD58	6.27409e-11	-0.17671	0.035	0.186	2.81901e-06
LY6E	6.46582e-11	-0.298344	0.077	0.268	2.90516e-06
ACTN1	6.54372e-11	-0.370035	0.033	0.18	2.94016e-06
PLPP5	7.2195e-11	-0.31892	0.026	0.163	3.2438e-06
POLR2L	7.23234e-11	-0.333591	0.291	0.601	3.24956e-06
TOB1	7.79561e-11	-0.397774	0.035	0.183	3.50264e-06
SBDS	8.1294e-11	-0.224336	0.095	0.307	3.65262e-06
SPCS1	8.89814e-11	-0.2768	0.226	0.526	3.99802e-06
TCEB2	8.94122e-11	-0.299198	0.365	0.732	4.01738e-06
TNFRSF10D	9.28141e-11	-0.401118	0.002	0.101	4.17023e-06
TCEAL3	9.33722e-11	-0.365051	0.014	0.134	4.19531e-06
NFATC2	9.49251e-11	-0.413419	0.014	0.134	4.26508e-06
MAF	9.65597e-11	-0.519447	0.002	0.101	4.33852e-06
BCL6	9.71889e-11	-0.472648	0.012	0.127	4.3668e-06
FBLN7	9.84875e-11	-0.593798	0.002	0.101	4.42514e-06
ITGA5	9.97935e-11	-0.29421	0.002	0.101	4.48382e-06
COL9A2	1.00549e-10	-0.609906	0.012	0.127	4.51776e-06
ERGIC2	1.03851e-10	-0.26892	0.03	0.173	4.66615e-06
FERMT2	1.07054e-10	-0.4033	0.005	0.108	4.81005e-06
RNF146	1.10697e-10	-0.322875	0.012	0.127	4.97374e-06
ANKRD37	1.12382e-10	-0.382307	0.007	0.114	5.04943e-06
SYPL1	1.17346e-10	-0.216337	0.053	0.222	5.27247e-06
BCAP31	1.24973e-10	-0.119254	0.086	0.288	5.61518e-06
ANK1	1.28631e-10	1.03541	0.126	0	5.77952e-06
HIST1H1D	1.28631e-10	1.09265	0.126	0	5.77954e-06
CD37	1.35844e-10	1.23309	0.174	0.026	6.10359e-06
MPP1	1.41531e-10	1.16677	0.163	0.02	6.35914e-06
HDDC2	1.65436e-10	-0.33217	0.074	0.258	7.43321e-06
PRKRA	1.65689e-10	-0.207368	0.033	0.176	7.44458e-06
SKI	1.7966e-10	-0.333657	0.016	0.137	8.07231e-06
LINC00998	1.84037e-10	-0.263333	0.035	0.18	8.26898e-06
LXN	1.92169e-10	1.14176	0.191	0.036	8.63436e-06
TMEM60	1.93684e-10	-0.395795	0.028	0.163	8.70241e-06
CASC4	1.97852e-10	-0.277873	0.023	0.154	8.88968e-06
TP53I13	1.9978e-10	-0.1876	0.016	0.137	8.97631e-06
ZBTB38	2.06431e-10	-0.268554	0.035	0.18	9.27514e-06
FAM46A	2.26778e-10	-0.408914	0.021	0.147	1.01893e-05
RFTN2	2.36516e-10	-0.406121	0.005	0.105	1.06269e-05
XYLT1	2.36516e-10	-0.428166	0.005	0.105	1.06269e-05
ODF3B	2.36516e-10	-0.48227	0.005	0.105	1.06269e-05
MMADHC	2.41632e-10	-0.231579	0.121	0.34	1.08568e-05
USP15	2.43416e-10	1.24248	0.242	0.075	1.09369e-05
ANKRD28	2.44633e-10	-0.367708	0.053	0.216	1.09916e-05
QSOX1	2.45853e-10	-0.331965	0.021	0.147	1.10464e-05
SPATS2L	2.46329e-10	-0.360371	0.007	0.111	1.10678e-05
IQGAP2	2.48567e-10	1.00506	0.144	0.01	1.11684e-05
DTWD1	2.52625e-10	-0.286326	0.028	0.163	1.13507e-05
TMEM243	2.53869e-10	-0.281719	0.042	0.193	1.14066e-05
SLC39A7	2.54683e-10	-0.285911	0.021	0.147	1.14432e-05
NDN	2.54709e-10	-0.406926	0.019	0.141	1.14443e-05
RGS16	2.60767e-10	-0.544508	0.026	0.157	1.17165e-05
DNMT1	2.9663e-10	1.13091	0.153	0.016	1.33279e-05
IFI6	3.00477e-10	-0.334397	0.019	0.141	1.35007e-05
CKAP4	3.02029e-10	-0.319155	0.019	0.141	1.35705e-05
CMIP	3.08708e-10	-0.382091	0.016	0.134	1.38705e-05
ERO1A	3.09911e-10	-0.265242	0.019	0.141	1.39246e-05
ANXA4	3.1131e-10	-0.421435	0.023	0.15	1.39874e-05
DUSP2	3.16472e-10	1.1012	0.135	0.007	1.42194e-05
LEPROT	3.49453e-10	-0.185736	0.112	0.327	1.57013e-05
BIRC2	3.77568e-10	-0.280609	0.04	0.186	1.69645e-05
ATP5G3	3.77673e-10	1.08759	0.451	0.34	1.69692e-05
CLDND1	4.13212e-10	-0.369583	0.028	0.16	1.8566e-05
CAMLG	4.21261e-10	-0.236235	0.084	0.271	1.89277e-05
ASPM	4.48746e-10	1.03865	0.133	0.007	2.01626e-05
CAT	4.61411e-10	1.2239	0.23	0.069	2.07316e-05
SERINC3	4.68821e-10	-0.252104	0.084	0.271	2.10646e-05
PPM1G	4.75746e-10	1.25381	0.207	0.052	2.13758e-05
YIPF5	4.84827e-10	-0.322257	0.028	0.16	2.17838e-05
KDM7A	4.8709e-10	-0.362428	0.009	0.114	2.18854e-05
ZFHX3	4.95606e-10	-0.397489	0.009	0.114	2.22681e-05
CDKN1C	4.98475e-10	-0.490592	0.009	0.114	2.2397e-05
TMEM128	5.00771e-10	-0.346668	0.012	0.121	2.25001e-05
SETD7	5.11766e-10	-0.274746	0.005	0.101	2.29941e-05
AQP1	5.24713e-10	-0.436649	0.005	0.101	2.35759e-05
CDC37L1	5.28e-10	-0.380177	0.005	0.101	2.37236e-05
EVA1B	5.34633e-10	-0.24247	0.005	0.101	2.40216e-05
TNS1	5.34633e-10	-0.321009	0.005	0.101	2.40216e-05
SNHG9	5.63959e-10	-0.261569	0.058	0.222	2.53393e-05
TMEM248	5.73494e-10	-0.246568	0.033	0.17	2.57677e-05
PTPN12	6.02201e-10	-0.25104	0.019	0.137	2.70575e-05
ATP5G2	6.28046e-10	0.741406	0.595	0.565	2.82187e-05
COPS8	6.30441e-10	-0.311684	0.051	0.206	2.83264e-05
YIPF6	6.49772e-10	-0.259382	0.03	0.163	2.91949e-05
CTSB	6.55682e-10	-0.250887	0.065	0.235	2.94605e-05
TIMM17A	6.70908e-10	-0.352984	0.051	0.206	3.01446e-05
HNRNPAB	7.01246e-10	1.33083	0.265	0.105	3.15077e-05
UBL3	7.4178e-10	-0.361913	0.016	0.131	3.33289e-05
OSTF1	7.73152e-10	-0.257204	0.035	0.173	3.47385e-05
PRC1	7.80139e-10	0.980573	0.13	0.007	3.50524e-05
CXCR4	8.06751e-10	1.20565	0.202	0.049	3.62481e-05
PDLIM5	8.11978e-10	-0.35043	0.037	0.176	3.6483e-05
BORCS7	8.37088e-10	-0.409896	0.037	0.176	3.76112e-05
GUK1	8.55884e-10	-0.126339	0.177	0.438	3.84557e-05
YPEL5	8.65302e-10	-0.186885	0.072	0.248	3.88789e-05
LMAN1	9.00573e-10	-0.351785	0.091	0.278	4.04636e-05
PDGFC	9.43785e-10	-0.320471	0.012	0.118	4.24052e-05
NFIC	9.53027e-10	-0.180882	0.047	0.196	4.28204e-05
TMED4	9.83648e-10	-0.284483	0.049	0.199	4.41963e-05
TMED7	9.84963e-10	-0.22985	0.028	0.157	4.42554e-05
IFT57	9.97637e-10	-0.338531	0.012	0.118	4.48248e-05
IKBIP	1.04562e-09	-0.331488	0.026	0.15	4.69808e-05
TFRC	1.06136e-09	1.24771	0.193	0.046	4.76878e-05
PTGS2	1.11342e-09	-0.506955	0.007	0.105	5.00271e-05
DAB2	1.17474e-09	-0.369207	0.007	0.105	5.27822e-05
RHOB	1.17539e-09	-0.460869	0.07	0.235	5.28112e-05
BLOC1S2	1.29831e-09	-0.191731	0.049	0.199	5.83342e-05
FKBP5	1.34705e-09	1.05542	0.195	0.046	6.05241e-05
SAP18	1.37714e-09	-0.268735	0.277	0.578	6.18762e-05
TKT	1.38911e-09	1.25102	0.24	0.085	6.2414e-05
SERTAD1	1.42151e-09	-0.43562	0.028	0.154	6.38697e-05
PHPT1	1.42384e-09	-0.163926	0.167	0.418	6.39746e-05
MED21	1.43853e-09	-0.363339	0.037	0.173	6.46345e-05
COX16	1.45011e-09	-0.368348	0.023	0.144	6.5155e-05
ATAD5	1.51034e-09	1.00953	0.133	0.01	6.78612e-05
RUNX1	1.52872e-09	-0.295771	0.058	0.216	6.86868e-05
ABL2	1.60823e-09	-0.387597	0.014	0.121	7.22595e-05
NDUFA11	1.64522e-09	-0.242971	0.247	0.536	7.39214e-05
TXNDC17	1.6466e-09	-0.105383	0.102	0.304	7.39835e-05
CREB3L2	1.65176e-09	-0.264969	0.023	0.144	7.4215e-05
GPI	2.02288e-09	-0.337466	0.04	0.176	9.08901e-05
ALG14	2.02717e-09	-0.296016	0.012	0.114	9.10827e-05
NME3	2.02915e-09	-0.210098	0.037	0.173	9.11716e-05
MYC	2.18441e-09	1.06875	0.209	0.059	9.81478e-05
SRSF7	2.18714e-09	1.13852	0.353	0.203	9.82706e-05
AUTS2	2.20372e-09	-0.415892	0.007	0.101	9.90154e-05
NPDC1	2.27547e-09	-0.19456	0.012	0.114	0.000102239
CIB1	2.27801e-09	-0.114367	0.13	0.35	0.000102353
ATL3	2.35918e-09	-0.163068	0.021	0.137	0.000106
CEBPD	2.36896e-09	-0.360189	0.07	0.235	0.00010644
ATP2B1	2.41563e-09	-0.305786	0.026	0.147	0.000108537
LSP1	2.41743e-09	-0.244842	0.049	0.196	0.000108618
TCEA2	2.42313e-09	-0.268029	0.007	0.101	0.000108874
GINM1	2.43013e-09	-0.230963	0.04	0.176	0.000109188
SEC24D	2.43138e-09	-0.219131	0.009	0.108	0.000109244
MYL6B	2.44531e-09	-0.303518	0.047	0.19	0.00010987
SRSF3	2.59926e-09	0.873297	0.491	0.399	0.000116787
USO1	2.62659e-09	-0.245278	0.04	0.176	0.000118015
CHIC2	2.88548e-09	-0.150789	0.026	0.147	0.000129647
WTAP	2.96588e-09	-0.224068	0.098	0.288	0.00013326
BAD	3.0539e-09	-0.275263	0.042	0.18	0.000137215
IFNGR2	3.1571e-09	-0.120743	0.035	0.167	0.000141852
RRBP1	3.21279e-09	-0.193089	0.056	0.209	0.000144354
IDH2	3.33358e-09	1.18869	0.181	0.042	0.000149781
KLF10	3.38727e-09	-0.253612	0.016	0.124	0.000152194
RNF145	3.47926e-09	-0.249258	0.028	0.15	0.000156327
C2orf76	3.57951e-09	-0.356069	0.014	0.118	0.000160831
TPX2	3.81842e-09	0.914998	0.114	0.003	0.000171566
SPAG16	3.99752e-09	-0.398004	0.012	0.111	0.000179612
CREBRF	4.01279e-09	-0.379251	0.035	0.163	0.000180299
PTP4A1	4.02328e-09	-0.179096	0.042	0.18	0.00018077
PDIA4	4.04298e-09	-0.125958	0.051	0.199	0.000181655
EPB41L2	4.06375e-09	-0.348849	0.012	0.111	0.000182588
INSIG1	4.2689e-09	-0.43096	0.012	0.111	0.000191806
HNRNPA2B1	4.32561e-09	0.800727	0.563	0.559	0.000194354
ERP44	4.45686e-09	-0.180092	0.042	0.18	0.000200251
SDF4	4.7049e-09	-0.189835	0.037	0.17	0.000211396
H1F0	4.73901e-09	-0.259032	0.07	0.232	0.000212929
LMO4	4.86434e-09	-0.398128	0.053	0.199	0.00021856
CTTN	4.87578e-09	-0.124196	0.042	0.18	0.000219074
TRIM4	4.99308e-09	-0.301468	0.009	0.105	0.000224344
MIR4458HG	4.99308e-09	-0.398548	0.009	0.105	0.000224344
STUB1	5.01576e-09	-0.185412	0.081	0.255	0.000225363
EMC10	5.03641e-09	-0.229467	0.026	0.144	0.000226291
GLTP	5.04623e-09	-0.322782	0.019	0.127	0.000226732
BTF3	5.08157e-09	0.415702	0.747	0.817	0.00022832
PCNP	5.08932e-09	-0.171106	0.13	0.34	0.000228668
CIRBP	5.10683e-09	-0.315423	0.291	0.595	0.000229455
ARL2BP	5.25753e-09	-0.188473	0.04	0.173	0.000236226
RAB28	5.43777e-09	-0.307239	0.019	0.127	0.000244324
MAP2K2	5.48396e-09	1.30904	0.265	0.114	0.0002464
ZFYVE21	5.66465e-09	-0.180798	0.04	0.173	0.000254518
MCM7	5.68787e-09	1.09415	0.179	0.042	0.000255562
SSR1	5.87125e-09	-0.194063	0.065	0.222	0.000263801
GLS	5.88914e-09	-0.195543	0.056	0.206	0.000264605
DERL1	6.04958e-09	-0.282708	0.042	0.176	0.000271814
NME2	6.08436e-09	-0.403139	0.026	0.141	0.000273376
PPP1R14B	6.12268e-09	1.18015	0.235	0.085	0.000275098
ELL2	6.43428e-09	-0.322663	0.037	0.167	0.000289099
ISG20	7.00854e-09	-0.340769	0.028	0.147	0.000314901
MAGED2	7.14837e-09	-0.231855	0.042	0.176	0.000321183
POMP	7.25483e-09	-0.256248	0.351	0.67	0.000325967
MTCH1	7.42353e-09	-0.288109	0.044	0.18	0.000333547
PNKD	7.49736e-09	-0.218943	0.063	0.216	0.000336864
OST4	7.58476e-09	-0.286637	0.44	0.752	0.000340791
MAP1LC3B	7.66231e-09	-0.203412	0.123	0.327	0.000344275
FGFRL1	7.72451e-09	-0.299491	0.014	0.114	0.00034707
PFDN5	7.76808e-09	-0.348846	0.593	0.869	0.000349028
XRCC5	7.7758e-09	1.12822	0.333	0.186	0.000349375
CD44	7.9899e-09	-0.26124	0.114	0.307	0.000358994
UBAC1	8.0125e-09	1.03482	0.179	0.042	0.00036001
MTRNR2L1	8.30471e-09	-0.453217	0.012	0.108	0.000373139
ANKRD10	8.60497e-09	-0.311415	0.035	0.16	0.00038663
MEF2A	8.76823e-09	-0.404567	0.019	0.124	0.000393965
ALAD	8.78345e-09	0.934475	0.109	0.003	0.000394649
PRKDC	8.96047e-09	1.15471	0.256	0.108	0.000402603
C1orf122	9.22949e-09	-0.19107	0.044	0.18	0.00041469
PKD2	9.56128e-09	-0.3445	0.009	0.101	0.000429598
TCEAL1	9.61527e-09	-0.33504	0.009	0.101	0.000432024
LY96	9.61527e-09	-0.337799	0.009	0.101	0.000432024
MFSD1	9.67625e-09	-0.139547	0.021	0.131	0.000434764
SDC4	9.83421e-09	-0.412022	0.009	0.101	0.000441861
HMGN1	1.02324e-08	1.0463	0.433	0.33	0.00045975
ARF5	1.03783e-08	-0.166405	0.044	0.18	0.000466309
UBE2Q2	1.03949e-08	-0.125687	0.026	0.141	0.000467055
JOSD2	1.08279e-08	-0.364226	0.028	0.144	0.000486509
SPTBN1	1.09541e-08	-0.229002	0.019	0.124	0.000492178
OS9	1.12621e-08	-0.246592	0.051	0.193	0.00050602
DNAJC3	1.13743e-08	-0.231391	0.04	0.17	0.000511059
PPCS	1.22107e-08	-0.252019	0.049	0.186	0.000548641
ADIPOR1	1.24499e-08	-0.232751	0.042	0.173	0.000559386
SLC39A1	1.25447e-08	-0.294498	0.016	0.118	0.000563644
MYEOV2	1.25744e-08	-0.137969	0.188	0.438	0.000564978
ARHGDIB	1.26106e-08	1.1487	0.219	0.075	0.000566605
C1orf43	1.34647e-08	-0.122505	0.121	0.32	0.000604983
HDHD3	1.46546e-08	1.03018	0.133	0.016	0.000658448
ZMPSTE24	1.61265e-08	-0.272628	0.021	0.127	0.00072458
CGGBP1	1.62929e-08	-0.310064	0.042	0.17	0.000732056
VAMP8	1.69546e-08	1.03499	0.207	0.065	0.000761788
TUBB4B	1.84264e-08	1.10054	0.351	0.212	0.000827918
ELMSAN1	1.89506e-08	-0.26526	0.012	0.105	0.00085147
KIF20B	2.16933e-08	0.848965	0.112	0.007	0.000974703
ALG5	2.20687e-08	-0.163741	0.058	0.203	0.000991571
H2AFV	2.29272e-08	0.993587	0.365	0.225	0.00103014
LINC00152	2.41403e-08	1.20908	0.274	0.131	0.00108465
DPY30	2.47402e-08	-0.182508	0.126	0.324	0.0011116
LLNLR-245B6.1	2.492e-08	-0.237352	0.037	0.16	0.00111968
PCCB	2.51467e-08	1.01633	0.135	0.02	0.00112986
GMFG	2.54882e-08	1.10499	0.242	0.098	0.00114521
DEK	2.63962e-08	1.07826	0.344	0.209	0.00118601
SSU72	2.65666e-08	-0.162514	0.091	0.261	0.00119366
PPT1	2.74529e-08	-0.232761	0.065	0.212	0.00123349
STT3A	2.81188e-08	-0.148044	0.023	0.131	0.00126341
PSMB5	2.8538e-08	-0.169142	0.137	0.34	0.00128224
VOPP1	2.87037e-08	-0.220806	0.033	0.15	0.00128969
TMPO	2.91469e-08	0.939202	0.147	0.026	0.0013096
TFG	2.91738e-08	-0.10257	0.058	0.203	0.00131081
ATP1A1	3.0427e-08	-0.239634	0.084	0.245	0.00136711
C11orf73	3.05352e-08	-0.154934	0.1	0.278	0.00137198
NUCB1	3.23134e-08	-0.193141	0.044	0.173	0.00145187
SLC26A2	3.28355e-08	-0.470802	0.033	0.147	0.00147533
GFPT1	3.28646e-08	-0.270585	0.014	0.108	0.00147664
SMC4	3.33963e-08	1.06381	0.193	0.059	0.00150053
KLF1	3.3686e-08	0.857626	0.102	0.003	0.00151354
SAV1	3.47867e-08	-0.289255	0.026	0.134	0.001563
GABARAPL1	3.61618e-08	-0.15051	0.021	0.124	0.00162478
SERTAD2	3.62171e-08	-0.343534	0.023	0.127	0.00162727
SNTB2	3.76089e-08	-0.370558	0.019	0.118	0.00168981
CENPW	3.80762e-08	0.92227	0.16	0.036	0.0017108
SPG21	3.85494e-08	-0.275841	0.042	0.167	0.00173206
HINT1	3.88296e-08	0.638285	0.626	0.66	0.00174465
PAICS	3.88508e-08	1.08728	0.188	0.056	0.00174561
TAB2	3.88827e-08	-0.209829	0.012	0.101	0.00174704
LBR	4.33198e-08	0.941098	0.137	0.023	0.0019464
PGRMC1	4.52966e-08	-0.165415	0.042	0.167	0.00203522
TMEM43	4.56471e-08	-0.193183	0.019	0.118	0.00205097
CCDC90B	4.68566e-08	-0.189261	0.037	0.157	0.00210532
JMJD1C	4.74517e-08	-0.157288	0.053	0.19	0.00213205
ATP6AP1	5.09653e-08	-0.230686	0.033	0.147	0.00228992
PNN	5.34109e-08	1.21735	0.216	0.082	0.0023998
AHI1	5.35591e-08	-0.300539	0.03	0.141	0.00240646
PSMA2	5.52786e-08	-0.188591	0.253	0.529	0.00248372
HSD3B7	5.54947e-08	-0.200212	0.016	0.111	0.00249343
BOD1	5.85493e-08	-0.335314	0.014	0.105	0.00263068
SQSTM1	6.06719e-08	-0.103265	0.093	0.261	0.00272605
CGRRF1	6.06906e-08	-0.307443	0.014	0.105	0.00272689
UBE2T	6.12647e-08	0.932375	0.13	0.02	0.00275268
MAP3K13	6.37904e-08	-0.13899	0.07	0.219	0.00286617
MIS18BP1	6.38656e-08	0.991123	0.147	0.029	0.00286954
MAP3K8	6.38789e-08	-0.38978	0.026	0.131	0.00287014
C1GALT1C1	6.72355e-08	-0.232722	0.014	0.105	0.00302096
MAP3K2	6.76885e-08	-0.19619	0.026	0.131	0.00304131
CDT1	6.82965e-08	1.09562	0.123	0.016	0.00306863
CD47	6.88437e-08	-0.219998	0.128	0.317	0.00309321
MPZL1	6.89044e-08	-0.226755	0.026	0.131	0.00309594
SLC25A6	7.61427e-08	0.724923	0.544	0.516	0.00342117
TMEM50B	7.69967e-08	-0.164325	0.026	0.131	0.00345954
PYURF	8.12852e-08	-0.141379	0.191	0.425	0.00365222
TMED1	8.22169e-08	-0.317785	0.028	0.134	0.00369409
PTTG1	8.32581e-08	1.15219	0.212	0.078	0.00374087
LAMTOR4	8.90394e-08	-0.214881	0.174	0.389	0.00400063
PABPC1	8.96739e-08	0.938418	0.502	0.441	0.00402914
NDUFB5	9.35686e-08	-0.196098	0.133	0.32	0.00420413
CSTB	9.58214e-08	-0.1436	0.095	0.261	0.00430535
CCNB2	9.61209e-08	0.88865	0.116	0.013	0.00431881
BMP2	9.73584e-08	-0.359611	0.035	0.147	0.00437441
KIF9	9.75518e-08	-0.226522	0.016	0.108	0.0043831
MEF2C	9.80116e-08	-0.573939	0.074	0.216	0.00440376
UBE2W	9.94945e-08	-0.289249	0.016	0.108	0.00447039
DUSP1	1.00325e-07	0.687865	0.533	0.444	0.00450772
EIF3B	1.03486e-07	0.93848	0.188	0.059	0.00464974
CCNA2	1.0357e-07	0.872229	0.102	0.007	0.00465351
PSIP1	1.12533e-07	1.13152	0.209	0.078	0.00505622
ITGB1BP1	1.13146e-07	-0.142024	0.047	0.17	0.00508374
IMPDH2	1.15794e-07	1.12269	0.265	0.131	0.00520276
MAP2K1	1.17416e-07	-0.225268	0.021	0.118	0.00527564
PDLIM2	1.1875e-07	-0.115769	0.016	0.108	0.00533554
JUN	1.20664e-07	0.856879	0.4	0.265	0.00542155
H2AFJ	1.34517e-07	-0.108952	0.123	0.307	0.00604399
TMEM87A	1.36168e-07	-0.153414	0.051	0.18	0.00611815
FAM178B	1.44347e-07	0.947085	0.142	0.029	0.00648564
UCP2	1.48957e-07	0.945477	0.147	0.033	0.00669279
MDH1	1.496e-07	-0.12363	0.119	0.297	0.00672166
HSPA1B	1.49729e-07	-0.154881	0.472	0.732	0.00672749
ARL5A	1.65613e-07	-0.190866	0.072	0.216	0.00744117
TMEM9B	1.6967e-07	-0.226596	0.033	0.141	0.00762344
NAGK	1.69843e-07	-0.171615	0.019	0.111	0.00763121
SUMO3	1.72983e-07	-0.28039	0.142	0.327	0.0077723
BDH2	1.78068e-07	-0.22484	0.019	0.111	0.00800078
B2M	1.79072e-07	-0.223574	0.898	0.984	0.00804588
C1orf56	1.87559e-07	-0.341966	0.088	0.239	0.00842721
MAGT1	1.95033e-07	-0.219914	0.023	0.121	0.00876303
RPN1	1.97212e-07	-0.146323	0.065	0.203	0.00886094
LYZ	1.98088e-07	1.84254	0.349	0.225	0.00890027
HBQ1	2.07189e-07	0.914555	0.112	0.013	0.0093092
TMX1	2.12552e-07	-0.121159	0.056	0.186	0.00955017
TRAPPC3	2.14159e-07	-0.172774	0.051	0.176	0.00962236
EI24	2.18962e-07	-0.117309	0.065	0.203	0.0098382
CISD2	2.22064e-07	-0.154386	0.107	0.275	0.00997755
COPG1	2.23821e-07	-0.145277	0.016	0.105	0.0100565
SPAG9	2.31297e-07	-0.187291	0.035	0.144	0.0103924
EIF4G2	2.3248e-07	-0.172496	0.198	0.425	0.0104456
MRTO4	2.38604e-07	0.98153	0.133	0.026	0.0107207
PIGF	2.49026e-07	-0.176572	0.03	0.134	0.011189
ARPP19	2.62074e-07	-0.108658	0.047	0.167	0.0117752
CDC42SE1	2.69299e-07	-0.198226	0.086	0.235	0.0120999
SMIM19	2.80741e-07	-0.120939	0.079	0.225	0.012614
GBE1	2.91011e-07	-0.271879	0.019	0.108	0.0130754
ACSL3	3.12978e-07	-0.268107	0.019	0.108	0.0140624
TOP1	3.14899e-07	1.13022	0.235	0.108	0.0141487
ARMCX3	3.17115e-07	-0.160976	0.037	0.147	0.0142483
MYL12B	3.27223e-07	-0.107759	0.281	0.572	0.0147024
CDC20	3.27497e-07	0.941323	0.102	0.01	0.0147148
ARF6	3.40904e-07	-0.127457	0.093	0.248	0.0153172
IFT43	3.42896e-07	-0.147462	0.019	0.108	0.0154067
CKS2	3.47943e-07	1.00086	0.321	0.193	0.0156334
CDK1	3.56977e-07	0.757415	0.116	0.016	0.0160393
GORASP2	3.6143e-07	-0.129746	0.033	0.137	0.0162394
SFPQ	3.69625e-07	1.0853	0.33	0.216	0.0166076
SYNJ2BP	3.7097e-07	-0.368222	0.016	0.101	0.016668
HNRNPU	3.85468e-07	1.02158	0.333	0.212	0.0173194
FRA10AC1	4.02441e-07	-0.225809	0.042	0.154	0.0180821
MEA1	4.06797e-07	-0.142283	0.04	0.15	0.0182778
COQ10B	4.12283e-07	-0.127718	0.028	0.127	0.0185243
PPP1R2	4.21681e-07	-0.222717	0.049	0.167	0.0189465
PIP4K2A	4.59436e-07	1.0486	0.172	0.056	0.0206429
CENPM	4.71783e-07	0.764113	0.107	0.013	0.0211977
HSPA6	4.75079e-07	-0.334348	0.091	0.235	0.0213458
LHFP	4.89055e-07	-0.162038	0.021	0.111	0.0219738
ARFGAP3	5.10285e-07	-0.253666	0.026	0.121	0.0229276
C1orf21	5.12773e-07	-0.170521	0.021	0.111	0.0230394
MAD2L1	5.28177e-07	0.856242	0.123	0.023	0.0237315
CNPY2	5.28657e-07	-0.148019	0.107	0.268	0.0237531
SNX3	5.37691e-07	-0.165607	0.272	0.539	0.024159
HLA-DRB1	5.51992e-07	1.0976	0.202	0.078	0.0248016
MBIP	6.22001e-07	-0.253213	0.019	0.105	0.0279471
ECH1	6.46455e-07	0.918081	0.256	0.127	0.0290459
LCP1	6.51945e-07	0.959206	0.105	0.013	0.0292925
TUBA1C	6.56527e-07	1.07756	0.226	0.101	0.0294984
COPA	6.58271e-07	-0.30464	0.035	0.137	0.0295768
ANAPC13	6.59742e-07	-0.148575	0.06	0.186	0.0296429
SIGIRR	6.79107e-07	-0.171332	0.019	0.105	0.030513
SERF2	6.89026e-07	-0.214469	0.728	0.928	0.0309586
NDUFS5	7.1867e-07	0.728294	0.512	0.458	0.0322905
NINJ1	7.21056e-07	-0.154896	0.019	0.105	0.0323978
PHB2	7.36447e-07	0.905533	0.198	0.075	0.0330893
MCM4	7.66748e-07	0.995033	0.121	0.023	0.0344507
PURA	7.75051e-07	-0.111567	0.047	0.16	0.0348238
HADHA	8.13641e-07	1.12954	0.209	0.092	0.0365577
TBPL1	8.24489e-07	-0.200916	0.042	0.15	0.0370451
AKR1C1	8.27886e-07	-0.234564	0.03	0.127	0.0371978
CCSER2	8.29956e-07	-0.300296	0.021	0.108	0.0372907
PDCD6	8.57134e-07	-0.105967	0.1	0.255	0.0385119
SARNP	8.68531e-07	-0.196458	0.026	0.118	0.039024
APPL1	8.69103e-07	-0.169408	0.03	0.127	0.0390497
PARP1	8.76179e-07	0.913608	0.17	0.056	0.0393676
CDK2AP2	8.90446e-07	-0.156724	0.03	0.127	0.0400086
UQCRB	9.08434e-07	-0.248502	0.526	0.814	0.0408169
HEXIM1	9.11143e-07	-0.337473	0.04	0.144	0.0409386
UXS1	9.36358e-07	-0.192053	0.021	0.108	0.0420715
CCT6A	9.60057e-07	1.07015	0.293	0.176	0.0431363
SRA1	9.61412e-07	-0.122585	0.03	0.127	0.0431972
H2AFY	9.79615e-07	1.10276	0.293	0.176	0.0440151
RECQL	1.01838e-06	-0.302779	0.028	0.121	0.045757
KIAA1033	1.08708e-06	-0.148322	0.033	0.131	0.0488437
GAPDH	1.12908e-06	0.4253	0.793	0.814	0.0507306
CD81	1.13015e-06	-0.122633	0.121	0.288	0.050779
MAGEH1	1.15575e-06	-0.266823	0.023	0.111	0.0519291
HSPA8	1.18316e-06	0.805353	0.491	0.461	0.0531605
PIGT	1.22083e-06	-0.162972	0.033	0.131	0.0548533
C14orf2	1.23551e-06	-0.180606	0.4	0.709	0.0555126
DNAJB1	1.287e-06	-0.351386	0.312	0.516	0.0578263
TXNDC9	1.31819e-06	-0.180917	0.049	0.16	0.0592275
SPRYD7	1.41529e-06	-0.161264	0.023	0.111	0.0635903
PTPMT1	1.42994e-06	-0.162783	0.035	0.134	0.0642484
TMEM219	1.47556e-06	-0.145961	0.102	0.252	0.0662984
DKC1	1.48643e-06	0.923825	0.17	0.059	0.0667869
CBWD1	1.5382e-06	-0.259097	0.044	0.15	0.0691128
CKAP2	1.54337e-06	0.817856	0.112	0.02	0.0693452
PGRMC2	1.55679e-06	-0.154866	0.056	0.173	0.0699479
UROD	1.60623e-06	0.953916	0.235	0.114	0.0721695
MED4	1.62273e-06	-0.141879	0.07	0.196	0.0729108
ZFAND2A	1.72169e-06	-0.261775	0.056	0.17	0.0773574
WDR13	1.77986e-06	-0.242669	0.021	0.105	0.079971
LRP10	1.90948e-06	-0.159738	0.021	0.105	0.0857948
EMC4	1.95459e-06	-0.131513	0.072	0.199	0.0878217
SMIM7	2.04457e-06	-0.130074	0.079	0.212	0.0918647
TMEM9	2.14811e-06	-0.180343	0.033	0.127	0.0965168
IGFBP7	2.21289e-06	0.106134	0.133	0.297	0.0994271
SUPT16H	2.22833e-06	0.970099	0.153	0.049	0.100121
SNRNP27	2.22983e-06	-0.153176	0.047	0.154	0.100189
SDF2L1	2.28469e-06	-0.186051	0.047	0.154	0.102653
LYPLAL1	2.43775e-06	-0.18103	0.035	0.131	0.109531
RNASEH2B	2.48253e-06	0.958486	0.172	0.062	0.111543
CD74	2.48479e-06	1.09741	0.272	0.15	0.111644
CIR1	2.51191e-06	-0.151433	0.067	0.19	0.112863
EIF3F	2.5483e-06	1.00165	0.333	0.225	0.114498
CHID1	2.58375e-06	-0.179664	0.074	0.203	0.116091
KRCC1	2.58618e-06	-0.111604	0.042	0.144	0.116199
PPIG	2.65777e-06	-0.116128	0.135	0.304	0.119416
CCT5	2.70338e-06	1.05168	0.212	0.098	0.121466
SEPP1	2.79407e-06	-0.317783	0.058	0.173	0.12554
RBPJ	2.91931e-06	-0.100868	0.067	0.19	0.131167
APEX1	2.93794e-06	1.07645	0.24	0.127	0.132005
PTPRC	2.98691e-06	0.874129	0.119	0.026	0.134205
TMEM14B	3.03399e-06	1.06563	0.372	0.291	0.13632
TEX264	3.14309e-06	-0.149531	0.03	0.121	0.141222
ILF2	3.36566e-06	1.02675	0.26	0.15	0.151223
C16orf62	3.45443e-06	-0.201401	0.021	0.101	0.155211
TOMM5	3.47748e-06	-0.162635	0.053	0.163	0.156247
B3GAT3	3.4845e-06	-0.178421	0.021	0.101	0.156562
ABI1	3.55438e-06	-0.109029	0.026	0.111	0.159702
CPEB4	3.59174e-06	-0.131096	0.021	0.101	0.16138
ARMC10	3.69653e-06	-0.168343	0.056	0.167	0.166089
METTL12	3.84222e-06	-0.357076	0.023	0.105	0.172635
ZFP36L1	3.96799e-06	-0.365708	0.084	0.209	0.178286
SMC2	3.9864e-06	0.870526	0.147	0.046	0.179113
CCT3	4.02411e-06	1.00972	0.223	0.111	0.180807
NFU1	4.32698e-06	-0.179634	0.042	0.141	0.194416
SMAD2	4.36726e-06	-0.148238	0.028	0.114	0.196225
TSPAN13	4.43513e-06	-0.218258	0.042	0.141	0.199275
MT1F	4.50308e-06	-0.222985	0.067	0.186	0.202328
MTIF3	4.70441e-06	-0.144355	0.067	0.186	0.211374
DPH3	4.7755e-06	-0.133084	0.028	0.114	0.214568
DHRS7	4.82669e-06	-0.16223	0.06	0.173	0.216868
CARD19	5.06718e-06	-0.125746	0.023	0.105	0.227674
ZNF277	5.29724e-06	-0.17377	0.03	0.118	0.23801
EMC2	5.59188e-06	-0.120803	0.03	0.118	0.251249
MPP6	5.86974e-06	-0.283487	0.033	0.121	0.263733
ATP6V1D	5.97335e-06	-0.118193	0.037	0.131	0.268389
EIF3D	6.00962e-06	0.991855	0.258	0.147	0.270018
TATDN1	6.24812e-06	-0.184037	0.047	0.147	0.280734
HMGB3	6.89124e-06	0.831892	0.114	0.026	0.30963
DDX21	6.98194e-06	1.07374	0.277	0.173	0.313706
ATP2B4	7.08644e-06	-0.159206	0.033	0.121	0.318401
CPNE3	7.26494e-06	-0.124186	0.056	0.163	0.326421
PNPLA8	7.4272e-06	-0.210962	0.028	0.111	0.333711
KCNQ1OT1	7.66091e-06	-0.245782	0.035	0.124	0.344212
GRN	7.7122e-06	0.153878	0.058	0.17	0.346517
CCDC53	8.30521e-06	-0.115932	0.049	0.15	0.373161
ADAM17	8.46724e-06	-0.203402	0.023	0.101	0.380441
MAZ	8.74797e-06	0.993263	0.219	0.111	0.393055
CISD3	8.74919e-06	-0.200004	0.044	0.141	0.39311
KPNA2	9.15955e-06	0.810772	0.16	0.059	0.411548
PAFAH1B3	9.24346e-06	0.902981	0.116	0.029	0.415318
RSU1	9.26196e-06	-0.141304	0.051	0.154	0.416149
PAPOLA	9.32915e-06	-0.112991	0.156	0.327	0.419168
RAB31	9.46181e-06	-0.157226	0.023	0.101	0.425129
EEF1D	9.61876e-06	-0.255728	0.572	0.82	0.432181
DHRS4	9.82602e-06	0.778866	0.112	0.026	0.441493
NSA2	1.0503e-05	1.0205	0.253	0.15	0.47191
EBAG9	1.09495e-05	-0.206846	0.026	0.105	0.491974
LSM1	1.17318e-05	-0.156891	0.058	0.163	0.527123
BID	1.22233e-05	0.777828	0.105	0.023	0.549205
PARVB	1.42268e-05	0.917794	0.123	0.036	0.639223
PSME1	1.42832e-05	1.11104	0.265	0.167	0.641761
AIF1	1.44143e-05	1.03288	0.123	0.036	0.647651
SNAP23	1.5e-05	-0.165399	0.044	0.137	0.673964
SRSF10	1.50333e-05	1.09723	0.23	0.131	0.675461
CD69	1.57807e-05	1.07013	0.147	0.052	0.709041
ARPC3	1.65249e-05	0.879411	0.407	0.353	0.742479
C1QBP	1.67484e-05	0.992905	0.342	0.261	0.752522
TLE4	1.79914e-05	-0.184331	0.03	0.111	0.80837
RAC2	1.88023e-05	0.753778	0.119	0.033	0.844804
MGAT4B	1.89289e-05	0.851772	0.107	0.026	0.850494
ATP5E	1.94019e-05	0.432805	0.644	0.68	0.871748
STK17B	1.95331e-05	0.757768	0.107	0.026	0.877643
BBIP1	2.02344e-05	-0.144132	0.026	0.101	0.909154
ZFAND5	2.15693e-05	-0.169534	0.1	0.225	0.969131
CCNI	2.39517e-05	-0.135767	0.328	0.588	1
PLAGL1	2.47725e-05	-0.197165	0.042	0.131	1
GLTSCR2	2.62059e-05	0.958073	0.358	0.278	1
IST1	2.67388e-05	-0.148409	0.028	0.105	1
NME1	2.69727e-05	1.0119	0.286	0.196	1
DUT	2.83227e-05	0.748828	0.486	0.48	1
MPST	2.87823e-05	0.911201	0.186	0.088	1
PPP1R12A	2.89051e-05	0.91999	0.128	0.042	1
PCNA	2.96965e-05	0.934191	0.258	0.157	1
OLA1	3.08462e-05	1.07034	0.172	0.078	1
HSPH1	3.11006e-05	-0.233889	0.233	0.402	1
WDR43	3.18654e-05	0.836078	0.119	0.036	1
PDHA1	3.28998e-05	0.824069	0.119	0.036	1
LYAR	3.3208e-05	0.725956	0.114	0.033	1
PLSCR1	3.68239e-05	-0.179015	0.049	0.141	1
DDX39A	3.87433e-05	0.957985	0.14	0.052	1
MAT2B	3.99088e-05	-0.107453	0.033	0.111	1
TUFM	4.14212e-05	1.06266	0.265	0.176	1
HCST	4.18187e-05	0.835549	0.123	0.039	1
SLC20A1	4.30788e-05	-0.126922	0.065	0.167	1
WDR1	4.46544e-05	-0.133609	0.063	0.163	1
SEC22B	4.52307e-05	-0.116286	0.063	0.163	1
CYB5A	4.64185e-05	-0.126834	0.065	0.167	1
RHOBTB3	4.83265e-05	-0.174506	0.077	0.186	1
SNRPF	4.86063e-05	0.845632	0.36	0.291	1
PHB	5.07483e-05	1.00335	0.233	0.141	1
UROS	5.40393e-05	0.914448	0.137	0.052	1
NAP1L4	5.44651e-05	0.76902	0.126	0.042	1
SEC61A1	5.51348e-05	-0.165535	0.03	0.105	1
PLEKHA3	5.77776e-05	-0.127085	0.03	0.105	1
AHCY	5.81918e-05	0.762383	0.121	0.039	1
GAR1	6.02719e-05	0.939045	0.123	0.042	1
TOMM40	6.59586e-05	0.813334	0.105	0.029	1
VAMP3	6.95974e-05	0.120799	0.03	0.105	1
COPS3	7.0906e-05	0.978104	0.167	0.078	1
SMARCC1	7.39807e-05	0.800335	0.114	0.036	1
UBE2M	7.52106e-05	0.925319	0.156	0.069	1
PRPF4B	7.85175e-05	0.907505	0.167	0.078	1
FKBP4	7.87216e-05	0.950621	0.147	0.062	1
BUD31	7.95778e-05	0.146431	0.112	0.245	1
ARCN1	7.96784e-05	-0.128017	0.035	0.111	1
GNAS	8.30541e-05	0.87413	0.372	0.314	1
FUNDC1	8.32366e-05	-0.123484	0.044	0.127	1
MIDN	8.42914e-05	-0.260578	0.049	0.134	1
HSPA5	8.44743e-05	0.120771	0.249	0.461	1
AFG3L2	9.50376e-05	0.750734	0.107	0.033	1
SYNC	9.74711e-05	0.753546	0.107	0.033	1
ADSL	9.97288e-05	0.769413	0.102	0.029	1
DDX54	0.000100376	0.73808	0.102	0.029	1
FXN	0.000101027	0.751005	0.102	0.029	1
TPR	0.000104772	0.844998	0.181	0.092	1
BRD7	0.000110156	0.867496	0.142	0.059	1
GMPS	0.000111381	0.794199	0.126	0.046	1
PABPC4	0.000114646	0.918647	0.214	0.124	1
TXN	0.000115636	-0.20015	0.449	0.686	1
HEBP1	0.000117992	1.0386	0.205	0.118	1
AKR1C3	0.00011812	0.864953	0.158	0.072	1
RBM39	0.000121163	0.857697	0.328	0.261	1
N4BP2L2	0.00012418	0.158552	0.128	0.265	1
SFT2D2	0.00012538	-0.110481	0.053	0.141	1
DHFR	0.000133997	0.793145	0.105	0.033	1
RBMX	0.000135031	0.915744	0.272	0.19	1
HMBS	0.000136091	0.823189	0.109	0.036	1
TRIM28	0.000140651	0.868257	0.156	0.072	1
TST	0.000165685	0.684683	0.119	0.042	1
GNG5	0.000169576	0.766913	0.393	0.356	1
ACAA2	0.000175995	0.9679	0.137	0.059	1
RUVBL1	0.00017734	0.729858	0.109	0.036	1
MPC2	0.000182065	0.821469	0.34	0.278	1
MCL1	0.000194733	-0.142569	0.167	0.307	1
CETN3	0.000195571	-0.126735	0.042	0.118	1
TAF7	0.000199142	0.137292	0.098	0.212	1
PPP1R15A	0.00020086	0.934477	0.191	0.105	1
C6orf62	0.000210704	0.125714	0.102	0.219	1
MCM3	0.000211412	0.813413	0.116	0.042	1
HNRNPH1	0.000221835	0.640264	0.44	0.395	1
DDT	0.000223914	0.980343	0.293	0.222	1
MGST2	0.00024788	0.759092	0.137	0.059	1
ARRDC3	0.000250981	-0.222833	0.037	0.108	1
EIF3K	0.000252695	0.756969	0.416	0.389	1
NFKBIZ	0.000258268	-0.132824	0.063	0.15	1
SEC63	0.000281387	0.113926	0.081	0.183	1
TFAM	0.00028286	0.772085	0.105	0.036	1
PPIH	0.00028328	0.814024	0.105	0.036	1
UBE2A	0.000283444	0.136882	0.079	0.18	1
TAX1BP1	0.000298546	0.136703	0.098	0.209	1
TERF2IP	0.000320356	0.19508	0.128	0.258	1
COX4I1	0.000327896	0.47006	0.579	0.624	1
SLC39A3	0.000331328	0.823462	0.13	0.056	1
SNRPC	0.000358409	0.843509	0.209	0.127	1
MYO9A	0.000385273	-0.135172	0.035	0.101	1
CCL4	0.000397118	0.958037	0.102	0.036	1
C14orf119	0.000403369	0.117858	0.051	0.131	1
HNRNPL	0.000408843	0.92794	0.14	0.065	1
SRPK1	0.00046741	0.800351	0.123	0.052	1
MRPS25	0.000473845	0.754157	0.144	0.069	1
SMCHD1	0.000478341	0.8409	0.149	0.072	1
RAB32	0.000480711	0.132258	0.035	0.101	1
H2AFX	0.00049461	0.79854	0.119	0.049	1
ACP1	0.000521126	0.159535	0.105	0.216	1
ESF1	0.000556407	-0.128155	0.098	0.196	1
CD164	0.000604816	0.112007	0.17	0.317	1
AZU1	0.000613207	0.788152	0.105	0.039	1
ARPC2	0.000628667	0.177204	0.212	0.395	1
MTRNR2L12	0.000663876	0.936273	0.237	0.163	1
PCM1	0.000687647	0.900133	0.177	0.101	1
TFDP2	0.000719837	0.616174	0.109	0.042	1
CD82	0.000732627	0.773056	0.107	0.042	1
CFL1	0.000765127	0.561146	0.477	0.493	1
C19orf48	0.000785445	0.759843	0.144	0.072	1
HSPB11	0.000796145	0.177501	0.128	0.248	1
POLE3	0.000797466	0.848957	0.14	0.069	1
ACTG1	0.000806331	0.618428	0.558	0.585	1
NAA38	0.000841911	0.132628	0.221	0.392	1
FUS	0.000879945	0.822949	0.279	0.212	1
IBTK	0.000888446	-0.104853	0.042	0.108	1
RBM25	0.000890563	0.794543	0.216	0.141	1
THRAP3	0.00089792	0.935191	0.179	0.108	1
P4HB	0.0009136	0.168194	0.191	0.353	1
YPEL3	0.000920682	0.136302	0.049	0.121	1
MEAF6	0.000923475	0.154637	0.098	0.199	1
FOS	0.000945398	-0.600373	0.407	0.546	1
HNRNPR	0.000977623	0.786743	0.209	0.134	1
FAM50A	0.000979365	0.160153	0.049	0.121	1
CCDC124	0.00105548	0.169534	0.088	0.183	1
TOMM20	0.00111561	0.724227	0.319	0.261	1
S100A4	0.00111827	-0.11987	0.795	0.722	1
TAF1D	0.00120472	0.783336	0.233	0.16	1
PTBP1	0.00121429	0.846061	0.172	0.101	1
HDGF	0.00121448	0.819269	0.209	0.137	1
PRRC2C	0.00125272	0.935551	0.2	0.131	1
DAZAP1	0.00130572	0.697421	0.149	0.078	1
APOBEC3C	0.00132257	0.882029	0.135	0.069	1
BCAP29	0.00142646	0.161741	0.079	0.167	1
SNRPD1	0.00143421	0.784102	0.356	0.33	1
TAPBP	0.00144364	0.111077	0.067	0.147	1
TAF9	0.00146598	0.863918	0.17	0.101	1
PHF6	0.00146611	0.742587	0.102	0.042	1
APOE	0.00148969	0.590174	0.121	0.056	1
COPZ1	0.00153358	0.185447	0.067	0.147	1
POLR2J3	0.00154224	0.764268	0.114	0.052	1
CAP1	0.00160501	0.236786	0.114	0.222	1
DDIT4	0.00163936	0.615555	0.172	0.098	1
RAB11A	0.00167817	0.153031	0.098	0.193	1
SNHG7	0.00168745	0.770608	0.2	0.127	1
PLEKHJ1	0.00178755	0.759827	0.109	0.049	1
HNRNPF	0.00180114	0.800704	0.286	0.232	1
NSRP1	0.00182654	0.142502	0.081	0.167	1
ELANE	0.00186146	0.89136	0.105	0.046	1
MED10	0.00191183	0.148448	0.084	0.17	1
HLTF	0.00193643	0.683236	0.126	0.062	1
BBX	0.00206508	0.104537	0.088	0.176	1
WAC	0.00215379	0.109228	0.063	0.137	1
NAA15	0.00226118	0.617946	0.105	0.046	1
NDUFB8	0.0023014	0.121477	0.226	0.386	1
ANP32A	0.00232437	0.739971	0.202	0.134	1
LSM4	0.00239705	0.912401	0.233	0.173	1
HN1	0.00247779	0.784319	0.172	0.105	1
HLA-B	0.00248558	0.658206	0.349	0.307	1
SRRM1	0.00251473	0.746854	0.244	0.18	1
ETS1	0.00257409	-0.114795	0.047	0.108	1
OFD1	0.0026134	0.736302	0.102	0.046	1
RGS10	0.00263248	0.177633	0.056	0.124	1
PRR13	0.0026766	0.203936	0.123	0.229	1
FNBP4	0.00274155	0.741444	0.114	0.056	1
UBE2K	0.00278541	0.186753	0.095	0.186	1
RFC1	0.00282582	0.729097	0.119	0.059	1
JAGN1	0.00284209	0.112655	0.06	0.131	1
HNRNPK	0.00284359	0.689139	0.4	0.408	1
BRI3	0.00284669	0.169283	0.093	0.183	1
SNW1	0.00285255	0.847328	0.133	0.072	1
ATP6V0D1	0.00287592	0.113077	0.042	0.101	1
CXCL8	0.00296415	-0.161856	0.081	0.16	1
CLTC	0.00301092	0.122916	0.116	0.216	1
CCT7	0.00304993	0.749791	0.186	0.121	1
VDAC2	0.00309602	0.164986	0.2	0.35	1
ATP5G1	0.00312564	0.799417	0.342	0.32	1
TIMMDC1	0.00313511	0.170372	0.084	0.167	1
ABRACL	0.00314656	0.104787	0.114	0.209	1
SRI	0.00314888	0.117218	0.223	0.382	1
ILF3	0.0031494	0.805117	0.165	0.101	1
CDK4	0.00318223	0.897356	0.153	0.092	1
FDPS	0.00326479	0.825007	0.17	0.108	1
DNPH1	0.00327891	0.720437	0.156	0.092	1
TFDP1	0.00328759	0.782428	0.16	0.098	1
UBE2S	0.00331919	0.834983	0.16	0.098	1
TUBA1A	0.00348082	0.233758	0.095	0.183	1
APRT	0.00349058	0.827937	0.307	0.271	1
ETFA	0.00349135	0.774145	0.16	0.098	1
RPA3	0.00352799	0.260325	0.205	0.356	1
MED30	0.0037154	0.101863	0.056	0.121	1
NUDT1	0.00380735	0.72572	0.14	0.078	1
CTSZ	0.00381156	0.13205	0.053	0.118	1
GNB2	0.00383832	0.312235	0.088	0.173	1
HBS1L	0.00383935	0.812384	0.119	0.062	1
NDUFB6	0.00384246	0.162245	0.198	0.34	1
RHOA	0.003848	0.159069	0.295	0.49	1
ATP5O	0.00386513	0.113794	0.316	0.529	1
SNRPE	0.00399092	0.616004	0.421	0.418	1
SRSF6	0.00400468	0.228583	0.102	0.193	1
TGFB1	0.0041103	0.217364	0.072	0.147	1
ATP5A1	0.00414192	0.78634	0.314	0.284	1
COX7C	0.00417881	0.373311	0.619	0.735	1
XRCC6	0.00422171	0.842615	0.202	0.144	1
NDUFA10	0.00436088	0.728332	0.16	0.098	1
LRPPRC	0.00437421	0.830386	0.114	0.059	1
NRDC	0.00443273	0.831493	0.114	0.059	1
HLA-DRA	0.00451909	0.93975	0.3	0.261	1
UBE2E1	0.00463473	0.185404	0.058	0.124	1
DCTD	0.00474042	0.108868	0.044	0.101	1
DDX46	0.00478236	0.783078	0.167	0.108	1
NR4A1	0.00480589	0.775512	0.133	0.075	1
SNRPA	0.00500891	0.7519	0.109	0.056	1
INTS6	0.00507524	-0.112434	0.072	0.141	1
HACD3	0.00509716	0.25129	0.084	0.163	1
C14orf166	0.00510754	0.124197	0.247	0.408	1
NTMT1	0.00517809	0.15823	0.047	0.105	1
SERPINB1	0.00518443	0.950074	0.223	0.17	1
APOPT1	0.00529059	0.119215	0.051	0.111	1
VDAC3	0.00539019	0.794257	0.207	0.15	1
TBRG1	0.0054754	0.137842	0.049	0.108	1
UBE2I	0.00550703	0.87077	0.228	0.176	1
EIF2AK1	0.00557342	0.725724	0.105	0.052	1
MBNL1	0.00563419	0.256179	0.16	0.281	1
TCEA1	0.00564855	0.878179	0.235	0.186	1
CHCHD2	0.00567921	0.409849	0.567	0.686	1
CHMP2A	0.00573962	0.189409	0.098	0.183	1
USP47	0.00594727	0.139535	0.056	0.118	1
FBL	0.00602005	0.712126	0.209	0.15	1
GALNT1	0.00607254	0.116429	0.06	0.124	1
LARS	0.00611586	0.774114	0.149	0.092	1
TLN1	0.00621186	0.823623	0.144	0.088	1
KIF5B	0.00624732	0.254721	0.13	0.232	1
AES	0.00634834	0.825959	0.174	0.118	1
MTHFD2	0.00640765	0.244669	0.058	0.121	1
HNRNPA3	0.00647138	0.786493	0.344	0.34	1
YY1	0.00648082	0.883667	0.179	0.124	1
TMEM261	0.00653526	0.118044	0.072	0.141	1
SLTM	0.00655161	0.642504	0.193	0.134	1
AK2	0.00664899	0.229847	0.116	0.209	1
SNX2	0.00677104	0.209955	0.058	0.121	1
MARCKSL1	0.00680931	0.689992	0.142	0.085	1
RAB14	0.00685514	0.115652	0.072	0.141	1
LAP3	0.00695937	0.758309	0.102	0.052	1
SDHAF3	0.0069612	0.165495	0.07	0.137	1
RALBP1	0.00696854	0.89921	0.193	0.141	1
COX5A	0.00697751	0.809575	0.316	0.294	1
PDCD4	0.00701816	0.737934	0.212	0.157	1
ETF1	0.00702384	0.165452	0.072	0.141	1
GLUL	0.00702899	0.729382	0.244	0.193	1
AKAP9	0.00705196	0.143126	0.14	0.242	1
PPIB	0.00716833	0.110238	0.223	0.366	1
NT5C	0.00721641	0.78394	0.14	0.085	1
ATF3	0.00743619	-0.102893	0.051	0.108	1
UFL1	0.00749458	0.125863	0.047	0.101	1
CXCL2	0.0075481	-0.131336	0.067	0.131	1
C7orf50	0.00758349	0.162744	0.074	0.144	1
SSB	0.00764302	0.735439	0.298	0.265	1
BCAS2	0.00776432	0.275146	0.088	0.167	1
PPP2CA	0.00784314	0.117248	0.074	0.144	1
GBAS	0.00789209	0.802649	0.135	0.082	1
SYNCRIP	0.00792967	0.787274	0.179	0.124	1
BOLA3	0.00794581	0.723618	0.17	0.114	1
CNOT7	0.00798993	0.2556	0.077	0.147	1
HSD17B4	0.00801737	0.65807	0.102	0.052	1
DGCR6L	0.00805155	0.235333	0.07	0.137	1
NEDD8	0.00828491	0.163024	0.272	0.451	1
RWDD4	0.00828852	0.146915	0.049	0.105	1
PDCD10	0.00831927	0.175093	0.084	0.157	1
GANAB	0.00838501	0.175348	0.049	0.105	1
STRAP	0.00839439	0.274702	0.126	0.222	1
ERGIC1	0.00842365	0.167392	0.051	0.108	1
CCDC14	0.00857985	0.57427	0.102	0.052	1
DDX18	0.00872953	0.665641	0.207	0.15	1
BAX	0.00879118	0.121955	0.112	0.196	1
DCTN3	0.00884423	0.277799	0.107	0.193	1
ELOVL5	0.00892007	0.168616	0.053	0.111	1
DDX24	0.00905294	0.860613	0.219	0.17	1
FAAP20	0.00924318	0.225947	0.088	0.163	1
C19orf43	0.00925599	0.137628	0.212	0.346	1
ADI1	0.00931121	0.122318	0.114	0.199	1
ATP6V1F	0.00939019	0.130854	0.167	0.278	1
RER1	0.0094204	0.311061	0.135	0.235	1
PSMD2	0.00952694	0.778477	0.13	0.078	1
RNASEH2C	0.00954532	0.218273	0.174	0.291	1
FBXO9	0.00955248	0.217638	0.058	0.118	1
NDUFA5	0.00956192	0.209082	0.13	0.225	1
SF1	0.0097387	0.829036	0.188	0.137	1
STOML2	0.00978466	0.804519	0.179	0.127	1
POLR2H	0.0105022	0.247458	0.1	0.18	1
BTF3L4	0.0106472	0.200477	0.107	0.19	1
COPE	0.010751	0.176881	0.219	0.353	1
EIF4B	0.0108969	0.711664	0.321	0.297	1
TM9SF3	0.0113207	0.179089	0.116	0.203	1
C20orf27	0.0114831	0.802978	0.114	0.065	1
C4orf27	0.0115762	0.150222	0.095	0.17	1
HPRT1	0.0115768	0.642853	0.179	0.124	1
METAP2	0.0116209	0.790394	0.279	0.252	1
TXNL4A	0.0116316	0.257518	0.123	0.216	1
GGCT	0.011739	0.807616	0.142	0.092	1
HBM	0.0120897	0.799806	0.126	0.075	1
ODC1	0.0121117	0.752427	0.149	0.098	1
MDH2	0.0122184	0.880705	0.198	0.15	1
TPGS2	0.0127907	0.716139	0.128	0.078	1
ATF4	0.0128731	0.15903	0.167	0.275	1
CDV3	0.0130592	0.749982	0.13	0.082	1
CHD1	0.0132401	0.583424	0.119	0.069	1
SEC13	0.0132678	0.229056	0.051	0.105	1
CANX	0.0132681	0.217255	0.188	0.31	1
HLA-DPA1	0.0135894	0.797066	0.128	0.078	1
TRA2B	0.0136043	0.711458	0.253	0.209	1
CERS2	0.0136143	0.239545	0.079	0.147	1
TIMM17B	0.0137326	0.110455	0.079	0.144	1
GTF3A	0.0137672	0.82456	0.244	0.206	1
CD46	0.0138063	0.20373	0.107	0.186	1
KHDRBS1	0.0140191	0.732662	0.226	0.18	1
TMEM256	0.0141502	0.188527	0.126	0.212	1
C11orf31	0.0141821	0.733277	0.277	0.245	1
SUGT1	0.0148959	0.131525	0.084	0.15	1
RANBP1	0.0150651	0.756032	0.337	0.337	1
METTL5	0.0151024	0.209551	0.137	0.229	1
NDUFS7	0.0151449	0.227682	0.135	0.225	1
GLRX3	0.0151476	0.234182	0.114	0.196	1
TRIAP1	0.015162	0.253921	0.067	0.127	1
RBBP4	0.015343	0.559258	0.137	0.085	1
RNF187	0.0153528	0.341245	0.095	0.17	1
CMTM6	0.0153682	0.242669	0.065	0.124	1
ANAPC15	0.0153835	0.630007	0.105	0.059	1
CLK1	0.015401	0.143552	0.095	0.167	1
EWSR1	0.015559	0.711889	0.151	0.101	1
FIBP	0.0157124	0.152329	0.088	0.157	1
CCND2	0.0157659	0.115506	0.1	0.173	1
DCUN1D5	0.0160142	0.124626	0.088	0.157	1
ARID4B	0.0162959	0.132095	0.091	0.16	1
TMEM141	0.0163158	0.800399	0.172	0.124	1
PAIP1	0.0163956	0.162554	0.098	0.17	1
PRPF38B	0.0166102	0.611842	0.112	0.065	1
CEP57	0.0173269	0.693376	0.107	0.062	1
NUCKS1	0.017603	0.76263	0.33	0.324	1
ANP32E	0.0178084	0.668168	0.17	0.121	1
ZNF644	0.0179306	0.126907	0.058	0.111	1
ZNF22	0.0180627	0.554561	0.123	0.075	1
LRRC59	0.0181024	0.210743	0.091	0.16	1
REXO2	0.0183729	0.166807	0.321	0.507	1
GTF3C6	0.0184606	0.22641	0.165	0.271	1
SDHA	0.0186602	0.635665	0.126	0.078	1
EDF1	0.018703	0.161146	0.309	0.49	1
POLR1D	0.0187685	0.707692	0.165	0.118	1
TBL1XR1	0.0188283	0.121195	0.063	0.118	1
AMD1	0.0189079	0.218897	0.165	0.268	1
AIMP1	0.0189325	0.123679	0.098	0.167	1
UBTF	0.0189368	0.731618	0.102	0.059	1
ARGLU1	0.0189733	0.746542	0.188	0.144	1
PSMA4	0.0190362	0.163572	0.244	0.389	1
POLE4	0.0190999	0.214729	0.098	0.17	1
CCT8	0.0192442	0.843841	0.263	0.235	1
CDK6	0.0192944	0.742944	0.142	0.095	1
YWHAZ	0.0194572	0.23803	0.153	0.252	1
EBPL	0.0197842	0.222809	0.126	0.209	1
NOP56	0.0198221	0.745833	0.153	0.108	1
PSMC4	0.0199037	0.703291	0.109	0.065	1
EIF4A1	0.019957	0.180909	0.174	0.281	1
COX5B	0.0201632	0.60929	0.412	0.451	1
BZW2	0.0202095	0.703388	0.123	0.078	1
FXR1	0.0210158	0.716486	0.144	0.098	1
TPM3	0.0217701	0.786539	0.242	0.209	1
PRDX6	0.0221652	0.735863	0.305	0.291	1
MLEC	0.0222342	0.192861	0.079	0.141	1
ARL6IP4	0.0224712	0.198038	0.242	0.382	1
LAGE3	0.0227388	0.202498	0.114	0.19	1
FBXO7	0.022809	0.725896	0.177	0.131	1
RSF1	0.0229822	0.305347	0.07	0.127	1
PRPF40A	0.023204	0.666803	0.16	0.114	1
PSMD9	0.0238777	0.235287	0.084	0.147	1
RIF1	0.0243421	0.602641	0.13	0.085	1
SNF8	0.0245987	0.228003	0.109	0.183	1
CD320	0.0247073	0.306034	0.079	0.141	1
LTA4H	0.0249247	0.140563	0.07	0.124	1
C16orf13	0.0250686	0.232286	0.13	0.212	1
WSB1	0.0255346	0.144052	0.135	0.216	1
PSMB3	0.0255563	0.199947	0.235	0.376	1
UFC1	0.0256093	0.23901	0.163	0.261	1
TAF12	0.0256796	0.151141	0.063	0.114	1
RRP7A	0.0261256	0.594499	0.112	0.069	1
PTEN	0.0275985	0.200764	0.077	0.134	1
KPNB1	0.0276346	0.811434	0.147	0.105	1
ZFAND6	0.0276793	0.183263	0.079	0.137	1
COA4	0.0283377	0.71626	0.123	0.082	1
GTF2A2	0.0286918	0.314904	0.209	0.333	1
VPS35	0.0292662	0.165295	0.086	0.147	1
HNRNPH2	0.0294056	0.161357	0.077	0.134	1
CREG1	0.0296263	0.221358	0.095	0.16	1
PKN2	0.0299912	0.622106	0.102	0.062	1
PRPF8	0.030053	0.622588	0.109	0.069	1
TM7SF3	0.030267	0.731769	0.116	0.075	1
ARPC4	0.0305264	0.819497	0.17	0.131	1
EIF1B	0.0306752	0.747221	0.26	0.235	1
BDP1	0.0325116	0.681369	0.112	0.072	1
UQCRH	0.0326668	0.390168	0.521	0.598	1
GRPEL1	0.0326697	0.466718	0.107	0.065	1
GSTO1	0.0327857	0.263063	0.221	0.346	1
COX6A1	0.0328897	0.162023	0.358	0.559	1
PTGES3	0.0339525	0.681061	0.356	0.376	1
HSD17B12	0.0341862	0.233076	0.095	0.16	1
KLF13	0.0349416	0.691284	0.112	0.072	1
HAT1	0.035176	0.14827	0.079	0.134	1
HLA-A	0.035426	0.287117	0.258	0.405	1
RUVBL2	0.0355825	0.630114	0.105	0.065	1
RBM17	0.0357358	0.570804	0.177	0.134	1
RAB21	0.0358067	0.103739	0.056	0.101	1
HADHB	0.0363188	0.604224	0.144	0.101	1
MIEN1	0.0363755	0.358574	0.102	0.17	1
SRSF4	0.0370057	0.62311	0.133	0.092	1
UQCC3	0.0372026	0.152215	0.07	0.121	1
TCP1	0.0380797	0.846371	0.253	0.239	1
TMEM109	0.0380847	0.204505	0.058	0.105	1
LMAN2	0.038654	0.299438	0.119	0.193	1
MGMT	0.0387454	0.274103	0.077	0.131	1
PLGRKT	0.0390372	0.209528	0.07	0.121	1
CMC2	0.0392907	0.213416	0.06	0.108	1
MAGOH	0.0397591	0.699441	0.184	0.147	1
BUB3	0.0406183	0.167381	0.116	0.186	1
EMC6	0.0407314	0.249979	0.072	0.124	1
CUEDC2	0.0412975	0.303413	0.07	0.121	1
NEMF	0.0418505	0.276113	0.077	0.131	1
TRMT10C	0.0424327	0.594324	0.107	0.069	1
SLC25A39	0.0424432	0.7091	0.137	0.098	1
RBM8A	0.0426217	0.230015	0.223	0.346	1
NUDCD2	0.0427117	0.146435	0.107	0.17	1
GNAI3	0.0429253	0.234232	0.088	0.147	1
UBE2R2	0.0429739	0.24499	0.07	0.121	1
MZT2A	0.0434172	0.698771	0.24	0.212	1
PSMC3	0.0435147	0.838264	0.188	0.157	1
SUPT4H1	0.0435814	0.144148	0.112	0.176	1
NDUFA12	0.0442562	0.219535	0.177	0.271	1
JUNB	0.0448882	0.217081	0.491	0.487	1
PSMD6	0.0449367	0.670385	0.147	0.108	1
LSM7	0.0451518	0.612796	0.326	0.324	1
ECI2	0.0460814	0.656312	0.112	0.075	1
FAM89A	0.0463061	0.493461	0.107	0.069	1
SNRPG	0.0467098	0.200069	0.342	0.529	1
EIF3I	0.0469102	0.756001	0.214	0.186	1
PNISR	0.0474928	0.598496	0.193	0.157	1
PKIG	0.0475788	0.181954	0.114	0.18	1
MACF1	0.047931	0.122787	0.065	0.111	1
PFN1	0.0484455	0.34299	0.572	0.647	1
SMARCE1	0.048949	0.144974	0.079	0.131	1
SS18L2	0.0503344	0.114187	0.095	0.154	1
TSC22D3	0.0510213	0.589787	0.328	0.327	1
EZR	0.0511826	0.243279	0.105	0.167	1
PPP2R5C	0.0513696	0.197865	0.07	0.118	1
QKI	0.0513731	0.179195	0.081	0.134	1
ACADM	0.0513918	0.134324	0.063	0.108	1
TECR	0.0524437	0.336657	0.13	0.206	1
PHKG1	0.0524651	0.159199	0.063	0.108	1
NUDT5	0.052584	0.203037	0.074	0.124	1
UBB	0.0539352	0.16206	0.644	0.742	1
PSMB6	0.054138	0.307668	0.193	0.297	1
SRSF9	0.0541543	0.289012	0.272	0.418	1
UQCRQ	0.0549692	0.19694	0.347	0.536	1
SRSF5	0.0549904	0.672364	0.3	0.294	1
YWHAG	0.055057	0.101497	0.091	0.144	1
CWC15	0.0552906	0.262706	0.105	0.167	1
EXOSC8	0.0554069	0.610731	0.112	0.075	1
HLA-E	0.0555317	0.573534	0.205	0.17	1
SIVA1	0.0564695	0.253601	0.193	0.294	1
LRRFIP2	0.0579854	0.301994	0.077	0.127	1
KIF22	0.0588613	0.127543	0.081	0.131	1
BAZ1A	0.0588645	0.695609	0.14	0.105	1
TPRKB	0.059369	0.284636	0.133	0.206	1
BCLAF1	0.0598393	0.885498	0.17	0.141	1
PSMF1	0.0600458	0.693309	0.102	0.069	1
UPF2	0.0600833	0.67383	0.116	0.082	1
RSRC1	0.060899	0.578167	0.121	0.085	1
HSPE1	0.061047	-0.351517	0.488	0.657	1
PMPCB	0.0610807	0.569648	0.121	0.085	1
DDX1	0.0611642	0.164363	0.091	0.144	1
NIFK	0.0612775	0.650641	0.123	0.088	1
ELAVL1	0.0622682	0.354044	0.093	0.15	1
SF3B2	0.0626767	0.666768	0.179	0.147	1
TCF25	0.0633571	0.770163	0.181	0.154	1
TWISTNB	0.064704	0.14102	0.074	0.121	1
PPP2R5E	0.0656114	0.134753	0.067	0.111	1
EIF4E2	0.0656777	0.423871	0.098	0.157	1
C19orf70	0.0658097	0.260716	0.153	0.235	1
PPP1R7	0.065812	0.127812	0.065	0.108	1
LBH	0.0664487	0.146917	0.072	0.118	1
MAT2A	0.0667071	0.185858	0.07	0.114	1
ACAT1	0.0669197	0.153154	0.07	0.114	1
CCNH	0.0670646	0.136432	0.065	0.108	1
ARL6IP6	0.0676122	0.143923	0.081	0.131	1
EIF3H	0.0678975	0.587546	0.342	0.353	1
ERH	0.0680785	0.149837	0.363	0.556	1
PSMA3-AS1	0.0690083	0.186436	0.065	0.108	1
HINT2	0.0692508	0.202843	0.077	0.124	1
C19orf24	0.0692897	0.189062	0.065	0.108	1
PWP1	0.0699075	0.201978	0.093	0.147	1
IMP3	0.0699572	0.228061	0.084	0.134	1
COMMD1	0.070256	0.223224	0.077	0.124	1
RARS	0.0715102	0.183031	0.06	0.101	1
CAPZA1	0.0718617	0.221659	0.074	0.121	1
C9orf78	0.0724899	0.269157	0.093	0.147	1
ALDOA	0.0725776	0.1691	0.363	0.572	1
DHX9	0.0729567	0.560989	0.112	0.078	1
CYTL1	0.073153	-1.14414	0.181	0.229	1
VPS29	0.0733804	0.163791	0.228	0.337	1
ABCE1	0.0735039	0.597786	0.112	0.078	1
UFD1L	0.0737001	0.278265	0.079	0.127	1
TPM1	0.074515	0.631071	0.151	0.118	1
GSPT1	0.0746683	0.716591	0.149	0.118	1
NFKBIA	0.0749342	0.551145	0.347	0.35	1
DHX29	0.0750411	0.229472	0.06	0.101	1
LSM6	0.0765403	0.36536	0.156	0.239	1
PSMA5	0.0772887	0.74614	0.184	0.157	1
UQCRC1	0.0787683	0.376964	0.116	0.18	1
PDCD2	0.0794167	0.618106	0.107	0.075	1
ARPC1B	0.0797891	0.332558	0.172	0.261	1
MSN	0.0803401	0.36775	0.102	0.16	1
PRMT1	0.0805198	0.549622	0.144	0.111	1
SEC31A	0.0805282	0.256208	0.116	0.176	1
PPP1CA	0.0812853	0.353512	0.135	0.206	1
SNHG8	0.0817909	0.152527	0.253	0.369	1
RAD23A	0.0820131	0.715023	0.184	0.157	1
RPF2	0.082588	0.606195	0.116	0.085	1
RBBP7	0.0826476	0.694982	0.151	0.121	1
RNF130	0.0827918	0.267338	0.13	0.196	1
BPTF	0.0832097	0.637705	0.123	0.092	1
EIF6	0.0832586	0.295214	0.158	0.235	1
RAD21	0.0841539	0.735771	0.167	0.141	1
MZT1	0.0842406	0.258709	0.095	0.147	1
VPS28	0.0847176	0.403971	0.137	0.209	1
CCNDBP1	0.0847196	0.25449	0.107	0.163	1
SNRPD3	0.0855513	0.67366	0.265	0.258	1
NUDT21	0.0857188	0.12074	0.074	0.118	1
MYL6	0.0882082	0.122324	0.46	0.663	1
SRSF11	0.0885907	0.600397	0.256	0.245	1
HNRNPDL	0.0887733	0.605757	0.34	0.366	1
SNRNP70	0.0887785	0.58867	0.149	0.118	1
HADH	0.0894571	0.476168	0.105	0.072	1
LLPH	0.0896083	0.19616	0.072	0.114	1
U2SURP	0.0896363	0.769989	0.181	0.157	1
NUTF2	0.089855	0.310578	0.109	0.167	1
LARP7	0.0907152	0.369254	0.1	0.154	1
CDC42	0.0912045	0.213621	0.274	0.405	1
EEF1E1	0.091494	0.287354	0.107	0.163	1
DNAJC8	0.0915354	0.614775	0.23	0.212	1
PRDX3	0.0926389	0.387229	0.174	0.265	1
NUBP2	0.0936618	0.232933	0.07	0.111	1
AKR7A2	0.0937766	0.248736	0.081	0.127	1
PSMD7	0.0940936	0.340884	0.119	0.18	1
HEXA	0.0943684	0.21206	0.07	0.111	1
ATG12	0.0947513	0.245663	0.072	0.114	1
SNX5	0.0954844	0.536544	0.119	0.088	1
PDHB	0.096061	0.325556	0.084	0.131	1
CLTA	0.0975315	0.307642	0.219	0.327	1
ZNRD1	0.0991791	0.509191	0.102	0.072	1
CLNS1A	0.0993288	0.560826	0.195	0.17	1
BNIP2	0.100549	0.271543	0.07	0.111	1
TMEM126A	0.101764	0.34387	0.091	0.141	1
TMX4	0.102282	0.246656	0.063	0.101	1
KLF3	0.102291	0.61546	0.121	0.092	1
AHCYL1	0.10423	0.204274	0.109	0.163	1
NDUFV2	0.107605	0.282556	0.221	0.327	1
PGLS	0.108517	0.722427	0.165	0.141	1
HIGD2A	0.108565	0.655829	0.184	0.16	1
CFAP97	0.109758	0.221993	0.086	0.131	1
RAD23B	0.109937	0.205059	0.093	0.141	1
ANKRD12	0.110782	0.296318	0.107	0.16	1
HAX1	0.111729	0.235614	0.093	0.141	1
HNRNPA0	0.112401	0.647757	0.242	0.232	1
YME1L1	0.113114	0.553108	0.114	0.085	1
DNAJA2	0.114867	0.209773	0.077	0.118	1
STK17A	0.115124	0.10993	0.067	0.105	1
PUM1	0.116939	0.171164	0.07	0.108	1
SH3GLB1	0.11854	0.355254	0.116	0.173	1
NDUFB10	0.118881	0.509517	0.2	0.301	1
RSRC2	0.119044	0.7151	0.181	0.16	1
NOP58	0.119492	0.678326	0.149	0.124	1
PSMA7	0.119613	0.576864	0.349	0.379	1
SRSF1	0.119959	0.289751	0.091	0.137	1
IFI16	0.120665	0.208586	0.074	0.114	1
ELF2	0.122027	0.241828	0.072	0.111	1
ATP5L	0.123301	0.141391	0.484	0.712	1
HSPA9	0.123735	0.638049	0.156	0.131	1
MAP4K5	0.124306	0.222268	0.067	0.105	1
DDOST	0.124923	0.277141	0.084	0.127	1
COMMD3	0.125565	0.350227	0.098	0.147	1
TXN2	0.126568	0.664599	0.172	0.15	1
SLC25A11	0.128352	0.243129	0.065	0.101	1
COTL1	0.129696	0.401304	0.079	0.121	1
ISCA1	0.129696	0.305226	0.079	0.121	1
NUDT3	0.130736	0.320994	0.07	0.108	1
ATRX	0.131172	0.285008	0.14	0.203	1
PTP4A2	0.131656	0.678817	0.256	0.258	1
TSN	0.133293	0.370547	0.081	0.124	1
CNBP	0.133359	0.310794	0.291	0.431	1
NKTR	0.13574	0.546529	0.177	0.15	1
GGNBP2	0.139688	0.255813	0.095	0.141	1
COX6B1	0.141177	0.507365	0.453	0.569	1
CAPNS1	0.141177	0.28416	0.1	0.147	1
MKKS	0.143259	0.2355	0.086	0.127	1
PIH1D1	0.144264	0.161801	0.072	0.108	1
SRP72	0.146051	0.760404	0.149	0.127	1
DNAJC7	0.148663	0.650503	0.116	0.092	1
BABAM1	0.14928	0.259929	0.079	0.118	1
TRAPPC2L	0.150148	0.15536	0.102	0.147	1
PSMD11	0.150229	0.316354	0.098	0.144	1
PHIP	0.153541	0.669831	0.119	0.095	1
GNAI2	0.155153	0.438878	0.121	0.176	1
MBD4	0.155538	0.577074	0.116	0.092	1
GLRX	0.155551	0.584476	0.179	0.16	1
HP1BP3	0.155629	0.688968	0.184	0.167	1
PSMD8	0.155764	0.701592	0.209	0.203	1
G3BP1	0.155935	0.284799	0.114	0.163	1
DHX15	0.156628	0.290891	0.079	0.118	1
NCOR1	0.156859	0.5598	0.126	0.101	1
SNX17	0.156869	0.258954	0.074	0.111	1
KLF6	0.159724	0.201541	0.167	0.235	1
CHCHD1	0.160678	0.347513	0.084	0.124	1
XPO1	0.161641	0.677442	0.105	0.082	1
ZBTB7A	0.16166	0.552661	0.109	0.085	1
CHMP4A	0.161966	0.582207	0.119	0.095	1
CLPP	0.162367	0.326658	0.079	0.118	1
NDUFS6	0.162954	0.764324	0.24	0.242	1
IMP4	0.164926	0.601047	0.112	0.088	1
ARPC5L	0.166221	0.26669	0.074	0.111	1
FGFR1OP2	0.167049	0.255783	0.105	0.15	1
PHF14	0.167625	0.326529	0.079	0.118	1
PSMB2	0.168197	0.671998	0.174	0.157	1
LSM2	0.168678	0.38189	0.17	0.242	1
URM1	0.169885	0.352462	0.07	0.105	1
NDUFA9	0.171116	0.663069	0.107	0.085	1
GCC2	0.171162	0.292967	0.067	0.101	1
ACTN4	0.17261	0.383256	0.074	0.111	1
SARS	0.173474	0.181729	0.081	0.118	1
HNRNPH3	0.174562	0.270881	0.14	0.196	1
ATP5F1	0.175171	0.359608	0.23	0.337	1
IGLC2	0.17531	1.45546	0.321	0.346	1
EIF3J	0.176149	0.622605	0.123	0.101	1
PCMT1	0.176509	0.380927	0.174	0.248	1
SF3B1	0.176876	0.59129	0.195	0.18	1
ATP5C1	0.178255	0.658224	0.286	0.31	1
LMNA	0.178679	0.319701	0.209	0.294	1
NDUFA8	0.17926	0.323224	0.123	0.176	1
UBE2L3	0.180627	0.404151	0.116	0.167	1
NFIA	0.18153	0.159776	0.081	0.118	1
ATP5B	0.182106	0.702392	0.267	0.284	1
RPN2	0.184029	0.38279	0.167	0.239	1
SUMF2	0.186616	0.401459	0.123	0.176	1
HNRNPM	0.186829	0.511437	0.226	0.216	1
EIF2S3	0.186997	0.24354	0.142	0.196	1
ARL2	0.187416	0.325407	0.179	0.252	1
ETFB	0.188389	0.390033	0.163	0.232	1
C17orf89	0.189662	0.649234	0.181	0.167	1
PSMD1	0.190217	0.555287	0.107	0.085	1
LSM3	0.190284	0.27	0.223	0.31	1
AKAP13	0.190906	0.279997	0.081	0.118	1
MPC1	0.191203	0.353971	0.095	0.137	1
CSNK1A1	0.192838	0.40593	0.144	0.206	1
PSME2	0.194731	0.58362	0.144	0.124	1
ADRM1	0.196677	0.355914	0.081	0.118	1
SCAND1	0.198925	0.359654	0.179	0.252	1
MRPS23	0.202407	0.282502	0.074	0.108	1
MGEA5	0.202881	0.290228	0.079	0.114	1
TIMM13	0.202886	0.586706	0.279	0.288	1
EIF5B	0.203349	0.277043	0.233	0.327	1
FAM204A	0.206857	0.327477	0.079	0.114	1
RQCD1	0.206894	0.250888	0.07	0.101	1
CBX5	0.207375	0.219261	0.128	0.176	1
LIMS1	0.207382	0.672769	0.142	0.124	1
NUDT4	0.208844	0.292678	0.105	0.147	1
UQCRC2	0.210532	0.647101	0.165	0.15	1
EIF3E	0.212107	0.315855	0.486	0.578	1
HSD17B10	0.214006	0.275039	0.102	0.144	1
PSMD12	0.214813	0.57932	0.128	0.108	1
WASF2	0.217669	0.623199	0.163	0.147	1
PSMG2	0.217955	0.349321	0.137	0.193	1
FAM45A	0.219118	0.507574	0.109	0.088	1
NDUFB9	0.219243	0.638886	0.309	0.343	1
TOMM22	0.220926	0.668738	0.188	0.18	1
EMG1	0.222828	0.333495	0.072	0.105	1
PSMB4	0.223355	0.769209	0.151	0.137	1
VPS51	0.226468	0.251688	0.081	0.114	1
EIF4EBP1	0.229023	0.646318	0.17	0.157	1
SNX6	0.23027	0.301845	0.091	0.127	1
PSMB7	0.230686	0.64954	0.209	0.206	1
DECR1	0.234758	0.701089	0.156	0.144	1
OSBPL8	0.235656	0.601803	0.116	0.098	1
EPRS	0.237346	0.607171	0.109	0.092	1
ST13	0.238093	0.287521	0.295	0.418	1
SUB1	0.238823	0.372314	0.444	0.546	1
TNRC6B	0.240008	0.28234	0.135	0.183	1
CAPRIN1	0.241536	0.296482	0.077	0.108	1
ZNF593	0.242234	0.336999	0.081	0.114	1
RSL1D1	0.245869	0.580668	0.205	0.199	1
PPP4C	0.246188	0.380339	0.13	0.18	1
APLP2	0.246315	0.25062	0.205	0.278	1
PSMA1	0.246813	0.217628	0.233	0.317	1
FLNA	0.249016	0.282407	0.074	0.105	1
ZEB2	0.249081	0.58895	0.13	0.114	1
TTC1	0.249616	0.232933	0.077	0.108	1
CCDC47	0.256795	0.317986	0.105	0.144	1
RTFDC1	0.256918	0.433176	0.088	0.124	1
POLD2	0.257898	0.527865	0.158	0.144	1
MBD2	0.258611	0.553059	0.102	0.085	1
CNPY3	0.258902	0.316386	0.074	0.105	1
BANF1	0.259121	0.378941	0.235	0.33	1
FRG1	0.261545	0.344795	0.107	0.147	1
SRSF2	0.26672	0.600225	0.293	0.32	1
RPA2	0.268331	0.533817	0.112	0.095	1
PPHLN1	0.271782	0.542156	0.112	0.095	1
VCP	0.274069	0.534701	0.102	0.085	1
HNRNPC	0.275248	0.557757	0.284	0.304	1
NMI	0.276611	0.51291	0.121	0.105	1
PSMC1	0.277591	0.647693	0.163	0.154	1
SH3BGRL	0.278458	0.741578	0.212	0.216	1
SNRNP40	0.280311	0.519441	0.114	0.098	1
UPF3A	0.282318	0.533737	0.112	0.095	1
[truncated: 257 more rows]
