# Supplementary material for: A novel molecular classification method for osteosarcoma based on tumor cell differentiation trajectories
Source: Bone Res. 2023 Jan 2;11:1. doi: 10.1038/s41413-022-00233-w (PMC9806110; doi:10.1038/s41413-022-00233-w)
Supplement: Supplementary file 16 — Supplementary Table 9 [file 41413_2022_233_MOESM16_ESM.xlsx]

## Sheet: BMSC_VS_OB
Supplementary Table 9 | Different genes list of BMSC vs Osteoblast
Gene Symbol	P.value	Average Log2(Fold Change)	pct.1*	pct.2*	Adjusted p.value
HBB	7.91844e-209	3.22824	0.984	0.16	3.55783e-204
CA1	6.36027e-184	3.47609	0.772	0.026	2.85773e-179
GNB2L1	1.87237e-183	2.18274	0.919	0.099	8.41274e-179
HBA2	2.34056e-182	2.67554	0.93	0.126	1.05164e-177
AHSP	5.22378e-160	2.90986	0.705	0.026	2.34709e-155
EEF1B2	7.79222e-150	2.01346	0.905	0.268	3.50112e-145
B2M	1.55278e-146	-1.60283	0.898	0.992	6.97678e-142
EEF1A1	7.81844e-142	1.27053	1	0.84	3.51291e-137
TMSB4X	1.42427e-131	-1.512	0.616	0.976	6.39937e-127
HBD	1.47674e-131	2.57068	0.612	0.026	6.63514e-127
ATPIF1	7.01906e-123	2.25188	0.626	0.045	3.15373e-118
IGFBP7	2.934e-121	-2.90846	0.133	0.809	1.31828e-116
IFITM3	1.46866e-120	-2.64912	0.072	0.793	6.59884e-116
PRDX2	1.27832e-116	2.09882	0.756	0.174	5.74361e-112
CALD1	4.19708e-116	-3.063	0.03	0.746	1.88579e-111
LGALS1	1.59949e-114	-2.18492	0.149	0.832	7.18668e-110
LRRC75A	5.69508e-112	2.26582	0.533	0.022	2.55886e-107
TIMP1	2.42596e-110	-3.59219	0.107	0.757	1.09001e-105
TPT1	1.62743e-108	1.03203	0.979	0.768	7.31219e-104
BLVRB	3.00426e-105	1.99398	0.637	0.09	1.34984e-100
ATP5E	1.39886e-104	1.7175	0.644	0.077	6.28521e-100
ZFP36L2	4.97442e-100	1.9068	0.67	0.121	2.23506e-95
ATP5G2	6.1931e-99	1.76199	0.595	0.064	2.78262e-94
MGP	3.99105e-95	-2.62481	0.053	0.686	1.79322e-90
HMGB2	1.41437e-91	1.87882	0.57	0.077	6.35492e-87
MALAT1	2.88842e-90	-0.935285	0.993	0.998	1.2978e-85
ATP5F1E	1.02394e-86	-2.85358	0.005	0.596	4.60066e-82
HIST1H4C	2.03328e-86	2.02203	0.598	0.114	9.13572e-82
ATP5G3	2.2179e-84	1.81357	0.451	0.027	9.96526e-80
COL3A1	3.51973e-84	-3.27318	0.012	0.592	1.58145e-79
EIF5A	9.9298e-83	1.70484	0.593	0.111	4.46156e-78
COL1A2	2.59536e-81	-2.77874	0.021	0.593	1.16612e-76
SPARC	1.59113e-80	-2.50746	0.03	0.603	7.14911e-76
S100A8	3.89714e-80	1.59631	0.616	0.119	1.75102e-75
FN1	8.68004e-80	-2.60734	0.037	0.599	3.90003e-75
IGKC	3.34928e-79	1.56301	0.665	0.123	1.50486e-74
NPM1	4.13338e-79	1.27506	0.802	0.36	1.85717e-74
CD63	1.62641e-76	-1.67807	0.244	0.73	7.30763e-72
COL1A1	3.85616e-75	-2.68731	0.021	0.561	1.73261e-70
HMGB1	5.32807e-75	1.06946	0.879	0.568	2.39396e-70
KIAA0101	2.20085e-74	1.78715	0.384	0.017	9.88866e-70
HNRNPA1	8.62956e-74	1.26367	0.793	0.369	3.87735e-69
MYL9	3.29191e-73	-2.37803	0.03	0.567	1.47909e-68
GYPC	1.43313e-72	1.6094	0.498	0.07	6.4392e-68
ID3	2.3676e-72	-2.79315	0.014	0.539	1.06379e-67
RP11-620J15.3	1.25482e-71	1.72305	0.36	0.013	5.63802e-67
ATP5L	6.58131e-70	1.46104	0.484	0.062	2.95705e-65
S100A9	8.0689e-69	1.67353	0.537	0.101	3.62544e-64
TAGLN	5.94728e-68	-2.34229	0.037	0.549	2.67217e-63
ATP5J	3.02841e-67	1.72521	0.358	0.019	1.3607e-62
NACA	4.75405e-67	0.958404	0.884	0.567	2.13604e-62
CA2	5.61549e-67	1.82282	0.351	0.017	2.52309e-62
NDUFA4L2	2.19347e-66	-2.30817	0.026	0.527	9.85548e-62
TPM2	5.38839e-65	-2.17149	0.028	0.525	2.42106e-60
TMEM14C	7.09576e-64	1.56314	0.491	0.093	3.1882e-59
ATP5J2	5.48909e-63	1.62475	0.353	0.024	2.4663e-58
ELOB	2.02266e-62	-2.37481	0.007	0.472	9.08803e-58
C14orf2	2.41973e-62	1.51173	0.4	0.042	1.08721e-57
SMIM1	3.23435e-62	1.71821	0.295	0.005	1.45323e-57
ATP5A1	1.6437e-61	1.63056	0.314	0.012	7.38533e-57
ANP32B	1.80157e-61	1.47425	0.495	0.098	8.09462e-57
HSPB1	8.88814e-60	-1.33583	0.374	0.76	3.99353e-55
HMGA1	1.30928e-59	1.62163	0.312	0.014	5.88271e-55
YBX1	1.74921e-59	1.05085	0.777	0.385	7.85936e-55
STMN1	3.39854e-59	1.58274	0.458	0.083	1.527e-54
LUM	9.62391e-59	-2.67277	0.021	0.472	4.32412e-54
LAPTM4A	1.13376e-58	-1.9575	0.074	0.532	5.09411e-54
S100A11	4.14504e-58	-1.76014	0.081	0.552	1.86241e-53
ATP5G1	4.6631e-58	1.54089	0.342	0.026	2.09518e-53
ATP5MPL	6.33065e-58	-2.28363	0.005	0.446	2.84442e-53
ATP5D	1.2903e-57	1.57957	0.344	0.028	5.79745e-53
HLA-A	2.19276e-57	-1.37536	0.258	0.693	9.85229e-53
ALDOA	5.33839e-56	1.46235	0.363	0.038	2.39859e-51
ACTA2	1.66897e-54	-2.33205	0.033	0.468	7.49887e-50
COL4A1	8.15387e-54	-2.32724	0.007	0.426	3.66362e-49
TYMS	1.5323e-53	1.5106	0.284	0.013	6.88479e-49
BGN	1.70138e-53	-2.27362	0.016	0.442	7.64447e-49
THY1	3.22419e-53	-2.37165	0.012	0.431	1.44866e-48
GLTSCR2	1.08049e-52	1.45459	0.358	0.043	4.85475e-48
TOP2A	2.46315e-52	1.54531	0.291	0.017	1.10672e-47
TCEB2	1.29668e-51	1.3822	0.365	0.047	5.82613e-47
SPARCL1	1.66126e-51	-2.12024	0.044	0.47	7.46423e-47
SERBP1	3.82532e-51	1.16241	0.544	0.152	1.71875e-46
ATP5MD	7.76456e-51	-2.15422	0.005	0.403	3.48869e-46
ATP5C1	8.65632e-51	1.45917	0.286	0.017	3.88937e-46
C11orf31	9.17833e-51	1.43517	0.277	0.014	4.12392e-46
HSPD1	1.81017e-50	1.03087	0.577	0.185	8.13325e-46
ATP5MG	1.37436e-49	-2.05583	0.007	0.402	6.17513e-45
SERPINF1	1.73025e-49	-2.17586	0.019	0.416	7.77419e-45
IFITM2	2.85487e-49	-1.53615	0.123	0.543	1.28272e-44
COL4A2	3.93505e-49	-2.18861	0.009	0.398	1.76806e-44
ALYREF	4.68432e-49	1.45398	0.24	0.005	2.10471e-44
LINC00152	6.76387e-49	1.43794	0.274	0.016	3.03907e-44
JUND	9.1579e-49	1.14976	0.609	0.227	4.11473e-44
C11orf96	3.02187e-48	-2.25334	0.033	0.426	1.35776e-43
PCOLCE	4.87904e-48	-2.24288	0.007	0.39	2.1922e-43
DSTN	5.04545e-48	-1.48709	0.23	0.607	2.26697e-43
ATP5ME	5.84034e-48	-2.15743	0.002	0.38	2.62412e-43
HLA-B	7.89868e-48	-1.14373	0.349	0.701	3.54896e-43
ATP5B	1.21639e-47	1.42093	0.267	0.016	5.46536e-43
GPX1	1.39621e-47	1.46537	0.307	0.031	6.2733e-43
IFI27	1.42004e-47	-2.37132	0.019	0.403	6.38038e-43
MYL6	3.25698e-47	-1.03872	0.46	0.773	1.46339e-42
NME4	4.38536e-47	1.37181	0.372	0.063	1.97038e-42
ALDH1A1	5.91858e-47	1.45718	0.23	0.005	2.65928e-42
COL6A2	6.19163e-47	-2.19707	0.009	0.386	2.78196e-42
GSTM3	6.65833e-47	1.33841	0.388	0.071	2.99165e-42
ATP5MC2	6.71791e-46	-2.11377	0.002	0.367	3.01842e-41
SYNGR1	1.0025e-45	1.4224	0.321	0.042	4.50435e-41
CST3	1.89326e-45	-1.17672	0.335	0.684	8.5066e-41
TUBB	2.82637e-45	1.13294	0.547	0.177	1.26992e-40
ATP5O	2.94875e-45	1.28337	0.316	0.038	1.3249e-40
HSP90AB1	7.09804e-45	0.857272	0.77	0.473	3.18922e-40
HIST1H1B	1.26726e-44	1.4073	0.209	0.002	5.69393e-40
RGS5	1.44937e-44	-2.23326	0.035	0.411	6.51217e-40
SELENOM	3.10832e-44	-2.14308	0.002	0.356	1.3966e-39
LMO2	5.88133e-44	1.42265	0.235	0.011	2.64254e-39
SERPING1	5.90432e-44	-2.07585	0.007	0.363	2.65287e-39
UBE2C	2.47047e-43	1.39059	0.265	0.022	1.11001e-38
USMG5	8.45069e-43	1.25595	0.293	0.033	3.79698e-38
CCNB1	1.3977e-42	1.39196	0.219	0.008	6.28e-38
PNMT	2.7198e-42	1.3035	0.195	0.001	1.22203e-37
MTRNR2L12	3.5339e-42	1.43787	0.237	0.014	1.58782e-37
H2AFV	5.83615e-42	1.1952	0.365	0.069	2.62224e-37
MPC2	1.87241e-41	1.22518	0.34	0.058	8.41293e-37
NNMT	4.48197e-41	-1.83314	0.016	0.358	2.01379e-36
TUBA1B	5.16681e-41	0.934684	0.693	0.37	2.3215e-36
H3F3A	8.07248e-41	0.717246	0.826	0.552	3.62705e-36
C14orf166	1.08567e-40	1.29416	0.247	0.02	4.878e-36
HSP90AA1	3.59249e-40	0.163576	0.898	0.687	1.61414e-35
ZFP36L1	4.20765e-40	-1.69538	0.084	0.436	1.89054e-35
POSTN	5.60717e-40	-2.32061	0.007	0.336	2.51936e-35
ADIRF	8.20436e-40	-1.5564	0.04	0.397	3.6863e-35
SEM1	1.87368e-39	-1.96666	0.005	0.328	8.41863e-35
ATP5PF	4.87557e-39	-1.91436	0.007	0.328	2.19064e-34
TMEM14B	5.66507e-39	1.22609	0.372	0.083	2.54537e-34
IGLC2	1.76179e-38	1.96381	0.321	0.054	7.91591e-34
VIM	2.454e-38	-0.948486	0.321	0.684	1.10261e-33
CYTL1	3.05266e-38	1.14949	0.181	0.002	1.37159e-33
TPM1	5.75636e-38	-1.41151	0.151	0.505	2.58639e-33
EIF3A	6.27466e-38	1.20877	0.351	0.074	2.81927e-33
ATP5MF	1.04133e-37	-1.87119	0.007	0.319	4.67882e-33
TALDO1	2.93211e-37	1.11113	0.4	0.103	1.31742e-32
APOE	4.9983e-37	-2.03321	0.121	0.462	2.24578e-32
ISG15	1.78869e-36	-2.42426	0.03	0.343	8.03678e-32
PLAC9	4.38357e-36	-1.78242	0.016	0.329	1.96958e-31
CKS2	5.21742e-36	1.20251	0.321	0.062	2.34424e-31
PPIA	5.36853e-36	0.769898	0.749	0.425	2.41213e-31
PRKAR2B	1.22648e-35	1.22655	0.188	0.008	5.5107e-31
NCL	1.37647e-35	1.11449	0.474	0.167	6.18464e-31
MYB	7.66227e-35	1.16789	0.17	0.003	3.44274e-30
CAVIN3	9.83357e-35	-1.8734	0	0.287	4.41832e-30
CALM2	1.11781e-34	-0.975721	0.456	0.71	5.02243e-30
BEX3	1.2008e-34	-1.79704	0.002	0.291	5.3953e-30
NR2F2	1.51253e-34	-1.74698	0.012	0.309	6.79595e-30
ATP5I	3.77992e-34	1.0991	0.3	0.054	1.69836e-29
CYTOR	4.15895e-34	-1.79529	0.002	0.289	1.86866e-29
ATP5F1	4.31176e-34	1.11197	0.23	0.024	1.93732e-29
MARCKS	6.02001e-34	-1.7511	0.009	0.298	2.70485e-29
HN1	1.14461e-33	1.20264	0.172	0.005	5.14284e-29
TUBB4B	2.34106e-33	1.14762	0.351	0.089	1.05186e-28
FAU	3.57301e-33	0.558481	0.893	0.692	1.60539e-28
DUT	3.81766e-33	0.995421	0.486	0.181	1.71531e-28
SHFM1	4.47176e-33	1.13524	0.24	0.03	2.00921e-28
NASP	6.29346e-33	1.10396	0.309	0.064	2.82772e-28
FTL	9.42308e-33	-0.686877	0.93	0.932	4.23388e-28
UBAC1	1.0497e-32	1.10426	0.179	0.009	4.71639e-28
RAN	1.08955e-32	1.01433	0.526	0.225	4.89546e-28
CENPF	1.14594e-32	1.26832	0.202	0.017	5.14883e-28
SPN	1.37607e-32	1.1922	0.167	0.005	6.18284e-28
ATP5H	2.56411e-32	1.00208	0.216	0.022	1.15208e-27
MT1G	3.32037e-32	1.37649	0.223	0.026	1.49187e-27
COL5A2	8.78725e-32	-1.82088	0.005	0.274	3.9482e-27
TFRC	1.13079e-31	1.23354	0.193	0.015	5.08076e-27
BTF3	1.61357e-31	0.697882	0.747	0.469	7.24992e-27
LXN	2.31342e-31	1.1863	0.191	0.015	1.03944e-26
SERPINB1	2.77508e-31	1.24213	0.223	0.028	1.24687e-26
C17orf89	3.94608e-31	1.11542	0.181	0.012	1.77301e-26
TMSB10	4.47706e-31	-0.553784	0.772	0.911	2.01159e-26
ITM2B	7.68968e-31	-0.964483	0.295	0.596	3.45505e-26
SELENOW	8.11837e-31	-1.73901	0.002	0.262	3.64766e-26
EIF4B	1.1638e-30	1.01741	0.321	0.074	5.22906e-26
DNAJC9	1.31144e-30	1.08768	0.195	0.017	5.89242e-26
C1R	1.61597e-30	-1.85449	0.002	0.261	7.26074e-26
GATA1	3.64958e-30	1.15541	0.144	0.002	1.63979e-25
H1FX	3.70733e-30	0.908133	0.456	0.165	1.66574e-25
TFPI	4.88786e-30	-1.62211	0.03	0.303	2.19617e-25
TCEAL9	6.72135e-30	-1.70136	0.002	0.256	3.01997e-25
C19orf43	7.4339e-30	1.01336	0.212	0.025	3.34013e-25
LYZ	2.12272e-29	1.4732	0.349	0.099	9.53759e-25
PRSS23	2.81402e-29	-1.73095	0.007	0.259	1.26437e-24
H2AFZ	3.91987e-29	0.814266	0.591	0.298	1.76124e-24
USP15	5.65111e-29	1.08467	0.242	0.04	2.5391e-24
MAZ	6.17484e-29	1.0379	0.219	0.031	2.77442e-24
FAM178B	9.8846e-29	1.06715	0.142	0.003	4.44125e-24
SOD3	1.14953e-28	-1.50344	0.016	0.277	5.16497e-24
CNN3	1.43411e-28	-1.56239	0.009	0.261	6.44359e-24
S100A6	1.46337e-28	0.523139	0.874	0.656	6.57508e-24
SPINT2	1.57074e-28	1.08582	0.149	0.005	7.05749e-24
MYEOV2	1.72968e-28	1.00721	0.188	0.019	7.77161e-24
HNRNPD	1.75921e-28	0.943709	0.356	0.103	7.90431e-24
CAT	2.01879e-28	1.05707	0.23	0.036	9.07064e-24
HLA-C	2.48806e-28	-0.874284	0.351	0.638	1.11791e-23
C1QBP	2.87498e-28	0.986458	0.342	0.095	1.29176e-23
COL18A1	3.1647e-28	-1.5436	0.037	0.301	1.42193e-23
PAICS	3.29317e-28	1.09882	0.188	0.02	1.47965e-23
CAV1	4.2072e-28	-1.69509	0.009	0.256	1.89034e-23
BIRC5	6.314e-28	1.08131	0.191	0.021	2.83694e-23
ITGB1	6.5229e-28	-1.14742	0.181	0.46	2.9308e-23
AEBP1	7.37741e-28	-1.67216	0.002	0.242	3.31474e-23
COL6A1	7.49702e-28	-1.69092	0.005	0.244	3.36849e-23
MKI67	1.11357e-27	1.08282	0.149	0.007	5.00339e-23
SET	1.1239e-27	0.784398	0.53	0.235	5.04978e-23
NEAT1	1.15997e-27	-1.05598	0.314	0.586	5.21187e-23
HEBP1	1.30303e-27	1.05079	0.205	0.027	5.85463e-23
IER2	1.50211e-27	-1.19415	0.191	0.479	6.74911e-23
CENPW	2.36255e-27	0.952534	0.16	0.011	1.06152e-22
MCM7	2.7054e-27	0.994603	0.179	0.017	1.21556e-22
IFI6	2.8589e-27	-1.79304	0.019	0.264	1.28453e-22
PRKDC	2.95643e-27	0.963316	0.256	0.05	1.32835e-22
FKBP5	3.67723e-27	1.00479	0.195	0.024	1.65222e-22
SDC2	3.80584e-27	-1.61943	0.005	0.239	1.71e-22
GLRX5	3.91986e-27	1.07126	0.314	0.086	1.76123e-22
IGFBP4	4.17669e-27	-1.5587	0.019	0.266	1.87663e-22
PCNA	4.9808e-27	1.02009	0.258	0.052	2.23792e-22
MYL12A	5.57208e-27	-1.04545	0.302	0.563	2.50359e-22
ANK1	6.06518e-27	1.02391	0.126	0.001	2.72515e-22
FOS	6.08896e-27	-1.04251	0.407	0.649	2.73583e-22
ATP5PO	6.22211e-27	-1.53735	0.005	0.237	2.79566e-22
IMPDH2	7.64643e-27	1.02546	0.265	0.058	3.43562e-22
ATP5IF1	8.69374e-27	-1.54133	0.005	0.237	3.90618e-22
SERPINH1	9.38986e-27	-1.50455	0.019	0.263	4.21896e-22
MAP2K2	1.19919e-26	1.13191	0.265	0.06	5.38809e-22
HES1	1.20911e-26	-1.83838	0.005	0.236	5.43266e-22
GBAS	2.57254e-26	0.978245	0.135	0.004	1.15587e-21
UACA	3.02164e-26	-1.75802	0.007	0.237	1.35765e-21
HIST1H1D	4.74952e-26	1.06581	0.126	0.002	2.13401e-21
MYLK	4.86394e-26	-1.6895	0.007	0.236	2.18542e-21
COPS9	5.14898e-26	-1.61309	0	0.222	2.31349e-21
MPP1	9.01032e-26	0.985107	0.163	0.014	4.04843e-21
ANXA2	1.21419e-25	-1.35123	0.049	0.303	5.45546e-21
COX7A1	1.41416e-25	-1.323	0.012	0.244	6.35397e-21
LGALS3BP	1.60868e-25	-1.47547	0.023	0.26	7.22796e-21
PDCD4	1.61091e-25	0.925215	0.212	0.034	7.23798e-21
SLC25A37	1.6219e-25	1.05907	0.233	0.046	7.28736e-21
SLC25A3	1.96052e-25	0.773467	0.533	0.249	8.8088e-21
HINT1	3.37888e-25	0.703403	0.626	0.352	1.51817e-20
PDGFRB	3.77696e-25	-1.41823	0.012	0.24	1.69703e-20
ATAD5	4.1205e-25	0.967201	0.133	0.005	1.85138e-20
PA2G4	7.56219e-25	0.868137	0.407	0.15	3.39777e-20
DKC1	8.05502e-25	0.930577	0.17	0.019	3.6192e-20
A2M	8.35462e-25	-1.45061	0.014	0.24	3.75381e-20
CDT1	9.87197e-25	1.06626	0.123	0.003	4.43557e-20
EGFL7	1.05226e-24	0.988697	0.174	0.021	4.72791e-20
TPPP3	1.12181e-24	-1.67063	0.007	0.224	5.0404e-20
RHOC	1.22486e-24	-1.44221	0.019	0.246	5.50341e-20
UBE2T	1.27347e-24	0.923428	0.13	0.005	5.72181e-20
CCT6A	1.82771e-24	0.934202	0.293	0.08	8.21207e-20
AREG	2.04961e-24	1.13857	0.186	0.026	9.20908e-20
PABPC4	2.46129e-24	0.982114	0.214	0.039	1.10588e-19
SPATS2L	2.5055e-24	-1.45824	0.007	0.223	1.12574e-19
ASPM	2.74833e-24	0.938859	0.133	0.007	1.23485e-19
EIF3B	2.97521e-24	0.917913	0.188	0.027	1.33679e-19
HNRNPAB	3.4586e-24	0.967875	0.265	0.066	1.55399e-19
CRIP1	3.79035e-24	-1.52572	0.009	0.226	1.70304e-19
LHFPL6	4.36382e-24	-1.55683	0	0.207	1.96071e-19
HBQ1	6.25943e-24	0.975239	0.112	0.001	2.81242e-19
TOMM20	6.33651e-24	0.86967	0.319	0.095	2.84706e-19
PRC1	7.59569e-24	0.907369	0.13	0.007	3.41282e-19
C16orf13	7.7085e-24	0.935237	0.13	0.007	3.46351e-19
LINC00493	8.78277e-24	0.954517	0.13	0.007	3.94619e-19
CFH	9.60263e-24	-1.47507	0.007	0.219	4.31456e-19
ATP5F1D	9.74882e-24	-1.46417	0.005	0.213	4.38024e-19
CCDC102B	1.09663e-23	-1.54104	0.002	0.208	4.92729e-19
TST	1.21131e-23	0.834332	0.119	0.003	5.44256e-19
TCEB1	2.31535e-23	0.917456	0.177	0.024	1.04031e-18
SNRPB	2.4186e-23	0.89758	0.372	0.134	1.0867e-18
NOTCH3	3.67972e-23	-1.45691	0.002	0.204	1.65333e-18
PTTG1	4.47565e-23	1.0233	0.212	0.042	2.01095e-18
FSTL1	5.96743e-23	-1.50845	0.002	0.202	2.68123e-18
NUPR1	6.39507e-23	-1.44474	0.005	0.208	2.87337e-18
SERF2	7.61284e-23	-0.511924	0.728	0.845	3.42052e-18
HDHD3	8.08203e-23	0.951948	0.133	0.009	3.63133e-18
KLF1	8.14057e-23	0.897226	0.102	0	3.65764e-18
TXNIP	1.55499e-22	0.837684	0.388	0.148	6.98671e-18
COL6A3	1.71343e-22	-1.5897	0.007	0.207	7.69863e-18
ODC1	1.72047e-22	0.982593	0.149	0.015	7.73026e-18
SELENOP	1.82861e-22	-1.49488	0	0.193	8.21612e-18
TMEM59	2.00378e-22	-1.0267	0.181	0.431	9.00318e-18
TPM4	2.02877e-22	-1.17776	0.07	0.31	9.11546e-18
XRCC5	3.07886e-22	0.826997	0.333	0.109	1.38336e-17
IFI16	3.2827e-22	-1.23055	0.074	0.311	1.47495e-17
SEC61G	4.3908e-22	-0.947601	0.244	0.49	1.97283e-17
CD36	5.25992e-22	0.863571	0.226	0.049	2.36333e-17
CCNA2	6.24015e-22	0.870095	0.102	0.001	2.80376e-17
C7orf73	7.01293e-22	0.995823	0.147	0.015	3.15098e-17
HDGF	7.92409e-22	0.892483	0.209	0.043	3.56037e-17
NME1	9.18347e-22	0.860359	0.286	0.085	4.12622e-17
HNRNPA2B1	9.68663e-22	0.672061	0.563	0.313	4.3523e-17
JUN	1.25975e-21	-0.833969	0.4	0.624	5.66021e-17
MAP1B	1.44578e-21	-1.39105	0.005	0.197	6.49603e-17
DEK	1.45149e-21	0.82384	0.344	0.121	6.52167e-17
PCCB	1.98103e-21	0.917336	0.135	0.012	8.90097e-17
PABPC1	2.19296e-21	0.746315	0.502	0.245	9.85318e-17
IQGAP2	2.34724e-21	0.883738	0.144	0.015	1.05464e-16
IGHA1	2.39552e-21	1.64544	0.228	0.052	1.07633e-16
LDHB	2.40145e-21	0.645052	0.591	0.323	1.079e-16
MYC	2.48069e-21	0.858039	0.209	0.044	1.1146e-16
MCM4	2.89951e-21	0.958941	0.121	0.008	1.30278e-16
PPP1R14B	3.63658e-21	0.950766	0.235	0.059	1.63395e-16
ATP5MC3	4.12561e-21	-1.29909	0.002	0.188	1.85368e-16
BST2	5.57178e-21	-1.2408	0.093	0.323	2.50346e-16
HES4	7.32815e-21	-1.3619	0.005	0.19	3.29261e-16
HMGN2	7.53759e-21	0.707409	0.549	0.302	3.38671e-16
SLC25A5	7.78707e-21	0.758909	0.433	0.188	3.49881e-16
COPS3	8.79284e-21	0.927756	0.167	0.026	3.95071e-16
STRA13	8.93941e-21	0.773079	0.13	0.011	4.01657e-16
PHLDA1	9.42808e-21	-1.41815	0.002	0.184	4.23613e-16
TUBA1C	9.45649e-21	0.887283	0.226	0.054	4.2489e-16
44454	1.35365e-20	0.788533	0.147	0.017	6.08209e-16
H2AFY	1.79178e-20	0.79844	0.293	0.091	8.05064e-16
MAD2L1	2.71745e-20	0.80219	0.123	0.01	1.22098e-15
RNASEH2B	3.19913e-20	0.900426	0.172	0.03	1.4374e-15
EEF2	3.38986e-20	0.599987	0.584	0.314	1.5231e-15
SNRPF	3.52479e-20	0.781247	0.36	0.141	1.58372e-15
TFDP1	3.54435e-20	0.85127	0.16	0.024	1.59251e-15
UCP2	3.55292e-20	0.817004	0.147	0.019	1.59636e-15
EIF3D	3.82941e-20	0.800295	0.258	0.073	1.72059e-15
CDK1	3.91162e-20	0.822274	0.116	0.008	1.75753e-15
ID1	4.06579e-20	-1.47029	0.005	0.184	1.8268e-15
PPM1G	4.17729e-20	0.954697	0.207	0.047	1.8769e-15
RARRES2	4.1908e-20	-1.46425	0.005	0.184	1.88297e-15
APEX1	5.58027e-20	0.832724	0.24	0.063	2.50727e-15
RABAC1	7.29854e-20	-1.10962	0.06	0.273	3.27931e-15
MPST	7.39861e-20	0.886422	0.186	0.037	3.32427e-15
C19orf48	8.26744e-20	0.834995	0.144	0.019	3.71464e-15
MIS18BP1	1.00904e-19	0.856112	0.147	0.02	4.53373e-15
ARID5B	1.31949e-19	-1.31106	0.026	0.217	5.92859e-15
SFPQ	2.70572e-19	0.779116	0.33	0.123	1.21571e-14
PARP1	2.78224e-19	0.830384	0.17	0.031	1.25009e-14
UROD	3.26256e-19	0.772622	0.235	0.063	1.4659e-14
PIP4K2A	3.26514e-19	0.850887	0.172	0.032	1.46706e-14
SELENOF	4.76325e-19	-1.35552	0.002	0.169	2.14018e-14
ATP5MC1	6.45803e-19	-1.30074	0.002	0.168	2.90166e-14
LY96	6.70641e-19	-1.35744	0.009	0.181	3.01326e-14
CENPM	7.76364e-19	0.699429	0.107	0.007	3.48828e-14
HLTF	7.87988e-19	0.763192	0.126	0.013	3.54051e-14
UBE2M	8.12863e-19	0.835823	0.156	0.025	3.65227e-14
ILF2	9.14557e-19	0.688691	0.26	0.078	4.1092e-14
CDC20	1.00173e-18	0.87902	0.102	0.005	4.50087e-14
C1S	1.25088e-18	-1.34801	0.002	0.166	5.62035e-14
PARVB	1.75988e-18	0.847223	0.123	0.013	7.9073e-14
ACAA2	1.78036e-18	0.889768	0.137	0.019	7.99934e-14
FOSB	1.80686e-18	-1.14626	0.112	0.322	8.11839e-14
GADD45B	2.08184e-18	-1.28611	0.074	0.28	9.35393e-14
MCM3	2.70494e-18	0.854207	0.116	0.011	1.21536e-13
ATP5F1B	3.06369e-18	-1.3038	0.002	0.163	1.37655e-13
CD81	3.07016e-18	-0.99423	0.121	0.341	1.37945e-13
CCNB2	3.08053e-18	0.817664	0.116	0.011	1.38411e-13
INAFM1	3.2474e-18	-1.22323	0.012	0.181	1.45909e-13
CHPT1	3.54197e-18	0.845599	0.13	0.016	1.59144e-13
HMGN1	3.70253e-18	0.712347	0.433	0.203	1.66359e-13
LSM4	4.25256e-18	0.829137	0.233	0.067	1.91072e-13
GTF3A	4.33533e-18	0.747141	0.244	0.071	1.94791e-13
EPAS1	4.7838e-18	-1.26093	0.012	0.179	2.14941e-13
ELOC	5.1478e-18	-1.29956	0	0.156	2.31296e-13
SMC4	5.2619e-18	0.845092	0.193	0.046	2.36423e-13
MRTO4	5.52003e-18	0.807195	0.133	0.017	2.48021e-13
AHCY	5.56479e-18	0.827541	0.121	0.013	2.50032e-13
ARF4	5.86096e-18	-1.13195	0.07	0.268	2.63339e-13
GSN	6.27756e-18	-1.1506	0.04	0.228	2.82057e-13
EDNRA	7.27884e-18	-1.29471	0.002	0.16	3.27046e-13
CSRP2	9.2531e-18	-1.3778	0.002	0.158	4.15751e-13
SELENOH	1.017e-17	-1.23898	0.002	0.158	4.5695e-13
FAM89A	1.13354e-17	0.806252	0.107	0.009	5.0931e-13
EIF3M	1.25633e-17	0.765487	0.279	0.097	5.6448e-13
MMP9	1.25742e-17	-2.13159	0.012	0.177	5.64971e-13
TKT	1.49282e-17	0.75616	0.24	0.072	6.70737e-13
MRPS25	1.62162e-17	0.723143	0.144	0.023	7.28612e-13
TMPO	1.75427e-17	0.748214	0.147	0.024	7.88212e-13
HBM	2.11755e-17	0.977809	0.126	0.016	9.51437e-13
UQCRH	2.55535e-17	0.611465	0.521	0.286	1.14814e-12
CDK6	2.64627e-17	0.823452	0.142	0.023	1.189e-12
RBMX	3.44311e-17	0.781711	0.272	0.095	1.54702e-12
SMIM26	3.99679e-17	-1.21937	0	0.149	1.7958e-12
CCT2	4.05029e-17	0.759352	0.263	0.089	1.81983e-12
ECH1	4.39494e-17	0.621607	0.256	0.082	1.97469e-12
NUCB2	4.53824e-17	0.793861	0.293	0.11	2.03907e-12
44446	7.01468e-17	-0.820484	0.221	0.434	3.15177e-12
HMBS	7.29558e-17	0.833097	0.109	0.011	3.27798e-12
IDH2	7.79514e-17	0.770365	0.181	0.043	3.50243e-12
CKS1B	8.16223e-17	0.760127	0.188	0.046	3.66737e-12
TRIR	9.5621e-17	-1.22815	0	0.145	4.29635e-12
TCP1	1.14029e-16	0.727003	0.253	0.084	5.12345e-12
KIF20B	1.16182e-16	0.722558	0.112	0.012	5.2202e-12
C19orf60	1.22838e-16	0.661373	0.137	0.022	5.51921e-12
CTGF	1.27203e-16	-1.43071	0.014	0.172	5.71537e-12
PGF	1.39729e-16	-1.20724	0.016	0.176	6.27816e-12
ATP5PD	1.74033e-16	-1.20124	0.005	0.152	7.81948e-12
IGFBP5	1.78974e-16	-1.69559	0.012	0.166	8.04147e-12
CRIP2	1.79443e-16	-1.11752	0.009	0.164	8.06253e-12
CAST	1.87105e-16	0.728501	0.286	0.106	8.40683e-12
KPNA2	1.91808e-16	0.709953	0.16	0.033	8.61814e-12
DHFR	2.01945e-16	0.743613	0.105	0.01	9.0736e-12
OAZ2	2.02899e-16	-1.13859	0.019	0.18	9.11646e-12
CYR61	2.16827e-16	-1.36623	0.007	0.156	9.74225e-12
CCDC80	2.27948e-16	-1.29731	0	0.142	1.02419e-11
SELENOK	2.28334e-16	-1.1828	0.005	0.152	1.02593e-11
SMS	2.4071e-16	0.757474	0.158	0.033	1.08153e-11
PLIN2	2.85906e-16	0.756794	0.233	0.073	1.28461e-11
DDX21	3.57228e-16	0.777835	0.277	0.104	1.60506e-11
EPS8	3.7439e-16	-1.10286	0.012	0.166	1.68217e-11
NOP53	4.05972e-16	-1.21802	0	0.14	1.82407e-11
OLA1	4.57879e-16	0.793143	0.172	0.04	2.0573e-11
C1orf54	4.63463e-16	-1.1242	0.009	0.16	2.08239e-11
SNRPD3	4.89126e-16	0.763279	0.265	0.095	2.19769e-11
EIF3H	5.70444e-16	0.693126	0.342	0.145	2.56306e-11
SNRPE	6.00218e-16	0.675381	0.421	0.207	2.69684e-11
PAFAH1B3	6.43134e-16	0.75638	0.116	0.015	2.88967e-11
TPX2	6.47212e-16	0.709691	0.114	0.014	2.90799e-11
AZU1	6.79695e-16	0.853113	0.105	0.011	3.05394e-11
SELK	7.34472e-16	0.727903	0.137	0.024	3.30006e-11
ARPC5	8.76724e-16	-0.959759	0.105	0.301	3.93921e-11
HIF1A	8.97024e-16	-1.23879	0.026	0.183	4.03042e-11
BZW2	1.10533e-15	0.741526	0.123	0.019	4.96637e-11
ALAD	1.2044e-15	0.748727	0.109	0.013	5.41149e-11
RTRAF	1.28165e-15	-1.13847	0	0.136	5.75859e-11
PPIC	1.28976e-15	-1.12451	0.002	0.141	5.79504e-11
PSAP	1.44908e-15	-0.887356	0.107	0.306	6.51087e-11
UQCR11	1.48651e-15	-0.696538	0.277	0.48	6.67903e-11
CACYBP	1.609e-15	0.609498	0.244	0.081	7.22941e-11
H3F3B	1.64996e-15	-0.487055	0.66	0.785	7.41344e-11
GNAS	1.65854e-15	0.659218	0.372	0.172	7.45199e-11
HMGB3	1.6706e-15	0.740959	0.114	0.015	7.50616e-11
VAMP8	1.93857e-15	0.723216	0.207	0.06	8.71018e-11
APOBEC3C	1.94317e-15	0.743627	0.135	0.024	8.73087e-11
HBS1L	1.96774e-15	0.796685	0.119	0.017	8.84127e-11
SUPT16H	2.0071e-15	0.726739	0.153	0.033	9.01811e-11
POLR2J3	2.20016e-15	0.683626	0.114	0.015	9.88555e-11
FBXO7	2.23547e-15	0.793497	0.177	0.046	1.00442e-10
HPRT1	2.24838e-15	0.742473	0.179	0.046	1.01022e-10
SELENOS	2.52563e-15	-1.12024	0.002	0.138	1.13479e-10
LY6E	2.53162e-15	-1.14826	0.077	0.252	1.13748e-10
TPM3	2.79612e-15	0.677968	0.242	0.082	1.25632e-10
C12orf57	3.15064e-15	-0.800304	0.179	0.379	1.41562e-10
SRPK1	3.15069e-15	0.743857	0.123	0.02	1.41564e-10
HNRNPF	3.3538e-15	0.655347	0.286	0.11	1.5069e-10
PHB	3.78828e-15	0.69878	0.233	0.078	1.70211e-10
ID4	4.26921e-15	-1.22415	0.002	0.136	1.9182e-10
ECI2	4.74963e-15	0.715707	0.112	0.015	2.13406e-10
CKAP2	5.64576e-15	0.682375	0.112	0.015	2.5367e-10
KLF13	5.86326e-15	0.714602	0.112	0.015	2.63442e-10
PTMS	6.13458e-15	-1.0381	0.06	0.231	2.75633e-10
CD99	6.23855e-15	-0.89006	0.144	0.334	2.80304e-10
DDX54	6.69859e-15	0.696668	0.102	0.012	3.00975e-10
CCT8	6.9557e-15	0.768224	0.263	0.101	3.12526e-10
44443	7.07762e-15	-1.14844	0.002	0.134	3.18005e-10
SMC2	8.70521e-15	0.652939	0.147	0.031	3.91134e-10
GNG5	8.94293e-15	0.583776	0.393	0.19	4.01815e-10
MFGE8	9.43379e-15	-0.995909	0.019	0.166	4.23869e-10
ATP5PB	9.44085e-15	-1.09436	0	0.128	4.24187e-10
HADH	9.50635e-15	0.724587	0.105	0.013	4.2713e-10
SNRPD1	9.52332e-15	0.667318	0.356	0.169	4.27892e-10
RAC1	9.84443e-15	-0.700965	0.293	0.483	4.4232e-10
PHB2	1.04791e-14	0.620877	0.198	0.057	4.70835e-10
EIF3F	1.24276e-14	0.707388	0.333	0.153	5.58384e-10
ATP5F1C	1.34207e-14	-1.08974	0.002	0.131	6.03004e-10
HIST1H1C	1.38425e-14	0.794327	0.156	0.037	6.21955e-10
S100A13	1.55374e-14	-1.09051	0.016	0.16	6.98112e-10
LARS	1.7273e-14	0.760234	0.149	0.034	7.76094e-10
GAR1	1.98264e-14	0.761932	0.123	0.022	8.9082e-10
TM7SF3	2.01792e-14	0.733152	0.116	0.019	9.06673e-10
ATP5F1A	2.20898e-14	-1.07222	0	0.125	9.92515e-10
SRSF2	2.48387e-14	0.691418	0.293	0.122	1.11603e-09
NDUFB2	2.6722e-14	-0.70217	0.2	0.399	1.20065e-09
SDHA	2.83851e-14	0.677301	0.126	0.023	1.27537e-09
PSIP1	2.89641e-14	0.746577	0.209	0.068	1.30138e-09
SRSF7	3.13769e-14	0.641349	0.353	0.168	1.4098e-09
AFG3L2	3.48381e-14	0.661211	0.107	0.015	1.56531e-09
MGAT4B	3.50079e-14	0.731201	0.107	0.015	1.57294e-09
NAP1L4	4.29529e-14	0.639448	0.126	0.023	1.92991e-09
SPP1	4.64111e-14	-1.66513	0.026	0.17	2.0853e-09
CD37	5.26141e-14	0.676136	0.174	0.048	2.364e-09
APRT	5.43824e-14	0.606084	0.307	0.13	2.44346e-09
MZT2A	5.5945e-14	0.672804	0.24	0.087	2.51366e-09
SRSF3	6.47364e-14	0.514217	0.491	0.28	2.90867e-09
SNHG7	6.62074e-14	0.718624	0.2	0.063	2.97476e-09
DDT	7.02432e-14	0.664205	0.293	0.123	3.1561e-09
CHCHD10	7.21173e-14	-1.04921	0.051	0.207	3.2403e-09
CCL3L1	7.61711e-14	-1.27345	0.005	0.129	3.42244e-09
AKR1C3	7.65192e-14	0.756592	0.158	0.04	3.43808e-09
EIF2AK1	8.15558e-14	0.719229	0.105	0.015	3.66438e-09
ANP32E	8.28114e-14	0.675115	0.17	0.046	3.7208e-09
POLD2	8.57228e-14	0.636687	0.158	0.039	3.85161e-09
LBR	8.77247e-14	0.655588	0.137	0.03	3.94156e-09
PNN	8.82826e-14	0.717201	0.216	0.074	3.96662e-09
EIF1AY	8.97104e-14	0.798371	0.163	0.044	4.03078e-09
RIF1	1.09135e-13	0.633222	0.13	0.026	4.90356e-09
BID	1.12111e-13	0.652354	0.105	0.015	5.03727e-09
DNMT1	1.15452e-13	0.718187	0.153	0.038	5.18738e-09
TGFBI	1.32085e-13	-1.02145	0.012	0.142	5.93471e-09
LRPPRC	1.32227e-13	0.744526	0.114	0.02	5.9411e-09
NSA2	1.39229e-13	0.661159	0.253	0.097	6.25568e-09
TAF1D	1.51201e-13	0.659886	0.233	0.084	6.79362e-09
TOP1	1.57224e-13	0.689016	0.235	0.086	7.06425e-09
CHCHD2	1.74423e-13	0.496131	0.567	0.366	7.83701e-09
TCEAL4	1.97217e-13	-0.929046	0.033	0.179	8.86115e-09
CLNS1A	2.15854e-13	0.600784	0.195	0.061	9.69853e-09
H2AFX	2.18679e-13	0.666786	0.119	0.022	9.82545e-09
FTH1	2.25832e-13	0.155551	0.984	0.921	1.01469e-08
CHN1	2.26042e-13	-1.12952	0.009	0.134	1.01563e-08
ILF3	2.47918e-13	0.660769	0.165	0.045	1.11392e-08
TINAGL1	2.64593e-13	-0.961567	0.014	0.144	1.18884e-08
MYO1B	2.68599e-13	-1.0432	0.002	0.12	1.20684e-08
PRRX1	2.69863e-13	-1.02538	0.002	0.12	1.21252e-08
AXL	3.21598e-13	-1.04189	0.005	0.125	1.44497e-08
HTRA1	3.58417e-13	-1.04792	0.002	0.119	1.61041e-08
MDK	4.1191e-13	-1.09235	0.009	0.132	1.85075e-08
LPP	4.24341e-13	-1.037	0.016	0.145	1.90661e-08
DYNLL1	5.07555e-13	-0.564582	0.349	0.525	2.28049e-08
TIMP2	5.089e-13	-0.937358	0.019	0.151	2.28654e-08
TMEM141	6.90459e-13	0.713289	0.172	0.051	3.1023e-08
SVIP	7.03206e-13	0.574635	0.135	0.031	3.15958e-08
IBSP	7.07334e-13	-0.966318	0.019	0.148	3.17812e-08
FXN	7.93081e-13	0.669867	0.102	0.016	3.56339e-08
CDC42BPA	8.489e-13	0.674927	0.14	0.034	3.81419e-08
PLS3	9.54323e-13	-1.03886	0.002	0.115	4.28787e-08
FBL	1.06133e-12	0.634927	0.209	0.073	4.76867e-08
IFI27L2	1.10279e-12	-0.923641	0.047	0.195	4.95493e-08
TRIM28	1.11237e-12	0.661476	0.156	0.043	4.99798e-08
OLFML2B	1.1144e-12	-1.01261	0.005	0.119	5.00712e-08
NUDT1	1.16649e-12	0.660394	0.14	0.034	5.24114e-08
PCM1	1.2078e-12	0.695148	0.177	0.055	5.42676e-08
SELENOT	1.26496e-12	-1.03379	0.005	0.118	5.68361e-08
KLF3	1.32382e-12	0.673497	0.121	0.025	5.94804e-08
DHRS4	1.33273e-12	0.634214	0.112	0.021	5.98811e-08
TFDP2	1.33337e-12	0.61965	0.109	0.02	5.99095e-08
PHLDA2	1.37044e-12	-0.845697	0.016	0.144	6.15751e-08
SKP1	1.3893e-12	-0.700516	0.365	0.517	6.24227e-08
GLUL	1.45671e-12	0.576769	0.244	0.096	6.54515e-08
CAV2	1.47314e-12	-0.976465	0	0.108	6.61899e-08
SMOC2	1.47315e-12	-1.00261	0	0.108	6.619e-08
KRT18	1.67153e-12	-1.2593	0.007	0.121	7.51036e-08
ELANE	1.78476e-12	0.828172	0.105	0.019	8.01911e-08
KCNJ8	1.9435e-12	-1.02766	0	0.107	8.73233e-08
EBF1	1.96681e-12	-0.959134	0.007	0.122	8.83706e-08
TFAM	2.01622e-12	0.683239	0.105	0.019	9.05906e-08
TPGS2	2.05533e-12	0.668498	0.128	0.03	9.2348e-08
SMCHD1	2.11784e-12	0.662541	0.149	0.039	9.51565e-08
CRYAB	2.12464e-12	-0.747721	0.019	0.146	9.5462e-08
HSD17B4	2.15484e-12	0.665714	0.102	0.017	9.6819e-08
SNRPA	2.4215e-12	0.663053	0.109	0.021	1.088e-07
PTBP1	2.4484e-12	0.692926	0.172	0.054	1.10009e-07
PSMG1	2.64717e-12	0.668955	0.128	0.03	1.1894e-07
WDR43	2.74521e-12	0.648343	0.119	0.025	1.23345e-07
CD82	3.18198e-12	0.622421	0.107	0.02	1.4297e-07
STOML2	4.49123e-12	0.655659	0.179	0.058	2.01796e-07
LAMA4	4.6643e-12	-0.923082	0.005	0.114	2.09572e-07
SULF1	5.01321e-12	-1.06553	0.002	0.108	2.25248e-07
SLC25A39	5.01621e-12	0.67945	0.137	0.035	2.25383e-07
PEBP1	5.47574e-12	0.570397	0.328	0.158	2.4603e-07
MEF2C	5.72659e-12	-0.975352	0.074	0.221	2.57302e-07
PLXDC1	5.79121e-12	-0.979362	0.012	0.127	2.60205e-07
MMP14	5.8668e-12	-0.924122	0	0.103	2.63601e-07
PDGFA	5.86681e-12	-1.05917	0	0.103	2.63601e-07
MXRA8	6.29228e-12	-1.01715	0.007	0.117	2.82718e-07
PLCG2	6.3041e-12	0.667375	0.165	0.049	2.83249e-07
IER3	6.37909e-12	-1.00402	0.033	0.162	2.86619e-07
TCEA1	6.44939e-12	0.663285	0.235	0.095	2.89777e-07
SNHG8	6.45362e-12	0.509023	0.253	0.103	2.89968e-07
TSPO	6.59105e-12	0.547076	0.356	0.181	2.96143e-07
HNRNPA3	6.65973e-12	0.523428	0.344	0.169	2.99228e-07
VAMP5	7.03364e-12	-0.939053	0.037	0.17	3.16029e-07
GGCT	7.86886e-12	0.693268	0.142	0.038	3.53556e-07
EZR	7.96764e-12	0.628825	0.105	0.02	3.57994e-07
PHF6	8.34047e-12	0.623492	0.102	0.019	3.74745e-07
SOCS3	8.45606e-12	-0.937349	0.033	0.164	3.79939e-07
CNRIP1	8.87002e-12	0.703436	0.109	0.022	3.98539e-07
CCT5	9.01187e-12	0.628358	0.212	0.08	4.04912e-07
EVA1B	9.03518e-12	-0.95322	0.005	0.111	4.05959e-07
DCN	1.02638e-11	-0.862656	0.026	0.15	4.61162e-07
SLTM	1.02937e-11	0.572698	0.193	0.068	4.62507e-07
UROS	1.03309e-11	0.635106	0.137	0.036	4.64179e-07
TAX1BP3	1.05394e-11	-0.913405	0.009	0.12	4.73544e-07
PRPF8	1.08319e-11	0.563221	0.109	0.022	4.86688e-07
RAB1A	1.23195e-11	-0.949997	0.023	0.144	5.5353e-07
DUSP2	1.41493e-11	0.567225	0.135	0.035	6.35744e-07
XRCC6	1.50029e-11	0.597108	0.202	0.074	6.74096e-07
TSC22D3	1.50173e-11	0.469224	0.328	0.164	6.74743e-07
HADHA	1.53486e-11	0.590839	0.209	0.079	6.89629e-07
PPIH	1.54109e-11	0.660458	0.105	0.021	6.92426e-07
POLR2L	1.55092e-11	-0.584088	0.291	0.466	6.96842e-07
TOMM22	1.78624e-11	0.62202	0.188	0.067	8.02574e-07
CAVIN1	2.02446e-11	-0.964304	0.002	0.103	9.09608e-07
VDAC3	2.05643e-11	0.615398	0.207	0.078	9.23974e-07
POLE3	2.18292e-11	0.657371	0.14	0.038	9.80808e-07
NMI	2.19012e-11	0.560686	0.121	0.028	9.84042e-07
OAZ1	2.2634e-11	0.452045	0.605	0.411	1.01697e-06
RAP1B	2.4654e-11	-0.72965	0.102	0.257	1.10773e-06
HNRNPL	2.7442e-11	0.632455	0.14	0.038	1.233e-06
RPA3	2.90568e-11	0.659983	0.205	0.078	1.30555e-06
S100A12	2.95662e-11	0.756303	0.121	0.03	1.32844e-06
CYBA	3.05235e-11	-0.576593	0.242	0.423	1.37145e-06
ITGA1	3.24264e-11	-0.89829	0.005	0.106	1.45695e-06
ACP5	3.43052e-11	-1.02129	0.005	0.106	1.54137e-06
TUFM	3.77778e-11	0.595286	0.265	0.12	1.69739e-06
SPTSSA	3.79141e-11	-0.922529	0.037	0.163	1.70352e-06
GABARAP	4.41611e-11	-0.918228	0.028	0.146	1.9842e-06
EGR1	4.58733e-11	-0.858721	0.109	0.263	2.06113e-06
RBBP7	4.62061e-11	0.606473	0.151	0.046	2.07609e-06
MORF4L1	4.62548e-11	-0.704976	0.235	0.389	2.07828e-06
ATP6V0E1	5.0932e-11	-0.784589	0.151	0.307	2.28842e-06
ADSL	5.13581e-11	0.60296	0.102	0.021	2.30757e-06
SNRPC	5.2052e-11	0.576304	0.209	0.081	2.33875e-06
DYNLT1	5.44676e-11	-0.877591	0.06	0.196	2.44729e-06
SYNC	5.9801e-11	0.571194	0.107	0.023	2.68692e-06
DAZAP1	7.05594e-11	0.58791	0.149	0.045	3.1703e-06
LAPTM5	7.0915e-11	0.550891	0.214	0.084	3.18628e-06
SLC39A3	7.52154e-11	0.599147	0.13	0.035	3.3795e-06
GMPS	7.57276e-11	0.622496	0.126	0.033	3.40252e-06
TNFAIP6	8.56938e-11	-0.938376	0.007	0.107	3.85031e-06
IFITM1	8.85458e-11	-0.942926	0.012	0.116	3.97845e-06
GOLIM4	9.36377e-11	-0.988503	0.049	0.175	4.20724e-06
COX4I2	9.60907e-11	-0.907961	0.016	0.125	4.31745e-06
CD59	9.93751e-11	-0.730754	0.165	0.325	4.46502e-06
FILIP1L	1.15096e-10	-0.889569	0.005	0.102	5.17139e-06
FAM45A	1.17761e-10	0.611561	0.109	0.025	5.29112e-06
OFD1	1.33776e-10	0.593463	0.102	0.022	6.0107e-06
GRPEL1	1.34087e-10	0.54405	0.107	0.024	6.02466e-06
ANAPC15	1.38436e-10	0.564675	0.105	0.023	6.22006e-06
EIF1B	1.45537e-10	0.56108	0.26	0.118	6.53914e-06
BRD7	1.58953e-10	0.605099	0.142	0.043	7.14192e-06
MCAM	1.60738e-10	-0.905971	0.012	0.114	7.22214e-06
CXCR4	1.61947e-10	0.49448	0.202	0.079	7.27644e-06
DEFA3	1.67798e-10	0.747412	0.112	0.027	7.53933e-06
FDPS	1.91259e-10	0.613676	0.17	0.06	8.59345e-06
TUBA1A	2.18628e-10	-0.802341	0.095	0.237	9.82316e-06
EIF3L	2.24274e-10	0.49617	0.256	0.113	1.00769e-05
SRRM2	2.24317e-10	0.5072	0.305	0.155	1.00788e-05
SMARCC1	2.32016e-10	0.596916	0.114	0.028	1.04247e-05
DYNC1I2	2.42351e-10	-0.894419	0.056	0.18	1.08891e-05
PSMA5	2.65841e-10	0.625264	0.184	0.07	1.19445e-05
RNF130	2.80357e-10	0.589291	0.13	0.037	1.25967e-05
FRZB	2.86588e-10	-1.0078	0.009	0.107	1.28767e-05
FKBP2	2.9945e-10	-0.78564	0.07	0.204	1.34546e-05
MGST2	3.1254e-10	0.589706	0.137	0.042	1.40428e-05
METAP2	3.24839e-10	0.533677	0.279	0.133	1.45954e-05
TXN2	3.40132e-10	0.580723	0.172	0.062	1.52825e-05
TMBIM4	3.52757e-10	-0.790221	0.088	0.225	1.58497e-05
UBE2I	3.63147e-10	0.592537	0.228	0.098	1.63166e-05
PALLD	3.83373e-10	-0.874692	0.007	0.102	1.72253e-05
ACTN1	4.21593e-10	-0.877404	0.033	0.144	1.89426e-05
LYAR	4.28448e-10	0.410154	0.114	0.028	1.92506e-05
NDUFA13	4.33707e-10	-0.585497	0.237	0.388	1.94869e-05
PSMD12	4.49895e-10	0.605856	0.128	0.037	2.02142e-05
HSPA1B	4.50835e-10	0.155893	0.472	0.299	2.02565e-05
SMC3	4.51771e-10	0.560316	0.123	0.034	2.02985e-05
TMED2	5.17638e-10	-0.792562	0.1	0.238	2.3258e-05
TOMM40	5.56762e-10	0.607103	0.105	0.025	2.50159e-05
TAF9	5.85402e-10	0.551047	0.17	0.061	2.63027e-05
REXO2	5.91088e-10	0.578042	0.321	0.17	2.65582e-05
CD69	6.26569e-10	0.570047	0.147	0.048	2.81524e-05
NOP58	6.36069e-10	0.57769	0.149	0.049	2.85792e-05
GSPT1	6.53605e-10	0.584477	0.149	0.049	2.93671e-05
KHDRBS1	6.73163e-10	0.527725	0.226	0.097	3.02459e-05
TCF4	7.671e-10	-0.931681	0.051	0.168	3.44666e-05
PSMB4	8.25848e-10	0.671741	0.151	0.052	3.71062e-05
MDH2	8.49435e-10	0.621297	0.198	0.081	3.8166e-05
YY1	8.95945e-10	0.568806	0.179	0.068	4.02557e-05
SRSF10	9.01114e-10	0.515245	0.23	0.102	4.04879e-05
PRDX6	9.16164e-10	0.510748	0.305	0.154	4.11642e-05
FKBP4	1.01254e-09	0.611841	0.147	0.049	4.54944e-05
GNG11	1.1028e-09	-0.871636	0.014	0.11	4.95497e-05
LCP1	1.11031e-09	0.678893	0.105	0.026	4.98875e-05
TIMP3	1.12538e-09	-0.906867	0.023	0.127	5.05643e-05
RGS16	1.14804e-09	-0.873462	0.026	0.131	5.15826e-05
TMEM183A	1.23103e-09	0.596137	0.105	0.026	5.53115e-05
RPA2	1.25137e-09	0.546162	0.112	0.03	5.62255e-05
COX5A	1.35846e-09	0.511802	0.316	0.166	6.10368e-05
FUS	1.41951e-09	0.479816	0.279	0.138	6.378e-05
HNRNPR	1.42288e-09	0.578456	0.209	0.09	6.39316e-05
TCEAL8	1.4923e-09	-0.761722	0.047	0.164	6.70505e-05
NPC2	1.63505e-09	-0.644137	0.133	0.278	7.34645e-05
FKBP8	1.68752e-09	0.505866	0.214	0.092	7.5822e-05
RANBP1	1.71702e-09	0.576198	0.337	0.191	7.71472e-05
AMD1	1.73415e-09	0.636992	0.165	0.062	7.79171e-05
PPA2	1.89153e-09	0.513957	0.137	0.044	8.49881e-05
GAPDH	1.91086e-09	0.31667	0.793	0.651	8.58569e-05
HSPA8	1.96491e-09	0.458962	0.491	0.341	8.82856e-05
FXR1	1.97196e-09	0.53285	0.144	0.048	8.86023e-05
PTGES3	1.97883e-09	0.472816	0.356	0.201	8.89107e-05
CALU	2.10698e-09	-0.896173	0.037	0.145	9.46686e-05
CTSB	2.14323e-09	-0.790056	0.065	0.188	9.62976e-05
MBD4	2.23469e-09	0.555031	0.116	0.033	0.000100407
RUVBL1	2.26673e-09	0.608967	0.109	0.03	0.000101846
SF1	2.42006e-09	0.521357	0.188	0.077	0.000108736
CTSL	2.47213e-09	-0.811306	0.021	0.119	0.000111075
APP	3.14419e-09	-0.780504	0.012	0.102	0.000141271
COX7A2	3.20892e-09	-0.489812	0.358	0.495	0.00014418
UXT	3.58325e-09	0.465172	0.302	0.156	0.000160999
C4orf48	3.94721e-09	-0.741847	0.023	0.122	0.000177352
SEC62	4.02104e-09	-0.592725	0.186	0.334	0.000180669
NDUFS5	4.12875e-09	0.407542	0.512	0.337	0.000185509
FAM210B	4.18334e-09	0.437523	0.112	0.031	0.000187962
G3BP1	4.47509e-09	0.574617	0.114	0.033	0.00020107
ATP6AP2	4.48127e-09	-0.678318	0.084	0.21	0.000201348
POLR1D	4.54864e-09	0.484744	0.165	0.062	0.000204375
NOL7	5.14744e-09	0.455268	0.163	0.06	0.00023128
S100A4	5.32048e-09	0.178476	0.795	0.58	0.000239054
MAGED2	5.56606e-09	-0.84129	0.042	0.149	0.000250088
UPF3A	5.82749e-09	0.533458	0.112	0.032	0.000261835
NDUFA10	6.30133e-09	0.525594	0.16	0.06	0.000283125
CCT3	6.37451e-09	0.514634	0.223	0.103	0.000286413
RAD23A	6.64415e-09	0.535699	0.184	0.075	0.000298528
TRMT10C	7.14605e-09	0.522313	0.107	0.03	0.000321079
THRAP3	7.27802e-09	0.524623	0.179	0.073	0.000327009
YWHAE	7.42471e-09	0.487077	0.312	0.172	0.000333599
ANXA6	7.91593e-09	-0.820258	0.023	0.117	0.000355671
RAC2	8.01897e-09	0.497176	0.119	0.036	0.0003603
MBD2	8.45286e-09	0.512644	0.102	0.027	0.000379796
NRDC	8.46751e-09	0.567938	0.114	0.034	0.000380454
PDLIM7	8.68937e-09	-0.80307	0.019	0.11	0.000390422
COX17	9.45489e-09	-0.733582	0.091	0.212	0.000424817
RAD21	9.52685e-09	0.51758	0.167	0.066	0.000428051
NT5C	9.67306e-09	0.554539	0.14	0.049	0.00043462
PTP4A2	1.00936e-08	0.528933	0.256	0.129	0.000453518
ETFA	1.02507e-08	0.512609	0.16	0.061	0.000460575
CDK4	1.12853e-08	0.615681	0.153	0.058	0.000507061
VMP1	1.21396e-08	-0.769869	0.074	0.192	0.000545444
BOLA3	1.22454e-08	0.539845	0.17	0.069	0.000550196
RAB31	1.41776e-08	-0.781575	0.023	0.117	0.000637014
CEP57	1.49772e-08	0.509933	0.107	0.031	0.000672941
MT2A	1.50869e-08	-0.746719	0.526	0.66	0.00067787
ATP6V1G1	1.6176e-08	-0.600102	0.186	0.322	0.000726802
PITHD1	1.65113e-08	0.569227	0.114	0.035	0.000741869
NAA15	1.69035e-08	0.467799	0.105	0.03	0.000759489
SLBP	1.69784e-08	0.60736	0.123	0.04	0.000762857
HNRNPK	1.70628e-08	0.400082	0.4	0.244	0.00076665
DHX9	1.74583e-08	0.538991	0.112	0.034	0.000784417
EPRS	1.81755e-08	0.551064	0.109	0.033	0.000816643
YBX3	1.97553e-08	0.404948	0.34	0.195	0.000887625
CYSTM1	2.07205e-08	-0.753941	0.016	0.103	0.000930994
SSB	2.10191e-08	0.434901	0.298	0.158	0.000944411
COA4	2.20507e-08	0.493797	0.123	0.04	0.000990759
PPA1	2.24292e-08	0.499645	0.237	0.117	0.00100776
BAG1	2.40387e-08	0.526339	0.128	0.044	0.00108008
CD55	2.46426e-08	0.497198	0.133	0.046	0.00110721
CCT7	2.49397e-08	0.488443	0.186	0.08	0.00112056
PDCD2	2.50266e-08	0.549291	0.107	0.032	0.00112447
CBX5	2.60101e-08	0.512327	0.128	0.044	0.00116866
EPB41L4A-AS1	2.79905e-08	0.523814	0.135	0.048	0.00125764
RUVBL2	2.87342e-08	0.53011	0.105	0.031	0.00129105
CNBP	2.88802e-08	0.457188	0.291	0.156	0.00129762
NUDC	2.9464e-08	0.465914	0.223	0.106	0.00132385
CD151	3.10178e-08	-0.78818	0.042	0.141	0.00139366
RBM25	3.12073e-08	0.461403	0.216	0.102	0.00140218
TMEM258	3.18834e-08	-0.478916	0.242	0.386	0.00143256
PDHA1	3.71608e-08	0.538299	0.119	0.039	0.00166967
ZFAS1	3.83413e-08	0.471495	0.374	0.233	0.00172271
PKN2	3.93917e-08	0.482851	0.102	0.03	0.00176991
PRPF4B	3.98412e-08	0.489494	0.167	0.069	0.0017901
CBX3	4.1659e-08	0.397633	0.305	0.166	0.00187178
RALBP1	4.39017e-08	0.504232	0.193	0.086	0.00197255
UBTF	4.52797e-08	0.58614	0.102	0.031	0.00203446
EPC1	4.60189e-08	0.489594	0.121	0.04	0.00206768
ANP32A	4.7306e-08	0.402031	0.202	0.092	0.0021255
RFC1	4.8409e-08	0.504178	0.119	0.039	0.00217507
NKTR	4.87472e-08	0.482117	0.177	0.075	0.00219026
ZBTB7A	5.06643e-08	0.473299	0.109	0.034	0.0022764
HNRNPDL	5.30611e-08	0.391543	0.34	0.198	0.00238409
CCDC47	5.33606e-08	0.521763	0.105	0.032	0.00239755
HCFC1R1	5.5266e-08	-0.655154	0.03	0.121	0.00248316
PNRC2	5.52865e-08	0.549705	0.102	0.031	0.00248408
HSPA9	6.14836e-08	0.483253	0.156	0.062	0.00276252
EWSR1	6.34143e-08	0.518792	0.151	0.06	0.00284927
PRRC2C	6.3792e-08	0.52698	0.2	0.093	0.00286624
FNBP4	8.0367e-08	0.440197	0.114	0.037	0.00361097
PSMD14	8.25963e-08	0.492328	0.137	0.051	0.00371114
GABARAPL2	8.78114e-08	-0.604753	0.112	0.231	0.00394545
ARPC2	9.38586e-08	-0.555868	0.212	0.346	0.00421716
ANXA5	9.84304e-08	-0.727996	0.056	0.156	0.00442257
MAPRE1	1.00947e-07	0.497478	0.135	0.05	0.00453565
GTF2I	1.01025e-07	0.397248	0.142	0.054	0.00453914
PSMD6	1.02208e-07	0.504051	0.147	0.058	0.0045923
LAGE3	1.0451e-07	0.522207	0.114	0.038	0.00469573
FUBP1	1.10362e-07	0.49398	0.102	0.032	0.0049587
UQCRFS1	1.14067e-07	0.562721	0.191	0.09	0.00512515
EIF4EBP1	1.16879e-07	0.498437	0.17	0.073	0.0052515
ZNRD1	1.19533e-07	0.48827	0.102	0.032	0.00537073
GCSH	1.28931e-07	0.510808	0.112	0.037	0.00579301
GLRX	1.31139e-07	0.493914	0.179	0.082	0.00589221
NONO	1.32287e-07	0.487538	0.156	0.064	0.00594377
ATOX1	1.4013e-07	-0.609002	0.121	0.24	0.0062962
TXNL1	1.40465e-07	0.422618	0.202	0.095	0.00631123
CCDC14	1.47327e-07	0.431387	0.102	0.032	0.00661956
APOC1	1.53674e-07	0.418867	0.226	0.115	0.00690474
PRPF40A	1.53701e-07	0.407406	0.16	0.067	0.00690595
SNW1	1.57305e-07	0.498436	0.133	0.05	0.00706786
HNRNPC	1.66578e-07	0.47516	0.284	0.161	0.00748453
PMPCB	1.80156e-07	0.442888	0.121	0.043	0.00809457
METTL5	1.8216e-07	0.502854	0.137	0.054	0.00818461
CD9	1.85548e-07	-0.671612	0.04	0.132	0.00833685
TIMM13	2.01623e-07	0.452487	0.279	0.152	0.00905914
NDUFB9	2.14937e-07	0.472009	0.309	0.184	0.00965733
HADHB	2.1832e-07	0.464039	0.144	0.058	0.00980931
PPP1R14A	2.60965e-07	-0.854932	0.091	0.197	0.0117254
RPF2	2.76291e-07	0.41175	0.116	0.04	0.012414
HNRNPA0	3.02668e-07	0.44803	0.242	0.125	0.0135992
PSMB9	3.27691e-07	-0.719267	0.042	0.131	0.0147235
RSL1D1	3.52542e-07	0.456454	0.205	0.101	0.01584
PPDPF	3.58879e-07	0.379607	0.34	0.2	0.0161248
SOD1	3.61326e-07	0.354171	0.426	0.277	0.0162347
GSTP1	3.65292e-07	-0.379438	0.253	0.388	0.0164129
BAZ1A	3.66028e-07	0.466516	0.14	0.056	0.016446
PSMF1	3.91527e-07	0.49781	0.102	0.034	0.0175917
APLP2	4.32595e-07	0.408017	0.205	0.101	0.0194369
SYNCRIP	4.34371e-07	0.428733	0.179	0.082	0.0195167
ATG3	4.53559e-07	0.38136	0.126	0.047	0.0203788
GRN	4.60028e-07	-0.567068	0.058	0.156	0.0206695
SNRNP40	4.7195e-07	0.427496	0.114	0.04	0.0212052
TPR	4.87225e-07	0.359404	0.181	0.083	0.0218915
EBPL	4.92215e-07	0.553579	0.126	0.049	0.0221157
GNL3	5.32651e-07	0.490524	0.107	0.037	0.0239326
ERP29	5.33573e-07	0.380508	0.23	0.118	0.023974
ILK	5.34553e-07	-0.66703	0.026	0.105	0.024018
CTNNB1	5.40325e-07	-0.746493	0.058	0.152	0.0242773
NAA50	5.42917e-07	0.489338	0.107	0.037	0.0243938
LSM7	5.55022e-07	0.390709	0.326	0.196	0.0249377
THOC7	5.73589e-07	0.538021	0.151	0.067	0.0257719
EIF3E	5.85562e-07	0.344126	0.486	0.344	0.0263099
CDV3	7.65621e-07	0.41418	0.13	0.051	0.0344001
TMEM50A	7.91322e-07	-0.651711	0.135	0.238	0.0355549
CTSZ	8.35788e-07	-0.638405	0.053	0.144	0.0375528
EIF3K	8.65352e-07	0.359579	0.416	0.273	0.0388811
YPEL3	8.87499e-07	-0.540394	0.049	0.14	0.0398762
CCL3	9.11768e-07	-0.807421	0.072	0.172	0.0409666
IMP4	1.03841e-06	0.419271	0.112	0.04	0.0466569
ZFP36	1.04021e-06	-0.711004	0.158	0.273	0.0467377
DECR1	1.10063e-06	0.457585	0.156	0.07	0.0494522
LSM5	1.14375e-06	0.451323	0.258	0.145	0.0513898
ARF1	1.14397e-06	0.415945	0.242	0.131	0.0513997
XPO1	1.15797e-06	0.457437	0.105	0.037	0.0520287
COMMD6	1.20187e-06	-0.435787	0.27	0.392	0.0540014
EXOSC8	1.20977e-06	0.498147	0.112	0.042	0.0543563
DNPH1	1.30163e-06	0.385475	0.156	0.069	0.0584836
ABCE1	1.33954e-06	0.433842	0.112	0.042	0.0601867
RBM17	1.37356e-06	0.406832	0.177	0.084	0.0617153
VCAN	1.40493e-06	-0.711507	0.042	0.127	0.0631248
HSBP1	1.41572e-06	-0.514578	0.112	0.221	0.0636099
DDX39A	1.48999e-06	0.494033	0.14	0.06	0.0669469
RRP7A	1.59595e-06	0.391853	0.112	0.042	0.0717075
SRSF9	1.7873e-06	0.430229	0.272	0.158	0.080305
UBB	1.86691e-06	-0.344793	0.644	0.715	0.083882
VAMP2	1.87132e-06	-0.640216	0.067	0.161	0.0840802
EIF4H	1.96519e-06	0.473515	0.109	0.042	0.0882981
NIFK	2.02244e-06	0.39567	0.123	0.049	0.0908701
ATXN10	2.13997e-06	0.471486	0.116	0.046	0.0961508
SRP72	2.15199e-06	0.504273	0.149	0.068	0.0966912
UGCG	2.18354e-06	-0.6386	0.033	0.109	0.0981084
PKM	2.1977e-06	-0.519059	0.079	0.178	0.0987451
ZNF22	2.23646e-06	0.359906	0.123	0.049	0.100486
CHURC1	2.26299e-06	-0.625228	0.126	0.225	0.101678
ANAPC5	2.35498e-06	0.401198	0.128	0.052	0.105812
LSM2	2.50748e-06	0.443854	0.17	0.082	0.112663
LGALS3	2.60799e-06	-0.553374	0.074	0.169	0.11718
COX7C	2.66072e-06	0.297622	0.619	0.498	0.119549
PPIB	2.66836e-06	-0.560879	0.223	0.33	0.119892
PCMT1	2.74909e-06	0.427194	0.174	0.085	0.123519
RNPS1	2.84722e-06	0.404233	0.14	0.061	0.127928
EIF2S1	2.91712e-06	0.455828	0.119	0.048	0.131069
C1orf43	3.07066e-06	0.408276	0.121	0.049	0.137968
EIF3I	3.27251e-06	0.360772	0.214	0.114	0.147037
THBS1	3.32557e-06	-0.802287	0.028	0.101	0.149421
CCT4	3.42334e-06	0.384568	0.221	0.12	0.153814
RAB2A	3.47332e-06	-0.559646	0.119	0.217	0.15606
MAGOH	3.5385e-06	0.3778	0.184	0.091	0.158989
ST13	3.56305e-06	0.380022	0.295	0.18	0.160091
C4orf3	3.58441e-06	-0.530772	0.158	0.264	0.161051
PTPRC	3.70911e-06	0.30907	0.119	0.047	0.166654
SUMO1	3.75726e-06	-0.501053	0.158	0.269	0.168818
BDP1	3.79988e-06	0.412277	0.112	0.044	0.170732
PLEKHJ1	4.35558e-06	0.417381	0.109	0.043	0.195701
DAZAP2	4.37919e-06	-0.569017	0.081	0.174	0.196761
SNX5	4.46176e-06	0.372732	0.119	0.048	0.200471
RAB13	4.47179e-06	-0.608502	0.074	0.164	0.200922
ELF1	4.57605e-06	0.382487	0.126	0.052	0.205606
CEBPD	5.01138e-06	-0.550743	0.07	0.161	0.225166
MYH9	5.10046e-06	-0.482412	0.105	0.203	0.229169
TRAM1	5.46917e-06	-0.563414	0.033	0.106	0.245735
PSMD2	5.87902e-06	0.436114	0.13	0.057	0.26415
HSP90B1	5.89706e-06	-0.511112	0.219	0.318	0.264961
PRKAR1A	5.8993e-06	-0.673729	0.058	0.138	0.265061
STK17B	5.9387e-06	0.355118	0.107	0.042	0.266832
SPCS2	6.32854e-06	-0.494651	0.177	0.281	0.284348
C1orf122	6.39597e-06	-0.612233	0.044	0.121	0.287378
PSMB7	6.99467e-06	0.390446	0.209	0.114	0.314278
CHMP5	7.60558e-06	-0.55513	0.077	0.163	0.341726
GTF2A2	7.72642e-06	0.398381	0.209	0.115	0.347156
TYMP	7.80476e-06	-0.613694	0.049	0.128	0.350676
HMGN3	8.06244e-06	-0.567658	0.149	0.244	0.362254
DDX17	8.10061e-06	0.399316	0.212	0.118	0.363968
KDELR2	8.16533e-06	-0.561538	0.102	0.193	0.366876
RRBP1	8.26794e-06	-0.574873	0.056	0.137	0.371487
TYROBP	8.26916e-06	-0.601308	0.079	0.168	0.371542
SLC25A6	9.24508e-06	0.242756	0.544	0.407	0.415391
SYPL1	9.84212e-06	-0.626548	0.053	0.131	0.442216
VKORC1	1.04666e-05	-0.576416	0.07	0.153	0.470275
CLEC11A	1.07238e-05	-0.510894	0.079	0.168	0.481833
HNRNPH1	1.08367e-05	0.201598	0.44	0.296	0.486902
UBE2S	1.13354e-05	0.420437	0.16	0.08	0.509312
SRSF5	1.16634e-05	0.401062	0.3	0.19	0.52405
SERP1	1.20717e-05	0.324095	0.295	0.184	0.542394
KPNB1	1.27002e-05	0.432923	0.147	0.07	0.570633
PUF60	1.28505e-05	0.431726	0.109	0.046	0.577388
EID1	1.3071e-05	-0.475112	0.253	0.352	0.587293
EIF1AX	1.30902e-05	0.377405	0.226	0.13	0.588155
CTSA	1.31632e-05	-0.46412	0.04	0.114	0.591437
NOP10	1.40486e-05	0.361394	0.351	0.23	0.631216
SRSF4	1.41513e-05	0.357973	0.133	0.06	0.635831
TPRKB	1.56293e-05	0.442285	0.133	0.062	0.70224
HCST	1.6319e-05	0.323933	0.123	0.055	0.733231
BPTF	1.66106e-05	0.356817	0.123	0.055	0.746331
SRM	1.8129e-05	0.39305	0.167	0.086	0.814553
HNRNPM	1.90815e-05	0.35899	0.226	0.131	0.857351
NHP2	1.92143e-05	0.419064	0.195	0.107	0.863318
AP3S1	1.9352e-05	-0.627051	0.081	0.163	0.869503
UBA2	1.98502e-05	0.359934	0.126	0.057	0.891888
DNAJC8	2.07658e-05	0.316434	0.23	0.132	0.933029
CXCL2	2.38247e-05	-0.832484	0.067	0.145	1
ARPC3	2.4004e-05	0.311267	0.407	0.283	1
SF3B5	2.59978e-05	0.375614	0.24	0.145	1
BLOC1S1	2.69782e-05	-0.449776	0.14	0.236	1
CSNK2B	2.87174e-05	0.371316	0.212	0.122	1
FIS1	2.97447e-05	0.396432	0.253	0.158	1
PGLS	3.18791e-05	0.404241	0.165	0.087	1
GNB1	3.26886e-05	0.432935	0.119	0.055	1
VDAC2	3.49397e-05	0.382112	0.2	0.114	1
AES	3.50884e-05	0.370213	0.174	0.095	1
PPP3CA	3.55727e-05	-0.626619	0.049	0.118	1
GDI2	3.76146e-05	0.450347	0.202	0.12	1
CHMP4B	3.79553e-05	-0.599493	0.04	0.105	1
PFDN5	3.99324e-05	-0.274055	0.593	0.65	1
POMP	4.04744e-05	-0.439487	0.351	0.433	1
EIF4A3	4.12317e-05	0.396766	0.133	0.064	1
SOD2	4.14093e-05	0.38496	0.17	0.092	1
PCBP2	4.44262e-05	0.306251	0.284	0.177	1
SNRNP70	4.52906e-05	0.288319	0.149	0.074	1
CD46	4.66154e-05	0.358728	0.107	0.047	1
NUDCD2	4.66154e-05	0.376793	0.107	0.047	1
PSMD1	4.72135e-05	0.354507	0.107	0.047	1
ZNF706	4.96999e-05	0.324079	0.195	0.109	1
DBI	4.99783e-05	-0.457743	0.105	0.191	1
GLRX3	5.10231e-05	0.347369	0.114	0.051	1
CCDC25	5.86027e-05	0.311426	0.102	0.044	1
CISD1	6.07553e-05	-0.589685	0.044	0.109	1
SF3B2	6.17553e-05	0.311271	0.179	0.098	1
DDX46	6.63069e-05	0.299628	0.167	0.09	1
C20orf24	6.69131e-05	0.289384	0.133	0.064	1
PPHLN1	6.71717e-05	0.34227	0.112	0.05	1
BANF1	6.88079e-05	0.355005	0.235	0.142	1
CYB5R3	6.97618e-05	-0.522503	0.049	0.116	1
IER5	7.32891e-05	0.147612	0.16	0.084	1
COX4I1	7.34142e-05	0.249926	0.579	0.449	1
PFN1	7.73814e-05	-0.238805	0.572	0.649	1
SCCPDH	8.43112e-05	0.299742	0.107	0.048	1
TMCO1	8.59366e-05	-0.576147	0.084	0.156	1
FGFR1OP2	9.40576e-05	0.33899	0.105	0.047	1
LSM6	9.51545e-05	0.350246	0.156	0.084	1
ARL6IP1	9.53137e-05	0.376127	0.202	0.12	1
ENG	9.57799e-05	-0.493718	0.04	0.102	1
ECHS1	9.58411e-05	0.400029	0.121	0.059	1
HSPE1	9.71605e-05	0.156462	0.488	0.356	1
NDUFB1	9.96542e-05	-0.395199	0.207	0.299	1
SSBP1	0.000101259	0.312516	0.305	0.205	1
IER3IP1	0.000107612	-0.490879	0.06	0.129	1
MORF4L2	0.000114318	-0.522437	0.088	0.163	1
PRDX3	0.000117227	0.296809	0.174	0.097	1
CCNI	0.000139172	0.246407	0.328	0.224	1
EEF1E1	0.00014392	0.267824	0.107	0.049	1
AP2S1	0.000144482	-0.432877	0.221	0.302	1
PPP1CB	0.00014883	-0.362455	0.121	0.204	1
TIMM10	0.000149384	0.36554	0.14	0.073	1
DDX5	0.000155507	-0.321501	0.337	0.425	1
SNU13	0.000156299	0.297676	0.286	0.189	1
TTC3	0.000156776	0.317657	0.144	0.077	1
LAMTOR5	0.000156838	-0.45545	0.188	0.273	1
PSMA4	0.000167729	-0.467595	0.244	0.323	1
CCNDBP1	0.000168491	0.342284	0.107	0.05	1
CSDE1	0.000179202	0.422827	0.2	0.123	1
PRMT1	0.000184136	0.28251	0.144	0.077	1
NDUFS2	0.000184898	0.289622	0.112	0.054	1
SLC2A3	0.00018683	-0.496948	0.058	0.125	1
SDCBP	0.000188683	-0.443288	0.123	0.204	1
GTF2H5	0.00020042	-0.468714	0.081	0.153	1
SRGN	0.000203277	0.268937	0.328	0.234	1
PRELID1	0.00021128	0.258451	0.24	0.149	1
DNAJC7	0.000214431	0.401587	0.116	0.058	1
SIVA1	0.000215693	0.321225	0.193	0.116	1
ATF3	0.000218709	-0.53741	0.051	0.114	1
ARL2	0.000224513	0.276826	0.179	0.103	1
CCDC59	0.000227864	0.328202	0.102	0.048	1
CLTC	0.000243781	0.247944	0.116	0.057	1
SF3B1	0.00027409	0.275181	0.195	0.116	1
CNIH4	0.000274517	-0.590313	0.044	0.101	1
CLIC1	0.000287201	-0.322087	0.244	0.33	1
ABRACL	0.000304478	0.31733	0.114	0.057	1
PSMC4	0.000305897	0.307441	0.109	0.054	1
CSTB	0.000321297	-0.516028	0.095	0.163	1
SCP2	0.000324091	-0.428524	0.105	0.18	1
MYL12B	0.000334952	-0.335892	0.281	0.361	1
ANXA7	0.000336546	0.26412	0.105	0.05	1
PON2	0.000341631	0.329646	0.102	0.049	1
TMEM147	0.000347207	-0.455442	0.053	0.114	1
SUMF2	0.000351551	0.347889	0.123	0.064	1
UBXN4	0.00035175	0.260493	0.207	0.128	1
NDUFA2	0.000361036	0.262523	0.228	0.144	1
SAR1A	0.000363379	-0.510694	0.081	0.146	1
CEBPB	0.000371013	-0.462415	0.086	0.155	1
ACTB	0.000371442	-0.171785	0.926	0.906	1
ATP1B3	0.000377172	-0.525954	0.06	0.121	1
BCLAF1	0.000378112	0.373625	0.17	0.102	1
STOM	0.000389594	-0.453344	0.1	0.169	1
METTL9	0.000394567	0.291426	0.128	0.068	1
DNAJC19	0.000402865	0.281006	0.123	0.064	1
PSMC6	0.000435293	0.274322	0.144	0.08	1
NOP56	0.000463172	0.280922	0.153	0.087	1
FLNA	0.000463955	-0.482529	0.074	0.139	1
LUC7L3	0.000466097	0.23958	0.179	0.106	1
ANXA1	0.000484272	-0.482721	0.135	0.209	1
HP1BP3	0.000573149	0.291167	0.184	0.11	1
PHPT1	0.000589332	-0.406345	0.167	0.245	1
RBBP4	0.000591632	0.291177	0.137	0.075	1
U2SURP	0.000602404	0.320027	0.181	0.111	1
ISCU	0.000626538	-0.458525	0.093	0.157	1
NDUFS3	0.000648656	0.295013	0.142	0.08	1
C20orf27	0.000665903	0.40906	0.114	0.061	1
PET100	0.000700782	-0.419485	0.123	0.19	1
PSMC3	0.000705362	0.291616	0.188	0.118	1
GUK1	0.000718002	-0.353572	0.177	0.256	1
HNRNPU	0.000726582	0.192974	0.333	0.231	1
JUNB	0.000735173	-0.398414	0.491	0.542	1
GTF3C6	0.000738483	0.295396	0.165	0.099	1
CAMTA1	0.000747426	-0.463717	0.084	0.144	1
XRN2	0.000750043	0.277394	0.13	0.072	1
UBE2D2	0.000808939	0.247519	0.184	0.113	1
BRI3	0.000844562	-0.431365	0.093	0.158	1
NDUFV1	0.000885705	0.261604	0.105	0.054	1
ARPC4	0.000953163	0.260186	0.17	0.103	1
PFDN6	0.000957394	0.352067	0.112	0.06	1
NUCKS1	0.000982999	0.309424	0.33	0.24	1
MBNL1	0.00099316	0.231464	0.16	0.095	1
NDUFA1	0.00102512	-0.348553	0.256	0.325	1
PPP1CC	0.00104169	0.239519	0.151	0.089	1
C1orf56	0.00111497	-0.595938	0.088	0.145	1
STAU1	0.00117068	0.286914	0.116	0.063	1
TXN	0.0011758	0.241569	0.449	0.35	1
ISOC2	0.00117764	0.26321	0.119	0.064	1
CHD1	0.00117829	0.234799	0.119	0.064	1
UQCRC2	0.00118064	0.311661	0.165	0.101	1
CTSD	0.00121066	-0.502245	0.13	0.2	1
STIP1	0.00126405	0.262746	0.102	0.054	1
ETFB	0.00126931	0.303788	0.163	0.101	1
POLR2K	0.00128013	-0.455167	0.105	0.166	1
GADD45A	0.00144038	0.27835	0.114	0.062	1
REEP5	0.00145217	-0.36805	0.072	0.13	1
CFDP1	0.00151964	0.257475	0.123	0.07	1
JAK1	0.00153942	-0.424283	0.06	0.115	1
CAP1	0.00158343	-0.428827	0.114	0.176	1
PSME2	0.00169658	-0.415651	0.144	0.208	1
RSU1	0.00170359	-0.424391	0.051	0.102	1
S100A10	0.00172431	-0.4094	0.126	0.195	1
UBE2B	0.00175782	-0.450601	0.105	0.165	1
PDLIM1	0.00178979	-0.35574	0.072	0.13	1
BRD4	0.00179207	0.311794	0.112	0.062	1
YWHAB	0.00179404	0.23217	0.26	0.181	1
NSRP1	0.0018079	-0.409252	0.081	0.138	1
NDUFB6	0.0019023	0.256343	0.198	0.129	1
EIF3G	0.00190656	0.249337	0.209	0.138	1
JTB	0.00198358	0.271102	0.212	0.139	1
VBP1	0.00198441	0.253372	0.121	0.069	1
NCOR1	0.00205336	0.251078	0.126	0.072	1
WASF2	0.00216644	0.309724	0.163	0.103	1
SRSF6	0.00217619	0.295236	0.102	0.056	1
RPN2	0.00219071	0.266759	0.167	0.105	1
HLA-E	0.00219588	-0.355763	0.205	0.275	1
PSMC1	0.00219765	0.255133	0.163	0.102	1
YWHAQ	0.00222857	0.278888	0.235	0.161	1
FCER1G	0.00230252	-0.454319	0.063	0.115	1
RWDD1	0.00231029	-0.368595	0.149	0.214	1
VAPA	0.00234371	-0.374472	0.165	0.232	1
CAPZA2	0.00240253	-0.374356	0.121	0.18	1
ACADVL	0.00250637	0.2739	0.144	0.089	1
AHCYL1	0.0027361	0.17556	0.109	0.06	1
NDUFAF3	0.00273822	0.25939	0.191	0.126	1
CAPZA1	0.00280024	-0.408044	0.074	0.127	1
SDHB	0.00284283	0.2183	0.102	0.056	1
AK2	0.00284926	0.196629	0.116	0.066	1
NDUFA9	0.0029537	0.262614	0.107	0.06	1
POLR2E	0.00298281	0.205974	0.133	0.079	1
ERH	0.00298814	0.203885	0.363	0.271	1
CMC1	0.00303781	0.128399	0.102	0.057	1
PSMB8	0.00313456	-0.442346	0.058	0.106	1
NAMPT	0.00320116	-0.429401	0.079	0.131	1
SLIRP	0.00320215	-0.384988	0.228	0.287	1
ASAH1	0.00321953	-0.450754	0.079	0.131	1
RNH1	0.00322278	0.274664	0.163	0.105	1
EIF6	0.00336961	0.228101	0.158	0.101	1
COX8A	0.00361907	0.234459	0.307	0.225	1
PSMC5	0.003817	0.213687	0.174	0.113	1
MINOS1	0.00388198	0.198954	0.384	0.294	1
RHOB	0.00403518	-0.314582	0.07	0.121	1
ID2	0.00408973	-0.466338	0.072	0.121	1
ZNF207	0.00450789	0.254962	0.135	0.083	1
LIMS1	0.0045378	0.247351	0.142	0.089	1
KRTCAP2	0.00461016	-0.373337	0.086	0.138	1
FXYD5	0.00463125	0.197436	0.156	0.099	1
NENF	0.00468952	-0.385408	0.109	0.163	1
NAA38	0.00473526	0.310773	0.221	0.157	1
DNAJB1	0.00483597	-0.486515	0.312	0.376	1
C8orf59	0.004859	0.259891	0.223	0.157	1
MTIF3	0.00493415	-0.47456	0.067	0.114	1
PGK1	0.00509837	0.206429	0.17	0.11	1
RBM39	0.00514972	0.193135	0.328	0.252	1
HERPUD1	0.00531416	-0.415053	0.072	0.12	1
NDUFV2	0.00565781	0.219809	0.221	0.156	1
ENO1	0.00572668	0.265851	0.274	0.204	1
ENSA	0.00572671	0.220493	0.121	0.073	1
PSMB2	0.00589026	0.256825	0.174	0.118	1
HSPB11	0.00605997	0.222609	0.128	0.079	1
RER1	0.00632426	0.318572	0.135	0.087	1
ACP1	0.0064388	0.267277	0.105	0.062	1
KMT2E	0.00649879	0.197186	0.153	0.098	1
LEPROT	0.00675103	-0.368583	0.112	0.164	1
NUTF2	0.00682534	0.218592	0.109	0.064	1
ROMO1	0.00688045	-0.337415	0.163	0.22	1
RSRP1	0.00698621	0.263927	0.135	0.086	1
GLO1	0.00705878	0.187437	0.114	0.069	1
UQCRQ	0.00709807	-0.25276	0.347	0.407	1
CANX	0.00728591	0.21515	0.188	0.131	1
TMEM167A	0.00742131	-0.463047	0.095	0.142	1
ARHGAP15	0.00750535	-0.425792	0.06	0.103	1
NDUFA8	0.0075316	0.231678	0.123	0.077	1
ARGLU1	0.00758194	0.19997	0.188	0.127	1
SNRPB2	0.0076283	-0.303575	0.165	0.226	1
MYDGF	0.00818768	-0.277025	0.093	0.144	1
ZNHIT1	0.00821188	-0.312399	0.144	0.201	1
CYC1	0.00829242	0.299731	0.16	0.109	1
SCPEP1	0.00865337	0.24263	0.102	0.062	1
TMEM230	0.00868854	-0.308282	0.121	0.175	1
PSMD8	0.00879629	0.129817	0.209	0.144	1
EIF2S3	0.00897733	0.173311	0.142	0.092	1
PSMA1	0.00899751	0.119537	0.233	0.162	1
CDC42	0.00923819	-0.40915	0.274	0.316	1
CCL4	0.00949597	0.309967	0.102	0.062	1
FOXP1	0.0095067	-0.44132	0.109	0.155	1
SON	0.00970541	-0.281587	0.27	0.322	1
BRK1	0.00985334	-0.283791	0.165	0.223	1
LAMTOR4	0.00997079	-0.305902	0.174	0.226	1
TAX1BP1	0.0101326	-0.356231	0.098	0.144	1
YME1L1	0.0102711	0.208937	0.114	0.071	1
POLR3GL	0.0103969	0.183124	0.109	0.067	1
SEC22B	0.0106259	-0.408049	0.063	0.103	1
TMED10	0.0107121	-0.374407	0.084	0.127	1
CLTA	0.0108415	0.19496	0.219	0.158	1
CMTM6	0.0108545	-0.318006	0.065	0.108	1
EIF4E	0.011161	-0.414623	0.074	0.117	1
KLF6	0.0111841	-0.307917	0.167	0.224	1
ARPC1B	0.0114462	0.197107	0.172	0.119	1
MIR4435-2HG	0.011507	-0.341324	0.095	0.141	1
MTCH2	0.0119514	0.205501	0.112	0.07	1
SEC31A	0.012285	0.255616	0.116	0.074	1
PRDX5	0.0125802	-0.250623	0.119	0.174	1
OSBPL8	0.0132034	0.214932	0.116	0.074	1
LAP3	0.0134198	0.176968	0.102	0.062	1
MT1E	0.0143881	-0.570786	0.174	0.231	1
VCP	0.0144806	0.264443	0.102	0.064	1
EIF5	0.0145946	0.184549	0.193	0.138	1
UBXN1	0.01498	0.184608	0.179	0.125	1
DNAJA1	0.016242	0.169969	0.316	0.24	1
FKBP3	0.0164062	0.232003	0.135	0.091	1
PARK7	0.016423	0.157719	0.367	0.29	1
SUB1	0.0166947	0.103691	0.444	0.357	1
CTSC	0.0167588	-0.292331	0.088	0.132	1
CXCL8	0.0170629	-0.42601	0.081	0.123	1
PIN4	0.0175441	-0.299517	0.067	0.107	1
COX7B	0.0179004	-0.248699	0.328	0.372	1
PDAP1	0.0180244	0.258267	0.13	0.089	1
PPP1R15A	0.0181515	-0.328166	0.191	0.237	1
HNRNPH3	0.0186783	0.139147	0.14	0.093	1
YWHAZ	0.0188551	-0.305472	0.153	0.201	1
CHMP4A	0.0203	0.196549	0.119	0.079	1
CDC42SE1	0.0205246	-0.435066	0.086	0.125	1
MRFAP1	0.0207962	0.19268	0.133	0.09	1
ANAPC11	0.0211027	-0.28213	0.181	0.23	1
HLA-DRB1	0.0212663	0.218612	0.202	0.151	1
DDX24	0.0212772	0.203736	0.219	0.165	1
DHX36	0.0212971	0.128925	0.105	0.067	1
UQCC2	0.0222745	0.208968	0.163	0.115	1
SARAF	0.0223122	0.119387	0.191	0.136	1
RAP1A	0.0227267	0.152625	0.112	0.072	1
UPF2	0.0237011	0.252734	0.116	0.078	1
COX14	0.0237103	-0.315517	0.081	0.121	1
MPLKIP	0.0241736	0.176769	0.102	0.066	1
PAPOLA	0.0241842	0.122002	0.156	0.108	1
SYF2	0.0242043	-0.339662	0.123	0.165	1
PHIP	0.0242578	0.157765	0.119	0.079	1
N4BP2L2	0.0253663	-0.24063	0.128	0.173	1
DDX18	0.0264598	0.105377	0.207	0.15	1
NDUFS6	0.0265061	0.21159	0.24	0.183	1
CD47	0.0268363	0.126476	0.128	0.086	1
NAP1L1	0.027203	0.101863	0.402	0.319	1
RSRC1	0.0279943	0.173336	0.121	0.082	1
SRRM1	0.0283194	0.121947	0.244	0.184	1
NUDT4	0.0283595	0.213319	0.105	0.069	1
SCAND1	0.0286567	0.157254	0.179	0.131	1
CHD4	0.0288714	0.283872	0.102	0.068	1
NDUFS8	0.0290061	0.221174	0.172	0.127	1
STAT3	0.029347	0.203047	0.102	0.068	1
EDF1	0.0297074	-0.260483	0.309	0.351	1
TMEM165	0.02986	-0.350263	0.095	0.132	1
CCDC85B	0.0315031	0.114599	0.135	0.093	1
TM9SF3	0.0315651	0.115319	0.116	0.078	1
PKIG	0.0315786	0.161169	0.114	0.077	1
SRP14	0.0319153	-0.136109	0.584	0.607	1
PSMB1	0.0330603	0.137123	0.333	0.263	1
RBM8A	0.0330823	0.1255	0.223	0.168	1
WTAP	0.0337617	-0.366188	0.098	0.134	1
SRSF11	0.0338824	0.129331	0.256	0.2	1
KLF2	0.0361995	0.114387	0.137	0.097	1
ATP6V0B	0.03642	-0.304347	0.151	0.19	1
HIGD2A	0.0388419	0.114019	0.184	0.137	1
TECR	0.0390393	0.130774	0.13	0.091	1
NEDD8	0.0394098	-0.262682	0.272	0.308	1
FAM162A	0.0414209	0.180386	0.105	0.071	1
ARL4A	0.0418768	0.111387	0.13	0.092	1
ARL6IP5	0.0426295	-0.320773	0.091	0.126	1
CSNK1A1	0.042961	0.127665	0.144	0.104	1
TAGLN2	0.0429682	-0.246649	0.188	0.232	1
EMP3	0.0445532	-0.239301	0.195	0.24	1
NDUFAF2	0.0445547	0.14504	0.109	0.074	1
SNF8	0.0461421	0.125987	0.109	0.074	1
STRAP	0.0464941	0.181351	0.126	0.089	1
44441	0.0469272	0.121109	0.16	0.117	1
NDUFB11	0.0495063	0.142931	0.342	0.281	1
SAT1	0.0501365	-0.245154	0.291	0.327	1
C6orf62	0.0501959	0.150633	0.102	0.07	1
TMBIM6	0.0504133	-0.220816	0.223	0.26	1
ZEB2	0.0512578	-0.35615	0.13	0.164	1
PRDX1	0.0517243	-0.194353	0.272	0.315	1
BNIP3L	0.0519939	0.136509	0.121	0.086	1
NDUFA11	0.0524916	-0.222661	0.247	0.29	1
SOX4	0.0534134	-0.240456	0.193	0.236	1
PSME1	0.0551529	0.102852	0.265	0.209	1
GHITM	0.0569825	0.13979	0.156	0.116	1
MIEN1	0.0575673	0.169873	0.102	0.071	1
UQCRC1	0.0579238	0.185162	0.116	0.083	1
BAX	0.058474	-0.333951	0.112	0.144	1
ANAPC16	0.058604	-0.336453	0.186	0.219	1
ARHGDIA	0.0593068	0.266339	0.102	0.073	1
SDHC	0.0595991	0.107092	0.109	0.075	1
AURKAIP1	0.0613566	0.104449	0.191	0.145	1
GNAI2	0.0615526	0.265065	0.121	0.09	1
BUB3	0.0620762	0.123017	0.116	0.083	1
LMAN2	0.0624218	0.160995	0.119	0.085	1
SSNA1	0.0634505	0.197736	0.112	0.081	1
CDC37	0.0640834	0.113191	0.121	0.086	1
SNX6	0.068102	-0.316962	0.091	0.12	1
CLK1	0.0728815	-0.292826	0.095	0.126	1
UQCRB	0.0739646	-0.150285	0.526	0.542	1
UBL5	0.0743324	-0.190584	0.374	0.404	1
CALM1	0.0749732	-0.238153	0.333	0.354	1
NDUFA3	0.0769704	-0.203357	0.16	0.197	1
FAAP20	0.0823364	-0.257236	0.088	0.118	1
COPE	0.0833375	0.106244	0.219	0.172	1
CKLF	0.0836029	-0.321547	0.088	0.116	1
ATF4	0.0846085	0.124088	0.167	0.129	1
COX6B1	0.0847436	0.137992	0.453	0.403	1
LARP7	0.0851037	-0.200839	0.1	0.131	1
PLP2	0.0862231	0.153773	0.105	0.075	1
COX7A2L	0.0868953	0.145602	0.188	0.149	1
OST4	0.0905627	-0.171901	0.44	0.442	1
SH3BGRL3	0.0907151	-0.218393	0.221	0.259	1
GSTO1	0.0940466	0.112481	0.221	0.179	1
CAPZB	0.0963685	-0.252429	0.14	0.168	1
UFC1	0.097315	0.124986	0.163	0.127	1
UQCR10	0.0985918	-0.225176	0.309	0.33	1
COX6C	0.101624	-0.157329	0.463	0.489	1
RNASEH2C	0.104854	0.157144	0.174	0.138	1
ANKRD12	0.105123	0.108018	0.107	0.079	1
SBDS	0.109658	-0.181709	0.095	0.126	1
MGST3	0.110206	-0.149049	0.247	0.284	1
SSR3	0.113453	-0.204882	0.128	0.158	1
SEC61B	0.12636	0.130402	0.326	0.284	1
AIF1	0.127388	0.227746	0.123	0.097	1
SNX3	0.13163	-0.220782	0.272	0.299	1
RAB7A	0.133587	-0.199692	0.077	0.101	1
PDCD5	0.134295	-0.204168	0.112	0.14	1
C19orf53	0.138413	-0.229561	0.24	0.264	1
RSRC2	0.145102	0.144195	0.181	0.146	1
PTEN	0.148341	-0.172665	0.077	0.101	1
CIRBP	0.148614	-0.206184	0.291	0.317	1
EIF4A2	0.155174	-0.168327	0.226	0.254	1
FAM96B	0.156841	-0.212465	0.112	0.137	1
ZFAND5	0.163434	-0.263961	0.1	0.121	1
ARF6	0.168433	-0.191343	0.093	0.116	1
POLR2J	0.178249	-0.205923	0.114	0.136	1
GMFG	0.18034	0.115318	0.242	0.208	1
HSPA1A	0.184863	-0.163319	0.588	0.59	1
PRDX4	0.19091	-0.202075	0.149	0.17	1
BSG	0.19288	-0.209395	0.205	0.226	1
PFDN4	0.195353	-0.211749	0.126	0.149	1
BTG1	0.198625	-0.107473	0.374	0.397	1
NDUFS7	0.204661	-0.191334	0.135	0.156	1
GSTK1	0.207361	0.128651	0.147	0.121	1
ALKBH7	0.228603	0.111066	0.126	0.103	1
CFL1	0.231515	-0.146487	0.477	0.473	1
OSTC	0.2669	-0.254526	0.23	0.242	1
EEF1D	0.267112	-0.106335	0.572	0.558	1
CHMP2A	0.268002	-0.219339	0.098	0.115	1
H2AFJ	0.280846	-0.156071	0.123	0.142	1
LMNA	0.283076	-0.11133	0.209	0.235	1
SP100	0.284734	-0.185932	0.084	0.101	1
NDUFB10	0.286078	-0.18767	0.2	0.223	1
PSMB5	0.29565	-0.234728	0.137	0.151	1
LAMTOR2	0.313628	-0.17861	0.123	0.14	1
ACTG1	0.316183	0.124335	0.558	0.529	1
KRT10	0.318341	-0.159257	0.153	0.172	1
TMED9	0.322	-0.194224	0.091	0.106	1
RTN4	0.341066	-0.206407	0.163	0.177	1
HSPA5	0.344874	0.241092	0.249	0.228	1
ATP6V1F	0.34757	-0.195168	0.167	0.179	1
ZNF428	0.348856	-0.149426	0.088	0.104	1
C11orf58	0.34927	-0.145445	0.193	0.208	1
ATRAID	0.349986	-0.169935	0.123	0.139	1
TXNDC17	0.351627	-0.213225	0.102	0.116	1
IK	0.355468	-0.133446	0.091	0.106	1
PDIA3	0.365166	-0.125053	0.186	0.201	1
BZW1	0.384509	-0.166379	0.14	0.155	1
PSMA2	0.395443	-0.19703	0.253	0.266	1
PSMB3	0.398642	-0.175153	0.235	0.242	1
CNPY2	0.403765	-0.260501	0.107	0.118	1
RNF181	0.431861	-0.134231	0.123	0.137	1
NDUFB7	0.44237	-0.15346	0.216	0.223	1
C19orf70	0.443514	-0.162013	0.153	0.165	1
NDUFA12	0.456261	-0.179406	0.177	0.186	1
LDHA	0.478168	-0.170196	0.3	0.303	1
CD164	0.482599	-0.168797	0.17	0.178	1
PCNP	0.487145	-0.200259	0.13	0.138	1
RCN2	0.488425	-0.106774	0.095	0.107	1
HSPH1	0.495771	-0.293169	0.233	0.21	1
WSB1	0.554544	-0.13227	0.135	0.144	1
ARHGDIB	0.560176	-0.169667	0.219	0.223	1
BRD2	0.571206	-0.16803	0.098	0.105	1
NDUFA5	0.577927	-0.151537	0.13	0.137	1
TMEM219	0.591183	-0.15561	0.102	0.109	1
PPIG	0.614685	-0.151956	0.135	0.141	1
COPS6	0.637091	-0.17402	0.114	0.118	1
MMADHC	0.642228	-0.15981	0.121	0.126	1
SAP18	0.647754	-0.121434	0.277	0.27	1
SPCS1	0.673194	-0.115257	0.226	0.226	1
FRG1	0.678385	-0.103023	0.107	0.111	1
POLE4	0.736745	-0.122352	0.098	0.102	1
TRAPPC1	0.75551	-0.125704	0.174	0.174	1
PAIP2	0.854145	-0.108681	0.137	0.137	1
CHD9	0.865202	-0.108692	0.121	0.12	1
FABP5	0.877876	-0.111543	0.119	0.12	1
PRPF38B	0.886126	-0.142524	0.112	0.104	1
TRAPPC2L	0.908415	-0.107278	0.102	0.096	1
DNAJC15	0.912478	-0.125922	0.16	0.151	1
HLA-DPB1	0.937151	-0.113207	0.126	0.121	1
EIF2S2	0.945429	-0.108427	0.228	0.219	1
PCBP1	0.968154	-0.110314	0.188	0.179	1
NDUFB5	0.969937	-0.114773	0.133	0.128	1
RPS19BP1	0.98243	-0.176347	0.112	0.107	1
PDIA6	0.99411	-0.133609	0.144	0.137	1
