# Supplementary material for: A novel molecular classification method for osteosarcoma based on tumor cell differentiation trajectories
Source: Bone Res. 2023 Jan 2;11:1. doi: 10.1038/s41413-022-00233-w (PMC9806110; doi:10.1038/s41413-022-00233-w)
Supplement: Supplementary file 17 — Supplementary Table 10 [file 41413_2022_233_MOESM17_ESM.xlsx]

## Sheet: OSA2_VS_OSB2_revised
Supplementary Table 10 | Different genes list of OS-A2 vs OS-B2
Gene Symbol	P.value	Average Log2(Fold Change)	pct.1*	pct.2*	Adjusted p.value
MT1X	2.82501e-37	2.74965	0.928	0.358	2.82501e-37
SERPINA1	5.6796e-209	2.37283	0.782	0.028	5.6796e-209
MT1G	5.96924e-283	2.1698	0.753	0.042	5.96924e-283
MT1E	1.04085e-184	2.01591	0.81	0.036	1.04085e-184
IER2	4.70514e-103	1.97153	0.91	0.562	4.70514e-103
CYR61	5.86388e-159	1.91609	0.872	0.489	5.86388e-159
CRYAB	4.68461e-236	1.91018	0.724	0.057	4.68461e-236
GADD45B	2.15567e-288	1.86531	0.952	0.668	2.15567e-288
MYO15A	9.6767e-188	1.85142	0.537	0.002	9.6767e-188
PDCD5	6.01652e-260	1.82494	0.982	0.804	6.01652e-260
PRELP	2.58706e-182	1.81269	0.677	0.033	2.58706e-182
RGCC	1.79981e-46	1.79613	0.829	0.422	1.79981e-46
PRDX2	5.2844e-213	1.78448	0.755	0.152	5.2844e-213
JUNB	4.84346e-118	1.7729	0.886	0.518	4.84346e-118
MT2A	1.54753e-121	1.74331	0.943	0.609	1.54753e-121
IER3	1.85442e-93	1.71565	0.801	0.294	1.85442e-93
MYC	7.68848e-87	1.69565	0.89	0.394	7.68848e-87
MT1M	3.48399e-66	1.68497	0.718	0.063	3.48399e-66
CD24	1.31582e-53	1.53713	0.723	0.048	1.31582e-53
PRPSAP2	1.34864e-262	1.50234	0.793	0.231	1.34864e-262
HIST1H1C	1.54751e-89	1.47907	0.865	0.359	1.54751e-89
CA2	1.89005e-100	1.47568	0.513	0.116	1.89005e-100
ACAN	1.00757e-93	1.45653	0.65	0.194	1.00757e-93
FSCN1	1.54765e-124	1.41926	0.84	0.391	1.54765e-124
MT1F	1.54508e-153	1.38339	0.619	0.024	1.54508e-153
UCHL1	1.62097e-252	1.36645	0.654	0.034	1.62097e-252
VCAN	2.47185e-151	1.35323	0.85	0.637	2.47185e-151
MDH2	6.57929e-289	1.34716	0.93	0.68	6.57929e-289
LUC7L3	8.92553e-169	1.33196	0.937	0.667	8.92553e-169
NEAT1	9.5434e-262	1.30953	0.917	0.707	9.5434e-262
HIST1H2AC	7.71406e-24	1.30792	0.738	0.155	7.71406e-24
TOMM20	8.15346e-274	1.27705	0.845	0.358	8.15346e-274
RASD1	2.25962e-259	1.27382	0.597	0.239	2.25962e-259
COX7C	1.55946e-290	1.25327	0.989	0.922	1.55946e-290
EIF4A2	2.06948e-294	1.23834	0.916	0.532	2.06948e-294
UQCRFS1	8.44769e-178	1.22085	0.912	0.68	8.44769e-178
HSPA1A	3.24272e-256	1.18468	0.914	0.853	3.24272e-256
CBLN4	1.02649e-223	1.1811	0.488	0.008	1.02649e-223
YPEL3	7.71832e-160	1.17901	0.681	0.151	7.71832e-160
ALKBH5	3.20193e-74	1.17746	0.743	0.287	3.20193e-74
TKT	2.54626e-224	1.16947	0.848	0.429	2.54626e-224
TVP23B	2.88537e-210	1.16705	0.644	0.069	2.88537e-210
PI15	4.64846e-258	1.15537	0.482	0.031	4.64846e-258
SEZ6L2	5.00265e-54	1.14628	0.61	0.074	5.00265e-54
APRT	5.32104e-265	1.12838	0.873	0.543	5.32104e-265
EEF1A1	1.95914e-210	1.12511	1	0.998	1.95914e-210
PIGL	3.6657e-92	1.12427	0.647	0.102	3.6657e-92
NFIC	2.58008e-276	1.11956	0.845	0.53	2.58008e-276
RSRP1	1.57173e-178	1.10045	0.772	0.258	1.57173e-178
SUMF2	2.46334e-294	1.08934	0.71	0.207	2.46334e-294
OGN	1.73559e-207	1.08573	0.56	0.252	1.73559e-207
DUSP1	2.44222e-249	1.08325	0.88	0.516	2.44222e-249
C19orf12	1.48339e-237	1.08205	0.621	0.076	1.48339e-237
GNL1	4.84971e-249	1.07918	0.687	0.177	4.84971e-249
DRG2	3.36309e-192	1.0685	0.732	0.282	3.36309e-192
JUND	3.62513e-178	1.05579	0.664	0.279	3.62513e-178
WIPI2	1.05967e-21	1.05536	0.715	0.207	1.05967e-21
LENG8	9.14958e-177	1.0455	0.544	0.056	9.14958e-177
HAS2	8.41759e-175	1.04459	0.5	0.081	8.41759e-175
TTC19	2.44992e-233	1.00862	0.694	0.193	2.44992e-233
POP4	3.61971e-153	1.0081	0.711	0.291	3.61971e-153
BSG	4.06942e-145	1.00296	0.97	0.901	4.06942e-145
HIST1H2BD	7.2695e-185	0.984284	0.516	0.062	7.2695e-185
LRRC1	3.04442e-238	0.980095	0.515	0.042	3.04442e-238
ENAH	2.87275e-284	0.973976	0.768	0.342	2.87275e-284
CENPV	6.61144e-59	0.971549	0.704	0.326	6.61144e-59
GSTA1	2.45045e-45	0.964908	0.68	0.299	2.45045e-45
YBX3	5.60391e-59	0.963894	0.605	0.111	5.60391e-59
EEF1B2	3.97314e-90	0.960279	0.971	0.939	3.97314e-90
C4orf48	2.94498e-198	0.959506	0.719	0.251	2.94498e-198
ERV3-1	7.10783e-164	0.954463	0.539	0.081	7.10783e-164
HAPLN1	7.05043e-192	0.952243	0.64	0.371	7.05043e-192
EPN2	0.000238402	0.949796	0.61	0.139	0.000238402
HIST1H4E	2.22581e-74	0.933512	0.359	0.044	2.22581e-74
ADIRF	3.21545e-106	0.929817	0.583	0.197	3.21545e-106
COX20	5.7135e-43	0.921893	0.713	0.264	5.7135e-43
TAF1D	5.60509e-98	0.914256	0.782	0.374	5.60509e-98
ATP5MC3	2.53364e-221	0.912891	0.904	0.798	2.53364e-221
THUMPD3-AS1	8.76634e-10	0.912852	0.695	0.335	8.76634e-10
SNHG8	2.52487e-126	0.912454	0.791	0.443	2.52487e-126
ATF3	1.61913e-20	0.910513	0.5	0.162	1.61913e-20
NCLN	5.06318e-37	0.910371	0.654	0.189	5.06318e-37
ZSWIM7	1.0392e-121	0.909795	0.744	0.427	1.0392e-121
RSL1D1	1.64802e-29	0.899759	0.896	0.75	1.64802e-29
NR4A2	2.90842e-223	0.899613	0.434	0.047	2.90842e-223
PVT1	3.95626e-141	0.893474	0.365	0.032	3.95626e-141
RUNX2	2.64072e-35	0.883758	0.869	0.616	2.64072e-35
JUN	1.58722e-244	0.882863	0.948	0.829	1.58722e-244
KLF6	2.6366e-285	0.879626	0.758	0.473	2.6366e-285
HIST1H2BC	5.623e-159	0.877905	0.475	0.058	5.623e-159
AL031777.3	2.18089e-217	0.874539	0.416	0.085	2.18089e-217
CIRBP	1.2498e-138	0.873599	0.942	0.866	1.2498e-138
SELENOK	2.32346e-119	0.869501	0.882	0.746	2.32346e-119
PRR3	1.70617e-98	0.868264	0.534	0.071	1.70617e-98
ATP5ME	3.27012e-75	0.867452	0.945	0.821	3.27012e-75
SERPINH1	3.11843e-154	0.852436	0.98	0.96	3.11843e-154
NEU1	3.02479e-114	0.847989	0.645	0.217	3.02479e-114
AC074351.1	2.17985e-21	0.842267	0.45	0.002	2.17985e-21
AC091729.3	4.75614e-113	0.840379	0.476	0.054	4.75614e-113
AL359504.2	3.79828e-51	0.837937	0.451	0.062	3.79828e-51
MED9	3.82895e-127	0.832513	0.515	0.056	3.82895e-127
MFSD10	7.35303e-06	0.827036	0.619	0.152	7.35303e-06
IMPDH2	2.13508e-141	0.82439	0.742	0.464	2.13508e-141
SOCS3	2.84501e-195	0.822681	0.445	0.162	2.84501e-195
UQCRC2	1.61925e-127	0.821795	0.751	0.402	1.61925e-127
DDX18	1.96317e-141	0.821514	0.84	0.487	1.96317e-141
TMEM259	3.04976e-142	0.820208	0.719	0.31	3.04976e-142
ATPAF2	9.92305e-262	0.818518	0.603	0.192	9.92305e-262
RHOB	2.54099e-19	0.817513	0.681	0.372	2.54099e-19
DCP1A	2.08681e-125	0.814108	0.56	0.138	2.08681e-125
TUBB2B	2.02397e-264	0.813383	0.428	0.084	2.02397e-264
B9D1	1.22139e-245	0.811953	0.643	0.35	1.22139e-245
NSMCE3	2.66879e-176	0.807533	0.492	0.143	2.66879e-176
IER5L	1.51281e-105	0.804926	0.452	0.117	1.51281e-105
HSPA1B	9.99778e-224	0.802395	0.849	0.629	9.99778e-224
SNHG25	4.39142e-204	0.795633	0.612	0.197	4.39142e-204
OGT	2.18209e-278	0.794846	0.4	0.033	2.18209e-278
KLF10	1.01436e-196	0.794396	0.641	0.372	1.01436e-196
NAPRT	1.00163e-106	0.792495	0.434	0.025	1.00163e-106
GABPB1-AS1	1.84649e-222	0.791951	0.676	0.358	1.84649e-222
EPB41L4A-AS1	2.03021e-55	0.791289	0.618	0.199	2.03021e-55
S100A6	3.69518e-242	0.790033	0.987	0.988	3.69518e-242
AC245595.1	2.09155e-206	0.785888	0.488	0.045	2.09155e-206
ACTR3B	1.57651e-72	0.783059	0.494	0.062	1.57651e-72
TRIM16L	2.74286e-17	0.782241	0.453	0.04	2.74286e-17
AC007952.4	1.11657e-136	0.776922	0.454	0.075	1.11657e-136
IRF2BP2	3.62096e-284	0.774554	0.596	0.18	3.62096e-284
ARF1	1.91044e-220	0.772595	0.848	0.596	1.91044e-220
PITX2	5.18195e-52	0.767962	0.429	0.101	5.18195e-52
CLNS1A	5.19321e-153	0.765447	0.827	0.581	5.19321e-153
MIR4458HG	2.81186e-43	0.763542	0.588	0.202	2.81186e-43
POLR1D	1.82383e-108	0.763313	0.752	0.447	1.82383e-108
NDN	1.58839e-116	0.760982	0.434	0.01	1.58839e-116
RBBP6	0.0168583	0.759517	0.692	0.292	0.0168583
UQCRB	6.00048e-284	0.758311	0.988	0.992	6.00048e-284
POR	2.66839e-50	0.75741	0.626	0.243	2.66839e-50
NDUFB11	3.3272e-288	0.757135	0.97	0.926	3.3272e-288
HNRNPU	1.85181e-76	0.753819	0.793	0.506	1.85181e-76
HIST1H2BN	9.36068e-280	0.746413	0.432	0.08	9.36068e-280
BTG2	1.18445e-14	0.743585	0.369	0.046	1.18445e-14
DNM3OS	5.3091e-32	0.741671	0.53	0.203	5.3091e-32
PABPC1	6.3412e-168	0.738908	0.961	0.919	6.3412e-168
CHD9	1.52434e-97	0.738411	0.721	0.436	1.52434e-97
CCNL1	7.28265e-66	0.737487	0.692	0.347	7.28265e-66
SSB	1.0194e-132	0.737024	0.822	0.736	1.0194e-132
NCOR1	2.21248e-36	0.735812	0.872	0.694	2.21248e-36
FLRT3	6.73767e-95	0.731176	0.339	0.049	6.73767e-95
DOHH	1.81845e-16	0.729965	0.551	0.154	1.81845e-16
GAL	0.0762467	0.727742	0.348	0.063	0.0762467
NTM	3.15134e-104	0.726378	0.26	0.008	3.15134e-104
C19orf24	9.55214e-249	0.721141	0.754	0.423	9.55214e-249
BTF3	6.91814e-265	0.717441	0.972	0.966	6.91814e-265
FLII	4.05084e-288	0.716872	0.547	0.146	4.05084e-288
PSMB1	2.78466e-298	0.715647	0.923	0.828	2.78466e-298
SUN1	2.13895e-105	0.715257	0.543	0.146	2.13895e-105
FOXK1	4.85758e-125	0.714865	0.414	0.042	4.85758e-125
METTL5	1.46787e-268	0.713907	0.661	0.379	1.46787e-268
CPNE3	1.17813e-268	0.710571	0.672	0.337	1.17813e-268
ILF3-AS1	4.49412e-243	0.704279	0.525	0.134	4.49412e-243
LSM2	3.88345e-59	0.701796	0.817	0.639	3.88345e-59
ALDH3A2	4.49654e-133	0.699488	0.537	0.163	4.49654e-133
TMEM14A	1.09735e-13	0.698296	0.732	0.466	1.09735e-13
TLE4	6.66067e-206	0.697521	0.567	0.276	6.66067e-206
UQCR11	3.7862e-155	0.69516	0.963	0.931	3.7862e-155
MPRIP	1.90474e-191	0.69282	0.616	0.249	1.90474e-191
EEF2	1.46481e-107	0.692799	0.965	0.915	1.46481e-107
TPT1	5.94921e-209	0.692702	0.996	0.996	5.94921e-209
MARCKSL1	1.17992e-186	0.692601	0.841	0.673	1.17992e-186
INTS1	3.16483e-274	0.691655	0.428	0.079	3.16483e-274
FKBP10	6.09364e-176	0.691239	0.852	0.645	6.09364e-176
WDR18	5.15852e-265	0.683397	0.614	0.259	5.15852e-265
ZSCAN16-AS1	1.3654e-70	0.68093	0.66	0.309	1.3654e-70
GNPAT	3.43198e-149	0.679644	0.48	0.099	3.43198e-149
CHCHD2	1.02955e-62	0.67735	0.991	0.987	1.02955e-62
PDCD2	2.20287e-226	0.674963	0.596	0.194	2.20287e-226
VARS	4.50378e-184	0.669017	0.475	0.108	4.50378e-184
EFHC1	7.86642e-187	0.6661	0.397	0.063	7.86642e-187
HSPD1	1.20221e-207	0.665766	0.867	0.754	1.20221e-207
TOM1L2	1.66938e-155	0.662304	0.433	0.117	1.66938e-155
AL118516.1	2.40203e-21	0.662058	0.571	0.247	2.40203e-21
MAP3K13	4.85231e-170	0.660484	0.672	0.317	4.85231e-170
GCC2	1.58082e-85	0.658043	0.521	0.17	1.58082e-85
CADM2	6.70499e-64	0.657268	0.291	0.009	6.70499e-64
CRELD1	3.17815e-74	0.65689	0.424	0.051	3.17815e-74
LRMDA	1.20549e-243	0.656522	0.4	0.093	1.20549e-243
GPC1	4.03688e-258	0.654416	0.533	0.251	4.03688e-258
PRAME	2.6762e-171	0.654085	0.563	0.206	2.6762e-171
KAT2A	1.65376e-24	0.653712	0.392	0.08	1.65376e-24
H3F3B	2.84424e-80	0.653237	0.984	0.978	2.84424e-80
NDUFC2	1.93334e-134	0.653154	0.952	0.911	1.93334e-134
NSMCE1	4.5356e-46	0.651713	0.665	0.37	4.5356e-46
RAC3	2.22284e-270	0.649325	0.596	0.238	2.22284e-270
LINC00662	4.99844e-190	0.64512	0.539	0.185	4.99844e-190
NIPSNAP2	9.73046e-273	0.644275	0.593	0.273	9.73046e-273
NSA2	2.53327e-300	0.641601	0.753	0.511	2.53327e-300
HMGN5	1.20006e-169	0.638549	0.464	0.112	1.20006e-169
RFT1	6.87797e-294	0.638407	0.464	0.124	6.87797e-294
FGFR3	9.93518e-38	0.636397	0.36	0.06	9.93518e-38
COPS3	0.0644309	0.635759	0.767	0.605	0.0644309
EIF3F	1.51301e-239	0.63483	0.838	0.685	1.51301e-239
POM121C	1.30914e-105	0.633497	0.432	0.086	1.30914e-105
SLC26A7	1.48567e-200	0.632592	0.242	0.009	1.48567e-200
C7orf50	1.85066e-34	0.632461	0.672	0.433	1.85066e-34
CCNL2	5.13294e-82	0.631031	0.512	0.193	5.13294e-82
SMIM26	5.251e-48	0.629953	0.779	0.536	5.251e-48
HERPUD1	7.83808e-282	0.629239	0.598	0.304	7.83808e-282
PPP1R10	3.74156e-89	0.627141	0.59	0.236	3.74156e-89
MUC20-OT1	8.73442e-77	0.627025	0.438	0.106	8.73442e-77
URI1	2.31514e-269	0.624575	0.675	0.338	2.31514e-269
ATRX	5.54507e-36	0.624163	0.7	0.379	5.54507e-36
FUS	1.99015e-182	0.621232	0.853	0.643	1.99015e-182
B3GAT3	9.81429e-74	0.620139	0.567	0.203	9.81429e-74
FLOT1	1.8399e-275	0.618146	0.706	0.429	1.8399e-275
H3F3A	1.4842e-46	0.616598	0.978	0.967	1.4842e-46
USP11	1.97358e-163	0.612032	0.568	0.262	1.97358e-163
TBCA	5.73263e-195	0.611653	0.889	0.792	5.73263e-195
SYNGR2	6.05266e-33	0.610685	0.434	0.129	6.05266e-33
FGF7	1.93754e-74	0.605158	0.2	0.009	1.93754e-74
RAI1	3.76344e-34	0.603701	0.405	0.066	3.76344e-34
KIZ	1.25353e-171	0.60355	0.439	0.092	1.25353e-171
FLCN	1.10163e-09	0.60208	0.401	0.065	1.10163e-09
RSF1	1.3955e-218	0.599575	0.751	0.479	1.3955e-218
INSC	9.25357e-142	0.585473	0.512	0.214	9.25357e-142
ABCF1	3.14048e-114	0.584636	0.709	0.442	3.14048e-114
HSP90AB1	1.9353e-200	0.583896	0.98	0.972	1.9353e-200
PSMG4	2.43711e-242	0.581171	0.549	0.205	2.43711e-242
ATAT1	2.42128e-113	0.580286	0.353	0.037	2.42128e-113
CGGBP1	6.26905e-258	0.575141	0.604	0.329	6.26905e-258
PSORS1C1	6.66249e-209	0.574873	0.308	0.008	6.66249e-209
SMCO4	8.47274e-225	0.572554	0.576	0.284	8.47274e-225
QTRT1	1.36253e-79	0.571687	0.537	0.208	1.36253e-79
TUFM	7.57973e-77	0.571221	0.87	0.719	7.57973e-77
GID4	1.01918e-259	0.569698	0.479	0.141	1.01918e-259
FUNDC1	3.35728e-118	0.568584	0.598	0.3	3.35728e-118
LSM7	3.9464e-93	0.567773	0.939	0.889	3.9464e-93
SLC25A39	6.17301e-190	0.56538	0.641	0.374	6.17301e-190
NFKBIL1	2.05809e-274	0.562304	0.433	0.085	2.05809e-274
DDX3Y	3.41426e-229	0.56198	0.314	0.001	3.41426e-229
RAD23A	6.90218e-05	0.5617	0.751	0.49	6.90218e-05
KNOP1	3.08454e-129	0.560783	0.659	0.36	3.08454e-129
UQCRH	9.39004e-284	0.55762	0.963	0.968	9.39004e-284
ESF1	5.6722e-59	0.557147	0.733	0.468	5.6722e-59
AC090204.1	1.16083e-177	0.555854	0.349	0.014	1.16083e-177
IRS1	5.58861e-216	0.554947	0.385	0.096	5.58861e-216
TRIR	2.1017e-77	0.554897	0.906	0.83	2.1017e-77
TM2D3	4.99681e-78	0.553616	0.603	0.319	4.99681e-78
COA4	3.75777e-37	0.552821	0.731	0.507	3.75777e-37
DDX24	1.25134e-131	0.550666	0.892	0.783	1.25134e-131
C19orf70	1.17856e-84	0.549527	0.851	0.7	1.17856e-84
SLC25A6	5.23682e-176	0.548731	0.979	0.977	5.23682e-176
CCNDBP1	5.4905e-267	0.548721	0.445	0.121	5.4905e-267
ORMDL1	6.80346e-213	0.547456	0.664	0.392	6.80346e-213
DNAJC19	3.5892e-299	0.545085	0.71	0.436	3.5892e-299
TTC37	5.12562e-106	0.543429	0.488	0.174	5.12562e-106
TMEM167A	1.61801e-80	0.538382	0.76	0.541	1.61801e-80
LAS1L	2.16286e-51	0.537682	0.473	0.168	2.16286e-51
RNASET2	5.0651e-140	0.537551	0.475	0.179	5.0651e-140
NOB1	2.78611e-100	0.536567	0.501	0.167	2.78611e-100
HNRNPA3	5.17052e-161	0.536196	0.802	0.638	5.17052e-161
PER1	1.12817e-253	0.534277	0.34	0.063	1.12817e-253
WDR83OS	4.68954e-176	0.532743	0.858	0.743	4.68954e-176
IGBP1	0.0330752	0.532285	0.498	0.167	0.0330752
C8orf59	3.09305e-145	0.527436	0.891	0.853	3.09305e-145
HSPB2	1.73155e-265	0.525908	0.322	0.009	1.73155e-265
CIR1	1.27322e-101	0.521962	0.629	0.346	1.27322e-101
HS6ST1	2.50308e-118	0.520677	0.273	0.025	2.50308e-118
MTRF1L	1.79754e-300	0.51998	0.415	0.109	1.79754e-300
TMEM59L	7.87999e-280	0.516944	0.27	0.003	7.87999e-280
CDK10	9.39094e-301	0.515912	0.375	0.097	9.39094e-301
ZNF302	4.62471e-252	0.513653	0.399	0.113	4.62471e-252
BFAR	1.77939e-19	0.510994	0.483	0.151	1.77939e-19
NCBP2-AS2	2.87387e-70	0.508327	0.579	0.276	2.87387e-70
TMEM47	3.66222e-73	0.506848	0.381	0.096	3.66222e-73
CDK6	1.87591e-72	0.506169	0.33	0.064	1.87591e-72
GOLGA8B	5.41794e-200	0.501441	0.254	0.007	5.41794e-200
ARID4B	1.02047e-244	0.500704	0.518	0.215	1.02047e-244
THUMPD1	8.0765e-300	0.495423	0.47	0.154	8.0765e-300
TMEM161B-AS1	2.09155e-259	0.494673	0.401	0.095	2.09155e-259
WWP2	8.90959e-107	0.49378	0.35	0.083	8.90959e-107
SOX11	1.66229e-43	0.493757	0.228	0.021	1.66229e-43
CLK1	3.64551e-107	0.491286	0.465	0.165	3.64551e-107
MAPK7	1.70168e-05	0.489523	0.356	0.075	1.70168e-05
LDOC1	3.91277e-150	0.488707	0.335	0.03	3.91277e-150
HOOK2	1.00928e-166	0.487993	0.392	0.118	1.00928e-166
TNRC6A	1.72516e-106	0.482477	0.386	0.105	1.72516e-106
FGFBP2	3.67307e-209	0.48033	0.241	0.021	3.67307e-209
AKAP10	2.60664e-196	0.4791	0.301	0.051	2.60664e-196
RAB4A	1.43611e-127	0.477769	0.473	0.159	1.43611e-127
SPPL2B	1.42021e-301	0.475143	0.376	0.103	1.42021e-301
C1orf131	3.45394e-174	0.474607	0.471	0.175	3.45394e-174
METRNL	3.21824e-24	0.474481	0.32	0.073	3.21824e-24
ZNF507	7.32262e-110	0.472862	0.292	0.03	7.32262e-110
WDR27	3.96222e-56	0.471323	0.258	0.016	3.96222e-56
MMP23B	3.9768e-12	0.471225	0.271	0.015	3.9768e-12
ZNF37A	1.88742e-263	0.470064	0.339	0.081	1.88742e-263
AGTRAP	4.90821e-300	0.466557	0.441	0.142	4.90821e-300
HCG18	1.56006e-282	0.464916	0.349	0.068	1.56006e-282
ABCA8	2.2264e-182	0.459366	0.218	0.009	2.2264e-182
AL592463.1	1.04967e-72	0.459286	0.2	0.003	1.04967e-72
DRC3	2.6225e-24	0.459046	0.254	0.018	2.6225e-24
CDIPT	4.95907e-219	0.458895	0.455	0.161	4.95907e-219
PPAN	2.4732e-153	0.453178	0.459	0.166	2.4732e-153
DTD1	3.34143e-61	0.452996	0.439	0.146	3.34143e-61
ZNF674-AS1	1.75251e-66	0.451353	0.244	0.018	1.75251e-66
PIK3CD-AS2	2.19417e-174	0.450198	0.373	0.095	2.19417e-174
OCIAD2	7.74395e-148	0.447033	0.394	0.105	7.74395e-148
GGA2	5.67255e-122	0.446311	0.338	0.072	5.67255e-122
SPATA20	2.56514e-226	0.442688	0.302	0.046	2.56514e-226
RAPH1	2.44049e-20	0.440308	0.239	0.018	2.44049e-20
STX4	5.29084e-106	0.439086	0.366	0.101	5.29084e-106
ARHGAP44	1.4366e-187	0.438167	0.249	0.032	1.4366e-187
KAT8	7.4243e-225	0.433238	0.374	0.085	7.4243e-225
FOPNL	6.85186e-255	0.430126	0.396	0.105	6.85186e-255
NTPCR	7.33946e-282	0.429971	0.452	0.151	7.33946e-282
EIF1	8.47326e-229	0.427334	0.997	0.998	8.47326e-229
UBFD1	1.34818e-292	0.427119	0.371	0.085	1.34818e-292
POLR2L	3.41179e-30	0.423711	0.935	0.908	3.41179e-30
LINC00623	6.26956e-159	0.4171	0.361	0.096	6.26956e-159
DPY19L3	2.63528e-160	0.408835	0.231	0.023	2.63528e-160
PNMA2	9.9123e-136	0.399837	0.232	0.008	9.9123e-136
SINHCAF	1.63153e-66	0.398735	0.305	0.059	1.63153e-66
TMCC1-AS1	8.49015e-125	0.395601	0.288	0.03	8.49015e-125
ZNF117	2.71317e-256	0.393483	0.213	0.016	2.71317e-256
NDUFS5	1.50221e-272	0.392275	0.959	0.962	1.50221e-272
CCDC152	1.45921e-167	0.386517	0.276	0.035	1.45921e-167
CCDC144A	2.10798e-116	0.373008	0.227	0.023	2.10798e-116
AL662844.4	3.49856e-131	0.3705	0.196	0.006	3.49856e-131
MIEF2	1.72318e-258	0.369058	0.25	0.032	1.72318e-258
PCDHB2	3.77993e-82	0.368841	0.199	0.003	3.77993e-82
ZNF556	3.26037e-301	0.360087	0.209	0.002	3.26037e-301
PTEN	2.28481e-49	0.357536	0.26	0.029	2.28481e-49
PAAF1	2.19497e-243	0.353326	0.295	0.053	2.19497e-243
AC007773.1	2.37523e-181	0.348587	0.224	0.01	2.37523e-181
LINC01139	9.2057e-258	0.329939	0.189	0.001	9.2057e-258
AP002387.2	2.33625e-169	0.327019	0.226	0.019	2.33625e-169
NGEF	7.55082e-33	0.325268	0.18	0.001	7.55082e-33
FAU	9.97811e-283	0.315605	0.994	0.999	9.97811e-283
SERF2	2.35472e-150	-0.299035	0.997	1	2.35472e-150
PSMB5	1.31218e-228	-0.365161	0.714	0.929	1.31218e-228
COL9A3	2.22893e-117	-0.36974	0.024	0.282	2.22893e-117
PFDN5	0.00456522	-0.371568	0.904	0.981	0.00456522
SEC11A	9.05251e-281	-0.379906	0.799	0.937	9.05251e-281
SUB1	5.28117e-214	-0.396569	0.891	0.971	5.28117e-214
SNRPG	1.53615e-291	-0.403437	0.84	0.949	1.53615e-291
CTSF	1.69911e-264	-0.406187	0.007	0.24	1.69911e-264
LAIR1	1.46447e-101	-0.408949	0.018	0.251	1.46447e-101
OSTC	2.20568e-165	-0.41517	0.862	0.967	2.20568e-165
LAPTM4A	2.47013e-174	-0.417397	0.936	0.988	2.47013e-174
S100A11	6.91036e-25	-0.420194	0.931	0.987	6.91036e-25
MINOS1	4.92969e-14	-0.424088	0.817	0.936	4.92969e-14
SNRPD3	7.59339e-75	-0.424102	0.75	0.904	7.59339e-75
ACTG1	4.71658e-162	-0.42472	0.924	0.995	4.71658e-162
HSPB1	7.32802e-218	-0.427709	0.819	0.971	7.32802e-218
SDC1	6.62834e-177	-0.432555	0.023	0.267	6.62834e-177
ATP5F1B	1.65775e-27	-0.437115	0.766	0.93	1.65775e-27
HYI	1.1985e-129	-0.442039	0.058	0.316	1.1985e-129
ARHGEF6	4.62389e-246	-0.442046	0.048	0.301	4.62389e-246
ATP5MC2	6.86335e-127	-0.442124	0.897	0.989	6.86335e-127
RAMP2	7.02373e-178	-0.444885	0.018	0.271	7.02373e-178
CYCS	1.27677e-118	-0.446204	0.673	0.884	1.27677e-118
ATP6V1G1	6.06041e-289	-0.448794	0.75	0.914	6.06041e-289
PODNL1	1.37703e-256	-0.449922	0.02	0.269	1.37703e-256
BRI3	8.2886e-69	-0.457879	0.348	0.677	8.2886e-69
LTC4S	4.55011e-241	-0.457972	0.022	0.269	4.55011e-241
ATOX1	1.0462e-91	-0.46363	0.708	0.871	1.0462e-91
GPX3	3.92939e-253	-0.464748	0.021	0.276	3.92939e-253
NXT2	1.74359e-196	-0.469093	0.091	0.354	1.74359e-196
SRM	1.05206e-44	-0.471632	0.568	0.807	1.05206e-44
HNRNPAB	5.91138e-77	-0.474211	0.464	0.735	5.91138e-77
EFNB2	1.26433e-170	-0.474459	0.037	0.275	1.26433e-170
DYNLRB1	5.89058e-78	-0.474489	0.607	0.801	5.89058e-78
NID2	1.98421e-88	-0.482553	0.029	0.293	1.98421e-88
ATP6V0B	4.7312e-146	-0.483319	0.672	0.891	4.7312e-146
MDH1	1.0205e-06	-0.483986	0.635	0.83	1.0205e-06
SPCS1	1.16852e-132	-0.488489	0.706	0.884	1.16852e-132
INAFM1	3.2193e-41	-0.491154	0.176	0.491	3.2193e-41
RILP	1.73653e-56	-0.491283	0.035	0.315	1.73653e-56
CPE	3.01262e-262	-0.492766	0.879	0.968	3.01262e-262
ROGDI	6.95603e-284	-0.493044	0.114	0.388	6.95603e-284
PSMC1	4.65658e-273	-0.493584	0.436	0.679	4.65658e-273
TSPO	6.20037e-59	-0.494595	0.776	0.917	6.20037e-59
RHEB	4.96138e-287	-0.496845	0.517	0.76	4.96138e-287
CYC1	5.86622e-24	-0.498313	0.785	0.914	5.86622e-24
C1QBP	4.36685e-30	-0.499172	0.637	0.854	4.36685e-30
TXN2	2.61994e-177	-0.502154	0.502	0.73	2.61994e-177
LY6E	2.4856e-54	-0.506911	0.807	0.935	2.4856e-54
GBP1	4.15695e-06	-0.507386	0.044	0.298	4.15695e-06
ITM2B	0.000205428	-0.508377	0.722	0.9	0.000205428
CD248	1.25138e-40	-0.508667	0.079	0.37	1.25138e-40
FAP	2.06001e-116	-0.508727	0.017	0.286	2.06001e-116
EBPL	7.13115e-29	-0.511195	0.538	0.748	7.13115e-29
ANP32B	6.7075e-117	-0.513941	0.676	0.886	6.7075e-117
NAA10	1.24207e-120	-0.515042	0.544	0.764	1.24207e-120
C3orf14	2.80799e-119	-0.515742	0.045	0.328	2.80799e-119
FAAP20	8.47254e-71	-0.521275	0.565	0.773	8.47254e-71
MAFB	3.00228e-56	-0.522443	0.471	0.768	3.00228e-56
HLA-A	8.90766e-05	-0.52307	0.823	0.932	8.90766e-05
TOMM22	2.61484e-33	-0.524612	0.508	0.738	2.61484e-33
DERL2	2.52968e-75	-0.525074	0.311	0.579	2.52968e-75
GPC3	1.99059e-91	-0.526405	0.01	0.239	1.99059e-91
CNN3	7.28719e-265	-0.532355	0.585	0.83	7.28719e-265
CNDP2	7.24507e-209	-0.534719	0.251	0.526	7.24507e-209
PLD3	3.68501e-60	-0.536259	0.477	0.711	3.68501e-60
SNW1	1.90365e-183	-0.536566	0.448	0.691	1.90365e-183
ADAM12	3.566e-293	-0.53727	0.06	0.348	3.566e-293
EIF5A	4.12804e-56	-0.537507	0.528	0.784	4.12804e-56
TM9SF2	5.96581e-160	-0.537975	0.318	0.605	5.96581e-160
GPX4	2.16066e-169	-0.539917	0.895	0.982	2.16066e-169
WDR1	1.22007e-173	-0.540468	0.284	0.564	1.22007e-173
MCM5	0.00905565	-0.541071	0.102	0.391	0.00905565
GALM	5.90233e-239	-0.541433	0.049	0.347	5.90233e-239
LMAN1	1.76636e-284	-0.543658	0.65	0.858	1.76636e-284
NDUFB2	1.92122e-42	-0.544895	0.749	0.942	1.92122e-42
RPP25	1.99571e-263	-0.545659	0.024	0.342	1.99571e-263
TP53	4.12958e-282	-0.546012	0.015	0.309	4.12958e-282
COX6C	3.01005e-77	-0.547703	0.956	0.995	3.01005e-77
CAPG	2.33114e-17	-0.548543	0.082	0.376	2.33114e-17
PGF	2.72424e-147	-0.550871	0.118	0.429	2.72424e-147
CETN2	7.40352e-225	-0.55193	0.401	0.662	7.40352e-225
GPAA1	1.18579e-61	-0.552076	0.453	0.703	1.18579e-61
HPF1	2.97998e-249	-0.552364	0.466	0.724	2.97998e-249
COX7A2	9.86632e-39	-0.5535	0.858	0.963	9.86632e-39
MORF4L1	6.02824e-79	-0.553913	0.739	0.931	6.02824e-79
HINT1	1.42311e-119	-0.554038	0.851	0.965	1.42311e-119
FLYWCH2	1.52953e-26	-0.554968	0.338	0.608	1.52953e-26
C12orf57	2.92067e-140	-0.555128	0.836	0.963	2.92067e-140
SLC9A3R2	1.0631e-140	-0.559085	0.11	0.422	1.0631e-140
ITGB5	1.98878e-276	-0.559424	0.134	0.419	1.98878e-276
CYB5R3	7.23898e-34	-0.561953	0.486	0.725	7.23898e-34
AEBP1	1.41962e-296	-0.563999	0.05	0.341	1.41962e-296
CRELD2	2.10728e-33	-0.564507	0.404	0.669	2.10728e-33
POLR3K	5.96594e-17	-0.564651	0.23	0.525	5.96594e-17
UBE2I	1.07114e-70	-0.564897	0.572	0.795	1.07114e-70
MPG	1.77107e-147	-0.565305	0.296	0.619	1.77107e-147
EPB41L2	3.91536e-110	-0.565994	0.239	0.521	3.91536e-110
RAP1B	1.11003e-64	-0.567733	0.39	0.67	1.11003e-64
SHMT2	1.18885e-81	-0.56903	0.325	0.603	1.18885e-81
SRRM2	1.87305e-74	-0.570644	0.64	0.874	1.87305e-74
PSMA2	9.91637e-214	-0.570669	0.637	0.859	9.91637e-214
FBLN1	5.7417e-112	-0.571564	0.399	0.686	5.7417e-112
RFLNB	7.95101e-73	-0.574974	0.095	0.419	7.95101e-73
USP1	3.1682e-91	-0.57622	0.305	0.579	3.1682e-91
RBM25	1.7127e-127	-0.576225	0.56	0.799	1.7127e-127
DDT	7.09344e-06	-0.57623	0.738	0.909	7.09344e-06
ARL6IP5	9.45999e-111	-0.576971	0.488	0.741	9.45999e-111
SMIM10	1.36398e-75	-0.577028	0.3	0.581	1.36398e-75
SF3B5	4.95146e-290	-0.577635	0.622	0.838	4.95146e-290
PDLIM4	2.61452e-66	-0.579208	0.391	0.661	2.61452e-66
STAU1	8.57096e-206	-0.579466	0.338	0.623	8.57096e-206
IGFBP4	2.15131e-87	-0.580081	0.046	0.362	2.15131e-87
OLFML2B	5.94121e-230	-0.581078	0.115	0.463	5.94121e-230
SDC4	5.50125e-40	-0.582796	0.065	0.364	5.50125e-40
FXYD5	1.46275e-280	-0.585024	0.349	0.632	1.46275e-280
CYB5A	6.35871e-42	-0.585312	0.52	0.731	6.35871e-42
CTSA	5.15884e-287	-0.58718	0.239	0.551	5.15884e-287
SUPT16H	1.13973e-283	-0.587221	0.377	0.656	1.13973e-283
OXCT1	5.2599e-43	-0.587617	0.143	0.441	5.2599e-43
OFD1	1.2297e-41	-0.588483	0.064	0.399	1.2297e-41
MANBAL	1.18788e-209	-0.588619	0.2	0.516	1.18788e-209
CENPM	1.32269e-171	-0.588865	0.088	0.36	1.32269e-171
ATF4	4.35192e-77	-0.588996	0.455	0.722	4.35192e-77
CAV1	2.8572e-139	-0.591082	0.051	0.317	2.8572e-139
SPOCD1	1.35699e-145	-0.596732	0.034	0.352	1.35699e-145
ANXA2	1.92071e-187	-0.599995	0.926	0.989	1.92071e-187
ARF4	4.64365e-127	-0.600336	0.678	0.899	4.64365e-127
MGST3	1.1655e-174	-0.601665	0.782	0.929	1.1655e-174
SEC61B	4.73136e-160	-0.604167	0.909	0.99	4.73136e-160
CNPY2	9.34961e-199	-0.604413	0.59	0.847	9.34961e-199
TEX30	1.45406e-33	-0.60445	0.188	0.505	1.45406e-33
MYH9	6.05708e-241	-0.604798	0.241	0.553	6.05708e-241
SUGCT	5.73061e-222	-0.605326	0.035	0.288	5.73061e-222
PIGP	2.40178e-113	-0.605876	0.355	0.629	2.40178e-113
ZFHX4	8.8246e-298	-0.606427	0.408	0.704	8.8246e-298
RANGRF	5.37213e-92	-0.606752	0.176	0.515	5.37213e-92
NQO2	8.94707e-68	-0.607012	0.39	0.646	8.94707e-68
CTHRC1	1.1793e-255	-0.607512	0.536	0.807	1.1793e-255
PMP22	7.66991e-63	-0.608517	0.374	0.707	7.66991e-63
COX7A1	8.92076e-31	-0.609328	0.03	0.374	8.92076e-31
UFD1	1.5682e-250	-0.610744	0.47	0.738	1.5682e-250
PRSS23	5.57624e-98	-0.61085	0.084	0.366	5.57624e-98
DERL3	1.21659e-51	-0.610994	0.033	0.333	1.21659e-51
TYMS	2.75816e-44	-0.612415	0.18	0.49	2.75816e-44
TFDP1	2.08901e-112	-0.616276	0.249	0.548	2.08901e-112
TMSB15A	8.511e-31	-0.620094	0.278	0.597	8.511e-31
SNX7	3.60465e-206	-0.62125	0.297	0.601	3.60465e-206
PALMD	8.97307e-37	-0.622248	0.047	0.364	8.97307e-37
SNRNP25	8.85471e-65	-0.625418	0.323	0.625	8.85471e-65
ACTR10	9.6873e-153	-0.625439	0.335	0.655	9.6873e-153
NUCKS1	3.53378e-108	-0.625806	0.853	0.968	3.53378e-108
UBE2L3	4.31377e-238	-0.625862	0.693	0.894	4.31377e-238
PSMB9	9.09089e-170	-0.627457	0.086	0.418	9.09089e-170
GJA1	1.48384e-189	-0.628919	0.525	0.801	1.48384e-189
OSBPL8	3.15071e-281	-0.63045	0.3	0.634	3.15071e-281
STXBP6	5.2842e-238	-0.632121	0.242	0.558	5.2842e-238
EIF2S1	1.23671e-246	-0.632181	0.348	0.636	1.23671e-246
C20orf24	6.34909e-269	-0.633928	0.361	0.672	6.34909e-269
KCTD12	1.29015e-218	-0.638374	0.392	0.653	1.29015e-218
SSR4	3.3944e-220	-0.639054	0.887	0.978	3.3944e-220
DNAJC3	1.18418e-261	-0.640738	0.349	0.685	1.18418e-261
PRRX2	1.74942e-86	-0.641018	0.297	0.632	1.74942e-86
MARCKS	5.51624e-232	-0.641536	0.721	0.903	5.51624e-232
LY6K	4.94456e-56	-0.643362	0.634	0.847	4.94456e-56
NDUFB1	1.2561e-289	-0.644676	0.66	0.877	1.2561e-289
PTP4A2	2.60952e-192	-0.650035	0.38	0.702	2.60952e-192
UPF3A	2.90907e-296	-0.6502	0.465	0.747	2.90907e-296
METRN	2.77283e-217	-0.650598	0.089	0.473	2.77283e-217
HSPB11	1.06126e-248	-0.652974	0.592	0.827	1.06126e-248
SIGIRR	3.96291e-223	-0.653675	0.111	0.441	3.96291e-223
TXNL1	4.51815e-174	-0.653768	0.491	0.763	4.51815e-174
HACD3	1.33527e-234	-0.654246	0.48	0.77	1.33527e-234
PCBP2	8.4696e-121	-0.656333	0.635	0.888	8.4696e-121
DTYMK	1.89674e-300	-0.657362	0.287	0.581	1.89674e-300
SLC25A11	2.95503e-157	-0.658877	0.342	0.636	2.95503e-157
UBE2T	3.54926e-280	-0.660451	0.24	0.543	3.54926e-280
CBX5	8.55889e-121	-0.660636	0.303	0.643	8.55889e-121
COPZ1	2.18407e-279	-0.665654	0.529	0.808	2.18407e-279
TUBB6	7.0447e-86	-0.665814	0.292	0.58	7.0447e-86
PGP	2.69417e-217	-0.667041	0.183	0.568	2.69417e-217
CPQ	5.18725e-282	-0.667194	0.296	0.645	5.18725e-282
NPC2	1.29831e-15	-0.667403	0.615	0.844	1.29831e-15
DAD1	7.40726e-268	-0.668366	0.779	0.973	7.40726e-268
OCIAD1	9.24562e-57	-0.673663	0.511	0.811	9.24562e-57
TPI1	5.04912e-123	-0.676551	0.929	0.988	5.04912e-123
TGFB3	1.37921e-193	-0.678691	0.035	0.345	1.37921e-193
ARF6	1.05397e-56	-0.679416	0.271	0.627	1.05397e-56
SDC2	1.9553e-97	-0.680375	0.601	0.91	1.9553e-97
PTMS	1.34517e-138	-0.682723	0.776	0.941	1.34517e-138
H2AFV	5.53585e-19	-0.684118	0.56	0.818	5.53585e-19
CTSB	3.53042e-274	-0.685202	0.356	0.688	3.53042e-274
IFI6	6.53574e-116	-0.688125	0.442	0.756	6.53574e-116
EID1	1.01971e-174	-0.688496	0.782	0.952	1.01971e-174
DNAJC15	1.57786e-132	-0.688809	0.426	0.749	1.57786e-132
FERMT2	6.234e-164	-0.690743	0.232	0.591	6.234e-164
PFN2	3.369e-83	-0.693108	0.531	0.795	3.369e-83
CKLF	1.31987e-116	-0.693919	0.476	0.751	1.31987e-116
SYNGR1	8.94897e-24	-0.695508	0.239	0.567	8.94897e-24
TNFRSF12A	2.478e-168	-0.697536	0.154	0.447	2.478e-168
PLEKHA5	2.71042e-122	-0.69922	0.414	0.712	2.71042e-122
44450	4.97023e-172	-0.700483	0.525	0.848	4.97023e-172
SMC2	5.32918e-99	-0.704496	0.312	0.585	5.32918e-99
GUSB	2.26026e-265	-0.704795	0.233	0.61	2.26026e-265
PSME1	2.6054e-231	-0.704822	0.455	0.783	2.6054e-231
DGCR6L	1.58431e-220	-0.707513	0.491	0.793	1.58431e-220
SIVA1	9.86686e-133	-0.711163	0.685	0.906	9.86686e-133
C1orf122	4.17475e-107	-0.71422	0.42	0.769	4.17475e-107
PHF19	1.62405e-229	-0.716707	0.078	0.44	1.62405e-229
RHOC	5.01259e-287	-0.717568	0.666	0.922	5.01259e-287
NDUFA6	4.67055e-261	-0.718176	0.658	0.883	4.67055e-261
LIMA1	1.75687e-163	-0.720379	0.257	0.581	1.75687e-163
NENF	1.5407e-286	-0.720652	0.684	0.897	1.5407e-286
DEK	9.36782e-81	-0.726223	0.531	0.825	9.36782e-81
PSMB6	1.03796e-261	-0.727299	0.639	0.882	1.03796e-261
CRISPLD1	2.78405e-226	-0.734136	0.195	0.573	2.78405e-226
GMFG	7.10238e-33	-0.734923	0.102	0.451	7.10238e-33
AQP1	4.80538e-231	-0.73788	0.068	0.459	4.80538e-231
ARF3	4.74853e-123	-0.739528	0.232	0.612	4.74853e-123
ERGIC3	9.4655e-242	-0.741681	0.519	0.811	9.4655e-242
PTN	4.5934e-247	-0.749677	0.707	0.947	4.5934e-247
KTN1	6.20332e-75	-0.750574	0.551	0.85	6.20332e-75
UCHL3	6.67176e-29	-0.751772	0.404	0.731	6.67176e-29
XRCC6	1.2607e-138	-0.755922	0.505	0.826	1.2607e-138
GABARAP	6.68065e-107	-0.762521	0.351	0.722	6.68065e-107
YWHAE	1.05279e-258	-0.762623	0.669	0.917	1.05279e-258
LTBP1	5.04851e-138	-0.764837	0.109	0.466	5.04851e-138
PSMA7	2.11971e-215	-0.767088	0.854	0.992	2.11971e-215
AP2S1	1.88786e-116	-0.76792	0.615	0.881	1.88786e-116
RTRAF	2.88235e-83	-0.769173	0.642	0.911	2.88235e-83
CDK4	6.32153e-37	-0.7737	0.443	0.771	6.32153e-37
B2M	0.0037961	-0.773785	0.995	0.999	0.0037961
FKBP3	6.21584e-80	-0.777072	0.512	0.818	6.21584e-80
EIF4A1	1.3309e-258	-0.779682	0.706	0.918	1.3309e-258
TXNDC17	7.34514e-78	-0.783123	0.528	0.833	7.34514e-78
YWHAB	2.49293e-192	-0.786442	0.584	0.885	2.49293e-192
COX5A	1.08802e-117	-0.791281	0.69	0.931	1.08802e-117
PDRG1	8.53198e-273	-0.791293	0.159	0.574	8.53198e-273
HLA-C	6.38219e-288	-0.797036	0.708	0.894	6.38219e-288
PCBP1	2.82062e-253	-0.797688	0.652	0.919	2.82062e-253
PTGES3	4.60184e-81	-0.801687	0.65	0.933	4.60184e-81
44446	1.71915e-07	-0.803777	0.596	0.895	1.71915e-07
ELOB	1.33611e-132	-0.805747	0.855	0.988	1.33611e-132
CALM2	8.10258e-52	-0.808064	0.939	0.996	8.10258e-52
TMBIM4	1.09442e-277	-0.809717	0.354	0.75	1.09442e-277
NEDD8	8.02065e-51	-0.809764	0.772	0.98	8.02065e-51
HADH	4.43977e-165	-0.813056	0.294	0.636	4.43977e-165
NDUFB10	7.55689e-41	-0.81519	0.69	0.939	7.55689e-41
DYNLL1	1.61374e-173	-0.818515	0.884	0.995	1.61374e-173
NDUFA4	4.06121e-55	-0.81872	0.856	0.993	4.06121e-55
HMGB1	2.72345e-251	-0.819046	0.91	0.992	2.72345e-251
S100A10	8.61868e-168	-0.819257	0.92	0.996	8.61868e-168
COMMD4	2.38043e-200	-0.828534	0.306	0.694	2.38043e-200
BLOC1S1	3.93408e-272	-0.830071	0.484	0.83	3.93408e-272
S100A13	8.88178e-50	-0.831996	0.767	0.957	8.88178e-50
RANBP1	1.50087e-183	-0.833807	0.79	0.966	1.50087e-183
RPS19BP1	3.84041e-21	-0.833879	0.522	0.867	3.84041e-21
VWA1	1.55893e-27	-0.83721	0.098	0.567	1.55893e-27
PCNA	6.9986e-289	-0.83886	0.361	0.67	6.9986e-289
PLTP	1.12412e-170	-0.847414	0.163	0.591	1.12412e-170
RAB31	1.40406e-91	-0.848733	0.157	0.56	1.40406e-91
CFH	1.7958e-144	-0.856126	0.08	0.514	1.7958e-144
VAMP5	4.7809e-235	-0.859842	0.329	0.739	4.7809e-235
LAMP1	6.84867e-296	-0.861884	0.469	0.837	6.84867e-296
EIF6	2.03773e-266	-0.862625	0.412	0.795	2.03773e-266
SMDT1	2.92464e-276	-0.86556	0.415	0.783	2.92464e-276
ISG15	5.11405e-114	-0.870943	0.286	0.78	5.11405e-114
IGFBP6	1.75103e-204	-0.871043	0.064	0.497	1.75103e-204
PHPT1	0.00119157	-0.878828	0.735	0.939	0.00119157
TMED10	8.72384e-144	-0.882054	0.526	0.852	8.72384e-144
COL4A2	3.70831e-206	-0.884575	0.079	0.383	3.70831e-206
LAGE3	7.60143e-139	-0.884618	0.326	0.74	7.60143e-139
ECI1	1.09937e-31	-0.899377	0.286	0.699	1.09937e-31
PA2G4	1.35107e-182	-0.903535	0.567	0.904	1.35107e-182
POLR2F	2.49909e-140	-0.912905	0.627	0.926	2.49909e-140
HCFC1R1	7.20407e-284	-0.913916	0.46	0.775	7.20407e-284
CALM1	3.56333e-97	-0.92733	0.672	0.955	3.56333e-97
SLIRP	5.15575e-126	-0.94521	0.724	0.948	5.15575e-126
GRP	1.97933e-122	-0.948774	0.028	0.256	1.97933e-122
COL6A3	3.35502e-163	-0.957362	0.169	0.613	3.35502e-163
NPB	3.33798e-209	-0.959135	0.149	0.523	3.33798e-209
DCN	7.17558e-103	-0.959467	0.664	0.93	7.17558e-103
RNASEH2B	3.6913e-293	-0.960832	0.236	0.705	3.6913e-293
ASPN	3.27541e-127	-0.968465	0.039	0.302	3.27541e-127
PLS3	1.64407e-283	-0.975113	0.338	0.792	1.64407e-283
CST3	8.00283e-32	-0.976321	0.883	0.994	8.00283e-32
TUBA1C	4.23833e-144	-0.976521	0.528	0.789	4.23833e-144
SDF2L1	6.38456e-203	-0.978492	0.437	0.836	6.38456e-203
RPN2	8.963e-281	-0.980552	0.518	0.873	8.963e-281
TPM1	4.05737e-131	-0.993655	0.87	0.981	4.05737e-131
PTTG1	2.66028e-89	-0.999063	0.221	0.508	2.66028e-89
CD74	2.47493e-62	-1.02964	0.234	0.618	2.47493e-62
GNG11	4.25234e-133	-1.03136	0.078	0.592	4.25234e-133
ISLR	8.93179e-59	-1.03491	0.003	0.551	8.93179e-59
CLEC11A	9.67298e-30	-1.03957	0.771	0.98	9.67298e-30
PSMA3	7.73896e-287	-1.04382	0.446	0.866	7.73896e-287
PSMA4	1.86254e-120	-1.06653	0.649	0.962	1.86254e-120
ACTN1	6.74481e-279	-1.07088	0.284	0.778	6.74481e-279
CDKN3	3.33351e-37	-1.07221	0.143	0.428	3.33351e-37
XIST	3.37728e-280	-1.07806	0.005	0.572	3.37728e-280
TPM2	1.47686e-84	-1.07806	0.219	0.931	1.47686e-84
ITGAE	5.49156e-253	-1.08276	0.268	0.773	5.49156e-253
BST2	3.2917e-270	-1.08559	0.063	0.606	3.2917e-270
PIGT	3.11921e-150	-1.08759	0.238	0.756	3.11921e-150
OLFML3	4.60526e-122	-1.09162	0.241	0.758	4.60526e-122
FKBP11	2.49227e-96	-1.11163	0.18	0.784	2.49227e-96
CRIP1	4.67887e-148	-1.11274	0.049	0.643	4.67887e-148
CKAP2	2.82679e-297	-1.11657	0.123	0.439	2.82679e-297
LOXL1	7.36004e-67	-1.1181	0.08	0.667	7.36004e-67
H2AFZ	5.46166e-108	-1.12972	0.873	0.99	5.46166e-108
BASP1	9.64933e-228	-1.14231	0.589	0.938	9.64933e-228
SH3BGRL3	1.00819e-192	-1.14811	0.642	0.936	1.00819e-192
LMO7	3.9906e-83	-1.1504	0.263	0.802	3.9906e-83
CCDC80	3.50264e-151	-1.17547	0.244	0.773	3.50264e-151
RBX1	3.09977e-58	-1.18551	0.677	0.974	3.09977e-58
A2M	3.77728e-211	-1.22807	0.178	0.722	3.77728e-211
TMBIM6	3.4244e-63	-1.23591	0.64	0.962	3.4244e-63
PCOLCE	6.8982e-252	-1.24576	0.698	0.978	6.8982e-252
ERH	0.0717829	-1.25821	0.763	0.986	0.0717829
EMP3	1.37515e-83	-1.27215	0.475	0.927	1.37515e-83
SAP25	7.74278e-60	-1.28399	0.008	0.68	7.74278e-60
CSRP2	3.28751e-225	-1.29386	0.43	0.875	3.28751e-225
HLA-B	1.22821e-269	-1.29658	0.603	0.898	1.22821e-269
PFN1	1.68587e-14	-1.30522	0.849	0.996	1.68587e-14
CD63	6.11358e-211	-1.32461	0.892	1	6.11358e-211
TMEM106C	2.31807e-233	-1.35922	0.213	0.717	2.31807e-233
APOE	5.38439e-268	-1.38278	0.373	0.867	5.38439e-268
MYL6	2.61913e-62	-1.38662	0.886	0.997	2.61913e-62
CALD1	2.01495e-124	-1.39593	0.758	0.955	2.01495e-124
DPT	1.52725e-30	-1.43494	0.137	0.722	1.52725e-30
C1QTNF3	8.75298e-113	-1.47275	0.036	0.388	8.75298e-113
POSTN	1.32235e-63	-1.48032	0.063	0.657	1.32235e-63
PSME2	2.71323e-10	-1.51086	0.436	0.956	2.71323e-10
PDLIM7	6.09633e-201	-1.51332	0.139	0.764	6.09633e-201
NPW	1.21993e-135	-1.57237	0.314	0.815	1.21993e-135
CRYGS	2.41568e-130	-1.57909	0.009	0.496	2.41568e-130
TMSB4X	1.61378e-226	-1.65504	0.979	1	1.61378e-226
TUBA1B	2.02164e-161	-1.70513	0.839	0.996	2.02164e-161
TAGLN	6.36307e-301	-1.73588	0.038	0.487	6.36307e-301
UBE2C	1.09567e-214	-1.81287	0.192	0.511	1.09567e-214
LUM	4.88122e-14	-1.84589	0.826	0.994	4.88122e-14
LGALS1	8.27867e-160	-1.88062	0.976	1	8.27867e-160
ACTA2	5.07529e-142	-1.89124	0.169	0.606	5.07529e-142
MYL9	8.44312e-112	-1.95121	0.402	0.82	8.44312e-112
NDUFA4L2	8.32562e-185	-1.97348	0.147	0.695	8.32562e-185
HTRA1	6.20903e-258	-1.9781	0.114	0.737	6.20903e-258
LGALS3	1.64303e-181	-2.03296	0.373	0.942	1.64303e-181
IGFBP7	6.2131e-68	-2.06229	0.199	0.864	6.2131e-68
CXCL14	5.75889e-279	-2.17046	0.073	0.68	5.75889e-279
TIMP1	7.12771e-37	-2.17681	0.636	0.994	7.12771e-37
PTGDS	5.46514e-250	-2.29314	0.205	0.923	5.46514e-250
EGFL6	5.9533e-216	-2.34687	0	0.614	5.9533e-216
C1orf54	7.90832e-308	-0.514678	0.096	0.359	3.55329e-303
FKBP8	2.46627e-307	0.529493	0.722	0.486	1.10812e-302
LKAAEAR1	3.34606e-307	-0.471164	0.053	0.298	1.50342e-302
RCN1	4.63121e-307	0.542992	0.693	0.441	2.08085e-302
CFL1	2.67814e-306	-0.341877	0.93	0.989	1.20331e-301
SOD2	2.62132e-305	0.414534	0.251	0.035	1.17779e-300
CDKN1C	5.10389e-305	0.654515	0.496	0.212	2.29323e-300
TMEM258	7.91541e-305	0.414955	0.893	0.844	3.55647e-300
SNU13	8.02318e-305	-0.405098	0.764	0.91	3.6049e-300
IFI27	5.80344e-304	-0.763618	0.103	0.368	2.60754e-299
GTF2IRD2B	8.24872e-304	0.382294	0.221	0.022	3.70623e-299
C6orf48	1.58796e-303	-0.441044	0.693	0.87	7.13488e-299
PHB	1.99962e-303	0.494656	0.808	0.672	8.98449e-299
TIMM13	1.04809e-302	0.422218	0.887	0.825	4.70919e-298
PLEKHF1	1.13183e-302	0.490157	0.256	0.041	5.08541e-298
PEMT	2.12408e-302	0.578563	0.682	0.451	9.54368e-298
COL4A1	1.8708e-301	-0.769411	0.048	0.289	8.40569e-297
PDXDC1	2.57769e-301	0.416937	0.354	0.096	1.15818e-296
ALX3	4.81814e-301	0.366605	0.165	0.001	2.16484e-296
EMP1	6.04111e-301	-0.599716	0.128	0.397	2.71433e-296
NME1	1.75898e-300	0.549542	0.787	0.674	7.90326e-296
ACSM5	1.75998e-300	0.372627	0.236	0.031	7.90778e-296
HSPB8	3.4873e-300	0.307385	0.175	0.004	1.56688e-295
FKBP7	3.5476e-300	0.625298	0.703	0.487	1.59397e-295
PNPLA2	5.6989e-300	0.370067	0.299	0.063	2.56057e-295
HAAO	1.45159e-299	-0.395002	0.028	0.253	6.52212e-295
PCAT6	3.05163e-299	0.387392	0.26	0.042	1.37113e-294
INHBA	3.30195e-299	-0.507478	0.059	0.302	1.4836e-294
HMOX2	1.26983e-298	-0.559648	0.299	0.55	5.70548e-294
IGF1R	1.75403e-298	0.37207	0.233	0.029	7.88103e-294
ATP1B3	1.96378e-298	-0.472807	0.573	0.806	8.82347e-294
TAPBPL	3.04389e-298	-0.371216	0.025	0.247	1.36765e-293
HLA-DRB1	4.43065e-297	-0.727117	0.13	0.401	1.99074e-292
JPT1	6.02565e-297	0.485766	0.774	0.562	2.70738e-292
ACOT2	7.15499e-297	-0.450902	0.107	0.362	3.21481e-292
LMO7-AS1	7.64436e-297	-0.387736	0.015	0.228	3.43469e-292
TOM1L1	1.35463e-296	0.277043	0.216	0.021	6.0865e-292
AC012615.1	1.05956e-295	0.414705	0.23	0.029	4.76073e-291
ST13	1.30672e-295	-0.442913	0.739	0.903	5.87123e-291
CTSK	1.31558e-295	-0.576173	0.235	0.536	5.91105e-291
SH2B1	5.81639e-295	0.410513	0.29	0.059	2.61336e-290
LMAN2	1.3887e-294	-0.439797	0.475	0.724	6.23957e-290
TECR	1.87494e-294	-0.447447	0.697	0.861	8.4243e-290
ORMDL2	3.67323e-294	-0.489232	0.195	0.459	1.65042e-289
CCT6A	5.45879e-294	0.476272	0.83	0.7	2.45269e-289
DNAJC21	1.08507e-293	-0.508889	0.253	0.52	4.87534e-289
TRIM36	7.52915e-293	0.36135	0.26	0.044	3.38292e-288
KRCC1	1.05731e-292	-0.514439	0.232	0.495	4.75058e-288
ARPC5	2.91735e-292	-0.420707	0.681	0.86	1.3108e-287
LMNA	4.11567e-292	-0.359857	0.834	0.963	1.84921e-287
NBEAL1	4.85427e-291	0.468974	0.514	0.223	2.18107e-286
MBD5	5.24474e-291	0.377103	0.29	0.06	2.35651e-286
ATP2B1	7.43499e-291	-0.533259	0.271	0.54	3.34062e-286
TMX1	1.4428e-290	-0.507383	0.299	0.556	6.48265e-286
PRRC2A	1.65248e-290	0.496039	0.434	0.158	7.42477e-286
RCC1L	1.93088e-290	0.455422	0.466	0.181	8.67566e-286
FHL3	2.01265e-290	-0.501952	0.133	0.39	9.04304e-286
NUDT10	1.22285e-289	0.268259	0.161	0.001	5.4944e-285
PTPMT1	1.73324e-289	0.446621	0.498	0.204	7.78764e-285
ATP5MF	5.63121e-289	-0.357947	0.809	0.941	2.53016e-284
SMC3	6.29178e-289	-0.570062	0.41	0.641	2.82696e-284
CSPG4	3.25091e-288	-0.414061	0.051	0.288	1.46067e-283
CTSH	3.85204e-288	0.350301	0.265	0.047	1.73076e-283
ZNF287	7.39986e-288	0.367826	0.293	0.063	3.32483e-283
RDH11	7.48624e-288	-0.519573	0.267	0.526	3.36364e-283
MXRA5	2.22482e-287	-0.529333	0.139	0.412	9.99633e-283
ATAD1	3.84666e-287	0.253549	0.18	0.008	1.72834e-282
GASAL1	4.65679e-287	-0.440604	0.037	0.262	2.09234e-282
TUBB	1.97775e-286	0.543475	0.972	0.929	8.88621e-282
PLP2	5.89525e-285	-0.567608	0.459	0.696	2.64879e-280
BTBD2	6.04641e-285	0.414914	0.332	0.088	2.71671e-280
COL3A1	8.73213e-285	-0.527657	0.82	0.94	3.92343e-280
TMEM99	1.04636e-284	0.360112	0.356	0.101	4.70139e-280
CDC34	2.27206e-284	0.470902	0.508	0.227	1.02086e-279
SMCR8	3.4769e-284	0.370302	0.221	0.027	1.56221e-279
PAWR	3.79781e-284	0.379875	0.287	0.06	1.70639e-279
BCKDK	4.54113e-284	0.441502	0.481	0.199	2.04037e-279
CHML	6.03452e-284	0.331919	0.23	0.031	2.71137e-279
GAA	6.09725e-284	0.452401	0.396	0.131	2.73955e-279
SNHG12	1.26488e-283	0.413578	0.288	0.062	5.68322e-279
AC010894.3	1.41416e-283	0.270763	0.164	0.003	6.35398e-279
FABP5	1.94507e-283	0.530741	0.871	0.766	8.73942e-279
PMM1	2.61361e-283	-0.488456	0.229	0.485	1.17432e-278
PRIM1	5.16797e-283	-0.442164	0.069	0.305	2.32202e-278
HIST2H2BE	1.33546e-282	0.626182	0.364	0.116	6.00035e-278
ATP5MPL	1.55955e-282	-0.330869	0.895	0.975	7.00721e-278
COQ8A	2.48594e-282	0.311966	0.218	0.025	1.11696e-277
DCTN5	3.12147e-282	0.358069	0.305	0.071	1.40251e-277
VTI1B	3.12903e-282	-0.495977	0.274	0.523	1.40591e-277
ZFAND2A	4.28336e-282	0.586885	0.519	0.239	1.92455e-277
EIF2AK1	5.40571e-282	0.45367	0.52	0.23	2.42884e-277
PTMA	6.78137e-282	-0.287467	0.994	1	3.04694e-277
GPNMB	1.71972e-281	-0.512131	0.089	0.339	7.72689e-277
GLIPR1	1.7611e-281	-0.492714	0.069	0.306	7.91281e-277
SNRPD2	2.3099e-281	0.39471	0.875	0.859	1.03786e-276
MICA	4.21074e-281	0.378641	0.293	0.066	1.89193e-276
KCTD13	5.40958e-281	0.256734	0.2	0.018	2.43058e-276
AARSD1	5.47684e-281	0.37697	0.24	0.037	2.4608e-276
PPP1CB	8.97534e-281	-0.580321	0.74	0.873	4.03271e-276
MANF	1.43541e-280	-0.414592	0.629	0.816	6.44944e-276
FAM228B	2.02063e-280	0.342776	0.26	0.047	9.07887e-276
HSPE1	3.84448e-280	0.452785	0.929	0.91	1.72736e-275
IFI27L2	4.95561e-280	0.607157	0.835	0.735	2.2266e-275
FN1	5.11437e-280	-0.33387	0.557	0.8	2.29794e-275
PPA1	7.02953e-280	0.531082	0.684	0.487	3.15844e-275
STYXL1	7.27216e-279	0.414364	0.388	0.129	3.26746e-274
FAHD2A	1.06887e-278	-0.469182	0.25	0.507	4.80255e-274
SNX3	6.84592e-278	-0.455088	0.641	0.808	3.07594e-273
S100A16	8.15677e-278	0.523785	0.462	0.198	3.66492e-273
BSDC1	1.02329e-277	0.420808	0.387	0.126	4.59774e-273
COX14	1.55917e-277	-0.485798	0.47	0.685	7.0055e-273
USP9X	2.32063e-277	0.46731	0.416	0.149	1.04268e-272
TUBB4B	4.34204e-277	-0.737448	0.616	0.781	1.95092e-272
PRTG	2.02604e-276	0.311994	0.195	0.017	9.10318e-272
UBE2D1	2.54741e-276	0.39455	0.36	0.109	1.14457e-271
KRT81	4.01322e-276	-0.590248	0	0.183	1.80318e-271
CLSPN	7.11975e-276	-0.556479	0.1	0.351	3.19897e-271
MAGEH1	8.76077e-276	0.508611	0.562	0.282	3.9363e-271
SRSF1	1.2411e-275	0.541439	0.636	0.359	5.57638e-271
OTUD1	2.12176e-275	0.445271	0.263	0.051	9.53329e-271
UBL7-AS1	5.20603e-275	-0.429221	0.084	0.327	2.33912e-270
RNPS1	5.49238e-275	-0.456775	0.509	0.712	2.46778e-270
COPS9	7.68013e-275	-0.420309	0.658	0.827	3.45076e-270
UQCR10	1.13032e-274	-0.324026	0.909	0.976	5.07863e-270
EIF3G	1.30563e-274	0.445384	0.776	0.651	5.86631e-270
GUK1	4.68527e-274	0.420231	0.888	0.835	2.10514e-269
IDH3G	4.84831e-274	-0.464882	0.438	0.658	2.17839e-269
SULT1A1	1.92198e-273	0.318474	0.243	0.04	8.63566e-269
PKM	3.09788e-273	-0.32137	0.857	0.969	1.39191e-268
RGN	3.2205e-273	0.256896	0.155	0.002	1.447e-268
AP002360.1	9.80758e-273	0.377317	0.364	0.112	4.40664e-268
B4GALNT4	1.25755e-272	0.338228	0.158	0.003	5.65028e-268
VKORC1	2.45287e-272	0.43182	0.859	0.748	1.1021e-267
ALDOC	3.66918e-272	-0.390464	0.022	0.229	1.6486e-267
LINC01315	2.86749e-271	0.317756	0.219	0.029	1.28839e-266
AC103591.3	7.28059e-271	0.509614	0.23	0.036	3.27124e-266
HTRA3	7.52101e-271	-0.379325	0.027	0.235	3.37926e-266
NUBP2	3.40961e-270	-0.475628	0.375	0.613	1.53197e-265
CAMTA1	5.8754e-270	-0.406972	0.668	0.834	2.63988e-265
HAUS7	6.23841e-270	-0.456275	0.191	0.444	2.80298e-265
RRP7A	6.70714e-270	-0.501868	0.318	0.559	3.01358e-265
RHOBTB3	1.20823e-269	0.501723	0.574	0.303	5.42871e-265
ZEB1	1.89601e-269	-0.371751	0.041	0.26	8.51895e-265
PYCR2	2.20995e-269	0.393062	0.382	0.126	9.92953e-265
TOP3A	4.85427e-269	0.421517	0.314	0.082	2.18107e-264
NUSAP1	6.24596e-269	-0.878608	0.185	0.447	2.80637e-264
TTTY15	3.21162e-268	0.28488	0.149	0.001	1.44301e-263
FHL2	5.06593e-268	-0.365469	0.018	0.216	2.27617e-263
ZFP36	2.36278e-267	0.681298	0.57	0.304	1.06162e-262
NDUFS7	4.11141e-267	0.455036	0.841	0.73	1.8473e-262
PTGFR	4.9988e-267	0.385852	0.216	0.029	2.24601e-262
MBTPS1	1.17133e-266	0.41313	0.36	0.112	5.26289e-262
RPA1	3.38285e-266	-0.449012	0.154	0.404	1.51995e-261
ARFIP2	5.40716e-266	0.40562	0.415	0.153	2.42949e-261
THBS1	8.86597e-266	0.497956	0.258	0.051	3.98357e-261
SMAGP	1.29589e-265	-0.370859	0.044	0.259	5.82255e-261
CENPW	1.37135e-265	-0.695034	0.22	0.464	6.16159e-261
HNRNPDL	4.21042e-265	0.459981	0.88	0.749	1.89178e-260
PHF5A	6.4834e-265	-0.460631	0.227	0.475	2.91306e-260
PABPC4	1.42009e-264	0.448581	0.447	0.179	6.38063e-260
ARV1	1.83638e-264	0.32863	0.318	0.083	8.25106e-260
RALY	3.21755e-264	-0.436918	0.578	0.766	1.44568e-259
HES1	9.11138e-264	-0.516721	0.275	0.557	4.09383e-259
AC020916.1	2.61344e-263	0.503312	0.242	0.044	1.17425e-258
KRT8	3.38949e-263	-0.340839	0.006	0.19	1.52293e-258
ZSWIM8	4.56677e-263	0.385424	0.21	0.028	2.05189e-258
DPM1	1.67828e-262	-0.474158	0.361	0.589	7.54067e-258
COX4I1	1.98674e-262	0.325312	0.952	0.941	8.92661e-258
CXCL16	2.05644e-262	-0.349251	0.021	0.219	9.2398e-258
TLE1	2.60422e-262	0.389127	0.296	0.074	1.1701e-257
PAXX	3.02237e-262	-0.473373	0.431	0.654	1.35798e-257
SMC4	1.41339e-261	-0.658858	0.356	0.599	6.35051e-257
NBPF14	1.78262e-261	-0.499337	0.174	0.42	8.00947e-257
PAM	2.27488e-261	0.438622	0.336	0.101	1.02213e-256
ECSIT	4.75414e-261	0.379466	0.435	0.166	2.13608e-256
TMA7	5.18065e-261	0.410003	0.962	0.971	2.32772e-256
FAM104B	7.7834e-261	0.418499	0.479	0.203	3.49716e-256
NARS	3.0423e-260	-0.483151	0.318	0.553	1.36693e-255
LSM5	5.10354e-260	-0.460525	0.636	0.816	2.29307e-255
SFRP4	1.06774e-259	-0.521238	0.024	0.223	4.79746e-255
NABP2	1.77628e-258	-0.467418	0.189	0.429	7.98098e-254
SAE1	1.86729e-258	-0.465911	0.202	0.446	8.38993e-254
VPS29	2.46473e-258	-0.444214	0.483	0.694	1.10743e-253
MAGOHB	3.09513e-258	-0.471363	0.384	0.609	1.39067e-253
FAM50A	4.7194e-258	-0.454614	0.417	0.644	2.12047e-253
PRKAG2-AS1	7.44723e-258	0.30543	0.228	0.037	3.34611e-253
ZNF451	1.57912e-257	0.4011	0.349	0.107	7.09513e-253
ANKRD37	1.65114e-257	0.483804	0.372	0.127	7.41874e-253
MAGED1	3.49811e-257	0.52861	0.753	0.553	1.57174e-252
EIF3H	9.95956e-257	0.522267	0.882	0.881	4.47493e-252
AC006504.5	1.02509e-256	0.370752	0.278	0.064	4.60583e-252
RALA	1.31413e-256	-0.478501	0.302	0.533	5.9045e-252
BYSL	2.93594e-256	0.380828	0.367	0.122	1.31915e-251
SEPHS2	5.73836e-256	0.408958	0.435	0.171	2.5783e-251
CISD2	7.08472e-256	-0.446322	0.453	0.664	3.18324e-251
DSTN	8.05128e-256	-0.373556	0.842	0.952	3.61752e-251
TOX2	2.88742e-255	-0.338112	0.009	0.19	1.29735e-250
NEMF	2.14495e-254	-0.441485	0.33	0.575	9.63748e-250
RAN	2.9676e-254	-0.327721	0.827	0.958	1.33337e-249
PRKDC	6.52511e-254	-0.488899	0.466	0.685	2.9318e-249
FARSA	6.63007e-254	0.445747	0.498	0.233	2.97895e-249
ICAM2	6.69952e-254	0.308857	0.242	0.045	3.01016e-249
MELTF	2.57592e-253	1.04896	0.415	0.175	1.15739e-248
GTSE1	9.27493e-253	-0.73541	0.113	0.352	4.16732e-248
PSIP1	1.19884e-252	-0.481573	0.522	0.724	5.38653e-248
SGO2	1.2131e-252	-0.672594	0.148	0.394	5.45057e-248
CSNK2B	2.34469e-252	0.478068	0.829	0.775	1.05349e-247
KRBOX1	8.88551e-252	0.239627	0.149	0.004	3.99235e-247
DXO	1.2159e-251	0.363556	0.291	0.074	5.46316e-247
POLR3E	1.54149e-251	0.322765	0.235	0.042	6.92608e-247
FASN	1.87963e-251	0.436152	0.312	0.089	8.44538e-247
UBE2E3	2.25375e-251	0.469068	0.629	0.388	1.01263e-246
AL445472.1	4.00021e-251	0.387254	0.242	0.047	1.79733e-246
AMN	4.433e-251	0.30533	0.149	0.004	1.99179e-246
VPS36	4.77047e-251	-0.453575	0.213	0.458	2.14342e-246
DKK1	8.80982e-251	0.548647	0.176	0.015	3.95834e-246
NUDT11	1.47088e-250	0.352341	0.269	0.061	6.60881e-246
ZNF626	1.88232e-250	0.285276	0.246	0.047	8.45746e-246
SYF2	2.96765e-250	0.485366	0.71	0.498	1.3334e-245
TMEM107	3.01763e-250	-0.437843	0.176	0.427	1.35585e-245
CCNG1	6.69196e-250	0.400442	0.392	0.144	3.00676e-245
HLA-DRA	1.32538e-249	-0.679616	0.271	0.529	5.95505e-245
POP1	1.41201e-249	0.398607	0.354	0.117	6.34431e-245
TPM4	1.76129e-249	-0.490207	0.729	0.859	7.91363e-245
ADAMTS1	2.82827e-249	0.51153	0.425	0.17	1.27077e-244
NT5DC2	3.98181e-249	-0.417048	0.154	0.399	1.78907e-244
ZFAND5	4.46229e-249	0.50577	0.723	0.507	2.00495e-244
COL1A1	4.65835e-249	-0.267495	0.988	0.998	2.09304e-244
ECM1	5.02285e-249	-0.363855	0.013	0.195	2.25682e-244
RANBP17	7.78769e-249	0.250995	0.149	0.004	3.49909e-244
TMEM80	7.95016e-249	0.417368	0.37	0.128	3.57209e-244
ATRAID	1.10065e-248	-0.397415	0.702	0.843	4.94534e-244
RABGGTB	1.53184e-248	0.421447	0.444	0.183	6.88273e-244
DYNLT3	1.70884e-248	0.519867	0.606	0.354	7.67797e-244
CADM3	3.37076e-248	0.313229	0.16	0.009	1.51451e-243
NTHL1	8.67391e-248	-0.4729	0.263	0.497	3.89727e-243
PRRX1	1.00004e-247	-0.417441	0.309	0.583	4.49329e-243
METTL8	3.01098e-247	0.360972	0.266	0.061	1.35286e-242
CYYR1	5.95468e-247	0.232506	0.152	0.006	2.6755e-242
TUBB2A	1.93301e-246	0.569547	0.567	0.324	8.68519e-242
MXD4	2.76554e-246	0.546524	0.418	0.177	1.24259e-241
SCAND1	4.45735e-246	-0.438582	0.561	0.74	2.00273e-241
SCX	4.52985e-246	-0.359391	0.015	0.198	2.0353e-241
CAPZB	6.03827e-246	-0.400421	0.704	0.86	2.71306e-241
MMP14	9.42843e-246	-0.440962	0.394	0.643	4.23629e-241
DUSP23	1.33716e-245	-0.432147	0.145	0.384	6.00801e-241
GCSH	1.62491e-245	0.470584	0.627	0.395	7.30088e-241
STUB1	2.38654e-245	-0.418633	0.508	0.717	1.0723e-240
FIS1	2.43264e-245	-0.353115	0.451	0.712	1.09301e-240
ATP6V1D	2.64656e-245	-0.475523	0.289	0.516	1.18913e-240
FERMT1	2.89455e-245	0.270428	0.199	0.026	1.30055e-240
AL355472.1	4.12075e-245	0.272327	0.179	0.017	1.85149e-240
MIR762HG	4.68014e-245	0.299929	0.209	0.031	2.10283e-240
SLC7A5	6.2146e-245	0.327488	0.186	0.02	2.79228e-240
RRN3	7.38821e-245	0.332941	0.275	0.065	3.31959e-240
COL14A1	2.75173e-244	-0.384729	0.112	0.358	1.23638e-239
LGMN	3.77662e-244	-0.473266	0.32	0.555	1.69688e-239
SELENOP	6.62626e-244	0.705158	0.834	0.767	2.97724e-239
MCL1	2.84289e-243	0.530808	0.469	0.211	1.27734e-238
AC005303.1	5.34808e-243	0.293713	0.134	0	2.40295e-238
LRRC17	7.69165e-243	-0.453141	0.103	0.337	3.45593e-238
SHMT1	8.02762e-243	0.425928	0.376	0.136	3.60689e-238
TBCB	9.18182e-243	-0.430704	0.524	0.711	4.12548e-238
UTP11	1.0868e-242	-0.44967	0.419	0.626	4.88311e-238
ZNF883	1.18004e-242	0.245685	0.172	0.014	5.30206e-238
TXNL4A	1.26413e-242	-0.423973	0.547	0.742	5.67987e-238
CD151	8.45355e-242	0.459505	0.762	0.584	3.79826e-237
RNASE2	1.19344e-241	-0.31982	0	0.163	5.36225e-237
KRBOX4	3.21711e-241	0.333921	0.292	0.077	1.44548e-236
DDIT4	3.79272e-241	0.764556	0.763	0.607	1.70411e-236
MRS2	3.92471e-241	0.316276	0.293	0.077	1.76341e-236
DCTN2	8.82325e-241	-0.439134	0.366	0.582	3.96437e-236
MPDU1	1.02645e-240	-0.438098	0.236	0.473	4.61195e-236
MTHFD1	1.18489e-240	-0.42778	0.118	0.344	5.32382e-236
PLXNB1	1.64207e-240	0.378459	0.194	0.025	7.37796e-236
RNASE1	1.99146e-240	-0.606618	0.15	0.399	8.94785e-236
RAB40B	1.68416e-239	0.319676	0.282	0.071	7.56708e-235
COA1	5.13123e-239	-0.444503	0.301	0.53	2.30551e-234
TMEM43	1.25263e-238	0.401947	0.382	0.14	5.62819e-234
USP7	1.82861e-238	0.336553	0.301	0.083	8.21611e-234
CDC42EP5	2.10009e-238	-0.308951	0.019	0.201	9.4359e-234
PCMTD1	2.68687e-238	0.560561	0.432	0.186	1.20724e-233
BCAT1	3.47694e-238	0.380477	0.322	0.099	1.56222e-233
RUNX1	4.91834e-238	-0.362302	0.044	0.246	2.20986e-233
AKR1B1	5.07852e-238	-0.46781	0.386	0.594	2.28183e-233
TCP1	5.11913e-238	0.477493	0.669	0.465	2.30008e-233
NAP1L5	7.20148e-238	0.310994	0.249	0.053	3.2357e-233
CCDC112	1.01281e-237	0.30204	0.246	0.052	4.55065e-233
COQ9	1.63462e-237	0.349643	0.4	0.151	7.3445e-233
SETD6	3.14985e-237	0.217432	0.14	0.003	1.41526e-232
MAGEA3	9.31507e-237	0.463483	0.425	0.185	4.18535e-232
ZFHX4-AS1	1.39492e-236	-0.349481	0.033	0.225	6.26753e-232
TAX1BP3	1.81377e-236	-0.446149	0.271	0.51	8.14946e-232
RBCK1	2.03894e-236	0.428862	0.526	0.266	9.16114e-232
MTSS1L	2.23405e-236	0.325011	0.207	0.032	1.00378e-231
HILPDA	3.59676e-236	0.658707	0.562	0.315	1.61606e-231
ACTR8	6.45449e-236	0.313044	0.262	0.061	2.90007e-231
CWC15	2.5721e-235	0.441719	0.705	0.506	1.15567e-230
PTOV1	1.14139e-234	-0.422923	0.213	0.449	5.12839e-230
PBDC1	1.15339e-234	0.383902	0.459	0.201	5.18228e-230
CPNE1	4.43291e-234	-0.423448	0.224	0.464	1.99175e-229
FLNA	4.47601e-234	-0.494599	0.614	0.767	2.01112e-229
CIB2	1.10597e-233	-0.348185	0.051	0.251	4.96925e-229
TSR3	1.33313e-233	-0.443836	0.351	0.567	5.98989e-229
TCF3	1.82177e-233	0.342505	0.305	0.088	8.18541e-229
GGH	3.66296e-233	-0.521738	0.448	0.666	1.6458e-228
CHST7	4.17044e-233	0.317323	0.23	0.045	1.87382e-228
PRKAR1B	5.8517e-233	0.28684	0.221	0.04	2.62923e-228
FSD1	6.60328e-233	0.22586	0.153	0.009	2.96692e-228
SNHG18	9.30907e-233	0.429582	0.457	0.204	4.18266e-228
GNB2	3.47238e-232	-0.428616	0.478	0.673	1.56017e-227
MFAP2	3.67394e-232	-0.445049	0.193	0.439	1.65074e-227
SAT2	4.78332e-232	-0.434096	0.382	0.606	2.14919e-227
DNMT1	6.1578e-232	-0.475923	0.309	0.541	2.76676e-227
C16orf58	6.30599e-232	0.355741	0.307	0.09	2.83334e-227
CNIH1	1.71616e-231	-0.44591	0.333	0.552	7.71088e-227
VAPA	2.01433e-231	-0.419878	0.588	0.76	9.05059e-227
PLXNA3	3.91669e-231	0.371594	0.244	0.054	1.75981e-226
SLC25A36	4.05854e-231	0.431313	0.494	0.235	1.82354e-226
DNAJC12	5.84296e-231	0.240034	0.19	0.025	2.6253e-226
OS9	1.20002e-230	-0.426289	0.484	0.686	5.39181e-226
SRSF8	5.08835e-230	0.391028	0.387	0.147	2.28625e-225
CNN2	9.24903e-230	-0.439064	0.401	0.629	4.15568e-225
PCOLCE2	1.39487e-229	-0.446199	0.269	0.51	6.2673e-225
HSP90AA1	2.92186e-229	-0.270697	0.982	1	1.31282e-224
RPP21	2.54212e-228	0.39432	0.421	0.175	1.1422e-223
GTF3C1	4.05655e-228	0.414817	0.329	0.108	1.82265e-223
KLHL23	5.1121e-228	0.287312	0.201	0.031	2.29692e-223
TBC1D4	1.04934e-227	-0.411836	0.123	0.347	4.71477e-223
PMEPA1	1.45141e-227	-0.485678	0.186	0.423	6.52133e-223
ELOC	1.57128e-227	-0.324008	0.817	0.927	7.0599e-223
AC002310.1	1.6531e-227	0.274568	0.171	0.018	7.42757e-223
MAFK	2.23902e-227	0.288	0.151	0.009	1.00601e-222
CASP4	4.07816e-227	0.319196	0.34	0.112	1.83236e-222
AC104986.2	6.73004e-227	0.325966	0.239	0.052	3.02387e-222
RIN2	6.87945e-227	0.474817	0.356	0.129	3.09101e-222
BLVRA	9.21249e-227	-0.430481	0.206	0.43	4.13926e-222
PTH1R	1.03245e-226	0.588148	0.652	0.428	4.63892e-222
GDE1	1.37908e-226	0.334539	0.378	0.139	6.19634e-222
SCAMP4	2.37894e-226	0.372398	0.345	0.118	1.06888e-221
PAFAH1B3	2.83476e-226	-0.438007	0.222	0.451	1.27369e-221
ODC1	5.78697e-226	0.472046	0.474	0.231	2.60014e-221
EGFL7	7.80942e-226	-0.32856	0.038	0.229	3.50885e-221
CCT2	1.34217e-225	-0.395475	0.629	0.808	6.0305e-221
SRPX2	3.13322e-225	-0.358674	0.041	0.231	1.40779e-220
SUCLG1	7.16805e-225	-0.403537	0.553	0.732	3.22067e-220
FXYD1	8.3863e-225	-0.502832	0.382	0.589	3.76805e-220
PTRHD1	8.43702e-225	0.450427	0.661	0.452	3.79084e-220
MKNK2	1.20373e-224	0.410652	0.334	0.112	5.40848e-220
NDEL1	1.9533e-224	0.371596	0.37	0.137	8.77638e-220
LRR1	2.55675e-224	-0.359751	0.068	0.27	1.14878e-219
CSNK2A1	1.44553e-223	0.379534	0.492	0.23	6.49493e-219
PARVG	3.18415e-223	-0.306647	0.022	0.199	1.43067e-218
AMZ2	9.99899e-223	0.35805	0.381	0.146	4.49265e-218
GLRX5	1.08502e-222	-0.420235	0.567	0.737	4.87512e-218
RNF212	1.32851e-222	0.2001	0.124	0	5.96911e-218
SPARCL1	1.46733e-222	-0.556498	0.011	0.175	6.59288e-218
QPCT	2.86188e-222	-0.50249	0.181	0.41	1.28587e-217
DNTTIP1	3.12547e-222	-0.43077	0.23	0.448	1.4043e-217
MTFP1	6.29662e-222	-0.417892	0.137	0.356	2.82913e-217
ACTN2	6.83525e-222	0.218256	0.138	0.005	3.07114e-217
TMEM208	7.02556e-222	-0.385294	0.592	0.774	3.15665e-217
ANKRD27	1.21806e-221	0.24082	0.169	0.018	5.47288e-217
GSS	2.70245e-221	-0.402965	0.163	0.386	1.21424e-216
SRSF2	3.38643e-221	0.41612	0.843	0.732	1.52156e-216
ZNF248	3.9217e-221	0.290998	0.195	0.03	1.76206e-216
DYNLL2	4.02653e-221	0.325047	0.285	0.081	1.80916e-216
WNT10B	4.79551e-221	-0.273023	0.008	0.169	2.15467e-216
SKIV2L	4.85783e-220	0.300846	0.204	0.035	2.18267e-215
BUD31	8.61476e-220	-0.37817	0.519	0.721	3.8707e-215
COG7	2.96742e-219	0.272717	0.188	0.027	1.33329e-214
MIA3	3.48644e-219	0.464115	0.419	0.182	1.56649e-214
KRBA2	5.01598e-219	0.332968	0.197	0.033	2.25373e-214
AL445250.1	5.59003e-219	0.260736	0.191	0.029	2.51166e-214
SULT1C4	7.27131e-219	0.250633	0.122	0.001	3.26707e-214
AC064807.1	1.55089e-218	0.335604	0.21	0.039	6.9683e-214
RAB3A	2.49589e-218	0.22179	0.161	0.015	1.12143e-213
TOP1	2.68378e-218	-0.428584	0.468	0.664	1.20585e-213
ZMYM2	5.55004e-218	0.359799	0.247	0.059	2.49369e-213
COMMD3	8.91974e-218	0.450986	0.607	0.388	4.00773e-213
YIPF6	1.62104e-217	0.344204	0.402	0.162	7.28349e-213
OSBPL1A	2.04213e-217	0.229334	0.161	0.015	9.17549e-213
BGN	3.81326e-217	-0.38362	0.733	0.895	1.71333e-212
RAB2A	4.70466e-217	-0.307064	0.852	0.948	2.11385e-212
SSH2	5.39018e-217	0.305243	0.281	0.078	2.42186e-212
BLVRB	5.95427e-217	-0.424849	0.485	0.68	2.67531e-212
ZNF711	7.2633e-217	0.321316	0.2	0.034	3.26347e-212
CCDC58	1.0629e-216	0.291287	0.321	0.102	4.77572e-212
SMG1	1.06347e-216	0.338277	0.258	0.066	4.7783e-212
CSRNP1	2.70126e-216	0.325967	0.206	0.037	1.21371e-211
FOS	3.18564e-216	0.433398	0.866	0.742	1.43134e-211
CREBZF	1.52634e-215	0.331604	0.272	0.074	6.85802e-211
AL080276.2	1.66791e-215	0.232614	0.136	0.006	7.49409e-211
SCAF11	1.94107e-215	-0.411512	0.451	0.654	8.7214e-211
TMEM120A	2.04441e-215	0.330889	0.298	0.091	9.18574e-211
OSGEP	2.33383e-215	-0.385631	0.164	0.386	1.04861e-210
TRAF4	2.50024e-215	0.312252	0.284	0.081	1.12338e-210
SPP1	3.09978e-215	-0.320604	0.369	0.628	1.39276e-210
C12orf10	4.3757e-215	-0.426984	0.272	0.484	1.96605e-210
HNRNPA1	5.21635e-215	0.361359	0.976	0.981	2.34376e-210
SEM1	6.60916e-215	-0.295958	0.874	0.966	2.96956e-210
RBFOX3	7.54147e-215	0.214075	0.12	0	3.38846e-210
TPX2	1.71927e-214	-0.738004	0.154	0.375	7.72487e-210
GNAS	1.85718e-214	-0.288747	0.85	0.944	8.3445e-210
RAD21	1.98337e-214	-0.512046	0.47	0.661	8.91148e-210
AC098850.3	2.64903e-214	0.276524	0.139	0.007	1.19024e-209
GPR173	2.77791e-214	0.259536	0.134	0.005	1.24814e-209
BAX	4.10012e-214	-0.413764	0.344	0.562	1.84223e-209
SRP9	7.58887e-214	0.391872	0.781	0.653	3.40975e-209
PTBP1	2.84119e-213	0.424189	0.595	0.345	1.27658e-208
ZCRB1	3.4533e-213	-0.383576	0.613	0.777	1.5516e-208
DDX39B	4.53566e-213	0.278097	0.197	0.033	2.03792e-208
RNF40	6.5946e-213	0.324671	0.303	0.093	2.96302e-208
TIPARP	6.62011e-213	0.320246	0.255	0.064	2.97448e-208
NMRAL1	7.56286e-213	-0.376169	0.065	0.26	3.39807e-208
BAZ1B	8.8289e-213	-0.434147	0.295	0.52	3.96691e-208
LITAF	9.6073e-213	0.527576	0.665	0.494	4.31666e-208
AURKB	1.57514e-212	-0.561782	0.087	0.292	7.07726e-208
CSNK1D	1.75091e-212	0.325824	0.329	0.111	7.867e-208
WSB1	1.95526e-212	0.475359	0.575	0.323	8.78516e-208
TMEM177	3.77921e-212	0.235644	0.218	0.043	1.69804e-207
AKR7A2	5.77118e-212	-0.42664	0.462	0.651	2.59305e-207
UBA1	1.14577e-211	0.483444	0.575	0.343	5.14807e-207
MSRB2	1.45679e-211	0.408956	0.579	0.332	6.54552e-207
MSI2	1.50304e-211	0.288423	0.227	0.049	6.7533e-207
SLC17A9	1.8627e-211	0.459298	0.378	0.153	8.36928e-207
PPP2R3C	1.94923e-211	-0.421067	0.232	0.448	8.75809e-207
FBXO44	2.00549e-211	0.323825	0.211	0.042	9.01086e-207
USE1	5.16547e-211	0.371349	0.487	0.237	2.3209e-206
ZRANB2	7.66204e-211	0.478874	0.779	0.591	3.44263e-206
MAGEA6	8.89914e-211	-0.26996	0.006	0.157	3.99847e-206
UBL7	1.25953e-210	-0.419818	0.181	0.393	5.65917e-206
ATP5F1D	1.26253e-210	0.333986	0.918	0.91	5.67269e-206
SPTSSA	1.97686e-210	-0.430353	0.408	0.603	8.88225e-206
STEAP1B	4.622e-210	-0.267081	0.01	0.166	2.07671e-205
TAC3	7.20662e-210	1.51285	0.136	0.008	3.23801e-205
ATG101	1.35206e-209	-0.416824	0.232	0.446	6.07496e-205
ETNK1	1.61309e-209	0.351033	0.339	0.12	7.24776e-205
ID1	3.55777e-209	0.691782	0.816	0.724	1.59854e-204
ZNF33A	4.2346e-209	0.297006	0.273	0.076	1.90265e-204
FUOM	4.68839e-209	-0.394401	0.139	0.354	2.10654e-204
PGLS	1.64878e-208	0.420433	0.585	0.354	7.40814e-204
SRR	3.52383e-208	-0.345379	0.07	0.263	1.58329e-203
AOC2	4.48085e-208	-0.850307	0.102	0.307	2.01329e-203
LINC00632	1.14584e-207	0.298003	0.237	0.056	5.14836e-203
ADAMTS18	2.03461e-207	0.335624	0.178	0.026	9.14172e-203
SIRT7	2.35328e-207	0.266552	0.223	0.048	1.05735e-202
MYH13	2.63547e-207	0.233027	0.116	0.001	1.18414e-202
UBE2B	3.07519e-207	0.434154	0.655	0.421	1.38171e-202
ENDOV	3.86614e-207	0.339188	0.314	0.104	1.73709e-202
PCGF3	4.32956e-207	0.309791	0.265	0.073	1.94531e-202
TMEM256	1.04249e-206	-0.434107	0.587	0.735	4.684e-202
GSTM4	1.16956e-206	-0.318912	0.051	0.235	5.25496e-202
NSUN6	2.57885e-206	0.351802	0.263	0.073	1.1587e-201
CHMP4B	3.09758e-206	-0.416029	0.402	0.605	1.39178e-201
SEC11C	4.40864e-206	-0.503209	0.304	0.515	1.98085e-201
WDR59	6.23856e-206	0.337333	0.203	0.039	2.80305e-201
AC062004.1	7.04649e-206	-0.254592	0.006	0.155	3.16606e-201
NFIX	1.69711e-205	0.344686	0.324	0.111	7.62529e-201
CFD	4.75021e-205	-0.35424	0.38	0.616	2.13432e-200
CCS	6.83518e-205	0.386227	0.486	0.242	3.07112e-200
PLXDC1	6.98053e-205	-0.271863	0.011	0.166	3.13642e-200
DNAJC10	8.7183e-205	0.347477	0.293	0.092	3.91722e-200
MSN	1.03066e-204	0.421981	0.624	0.383	4.63086e-200
METAP1D	1.25826e-204	0.254307	0.195	0.035	5.6535e-200
XPO6	1.48357e-204	0.310183	0.242	0.06	6.66582e-200
PRADC1	2.09391e-204	-0.412039	0.26	0.471	9.40816e-200
SPAG16	2.46969e-204	0.354611	0.409	0.174	1.10966e-199
C1orf198	2.52347e-204	0.305488	0.283	0.085	1.13382e-199
IBSP	5.14785e-204	-0.411661	0.198	0.478	2.31298e-199
CDK1	1.29745e-203	-0.53857	0.088	0.288	5.82957e-199
PAQR4	2.51157e-203	-0.366415	0.065	0.254	1.12847e-198
PRRG1	3.19467e-203	0.302714	0.228	0.053	1.4354e-198
COL11A1	3.2363e-203	0.674029	0.716	0.576	1.4541e-198
IST1	3.24843e-203	0.356832	0.376	0.149	1.45955e-198
TRO	4.69358e-203	0.304338	0.22	0.048	2.10887e-198
RNF112	5.38413e-203	0.264679	0.138	0.009	2.41914e-198
NME4	1.07703e-202	-0.391845	0.612	0.773	4.83919e-198
GZMA	2.16875e-202	-0.468942	0.012	0.165	9.7444e-198
PCLAF	2.87172e-202	-0.525237	0.339	0.578	1.29029e-197
QPRT	3.05777e-202	0.405898	0.38	0.157	1.37389e-197
SAP30	4.26841e-202	-0.399619	0.123	0.33	1.91784e-197
GLS	4.38193e-202	0.338125	0.277	0.083	1.96884e-197
ABI2	8.92079e-202	0.347992	0.36	0.138	4.0082e-197
IGSF10	9.72149e-202	0.302992	0.151	0.015	4.36796e-197
CFDP1	1.00455e-201	0.429781	0.663	0.454	4.51353e-197
QSOX1	1.0076e-201	0.377401	0.342	0.128	4.52727e-197
AFDN-DT	1.16781e-201	0.215219	0.124	0.004	5.2471e-197
ATF6B	1.55717e-201	0.424101	0.428	0.195	6.99652e-197
LPAR6	1.59528e-201	-0.30579	0.031	0.201	7.16774e-197
SPG7	1.71138e-201	0.384337	0.361	0.14	7.68939e-197
BCAP31	2.06326e-201	-0.367643	0.586	0.755	9.27041e-197
CRMP1	2.73388e-201	0.200852	0.124	0.004	1.22836e-196
ZC4H2	5.9709e-201	0.284825	0.23	0.055	2.68278e-196
GLG1	7.03097e-201	0.443791	0.551	0.304	3.15909e-196
CD276	7.16353e-201	-0.387662	0.159	0.373	3.21865e-196
COX7B	1.10736e-200	0.331535	0.867	0.842	4.97547e-196
LSM4	1.12212e-200	-0.355578	0.558	0.753	5.04181e-196
FBXO16	1.12561e-200	0.185019	0.119	0.003	5.05746e-196
ATP5PD	1.46182e-200	0.359676	0.815	0.76	6.56812e-196
MIDN	3.74685e-200	0.45691	0.455	0.223	1.6835e-195
LAP3	4.39411e-200	-0.402714	0.283	0.495	1.97432e-195
ANOS1	4.84512e-200	0.255496	0.129	0.006	2.17696e-195
TAF9	6.46095e-200	0.433557	0.586	0.368	2.90297e-195
PHYHD1	8.9744e-200	0.179522	0.121	0.003	4.03229e-195
ATP5F1E	1.63325e-199	-0.246585	0.978	0.998	7.33835e-195
PPP4C	1.87501e-199	0.398299	0.614	0.387	8.42461e-195
WDR61	2.08839e-199	-0.401267	0.298	0.503	9.38336e-195
CCNE1	2.67592e-199	0.300037	0.232	0.056	1.20232e-194
FHL1	2.70818e-199	-0.438137	0.274	0.489	1.21681e-194
BAG6	4.52786e-199	0.390925	0.436	0.202	2.03441e-194
UBN1	6.02768e-199	-0.400877	0.188	0.4	2.7083e-194
GLIPR2	1.7592e-198	-0.361425	0.067	0.255	7.90427e-194
RGS17	1.80499e-198	0.194825	0.11	0	8.11001e-194
ATF2	1.81371e-198	0.301437	0.25	0.068	8.14917e-194
PHKA1-AS1	2.60687e-198	0.193376	0.11	0	1.17129e-193
TOB1	6.46839e-198	0.328856	0.259	0.074	2.90631e-193
LAYN	4.25075e-197	-0.288789	0.016	0.168	1.9099e-192
SRP54	4.81483e-197	-0.397539	0.238	0.454	2.16335e-192
PKIG	5.77421e-197	-0.437469	0.303	0.506	2.59441e-192
MNAT1	6.50347e-197	-0.392354	0.207	0.416	2.92207e-192
LINC00115	6.62118e-197	0.274702	0.148	0.015	2.97496e-192
C1QTNF2	7.1262e-197	-0.379964	0.102	0.305	3.20187e-192
AC010649.1	7.83395e-197	0.226437	0.122	0.004	3.51987e-192
COPS5	9.07126e-197	-0.388976	0.461	0.646	4.07581e-192
MLLT6	1.50612e-196	0.311781	0.194	0.037	6.76713e-192
CARHSP1	1.74476e-196	0.464654	0.733	0.584	7.83939e-192
RNF167	1.97986e-196	-0.397188	0.223	0.432	8.89571e-192
JUP	2.50788e-196	0.213028	0.139	0.011	1.12682e-191
NDUFA9	7.74251e-196	-0.423212	0.417	0.597	3.47879e-191
RANBP2	1.0176e-195	0.411171	0.307	0.109	4.57216e-191
TROAP	1.41671e-195	-0.532553	0.079	0.266	6.36543e-191
EYA1	2.33592e-195	0.388816	0.283	0.091	1.04955e-190
ACTG2	2.45166e-195	-0.450031	0.002	0.137	1.10156e-190
TMEM147	2.99377e-195	-0.386515	0.503	0.676	1.34513e-190
ARMCX2	3.9373e-195	0.294587	0.262	0.075	1.76907e-190
SWI5	4.00507e-195	-0.407363	0.421	0.611	1.79952e-190
ARL4C	4.48404e-195	0.393172	0.279	0.09	2.01472e-190
FBLN2	7.35216e-195	-0.283503	0.012	0.16	3.3034e-190
NDUFB5	9.09117e-195	0.380009	0.745	0.638	4.08475e-190
SAP18	9.22362e-195	0.348251	0.88	0.846	4.14426e-190
APBA2	9.49973e-195	0.198146	0.116	0.003	4.26832e-190
KARS	1.09641e-194	0.410095	0.504	0.278	4.92628e-190
AC060780.1	1.45054e-194	0.283918	0.194	0.038	6.51743e-190
PDGFRA	1.63176e-194	-0.370493	0.118	0.327	7.33166e-190
CSDE1	3.40195e-194	0.382654	0.732	0.553	1.52853e-189
ASAP1	5.30659e-194	-0.404662	0.306	0.518	2.3843e-189
CTNNBL1	5.89663e-194	-0.383792	0.172	0.377	2.64942e-189
PHKG1	6.19895e-194	0.487553	0.27	0.084	2.78525e-189
REEP5	7.00162e-194	0.388114	0.762	0.608	3.1459e-189
MAGEA12	1.31623e-193	0.300782	0.291	0.094	5.91393e-189
EAPP	1.52378e-193	-0.402533	0.367	0.565	6.84648e-189
DEGS1	1.52551e-193	0.45644	0.527	0.306	6.85426e-189
SNRPN	2.68784e-193	0.376228	0.627	0.391	1.20768e-188
ZNF92	2.7426e-193	0.265806	0.189	0.035	1.23228e-188
CTDNEP1	2.83253e-193	-0.394127	0.224	0.43	1.27268e-188
DSG2	3.05251e-193	0.212715	0.118	0.004	1.37152e-188
ETFB	3.2418e-193	-0.362703	0.625	0.772	1.45657e-188
DNASE2	5.90645e-193	0.364351	0.397	0.172	2.65383e-188
SYPL1	1.00668e-192	-0.367219	0.162	0.376	4.52309e-188
ACTN4	1.39482e-192	-0.378563	0.232	0.452	6.26708e-188
OPTN	1.68833e-192	0.277124	0.25	0.068	7.58585e-188
FILIP1L	2.18761e-192	-0.377452	0.073	0.26	9.82916e-188
LRPPRC	2.57086e-192	0.374403	0.369	0.151	1.15512e-187
IFITM2	2.76534e-192	0.511945	0.793	0.698	1.2425e-187
KRT86	3.92108e-192	-0.332356	0.007	0.147	1.76178e-187
TGFBI	3.9531e-192	-0.226463	0.65	0.891	1.77617e-187
ID3	4.70016e-192	0.479708	0.95	0.915	2.11183e-187
CHORDC1	6.81439e-192	0.383659	0.45	0.219	3.06177e-187
LAMTOR2	7.95609e-192	-0.376313	0.558	0.722	3.57475e-187
AL021368.2	9.95072e-192	0.253861	0.156	0.019	4.47096e-187
ZNF692	1.19994e-191	0.252986	0.17	0.026	5.39146e-187
NDUFS4	2.46442e-191	0.430696	0.733	0.616	1.10729e-186
TRMT1	3.50228e-191	0.311709	0.284	0.09	1.57361e-186
BROX	3.6184e-191	0.284023	0.274	0.084	1.62578e-186
SPESP1	9.14689e-191	-0.215819	0.001	0.133	4.10979e-186
H1FX	1.03153e-190	-0.412554	0.531	0.705	4.63475e-186
FAM13A	1.10967e-190	0.382762	0.412	0.184	4.98587e-186
ILF2	1.2889e-190	-0.342253	0.661	0.826	5.79115e-186
ROMO1	1.33071e-190	-0.373923	0.595	0.761	5.97903e-186
PLAUR	1.43035e-190	-0.337694	0.078	0.268	6.4267e-186
RAI14	1.50559e-190	-0.400238	0.133	0.336	6.76476e-186
ELAC2	1.64839e-190	0.377395	0.414	0.186	7.40638e-186
HIBCH	1.65698e-190	0.315243	0.348	0.133	7.44499e-186
CCDC28B	1.92302e-190	-0.397907	0.24	0.45	8.64031e-186
GABARAPL2	2.50314e-190	0.377193	0.779	0.666	1.12469e-185
RAB9A	3.02572e-190	-0.328932	0.067	0.248	1.35949e-185
MZT2A	4.48139e-190	0.366277	0.84	0.778	2.01353e-185
RFTN2	5.52488e-190	0.208303	0.132	0.009	2.48239e-185
RAB30-AS1	7.73566e-190	0.339761	0.366	0.149	3.47571e-185
SNX6	1.04279e-189	-0.383441	0.416	0.613	4.68537e-185
NARF	1.72956e-189	0.343605	0.44	0.206	7.77108e-185
FCER1G	2.00059e-189	-0.459326	0.093	0.287	8.98885e-185
CCL3L1	4.57377e-189	0.343784	0.265	0.079	2.05504e-184
SERTAD4-AS1	5.85832e-189	-0.246464	0.003	0.137	2.6322e-184
MMP9	6.24924e-189	-0.122493	0.175	0.426	2.80785e-184
COL6A2	1.917e-188	-0.37557	0.608	0.782	8.61326e-184
PPP1R11	2.02515e-188	0.366226	0.432	0.207	9.09922e-184
RGS16	2.31845e-188	0.562038	0.236	0.064	1.0417e-183
CHPF	2.86431e-188	0.413929	0.45	0.224	1.28696e-183
AC008771.1	4.43845e-188	0.210825	0.161	0.023	1.99424e-183
RBAK-RBAKDN	5.20808e-188	0.309893	0.231	0.06	2.34004e-183
C16orf87	6.07259e-188	0.274725	0.3	0.101	2.72848e-183
TSPYL2	1.20905e-187	0.364637	0.248	0.071	5.43238e-183
ST8SIA4	1.77122e-187	0.27153	0.158	0.022	7.95827e-183
POLR1C	2.02694e-187	0.317105	0.318	0.114	9.10725e-183
PCDHB5	2.58523e-187	0.213822	0.122	0.007	1.16157e-182
EGLN1	3.04687e-187	0.251467	0.236	0.062	1.36899e-182
MSRB1	5.90497e-187	-0.360517	0.143	0.34	2.65316e-182
NAV3	6.42308e-187	-0.374762	0.109	0.309	2.88595e-182
AC009139.1	7.50828e-187	0.172604	0.104	0	3.37355e-182
GNG2	1.10851e-186	-0.349987	0.077	0.259	4.98065e-182
ANKRD40	1.37187e-186	0.322403	0.293	0.1	6.16397e-182
PLEKHJ1	2.3682e-186	0.413749	0.583	0.362	1.06406e-181
DLEU2	2.79374e-186	-0.34096	0.079	0.264	1.25526e-181
SEC62	5.95218e-186	0.366335	0.875	0.802	2.67438e-181
CHURC1	6.22435e-186	-0.376342	0.533	0.694	2.79666e-181
SVIP	8.14572e-186	0.3244	0.357	0.141	3.65995e-181
KDELR3	8.36729e-186	-0.397785	0.39	0.601	3.75951e-181
STAT3	1.29829e-185	0.416951	0.455	0.226	5.83336e-181
HOXC9	1.45109e-185	-0.358341	0.114	0.308	6.51991e-181
SUGT1	1.6354e-185	-0.392415	0.395	0.58	7.34802e-181
NDUFS6	2.27911e-185	-0.291033	0.803	0.921	1.02402e-180
DDX5	4.28341e-185	0.377778	0.847	0.772	1.92458e-180
ECH1	4.5918e-185	-0.382556	0.453	0.631	2.06314e-180
EMP2	4.80729e-185	-0.36812	0.521	0.702	2.15996e-180
HDHD5	6.8071e-185	0.190063	0.154	0.02	3.0585e-180
EDF1	7.47479e-185	-0.271541	0.918	0.979	3.3585e-180
DPY30	8.54401e-185	-0.339544	0.62	0.765	3.83891e-180
CUTA	9.14569e-185	-0.335898	0.703	0.839	4.10925e-180
GEMIN2	1.56602e-184	-0.355607	0.125	0.316	7.03629e-180
TTC14	1.69339e-184	0.418428	0.459	0.228	7.60858e-180
PRELID1	1.92322e-184	-0.276512	0.635	0.812	8.64121e-180
ZEB2	2.0812e-184	0.447027	0.598	0.37	9.35105e-180
TRAM2	2.22929e-184	0.324362	0.251	0.073	1.00164e-179
NEDD4L	3.01735e-184	-0.270117	0.021	0.171	1.35573e-179
ARL4D	4.89117e-184	0.55408	0.498	0.282	2.19765e-179
NPNT	6.64221e-184	0.36464	0.198	0.044	2.98441e-179
MRPS23	9.44747e-184	0.363124	0.564	0.339	4.24484e-179
POLR2J3.1	1.63343e-183	-0.385675	0.183	0.394	7.33917e-179
TTN-AS1	1.95821e-183	0.251873	0.178	0.032	8.79842e-179
OTUB1	2.09336e-183	0.360956	0.512	0.28	9.40568e-179
NLE1	3.15183e-183	0.23607	0.212	0.05	1.41615e-178
TSHZ3	4.65663e-183	0.225396	0.134	0.012	2.09227e-178
CCDC144NL-AS1	7.97781e-183	-0.235519	0.002	0.131	3.58451e-178
AC026979.2	8.23656e-183	0.274914	0.182	0.035	3.70077e-178
TMEM126A	9.24597e-183	0.381844	0.6	0.388	4.15431e-178
CCL4L2	1.02628e-182	0.30247	0.21	0.049	4.61117e-178
NOP53	1.60103e-182	0.37488	0.746	0.595	7.19358e-178
RACGAP1	1.60143e-182	-0.373118	0.061	0.235	7.19538e-178
UFC1	9.65954e-182	0.374468	0.743	0.617	4.34013e-177
CTBP1	1.26106e-181	-0.362865	0.224	0.431	5.66608e-177
C1QL1	1.87393e-181	-0.231042	0.003	0.131	8.41977e-177
CKS1B	1.88351e-181	-0.80471	0.435	0.596	8.46279e-177
SMC1A	2.73777e-181	-0.421486	0.373	0.571	1.23011e-176
AC245297.3	4.52036e-181	0.381132	0.433	0.21	2.03104e-176
MFGE8	6.4784e-181	0.529252	0.547	0.351	2.91081e-176
MUT	6.86245e-181	0.292276	0.251	0.074	3.08337e-176
EMILIN1	8.40814e-181	-0.343047	0.374	0.594	3.77786e-176
C6orf120	2.40862e-180	0.221442	0.187	0.037	1.08222e-175
NOL12	2.9307e-180	-0.331181	0.096	0.28	1.31679e-175
PIN4	3.89151e-180	0.392893	0.603	0.383	1.7485e-175
FRMD6	5.16053e-180	-0.369082	0.134	0.333	2.31868e-175
HUWE1	7.29009e-180	0.358512	0.38	0.164	3.27551e-175
NDUFB6	7.52473e-180	-0.381964	0.482	0.648	3.38094e-175
TUSC3	7.70713e-180	0.253785	0.264	0.08	3.46289e-175
RASL11B	8.33652e-180	-0.261035	0.009	0.144	3.74568e-175
SFT2D1	8.72177e-180	0.368769	0.649	0.428	3.91878e-175
DET1	9.1608e-180	0.243148	0.195	0.042	4.11604e-175
POLE4	1.60119e-179	-0.389628	0.531	0.688	7.19432e-175
KLRC2	2.02727e-179	-0.256992	0.004	0.133	9.10871e-175
CDH23	2.24122e-179	-0.24115	0.016	0.158	1.007e-174
THUMPD2	2.27401e-179	0.345304	0.363	0.151	1.02174e-174
VASN	2.36467e-179	-0.3387	0.179	0.394	1.06247e-174
MAT2A	3.33166e-179	0.434024	0.497	0.272	1.49695e-174
CEND1	4.16714e-179	0.151561	0.101	0.001	1.87234e-174
NDUFB9	4.27714e-179	-0.282528	0.846	0.95	1.92176e-174
LRRC75A	5.46012e-179	0.374117	0.301	0.109	2.45329e-174
FAM218A	6.03297e-179	0.198599	0.118	0.007	2.71067e-174
TYMP	7.95126e-179	-0.389306	0.24	0.444	3.57258e-174
DVL2	8.17962e-179	-0.307459	0.075	0.254	3.67519e-174
UBR7	9.10591e-179	-0.323134	0.078	0.256	4.09137e-174
MDK	9.73863e-179	-0.530904	0.776	0.872	4.37567e-174
NIFK	1.75415e-178	0.385195	0.669	0.501	7.88159e-174
FARP1	1.87865e-178	-0.363255	0.152	0.353	8.44097e-174
NT5C3B	2.10653e-178	0.331291	0.52	0.285	9.46486e-174
SPIN3	2.22058e-178	0.229129	0.163	0.026	9.97727e-174
AL121944.1	2.81982e-178	0.21354	0.147	0.019	1.26697e-173
CMTR2	4.77138e-178	0.297972	0.215	0.054	2.14383e-173
CDKN1A	5.04365e-178	0.531969	0.353	0.154	2.26616e-173
PPM1A	5.61426e-178	0.356508	0.338	0.136	2.52254e-173
HYAL3	6.01209e-178	0.204932	0.172	0.031	2.70129e-173
RTL8A	6.76678e-178	0.386531	0.556	0.329	3.04038e-173
EVA1B	1.08379e-177	-0.374029	0.252	0.467	4.86957e-173
FMOD	1.30122e-177	0.290997	0.224	0.059	5.84649e-173
CNKSR2	1.40086e-177	0.24753	0.108	0.003	6.2942e-173
FIBP	1.50539e-177	-0.363004	0.474	0.651	6.76389e-173
CNKSR3	1.88657e-177	0.30175	0.227	0.062	8.47656e-173
NABP1	1.90709e-177	0.28933	0.196	0.044	8.56875e-173
LCMT1	2.4873e-177	0.308034	0.393	0.176	1.11757e-172
HAPLN3	3.09461e-177	-0.307497	0.082	0.265	1.39044e-172
VEGFA	9.76079e-177	0.605721	0.371	0.168	4.38562e-172
TMEM186	1.0194e-176	0.271397	0.241	0.07	4.58028e-172
C16orf72	1.18514e-176	0.301356	0.286	0.099	5.32494e-172
PSMB2	1.33169e-176	-0.319499	0.688	0.831	5.98342e-172
AL050341.2	1.85543e-176	0.326044	0.253	0.079	8.33664e-172
EHMT2	2.23707e-176	0.308165	0.3	0.107	1.00514e-171
IVNS1ABP	2.23776e-176	0.328631	0.312	0.116	1.00545e-171
HMBOX1	4.12285e-176	0.275425	0.204	0.048	1.85244e-171
HDAC5	4.33536e-176	0.322333	0.3	0.107	1.94792e-171
STX16	4.93353e-176	0.377066	0.331	0.132	2.21668e-171
PPA2	5.31694e-176	-0.390681	0.322	0.516	2.38895e-171
PSMD8	9.91692e-176	-0.300008	0.618	0.802	4.45577e-171
TIMP2	1.35702e-175	0.458489	0.635	0.415	6.09724e-171
AL359232.1	1.36889e-175	0.171063	0.123	0.009	6.15054e-171
SF1	2.12564e-175	0.412267	0.652	0.431	9.5507e-171
ST3GAL4	2.28095e-175	-0.357007	0.165	0.366	1.02486e-170
NLN	3.80937e-175	0.226205	0.151	0.021	1.71159e-170
MOK	7.89713e-175	0.317827	0.32	0.123	3.54826e-170
ZBED1	9.74476e-175	0.283845	0.26	0.082	4.37842e-170
PARD6G-AS1	1.09079e-174	0.278974	0.102	0.002	4.90103e-170
TERF2IP	1.20591e-174	0.397083	0.644	0.46	5.41826e-170
HAGH	1.32204e-174	-0.382807	0.189	0.381	5.94004e-170
NDUFAF2	2.38974e-174	0.407663	0.551	0.34	1.07373e-169
NDUFAF8	7.07211e-174	0.370039	0.728	0.569	3.17757e-169
FOXP4-AS1	7.56643e-174	0.221564	0.163	0.027	3.39967e-169
DEXI	8.83798e-174	0.346888	0.473	0.244	3.97099e-169
NELFE	1.16004e-173	0.379525	0.687	0.521	5.21218e-169
TXN	1.61797e-173	-0.25938	0.951	0.993	7.26968e-169
RNF13	1.73478e-173	0.330369	0.421	0.199	7.79454e-169
DVL1	1.78091e-173	0.303773	0.229	0.064	8.00181e-169
PSMC3	1.81151e-173	-0.394645	0.586	0.723	8.1393e-169
DNAAF5	1.86765e-173	0.254637	0.197	0.046	8.39154e-169
NIP7	1.93936e-173	0.293443	0.368	0.157	8.71372e-169
UBE2G2	2.1514e-173	0.379394	0.504	0.278	9.66645e-169
GADD45G	5.92787e-173	1.01977	0.337	0.151	2.66345e-168
HIP1	8.61202e-173	0.304752	0.249	0.077	3.86947e-168
TMEM192	1.28814e-172	0.280236	0.276	0.093	5.78773e-168
LONP2	1.34668e-172	0.302336	0.264	0.085	6.05076e-168
HIKESHI	1.5224e-172	0.371147	0.67	0.493	6.84028e-168
SLITRK6	1.75717e-172	0.240789	0.123	0.01	7.89513e-168
SLCO5A1	1.83242e-172	0.203736	0.121	0.009	8.23326e-168
TMEM160	2.18012e-172	-0.382813	0.391	0.571	9.79548e-168
SLC30A5	2.37355e-172	0.270732	0.277	0.093	1.06646e-167
DLGAP5	3.92693e-172	-0.453493	0.064	0.235	1.76441e-167
TNFRSF10B	4.18279e-172	0.248738	0.178	0.035	1.87937e-167
ITGB1	6.89143e-172	-0.362166	0.603	0.746	3.09639e-167
AC012360.3	1.08911e-171	0.291202	0.193	0.044	4.8935e-167
PITHD1	1.13979e-171	-0.39787	0.323	0.511	5.12119e-167
EDNRA	2.44226e-171	-0.326857	0.049	0.213	1.09733e-166
CSAG1	2.59601e-171	0.383938	0.47	0.257	1.16641e-166
PRKD3	3.0018e-171	0.446104	0.412	0.2	1.34874e-166
EIF3A	3.25703e-171	-0.395401	0.485	0.664	1.46342e-166
RTF1	3.63187e-171	0.345501	0.774	0.653	1.63183e-166
ERMN	8.91753e-171	0.217146	0.146	0.02	4.00673e-166
THY1	1.00704e-170	-0.618034	0.341	0.514	4.52473e-166
ARPC1B	2.14255e-170	-0.374847	0.298	0.501	9.62667e-166
CISD1	2.85214e-170	-0.349521	0.129	0.321	1.2815e-165
C11orf58	3.31067e-170	0.321948	0.828	0.75	1.48752e-165
PLAU	3.61193e-170	0.374917	0.214	0.058	1.62288e-165
HMGN1	4.64247e-170	-0.287783	0.798	0.919	2.08591e-165
DDB1	5.92948e-170	0.344208	0.433	0.21	2.66417e-165
KIF5B	6.38245e-170	-0.402407	0.459	0.627	2.8677e-165
AFMID	8.90527e-170	0.294464	0.244	0.074	4.00123e-165
MED31	9.82622e-170	-0.396899	0.245	0.43	4.41502e-165
DIRAS3	1.21106e-169	0.255999	0.121	0.01	5.44141e-165
LPL	1.33306e-169	-0.397185	0.188	0.382	5.98957e-165
TNC	1.48193e-169	0.723892	0.734	0.61	6.65847e-165
CRIP2	2.37768e-169	-0.383041	0.361	0.567	1.06831e-164
RRM2	2.9234e-169	-0.594731	0.094	0.274	1.31351e-164
ENGASE	3.2887e-169	0.281162	0.195	0.046	1.47764e-164
AKIRIN1	3.39311e-169	0.332823	0.431	0.211	1.52456e-164
TMEM11	5.71368e-169	-0.358621	0.346	0.534	2.56721e-164
DPP7	6.41048e-169	0.377613	0.6	0.379	2.88029e-164
NUP160	8.46537e-169	0.313475	0.278	0.097	3.80358e-164
FCGBP	9.25448e-169	-0.340847	0.005	0.127	4.15813e-164
CD2AP	1.58078e-168	0.242791	0.211	0.054	7.1026e-164
AGT	2.34673e-168	0.239318	0.155	0.025	1.05441e-163
AL137802.2	3.67846e-168	0.222494	0.14	0.018	1.65277e-163
MKI67	5.55319e-168	-0.580448	0.147	0.346	2.4951e-163
NIT2	6.49295e-168	0.358711	0.438	0.225	2.91735e-163
XAF1	7.58594e-168	-0.254395	0.019	0.157	3.40844e-163
PPP1R14A	7.81235e-168	-0.300428	0.034	0.183	3.51017e-163
GALNT2	9.51394e-168	0.267272	0.222	0.062	4.27471e-163
NFATC4	1.5385e-167	-0.287575	0.067	0.238	6.91265e-163
RAB6A	2.09395e-167	0.364364	0.426	0.208	9.40832e-163
CANT1	2.12557e-167	0.220473	0.195	0.046	9.55038e-163
LYRM9	2.98326e-167	0.216514	0.142	0.019	1.34041e-162
HDGF	4.21462e-167	-0.47495	0.381	0.559	1.89367e-162
BUB3	6.91416e-167	-0.471707	0.436	0.597	3.1066e-162
SYNE2	7.53534e-167	-0.360925	0.102	0.284	3.3857e-162
ATIC	8.2613e-167	0.390138	0.436	0.228	3.71189e-162
C6orf136	1.06036e-166	0.211726	0.167	0.031	4.76431e-162
LYRM7	1.31543e-166	0.300641	0.331	0.134	5.91035e-162
EVI2A	1.48401e-166	-0.251227	0.015	0.149	6.66779e-162
PPP3CA	1.7958e-166	-0.39874	0.264	0.463	8.06872e-162
FTH1	1.94373e-166	-0.1859	0.994	0.999	8.73336e-162
MAP2K7	2.50201e-166	0.262764	0.248	0.077	1.12418e-161
ENO1	4.05981e-166	-0.289923	0.947	0.989	1.82411e-161
MINPP1	5.98394e-166	0.16049	0.113	0.007	2.68864e-161
YIPF3	6.69241e-166	0.374726	0.598	0.398	3.00697e-161
RPGRIP1L	7.44722e-166	0.282518	0.279	0.098	3.34611e-161
PRMT9	9.16834e-166	0.345878	0.223	0.064	4.11943e-161
EIF4EBP3	9.25891e-166	0.168511	0.125	0.012	4.16012e-161
TAX1BP1	1.17973e-165	-0.393102	0.318	0.505	5.30067e-161
BAG2	1.45626e-165	0.328927	0.415	0.199	6.5431e-161
TFB2M	2.1579e-165	0.186906	0.198	0.047	9.69564e-161
GALNT3	2.42112e-165	0.22962	0.137	0.017	1.08783e-160
PRELID2	2.42558e-165	0.239679	0.212	0.057	1.08984e-160
INO80E	3.74217e-165	0.2646	0.294	0.107	1.68139e-160
SFXN4	3.97054e-165	0.246536	0.274	0.093	1.784e-160
GSTT2B	4.20532e-165	0.188938	0.178	0.037	1.88949e-160
SPCS3	4.45777e-165	-0.357103	0.446	0.623	2.00292e-160
HEXA	5.4842e-165	-0.354182	0.389	0.578	2.46411e-160
SERINC2	5.51763e-165	0.210459	0.174	0.035	2.47913e-160
SRPX	6.43201e-165	0.458672	0.546	0.336	2.88996e-160
SLC43A1	1.17773e-164	0.190111	0.148	0.022	5.29165e-160
C17orf58	1.51344e-164	0.199961	0.191	0.044	6.80005e-160
FBXL2	2.9607e-164	0.198786	0.128	0.014	1.33027e-159
DCP1B	4.10235e-164	0.275919	0.232	0.069	1.84323e-159
RDX	6.06059e-164	-0.355786	0.482	0.664	2.72309e-159
TMEM219	6.75602e-164	0.373507	0.652	0.46	3.03555e-159
KDM6B	7.75933e-164	0.303477	0.256	0.085	3.48634e-159
EFHD1	8.87859e-164	0.193325	0.169	0.033	3.98924e-159
CHD7	1.03694e-163	0.262643	0.192	0.046	4.65907e-159
TMEM59	2.20859e-163	-0.325469	0.887	0.95	9.92341e-159
SLC25A22	3.991e-163	0.202478	0.168	0.033	1.7932e-158
ASNSD1	4.30467e-163	0.290443	0.388	0.176	1.93413e-158
LGALS3BP	8.56892e-163	-0.402079	0.399	0.603	3.8501e-158
NAP1L3	9.6803e-163	0.208609	0.15	0.024	4.34946e-158
ALDH2	1.11159e-162	-0.377393	0.199	0.388	4.99448e-158
KRAS	1.92761e-162	-0.385209	0.349	0.529	8.66097e-158
AL445524.1	2.10289e-162	0.181588	0.15	0.024	9.44848e-158
RPA3	2.68225e-162	-0.384826	0.432	0.605	1.20516e-157
PPCDC	3.13716e-162	-0.2936	0.079	0.245	1.40956e-157
PRKAG1	4.36744e-162	-0.363266	0.19	0.375	1.96233e-157
SERPINF1	4.53813e-162	0.400757	0.554	0.352	2.03903e-157
KLHDC3	4.66605e-162	0.32709	0.457	0.24	2.0965e-157
YWHAQ	9.32275e-162	-0.279051	0.799	0.907	4.1888e-157
IFT20	1.59047e-161	0.379911	0.589	0.386	7.14614e-157
COQ7	1.61359e-161	0.235693	0.228	0.067	7.25e-157
VBP1	1.73423e-161	-0.352117	0.521	0.679	7.79207e-157
POLR2J	1.94998e-161	-0.32636	0.56	0.718	8.76147e-157
CREB5	3.09631e-161	0.272689	0.197	0.05	1.3912e-156
CAMK1	3.89252e-161	-0.262374	0.049	0.204	1.74895e-156
PLD6	4.35067e-161	0.172705	0.129	0.015	1.9548e-156
SPTY2D1OS	4.5713e-161	0.17533	0.12	0.011	2.05393e-156
DAAM1	5.568e-161	-0.338104	0.129	0.312	2.50176e-156
C12orf75	9.12812e-161	-0.375278	0.15	0.332	4.10136e-156
SF3A2	1.52096e-160	0.319692	0.347	0.151	6.83383e-156
CLU	2.44377e-160	0.458143	0.447	0.238	1.09801e-155
FXR1	2.87302e-160	0.347572	0.583	0.366	1.29088e-155
SCRN3	5.03584e-160	0.168629	0.153	0.026	2.26265e-155
ARHGDIB	6.22324e-160	-0.355923	0.062	0.226	2.79616e-155
FTX	1.27429e-159	0.294712	0.185	0.044	5.72552e-155
EPHA2	2.05141e-159	0.389945	0.292	0.115	9.21721e-155
IFT27	2.8359e-159	-0.35941	0.253	0.434	1.2742e-154
AC015982.1	2.93111e-159	0.213776	0.136	0.019	1.31698e-154
TANK	3.04327e-159	0.351607	0.459	0.244	1.36737e-154
YIPF2	3.54473e-159	0.339598	0.475	0.259	1.59268e-154
NKD2	9.5224e-159	-0.259259	0.024	0.16	4.27851e-154
C6orf226	1.68428e-158	0.246825	0.233	0.071	7.56762e-154
XBP1	2.0248e-158	-0.359125	0.511	0.679	9.09761e-154
TNMD	2.5414e-158	-0.350663	0.001	0.111	1.14188e-153
HDAC2	2.66462e-158	-0.37514	0.446	0.61	1.19724e-153
GFER	2.79872e-158	-0.362687	0.214	0.395	1.25749e-153
FAM50B	2.91114e-158	0.12798	0.103	0.005	1.308e-153
TIMM8A	4.10375e-158	0.283234	0.352	0.153	1.84386e-153
TMEM170A	5.8816e-158	0.229604	0.226	0.066	2.64266e-153
UBXN8	7.76468e-158	0.271454	0.276	0.099	3.48875e-153
ENO3	8.61437e-158	-0.208214	0.006	0.123	3.87052e-153
THOP1	1.03073e-157	0.324731	0.318	0.131	4.63119e-153
ABHD14B	2.17958e-157	0.319238	0.368	0.17	9.79305e-153
ERBB2	3.54187e-157	0.234829	0.135	0.019	1.5914e-152
LINC01550	5.75032e-157	0.244225	0.189	0.046	2.58368e-152
MDP1	7.12338e-157	-0.291813	0.078	0.241	3.2006e-152
PRPF4B	8.40908e-157	0.401003	0.598	0.386	3.77828e-152
AHSA1	9.55118e-157	-0.320929	0.443	0.629	4.29144e-152
EXOC7	1.31735e-156	0.290041	0.287	0.107	5.91897e-152
MYL6B	1.7307e-156	-0.348205	0.506	0.663	7.77619e-152
ANKZF1	1.7992e-156	0.242425	0.165	0.033	8.08401e-152
UBE2N	2.13189e-156	-0.359849	0.416	0.58	9.57881e-152
GLOD4	2.74322e-156	-0.366471	0.289	0.466	1.23256e-151
ATP6V1G2	2.79134e-156	0.181888	0.12	0.012	1.25418e-151
CANX	3.42273e-156	-0.360976	0.453	0.63	1.53786e-151
GPR155	5.43471e-156	0.194031	0.138	0.02	2.44187e-151
HSD17B10	6.29232e-156	-0.400416	0.646	0.764	2.8272e-151
ZNHIT1	8.81761e-156	-0.309631	0.607	0.768	3.96184e-151
RABEP1	1.63485e-155	-0.359972	0.188	0.37	7.34553e-151
AMPD2	1.97372e-155	0.270875	0.223	0.067	8.86814e-151
POLR2G	2.30991e-155	-0.316183	0.584	0.75	1.03787e-150
SPAG7	2.71314e-155	-0.34573	0.419	0.583	1.21904e-150
PDGFA	5.14415e-155	-0.330774	0.086	0.252	2.31132e-150
ATP5PF	7.90547e-155	-0.320295	0.903	0.963	3.55201e-150
INPPL1	9.44817e-155	0.309376	0.252	0.086	4.24516e-150
PSPH	1.03028e-154	0.237879	0.232	0.072	4.62916e-150
ALKBH7	2.55416e-154	0.377573	0.678	0.531	1.14761e-149
DYNC1I2	2.93471e-154	0.368156	0.693	0.523	1.31859e-149
ID2	3.24989e-154	0.599382	0.782	0.724	1.46021e-149
CAVIN1	3.50379e-154	-0.353963	0.433	0.616	1.57429e-149
SVIL	4.95726e-154	-0.337608	0.084	0.25	2.22735e-149
SRGN	5.42804e-154	-0.320545	0.073	0.238	2.43887e-149
AMOTL2	5.45429e-154	0.273217	0.198	0.053	2.45067e-149
SLC22A18	5.54046e-154	0.192398	0.153	0.028	2.48939e-149
HLA-DPB1	5.82939e-154	-0.44479	0.161	0.351	2.6192e-149
ASB16-AS1	6.16957e-154	0.183982	0.132	0.018	2.77205e-149
H2AFJ	7.11729e-154	-0.36245	0.186	0.371	3.19787e-149
CD40	7.20635e-154	-0.251394	0.018	0.145	3.23789e-149
SORD	1.20314e-153	0.277194	0.321	0.133	5.40582e-149
NAP1L1	1.4493e-153	-0.276368	0.845	0.95	6.51184e-149
MID1IP1	1.5912e-153	0.387584	0.428	0.223	7.14942e-149
EPS8	1.95684e-153	-0.372474	0.274	0.463	8.79226e-149
ZDHHC9	3.4893e-153	0.24636	0.24	0.078	1.56778e-148
ACSS1	5.89045e-153	0.27685	0.205	0.057	2.64664e-148
TARSL2	6.13436e-153	0.29101	0.306	0.123	2.75623e-148
AL157702.2	6.50372e-153	-0.338305	0.061	0.216	2.92219e-148
ZDHHC4	1.23149e-152	0.307069	0.412	0.205	5.53322e-148
PTRH2	2.56918e-152	0.270531	0.355	0.157	1.15436e-147
ASPHD1	2.69125e-152	0.160757	0.115	0.011	1.20921e-147
ZFAND1	3.42855e-152	0.368165	0.521	0.317	1.54048e-147
TRIM38	4.99794e-152	0.286174	0.259	0.091	2.24562e-147
TNFRSF4	7.8943e-152	0.381186	0.243	0.085	3.54699e-147
PPP1R7	9.67216e-152	-0.358022	0.346	0.512	4.3458e-147
NPM1	1.62041e-151	0.545281	0.943	0.967	7.28064e-147
TNFAIP6	1.70049e-151	-0.254455	0.018	0.144	7.64049e-147
NRP1	1.93156e-151	-0.290914	0.074	0.236	8.67868e-147
HLA-DPA1	2.13894e-151	-0.465939	0.147	0.33	9.61047e-147
DNAJA2	2.25662e-151	0.292163	0.407	0.2	1.01392e-146
GOSR1	2.585e-151	0.295877	0.416	0.205	1.16147e-146
DOCK10	2.98807e-151	0.19458	0.123	0.015	1.34257e-146
STMN1	5.31949e-151	-0.460665	0.803	0.875	2.3901e-146
DHRS1	6.36969e-151	-0.297015	0.112	0.282	2.86197e-146
TUB	6.44976e-151	0.197533	0.123	0.015	2.89794e-146
CAP1	9.64752e-151	-0.340938	0.524	0.675	4.33473e-146
NSMAF	1.32094e-150	0.275027	0.226	0.071	5.93512e-146
OMD	1.55528e-150	-0.496512	0.316	0.51	6.98804e-146
TMEM67	1.81179e-150	0.278776	0.172	0.04	8.14053e-146
NHP2	2.48297e-150	-0.339038	0.652	0.792	1.11562e-145
ADORA2B	2.85758e-150	0.200748	0.174	0.04	1.28394e-145
DHRS4L2	5.40858e-150	-0.335559	0.371	0.557	2.43013e-145
RBP1	5.48395e-150	0.198236	0.152	0.029	2.46399e-145
TCTE3	6.17773e-150	0.187102	0.106	0.008	2.77572e-145
NDUFA1	7.64865e-150	0.267645	0.869	0.788	3.43662e-145
SH3BP4	9.04312e-150	0.22576	0.15	0.028	4.06317e-145
AGPAT4	9.07032e-150	0.223559	0.15	0.028	4.07539e-145
COMT	1.1123e-149	0.347565	0.648	0.464	4.99766e-145
SDF2	1.47895e-149	0.35562	0.515	0.303	6.64507e-145
POLG	1.54977e-149	0.289772	0.257	0.091	6.96328e-145
GEMIN8	1.88444e-149	0.329827	0.317	0.138	8.46699e-145
KRT10	1.97076e-149	0.299457	0.852	0.813	8.85482e-145
NONO	2.03553e-149	0.339508	0.608	0.416	9.14586e-145
CEP95	2.04392e-149	0.254844	0.21	0.061	9.18353e-145
IQCK	3.17063e-149	0.162751	0.131	0.019	1.4246e-144
CNPY3	4.05767e-149	0.330085	0.474	0.261	1.82315e-144
KHDC4	4.08401e-149	0.288557	0.233	0.076	1.83499e-144
PDCD6IP	4.33399e-149	0.317492	0.366	0.169	1.94731e-144
ORAI3	4.53242e-149	0.23109	0.2	0.056	2.03646e-144
ZNF493	1.48676e-148	0.296105	0.218	0.067	6.68014e-144
FAM174A	1.5884e-148	0.263802	0.282	0.108	7.13684e-144
IFI44	2.5364e-148	-0.320882	0.117	0.291	1.13963e-143
LBHD2	2.97394e-148	-0.193259	0.004	0.111	1.33622e-143
ATP6V0D1	3.34097e-148	-0.340335	0.324	0.494	1.50113e-143
HEATR1	3.73152e-148	0.199125	0.154	0.03	1.67661e-143
C9orf3	4.87887e-148	-0.368322	0.25	0.439	2.19213e-143
NPEPPS	4.99469e-148	0.267713	0.261	0.093	2.24416e-143
ULK2	5.68727e-148	0.323618	0.256	0.094	2.55535e-143
SCRG1	7.90417e-148	0.490279	0.111	0.01	3.55142e-143
RABL2A	8.20586e-148	0.182599	0.114	0.012	3.68698e-143
ELP2	1.3915e-147	0.253938	0.249	0.085	6.25217e-143
CENPA	2.85591e-147	-0.483992	0.099	0.269	1.28319e-142
DSC2	3.00028e-147	0.174352	0.102	0.007	1.34806e-142
JMY	3.07731e-147	0.177899	0.142	0.024	1.38266e-142
ZNF720	4.53589e-147	0.23135	0.221	0.068	2.03802e-142
ABT1	4.64972e-147	0.240186	0.331	0.14	2.08916e-142
DPF2	4.89437e-147	0.27339	0.326	0.139	2.19909e-142
ZCCHC11	5.37928e-147	0.361861	0.422	0.219	2.41696e-142
TRIQK	5.89061e-147	0.245858	0.289	0.112	2.64671e-142
TTC17	7.86087e-147	0.286222	0.277	0.106	3.53197e-142
SEMA4D	8.38765e-147	0.225346	0.117	0.013	3.76866e-142
IRX5	9.12715e-147	0.277723	0.236	0.08	4.10092e-142
TAB3	9.52446e-147	0.186112	0.118	0.014	4.27943e-142
RRAS2	9.83797e-147	0.222798	0.23	0.074	4.4203e-142
POLRMT	1.36059e-146	0.260422	0.211	0.064	6.11328e-142
CHMP2B	1.7738e-146	0.344516	0.466	0.266	7.96987e-142
EVL	2.01221e-146	-0.313721	0.175	0.36	9.04108e-142
NMD3	2.47037e-146	0.268128	0.302	0.122	1.10996e-141
ATP6V1F	2.61082e-146	-0.296284	0.654	0.798	1.17307e-141
CSNK1G2	2.83146e-146	0.29802	0.306	0.128	1.2722e-141
TMEM141	3.71266e-146	-0.3369	0.438	0.611	1.66813e-141
HELZ	4.02751e-146	0.266505	0.237	0.079	1.8096e-141
SSTR2	4.056e-146	0.29894	0.177	0.045	1.8224e-141
CHD1	5.3364e-146	0.337746	0.386	0.189	2.3977e-141
FRG1	5.81795e-146	-0.317632	0.484	0.647	2.61406e-141
FUT8	1.68574e-145	-0.250996	0.058	0.207	7.57419e-141
DPM2	2.0062e-145	-0.345232	0.459	0.608	9.01408e-141
TRIOBP	2.41871e-145	-0.282531	0.091	0.253	1.08675e-140
PUM1	2.71187e-145	0.326292	0.377	0.18	1.21847e-140
MMP13	2.93155e-145	-0.247098	0.032	0.165	1.31717e-140
DHCR7	3.61391e-145	0.216838	0.19	0.051	1.62376e-140
MGLL	3.81229e-145	-0.322949	0.069	0.222	1.7129e-140
NARS2	4.03283e-145	0.191954	0.176	0.043	1.81199e-140
XRRA1	5.3298e-145	0.364727	0.321	0.143	2.39473e-140
CDC42EP1	6.78751e-145	-0.357632	0.348	0.522	3.0497e-140
MIR497HG	8.61384e-145	-0.316403	0.124	0.296	3.87028e-140
FBXW9	9.31283e-145	0.201119	0.204	0.058	4.18435e-140
TMTC2	9.93019e-145	0.357718	0.266	0.102	4.46173e-140
HIST1H3H	1.06171e-144	0.295521	0.183	0.048	4.77039e-140
NDUFA3	1.11578e-144	0.365561	0.743	0.617	5.01331e-140
MIR193BHG	1.2654e-144	0.194899	0.133	0.021	5.68557e-140
WIPI1	1.35755e-144	0.239927	0.254	0.09	6.0996e-140
AC104506.1	1.81312e-144	0.182956	0.117	0.014	8.14651e-140
ING4	1.93297e-144	0.285626	0.336	0.15	8.68503e-140
INTS4	2.13857e-144	0.239108	0.191	0.052	9.60879e-140
NCBP3	3.28863e-144	-0.326569	0.148	0.321	1.47761e-139
SLC29A4	3.54518e-144	0.273627	0.203	0.06	1.59289e-139
MIER2	4.49443e-144	0.207078	0.186	0.049	2.01939e-139
JAM2	5.93619e-144	0.177223	0.185	0.047	2.66719e-139
PDIA6	6.73903e-144	-0.270661	0.798	0.904	3.02791e-139
GAMT	1.32443e-143	0.36351	0.543	0.365	5.9508e-139
PLN	1.97041e-143	-0.225387	0.002	0.104	8.85326e-139
MED16	2.13161e-143	0.280316	0.345	0.155	9.57755e-139
PTPN1	2.45429e-143	-0.306197	0.115	0.281	1.10274e-138
SRA1	3.22517e-143	-0.346546	0.342	0.506	1.4491e-138
ZNF791	3.39619e-143	0.249888	0.235	0.078	1.52594e-138
ACCS	3.47498e-143	0.174607	0.11	0.011	1.56134e-138
INSR	3.53661e-143	0.369656	0.328	0.147	1.58903e-138
WBP2	4.85332e-143	0.263149	0.345	0.156	2.18064e-138
MPHOSPH8	5.35603e-143	0.386698	0.681	0.498	2.40652e-138
ITGA11	5.85587e-143	-0.212777	0.018	0.14	2.6311e-138
PPP1R15A	6.51791e-143	0.544151	0.522	0.331	2.92856e-138
DIRAS1	6.59672e-143	0.198502	0.144	0.027	2.96397e-138
FGFR2	7.3329e-143	-0.305663	0.084	0.244	3.29475e-138
MSH6	8.25871e-143	-0.377351	0.189	0.362	3.71072e-138
PIGH	9.25867e-143	-0.334299	0.165	0.334	4.16001e-138
PRKG1	9.62188e-143	0.191435	0.123	0.017	4.32321e-138
CTSZ	1.22466e-142	0.324011	0.391	0.196	5.50251e-138
ANKRA2	1.26114e-142	0.237413	0.165	0.038	5.66641e-138
NES	1.40151e-142	-0.37113	0.271	0.457	6.29714e-138
NCALD	1.8207e-142	0.212638	0.157	0.034	8.1806e-138
FOXM1	2.19957e-142	-0.305731	0.069	0.22	9.88289e-138
NACA	3.0292e-142	0.245866	0.989	0.997	1.36105e-137
ZNF880	3.41577e-142	0.231891	0.201	0.059	1.53474e-137
FGFRL1	3.43766e-142	0.205061	0.133	0.022	1.54458e-137
PLBD1	4.15615e-142	0.156077	0.123	0.017	1.8674e-137
CCDC8	4.3596e-142	-0.187368	0.004	0.108	1.95881e-137
ARGLU1	4.42029e-142	-0.304269	0.771	0.865	1.98608e-137
GPANK1	4.431e-142	0.317976	0.489	0.281	1.99089e-137
CAT	4.62617e-142	0.266317	0.329	0.145	2.07858e-137
CRK	5.69223e-142	-0.344834	0.229	0.403	2.55758e-137
ITPRIPL2	6.2579e-142	0.265688	0.23	0.076	2.81174e-137
NKIRAS2	1.03922e-141	0.261537	0.364	0.169	4.66932e-137
EIF3D	2.47538e-141	-0.32393	0.546	0.694	1.11221e-136
SLC6A8	3.09223e-141	0.262408	0.214	0.068	1.38937e-136
ZNF91	3.18098e-141	0.261978	0.218	0.07	1.42925e-136
HIST1H4H	4.13279e-141	0.224939	0.222	0.071	1.8569e-136
COA6	4.66152e-141	0.299025	0.473	0.269	2.09447e-136
MGST1	4.95071e-141	0.203019	0.18	0.046	2.2244e-136
SMC6	5.31045e-141	-0.32534	0.204	0.381	2.38604e-136
FCGRT	9.57002e-141	-0.327551	0.506	0.654	4.29991e-136
FGFR1OP	1.07881e-140	0.198822	0.16	0.036	4.84719e-136
PHOSPHO2	1.50702e-140	0.14999	0.132	0.021	6.7712e-136
COCH	1.60634e-140	0.289974	0.103	0.009	7.21745e-136
RAB3GAP1	1.61484e-140	0.332957	0.301	0.128	7.25564e-136
TJP1	2.03116e-140	-0.456585	0.275	0.44	9.12621e-136
NPIPA1	2.12566e-140	0.247395	0.147	0.03	9.5508e-136
CDK5RAP3	2.86952e-140	0.361883	0.456	0.255	1.2893e-135
RBM4B	5.1675e-140	0.266097	0.287	0.116	2.32181e-135
SNHG21	5.62299e-140	0.357851	0.372	0.184	2.52647e-135
C5orf63	5.7854e-140	0.241396	0.206	0.063	2.59944e-135
COMMD10	1.14006e-139	-0.33158	0.225	0.395	5.12241e-135
SDCCAG8	1.17535e-139	0.246239	0.237	0.082	5.28097e-135
EDIL3	1.44991e-139	0.419909	0.423	0.235	6.51459e-135
MBNL1	1.50395e-139	0.352253	0.421	0.222	6.75741e-135
RNF141	1.35694e-138	0.227452	0.262	0.098	6.09687e-134
CPXM1	1.60139e-138	-0.280713	0.091	0.25	7.1952e-134
KRT18	2.91961e-138	-0.205062	0.019	0.138	1.31181e-133
DYNLT1	3.87738e-138	-0.297955	0.747	0.854	1.74215e-133
HS3ST3A1	3.94573e-138	0.320476	0.297	0.128	1.77286e-133
ZCCHC17	3.99912e-138	-0.337308	0.416	0.565	1.79684e-133
METTL23	5.1819e-138	0.266343	0.423	0.219	2.32828e-133
STK24	7.12236e-138	-0.306332	0.167	0.343	3.20015e-133
CCP110	7.54515e-138	0.232136	0.188	0.053	3.39011e-133
PTPN4	8.92029e-138	0.211593	0.131	0.022	4.00798e-133
ANKRD35	9.95559e-138	0.151554	0.123	0.018	4.47315e-133
CBY1	1.01425e-137	-0.336631	0.199	0.364	4.55715e-133
C14orf119	1.25916e-137	-0.299411	0.426	0.6	5.65754e-133
RHOA	1.84453e-137	-0.290241	0.723	0.864	8.28766e-133
ADPGK	2.16313e-137	0.306233	0.356	0.169	9.71915e-133
COX19	2.98349e-137	0.361184	0.505	0.31	1.34051e-132
PMAIP1	3.79503e-137	-0.589943	0.201	0.37	1.70514e-132
SNAP47	5.59894e-137	0.195319	0.218	0.07	2.51566e-132
TMEM123	6.16784e-137	0.335255	0.453	0.255	2.77127e-132
FAM69B	6.56318e-137	0.207911	0.142	0.028	2.9489e-132
OXLD1	6.82824e-137	0.291596	0.406	0.206	3.068e-132
SAP30BP	8.60299e-137	0.289415	0.431	0.229	3.86541e-132
CBFB	8.88632e-137	-0.31477	0.201	0.376	3.99271e-132
RTL8C	1.06479e-136	0.322786	0.554	0.348	4.78421e-132
DDOST	1.33111e-136	0.334887	0.71	0.583	5.98079e-132
AAMP	1.38051e-136	0.337436	0.523	0.325	6.20276e-132
F12	1.5755e-136	-0.222023	0.036	0.166	7.07888e-132
COPS6	1.74124e-136	-0.306168	0.537	0.691	7.82359e-132
ATP5MD	1.85395e-136	0.300079	0.811	0.744	8.32998e-132
MALAT1	2.01612e-136	0.527937	1	1	9.05865e-132
WDR6	2.03681e-136	0.30735	0.242	0.089	9.15159e-132
KLF2	3.3867e-136	0.355218	0.323	0.148	1.52168e-131
GGCT	3.50384e-136	-0.353446	0.333	0.493	1.57431e-131
ZCCHC9	4.99591e-136	0.211994	0.25	0.091	2.24471e-131
DUBR	9.34338e-136	0.198667	0.135	0.025	4.19807e-131
AKTIP	1.28095e-135	0.228068	0.178	0.048	5.75544e-131
SNTA1	1.29424e-135	-0.310151	0.161	0.329	5.81515e-131
ARL6IP4	1.69883e-135	-0.287471	0.664	0.794	7.63303e-131
A1BG	2.82256e-135	0.294285	0.501	0.29	1.2682e-130
EIF3K	3.15789e-135	-0.198892	0.715	0.863	1.41887e-130
ATP23	3.26166e-135	-0.229928	0.041	0.173	1.4655e-130
SNRPB2	3.36156e-135	-0.286989	0.8	0.914	1.51038e-130
OSTF1	3.61316e-135	-0.350509	0.294	0.463	1.62343e-130
KLF4	4.27261e-135	0.430646	0.427	0.242	1.91973e-130
MPHOSPH6	5.41766e-135	0.28419	0.368	0.18	2.43421e-130
PTGES	7.22029e-135	-0.437717	0.328	0.502	3.24415e-130
KANSL1	8.82726e-135	0.290513	0.287	0.12	3.96618e-130
GALNT14	1.61678e-134	0.183845	0.161	0.038	7.26437e-130
NCAPG	3.42685e-134	-0.314783	0.069	0.215	1.53972e-129
CLIC1	3.7727e-134	0.293166	0.873	0.843	1.69511e-129
PNRC1	4.26077e-134	0.327002	0.545	0.345	1.91441e-129
CENPE	4.56222e-134	-0.470345	0.15	0.326	2.04985e-129
NAT9	5.11117e-134	0.306398	0.325	0.148	2.2965e-129
UBR3	7.14885e-134	0.220877	0.188	0.054	3.21205e-129
SLC38A5	7.29346e-134	0.192407	0.157	0.037	3.27703e-129
KLHL24	7.8513e-134	0.204265	0.173	0.045	3.52767e-129
ATP6AP2	8.50006e-134	0.369559	0.767	0.63	3.81916e-129
AKAP1	1.17424e-133	0.177161	0.143	0.029	5.27597e-129
MZT1	1.20131e-133	-0.444924	0.402	0.554	5.39759e-129
SLC5A3	1.38867e-133	0.269224	0.22	0.075	6.23945e-129
ARL2BP	1.59848e-133	0.290259	0.476	0.27	7.18214e-129
ARFGAP3	2.09339e-133	-0.332861	0.257	0.427	9.40581e-129
ARL5B	2.14617e-133	0.190534	0.16	0.038	9.64295e-129
AFF4	2.28453e-133	0.274577	0.281	0.115	1.02646e-128
PSMC6	3.56364e-133	-0.330347	0.354	0.515	1.60118e-128
NME2	4.23339e-133	0.194027	0.235	0.082	1.9021e-128
EIF2S2	4.26005e-133	-0.244941	0.745	0.866	1.91408e-128
RBAK	5.29533e-133	0.194487	0.11	0.014	2.37924e-128
ERLEC1	5.40303e-133	-0.322752	0.487	0.627	2.42763e-128
HOXB4	1.40829e-132	0.140369	0.108	0.013	6.3276e-128
NFATC2IP	2.27381e-132	0.288904	0.33	0.151	1.02165e-127
OXA1L	3.04762e-132	-0.327127	0.394	0.549	1.36933e-127
EGR1	5.28656e-132	0.496703	0.46	0.281	2.3753e-127
ABTB1	5.37449e-132	0.201152	0.173	0.046	2.41481e-127
COX10	6.23714e-132	0.208001	0.211	0.068	2.80241e-127
FBXO28	1.05409e-131	0.164351	0.15	0.033	4.73613e-127
NRN1	1.31193e-131	0.230805	0.256	0.097	5.89463e-127
VGLL4	1.35059e-131	0.342707	0.56	0.361	6.06833e-127
FAM210B	2.56165e-131	0.284378	0.422	0.224	1.15098e-126
EARS2	3.76092e-131	0.160375	0.13	0.023	1.68982e-126
SF3B3	4.41102e-131	0.274203	0.303	0.131	1.98191e-126
TMEM42	4.46013e-131	-0.233782	0.034	0.157	2.00398e-126
DDX39A	4.47153e-131	-0.349667	0.365	0.527	2.0091e-126
CHD6	5.98124e-131	-0.313879	0.24	0.413	2.68743e-126
MED27	7.20783e-131	-0.235852	0.048	0.181	3.23855e-126
ARRDC3	7.85923e-131	0.305394	0.278	0.116	3.53123e-126
NFIA	8.35343e-131	-0.299505	0.139	0.305	3.75328e-126
IMP4	1.00838e-130	0.310185	0.499	0.302	4.53077e-126
MLX	1.06475e-130	0.230964	0.35	0.163	4.78404e-126
LGALS8	1.18713e-130	0.193022	0.194	0.058	5.33389e-126
PHF10	1.27725e-130	0.213759	0.169	0.044	5.7388e-126
TENM2	1.78236e-130	0.193016	0.122	0.02	8.0083e-126
CCDC32	1.82917e-130	0.234668	0.3	0.129	8.21866e-126
NUMA1	4.39898e-130	0.292505	0.303	0.134	1.97651e-125
ZDHHC24	4.54781e-130	0.206128	0.233	0.083	2.04338e-125
CD58	4.54847e-130	-0.307114	0.164	0.326	2.04367e-125
AURKA	5.69646e-130	-0.423503	0.098	0.252	2.55948e-125
CDCA8	5.89152e-130	-0.390443	0.084	0.233	2.64712e-125
CTH	5.97133e-130	0.141709	0.111	0.015	2.68298e-125
APOC1	1.37502e-129	-0.366977	0.212	0.392	6.17811e-125
MYL12A	1.49945e-129	-0.298686	0.654	0.79	6.7372e-125
RPAP1	1.53067e-129	0.168868	0.124	0.021	6.87745e-125
DHPS	1.59271e-129	0.324246	0.547	0.359	7.15622e-125
IZUMO4	2.28436e-129	0.225806	0.144	0.032	1.02638e-124
PLIN3	2.41449e-129	0.324112	0.491	0.296	1.08485e-124
NAT10	2.53636e-129	0.232666	0.205	0.066	1.13961e-124
HOXB2	2.79477e-129	0.256382	0.349	0.165	1.25572e-124
KIRREL1	3.06044e-129	0.188242	0.138	0.028	1.37509e-124
CHRNB1	3.16457e-129	-0.246511	0.054	0.189	1.42187e-124
ALG5	4.03145e-129	-0.329341	0.34	0.494	1.81137e-124
WDR75	4.25175e-129	0.232468	0.254	0.097	1.91035e-124
ATXN2L	4.27352e-129	0.224519	0.216	0.073	1.92014e-124
RCBTB2	5.19125e-129	-0.235162	0.049	0.182	2.33248e-124
ALDH18A1	8.95545e-129	0.212235	0.227	0.079	4.02377e-124
TMEM204	1.08469e-128	-0.244432	0.041	0.168	4.87363e-124
FXN	1.7121e-128	-0.32199	0.228	0.391	7.69265e-124
JPT2	1.82479e-128	-0.304421	0.154	0.313	8.19898e-124
AL691432.2	2.4306e-128	0.196432	0.139	0.029	1.09209e-123
RASA3	3.27432e-128	-0.226745	0.043	0.173	1.47119e-123
HMG20B	3.35879e-128	0.30676	0.581	0.388	1.50914e-123
EFEMP2	3.36857e-128	-0.305606	0.435	0.596	1.51353e-123
SCCPDH	3.44359e-128	0.261545	0.369	0.183	1.54724e-123
PSMD6	3.46764e-128	-0.332843	0.342	0.494	1.55804e-123
PTX3	3.64379e-128	0.737548	0.422	0.262	1.63719e-123
TAGLN2	3.7522e-128	-0.234771	0.835	0.932	1.6859e-123
SET	7.63245e-128	-0.295465	0.799	0.913	3.42934e-123
PET117	8.89039e-128	0.20936	0.23	0.082	3.99454e-123
ATP2B1-AS1	1.0827e-127	-0.293391	0.108	0.262	4.86468e-123
GCA	1.46004e-127	0.158353	0.115	0.017	6.56012e-123
TMEM126B	1.65469e-127	-0.326131	0.283	0.443	7.43471e-123
GORASP2	1.68698e-127	0.315529	0.455	0.268	7.57977e-123
EIF2B5	1.86157e-127	0.257427	0.316	0.143	8.36421e-123
YAF2	2.2036e-127	-0.280522	0.114	0.267	9.90099e-123
TIGD1	3.00741e-127	0.191545	0.118	0.019	1.35126e-122
PAXIP1-AS1	3.3186e-127	0.16515	0.178	0.05	1.49108e-122
ZNF254	3.63442e-127	0.170595	0.117	0.018	1.63298e-122
KANTR	4.90929e-127	0.232296	0.152	0.037	2.20579e-122
THOC6	5.09e-127	-0.320143	0.21	0.372	2.28699e-122
CYB561	6.00045e-127	0.18302	0.16	0.04	2.69606e-122
EIF3I	6.3631e-127	0.272224	0.813	0.772	2.85901e-122
DIAPH3	6.39685e-127	-0.245317	0.042	0.168	2.87417e-122
TSFM	7.20991e-127	-0.302867	0.216	0.376	3.23948e-122
TSGA10	8.81812e-127	0.192906	0.126	0.023	3.96207e-122
CEBPD	9.40617e-127	0.593652	0.696	0.577	4.22629e-122
ADSSL1	1.20979e-126	-0.216083	0.029	0.148	5.43569e-122
CWC22	1.30685e-126	0.243621	0.305	0.135	5.87179e-122
PPM1G	3.36343e-126	-0.303696	0.486	0.642	1.51122e-121
DSN1	4.34819e-126	-0.27826	0.085	0.229	1.95369e-121
VARS2	7.65587e-126	0.210208	0.138	0.029	3.43986e-121
LPAR1	9.24289e-126	-0.232603	0.041	0.166	4.15292e-121
FAM83D	1.05203e-125	-0.267572	0.042	0.169	4.72685e-121
DAP	1.40458e-125	-0.328264	0.506	0.645	6.31091e-121
PODXL2	1.68097e-125	0.238879	0.203	0.067	7.55277e-121
SAMM50	1.98265e-125	-0.319763	0.395	0.547	8.90823e-121
TXNDC11	2.04136e-125	0.211714	0.188	0.057	9.17204e-121
FAM174B	2.17252e-125	0.20682	0.179	0.052	9.76133e-121
TOX4	2.64859e-125	-0.315904	0.279	0.441	1.19004e-120
TMEM132A	3.27568e-125	0.281677	0.232	0.087	1.4718e-120
STARD10	3.48501e-125	0.223851	0.206	0.069	1.56585e-120
DIMT1	3.53346e-125	0.208559	0.241	0.091	1.58762e-120
LINC01579	3.85904e-125	0.164167	0.123	0.022	1.7339e-120
SPOP	4.13817e-125	0.271778	0.444	0.247	1.85932e-120
RXYLT1	4.91961e-125	-0.315105	0.236	0.399	2.21043e-120
IDNK	6.51494e-125	0.154362	0.129	0.025	2.92723e-120
CSK	7.06228e-125	-0.280947	0.124	0.278	3.17315e-120
GTPBP3	9.02035e-125	0.239058	0.257	0.102	4.05293e-120
NRGN	9.0802e-125	-0.244886	0.063	0.198	4.07982e-120
DPH2	1.10228e-124	0.214669	0.234	0.085	4.95267e-120
MAP2K2	1.1041e-124	-0.230639	0.306	0.521	4.96082e-120
TAF7	1.4758e-124	0.369105	0.73	0.619	6.6309e-120
EFNA1	1.52473e-124	0.325693	0.355	0.177	6.85076e-120
PDCD7	1.57412e-124	-0.31976	0.259	0.423	7.07267e-120
RBM4	1.67302e-124	0.256941	0.247	0.096	7.51703e-120
SURF4	1.74983e-124	-0.328997	0.415	0.567	7.86217e-120
TRIM2	2.64763e-124	-0.242148	0.054	0.187	1.18961e-119
FZD3	3.87296e-124	0.161822	0.129	0.025	1.74016e-119
NEDD9	3.93004e-124	0.255686	0.19	0.061	1.76581e-119
C3orf38	4.87125e-124	0.217145	0.255	0.101	2.1887e-119
TRADD	5.44798e-124	0.25552	0.364	0.181	2.44783e-119
GUCY1A1	6.86872e-124	-0.27284	0.056	0.189	3.08618e-119
ACACA	8.8893e-124	0.209315	0.17	0.048	3.99405e-119
PITPNA	9.5542e-124	-0.241351	0.075	0.216	4.2928e-119
AC004148.2	1.05585e-123	-0.309176	0.166	0.321	4.74405e-119
COMMD1	1.18909e-123	-0.297371	0.525	0.656	5.3427e-119
UXS1	1.35297e-123	0.274895	0.343	0.166	6.07903e-119
HDDC3	1.39873e-123	0.299799	0.429	0.242	6.28464e-119
AMPH	1.4143e-123	-0.185647	0.014	0.118	6.35458e-119
UNC45A	1.95946e-123	0.325075	0.372	0.194	8.80404e-119
CLTA	2.12699e-123	-0.222975	0.64	0.803	9.55679e-119
ASAP2	2.62989e-123	-0.174025	0.011	0.112	1.18164e-118
CXCL12	2.94536e-123	-0.239818	0.022	0.133	1.32338e-118
AHI1	3.34678e-123	0.385759	0.43	0.245	1.50374e-118
NCAPH	3.38647e-123	-0.256377	0.05	0.179	1.52158e-118
DAZAP2	3.65752e-123	-0.311879	0.289	0.449	1.64336e-118
NUF2	4.71823e-123	-0.41546	0.124	0.28	2.11995e-118
OST4	5.63735e-123	-0.219225	0.941	0.985	2.53292e-118
AL355338.1	6.51739e-123	-0.293553	0.232	0.4	2.92833e-118
ANXA1	6.65757e-123	-0.224129	0.849	0.948	2.99131e-118
RFC2	7.28363e-123	-0.298157	0.147	0.301	3.27261e-118
JMJD4	7.4661e-123	0.180119	0.198	0.064	3.35459e-118
ACP5	7.96099e-123	-0.313786	0.181	0.382	3.57695e-118
FOXC2	1.07235e-122	-0.223988	0.034	0.153	4.81818e-118
MBNL1-AS1	1.11244e-122	0.198717	0.173	0.05	4.99829e-118
SPRTN	1.12951e-122	0.200433	0.18	0.053	5.07498e-118
NFE2L1	1.39751e-122	0.264418	0.278	0.119	6.27913e-118
THRA	1.76504e-122	0.219467	0.245	0.095	7.93051e-118
AC008915.2	1.98874e-122	0.148594	0.161	0.042	8.93559e-118
SPATS2	2.41938e-122	-0.328431	0.279	0.437	1.08705e-117
ERG28	2.86915e-122	-0.356574	0.282	0.431	1.28914e-117
CARMN	3.08288e-122	-0.227414	0.029	0.144	1.38517e-117
DCAF8	3.27221e-122	0.239636	0.231	0.086	1.47024e-117
ADRM1	3.60302e-122	-0.292825	0.505	0.645	1.61887e-117
ARHGEF40	1.369e-121	-0.232157	0.049	0.177	6.15105e-117
LPCAT1	1.42213e-121	0.284445	0.246	0.098	6.38975e-117
CCHCR1	1.43758e-121	0.253775	0.218	0.079	6.45921e-117
CDK2	1.696e-121	-0.25602	0.076	0.215	7.62028e-117
PDPR	1.71999e-121	0.161752	0.119	0.021	7.72808e-117
B4GALT3	2.44197e-121	0.254802	0.35	0.172	1.0972e-116
PIGU	2.48212e-121	-0.245082	0.08	0.22	1.11524e-116
CYBRD1	3.45033e-121	0.266347	0.312	0.145	1.55027e-116
CXorf38	4.13592e-121	0.236005	0.244	0.095	1.85831e-116
VRK1	4.15023e-121	-0.349509	0.24	0.398	1.86474e-116
ITGB3BP	4.38935e-121	-0.322787	0.27	0.435	1.97218e-116
KLF16	7.2161e-121	0.17071	0.136	0.03	3.24227e-116
SETD7	7.78997e-121	0.214473	0.237	0.089	3.50011e-116
TIMM9	9.16992e-121	-0.318217	0.392	0.54	4.12014e-116
MCRS1	9.55753e-121	-0.307588	0.19	0.344	4.29429e-116
FURIN	1.11785e-120	0.293724	0.258	0.107	5.02263e-116
CETN3	1.12481e-120	0.241562	0.344	0.166	5.05387e-116
DDX21	1.36405e-120	0.31722	0.534	0.345	6.12882e-116
SGTA	1.8486e-120	0.288902	0.443	0.255	8.30595e-116
LATS2	2.25146e-120	0.208845	0.174	0.051	1.0116e-115
SLC41A3	2.31296e-120	0.206721	0.23	0.085	1.03924e-115
ERLIN2	2.65375e-120	0.189711	0.137	0.03	1.19235e-115
EIF4EBP1	2.79457e-120	0.313422	0.742	0.642	1.25563e-115
STOML1	2.99138e-120	-0.223405	0.052	0.18	1.34406e-115
[truncated: 2,986 more rows]
