# Supplementary material for: A novel molecular classification method for osteosarcoma based on tumor cell differentiation trajectories
Source: Bone Res. 2023 Jan 2;11:1. doi: 10.1038/s41413-022-00233-w (PMC9806110; doi:10.1038/s41413-022-00233-w)
Supplement: Supplementary file 18 — Supplementary Table 11 [file 41413_2022_233_MOESM18_ESM.xlsx]

## Sheet: OSA2_VS_OSC2_revised
Supplementary Table 11 | Different genes list of OS-A2 vs OS-C2
Gene Symbol	P.value	Average Log2(Fold Change)	pct.1*	pct.2*	Adjusted p.value
MT1X	1.69939e-121	3.42633	0.928	0.255	1.69939e-121
SERPINA1	3.58829e-256	2.44258	0.782	0.009	3.58829e-256
RGCC	6.69486e-92	2.41438	0.829	0.123	6.69486e-92
MT1G	3.13255e-297	2.34788	0.753	0.008	3.13255e-297
HIST1H1C	1.46252e-23	2.17453	0.865	0.08	1.46252e-23
GADD45B	1.85275e-70	2.16249	0.952	0.549	1.85275e-70
MYC	2.67881e-268	2.14097	0.89	0.158	2.67881e-268
PDCD5	2.26583e-103	2.13907	0.982	0.69	2.26583e-103
GSTA1	1.48477e-130	2.10179	0.68	0.002	1.48477e-130
MYO15A	1.30324e-294	1.85383	0.537	0.001	1.30324e-294
CYR61	1.16318e-250	1.8513	0.872	0.56	1.16318e-250
IFITM5	4.66828e-123	1.81554	0.609	0.099	4.66828e-123
IER2	2.93365e-93	1.80684	0.91	0.506	2.93365e-93
PRPSAP2	9.77534e-203	1.76081	0.793	0.076	9.77534e-203
ALPL	1.1994e-14	1.73764	0.881	0.202	1.1994e-14
JUNB	5.52264e-188	1.73295	0.886	0.598	5.52264e-188
PABPC1	1.62581e-86	1.65017	0.961	0.613	1.62581e-86
STMN1	1.96418e-252	1.649	0.803	0.222	1.96418e-252
HMGB2	8.30061e-58	1.63436	0.66	0.147	8.30061e-58
MT1M	2.18202e-127	1.62852	0.718	0.096	2.18202e-127
HAPLN1	1.22823e-58	1.62278	0.64	0.007	1.22823e-58
IER3	1.52253e-107	1.6124	0.801	0.315	1.52253e-107
RASD1	1.78779e-196	1.5901	0.597	0.08	1.78779e-196
ACAN	6.48155e-271	1.58688	0.65	0.113	6.48155e-271
HIST1H2AC	1.68901e-179	1.514	0.738	0.08	1.68901e-179
CENPV	1.23933e-186	1.50358	0.704	0.038	1.23933e-186
LUC7L3	3.47347e-87	1.49343	0.937	0.574	3.47347e-87
UQCRFS1	3.94152e-142	1.47804	0.912	0.572	3.94152e-142
FSCN1	3.2066e-35	1.45431	0.84	0.374	3.2066e-35
BSG	3.00948e-150	1.43258	0.97	0.881	3.00948e-150
ALKBH5	0.000202833	1.42212	0.743	0.134	0.000202833
MDH2	0.000656222	1.40039	0.93	0.65	0.000656222
MARCKSL1	3.7779e-120	1.39474	0.841	0.279	3.7779e-120
HSPA1A	5.67612e-45	1.3915	0.914	0.821	5.67612e-45
MT1F	2.64017e-183	1.38517	0.619	0.025	2.64017e-183
ID2	9.43692e-259	1.37848	0.782	0.343	9.43692e-259
TKT	2.08904e-93	1.35027	0.848	0.33	2.08904e-93
MELTF	9.61618e-20	1.32496	0.415	0.053	9.61618e-20
TCEA1	8.29099e-192	1.31113	0.726	0.429	8.29099e-192
RSL1D1	1.1821e-151	1.31049	0.896	0.548	1.1821e-151
COPS3	1.04395e-45	1.29482	0.767	0.228	1.04395e-45
CDKN2A	1.2199e-178	1.29175	0.841	0.347	1.2199e-178
ID1	5.12378e-184	1.28748	0.816	0.395	5.12378e-184
NCOR1	1.19121e-09	1.27151	0.872	0.42	1.19121e-09
KLF10	6.72539e-44	1.26295	0.641	0.114	6.72539e-44
DRG2	1.3067e-94	1.25014	0.732	0.168	1.3067e-94
TUBB	9.00565e-211	1.24251	0.972	0.854	9.00565e-211
PRELP	1.69592e-292	1.22443	0.677	0.272	1.69592e-292
NFIC	2.78273e-76	1.22137	0.845	0.47	2.78273e-76
MT2A	1.6834e-236	1.21857	0.943	0.743	1.6834e-236
PI15	1.68204e-257	1.21464	0.482	0.001	1.68204e-257
PIGL	2.87135e-98	1.20772	0.647	0.051	2.87135e-98
UCHL1	1.8729e-141	1.20656	0.654	0.098	1.8729e-141
GABPB1-AS1	7.7308e-276	1.20606	0.676	0.116	7.7308e-276
CBLN4	1.15002e-272	1.19699	0.488	0	1.15002e-272
SEZ6L2	5.21469e-40	1.18794	0.61	0.042	5.21469e-40
HSPD1	4.03137e-72	1.17883	0.867	0.514	4.03137e-72
MT1E	1.19096e-74	1.17342	0.81	0.462	1.19096e-74
B9D1	3.97401e-144	1.16639	0.643	0.136	3.97401e-144
TVP23B	1.54147e-91	1.16548	0.644	0.07	1.54147e-91
VCAN	1.96987e-299	1.16249	0.85	0.582	1.96987e-299
TTC19	1.85852e-94	1.15864	0.694	0.099	1.85852e-94
FABP5	3.25425e-165	1.15466	0.871	0.49	3.25425e-165
ZSWIM7	4.30151e-160	1.15152	0.744	0.281	4.30151e-160
EIF4A2	3.20922e-266	1.1268	0.916	0.579	3.20922e-266
HSPA1B	1.78449e-179	1.12674	0.849	0.533	1.78449e-179
WIPI2	1.6615e-232	1.12343	0.715	0.161	1.6615e-232
EIF3H	4.73492e-249	1.12339	0.882	0.674	4.73492e-249
LY6K	4.88487e-153	1.11532	0.634	0.019	4.88487e-153
DUSP1	8.38277e-183	1.10368	0.88	0.646	8.38277e-183
ATF3	1.1052e-228	1.09969	0.5	0.08	1.1052e-228
HAS2	6.25252e-265	1.09384	0.5	0.045	6.25252e-265
POP4	6.95809e-174	1.09238	0.711	0.241	6.95809e-174
UBE2S	1.73634e-284	1.07199	0.628	0.249	1.73634e-284
JUND	4.23123e-29	1.07034	0.664	0.222	4.23123e-29
GNL1	5.17637e-139	1.0685	0.687	0.171	5.17637e-139
UQCRB	2.71311e-172	1.06451	0.988	0.987	2.71311e-172
DNAJB1	1.24784e-173	1.06156	0.673	0.307	1.24784e-173
NDUFB11	1.21089e-281	1.05869	0.97	0.92	1.21089e-281
EEF1B2	8.98913e-97	1.0538	0.971	0.925	8.98913e-97
MIF	5.97006e-123	1.04316	0.846	0.554	5.97006e-123
PRAME	9.03008e-299	1.04174	0.563	0	9.03008e-299
CHCHD2	3.66789e-214	1.03937	0.991	0.981	3.66789e-214
PEMT	1.74637e-235	1.03632	0.682	0.181	1.74637e-235
CIRBP	3.07687e-205	1.0361	0.942	0.84	3.07687e-205
TOMM20	5.24105e-47	1.033	0.845	0.488	5.24105e-47
C19orf12	3.09345e-137	1.03254	0.621	0.102	3.09345e-137
HIST1H2BD	8.34137e-88	1.03253	0.516	0.034	8.34137e-88
CLNS1A	2.33849e-204	1.02742	0.827	0.434	2.33849e-204
EPN2	5.04949e-52	1.02125	0.61	0.088	5.04949e-52
LENG8	1.36322e-70	1.01733	0.544	0.065	1.36322e-70
RSRP1	8.61847e-298	1.01386	0.772	0.3	8.61847e-298
THUMPD3-AS1	8.25807e-43	1.0131	0.695	0.257	8.25807e-43
AL118516.1	3.09006e-219	0.984629	0.571	0.065	3.09006e-219
CD24	6.03459e-98	0.984012	0.723	0.295	6.03459e-98
LRRC1	8.66597e-225	0.974669	0.515	0.046	8.66597e-225
CARHSP1	8.73501e-60	0.971654	0.733	0.298	8.73501e-60
TSC22D3	2.68896e-192	0.969769	0.712	0.42	2.68896e-192
HIST1H4E	2.47949e-171	0.967414	0.359	0.025	2.47949e-171
SNHG8	2.17776e-180	0.964843	0.791	0.397	2.17776e-180
SLC25A6	1.97166e-95	0.963785	0.979	0.955	1.97166e-95
PITX2	3.69293e-30	0.957321	0.429	0.002	3.69293e-30
MZT2A	9.00246e-126	0.956328	0.84	0.494	9.00246e-126
RHOB	6.99614e-300	0.955039	0.681	0.281	6.99614e-300
HIST1H2BC	6.0905e-279	0.95082	0.475	0.018	6.0905e-279
UQCRH	1.68263e-178	0.95035	0.963	0.927	1.68263e-178
ATPAF2	3.63707e-168	0.950304	0.603	0.106	3.63707e-168
LAPTM4B	1.08565e-45	0.94997	0.728	0.347	1.08565e-45
TUBB2B	1.21957e-199	0.949173	0.428	0.006	1.21957e-199
SRSF7	6.28317e-21	0.942002	0.86	0.525	6.28317e-21
HNRNPA1	1.24864e-113	0.937263	0.976	0.929	1.24864e-113
MPRIP	7.42914e-244	0.936403	0.616	0.093	7.42914e-244
ERV3-1	1.0995e-217	0.935532	0.539	0.089	1.0995e-217
RAC3	1.8359e-47	0.933281	0.596	0.075	1.8359e-47
CDKN1C	5.8812e-123	0.92871	0.496	0.043	5.8812e-123
SELENOK	9.00859e-277	0.926128	0.882	0.722	9.00859e-277
NPM1	4.12479e-58	0.924532	0.943	0.951	4.12479e-58
AL031777.3	1.26852e-157	0.921681	0.416	0.057	1.26852e-157
DCP1A	1.3434e-30	0.915619	0.56	0.074	1.3434e-30
PVT1	3.00213e-172	0.907	0.365	0.018	3.00213e-172
RBBP6	1.4564e-23	0.905105	0.692	0.195	1.4564e-23
NR4A2	4.81137e-55	0.904388	0.434	0.044	4.81137e-55
AL359504.2	4.75516e-237	0.903387	0.451	0.023	4.75516e-237
TAF1D	2.40962e-66	0.902933	0.782	0.379	2.40962e-66
ARL4D	2.02375e-227	0.900403	0.498	0.089	2.02375e-227
MED9	1.17788e-29	0.899915	0.515	0.021	1.17788e-29
PRR3	6.59798e-241	0.89921	0.534	0.047	6.59798e-241
AC091729.3	2.08162e-39	0.896712	0.476	0.023	2.08162e-39
SNHG25	1.87329e-169	0.896253	0.612	0.132	1.87329e-169
CPNE3	6.12464e-156	0.890861	0.672	0.224	6.12464e-156
CCT6A	1.05047e-279	0.886252	0.83	0.507	1.05047e-279
IER5L	6.01586e-174	0.884069	0.452	0.061	6.01586e-174
CSAG1	6.64684e-276	0.883791	0.47	0	6.64684e-276
JUN	2.72062e-98	0.876465	0.948	0.857	2.72062e-98
TMEM259	1.05134e-105	0.875111	0.719	0.258	1.05134e-105
HSPE1	1.78663e-17	0.872694	0.929	0.814	1.78663e-17
LSM7	5.62558e-189	0.872456	0.939	0.814	5.62558e-189
LDHB	1.21772e-221	0.872203	0.958	0.901	1.21772e-221
LINC00662	1.43142e-263	0.871446	0.539	0.056	1.43142e-263
DDX24	1.72892e-127	0.869183	0.892	0.631	1.72892e-127
ZFAND5	1.40292e-113	0.862088	0.723	0.287	1.40292e-113
TUFM	6.71705e-230	0.859614	0.87	0.583	6.71705e-230
ACTR3B	1.14033e-39	0.857964	0.494	0.023	1.14033e-39
JPT1	1.28227e-49	0.855779	0.774	0.473	1.28227e-49
ALDH3A2	1.67046e-175	0.853232	0.537	0.067	1.67046e-175
EEF1A1	1.3512e-97	0.851078	1	1	1.3512e-97
ASS1	6.71342e-178	0.849438	0.43	0.008	6.71342e-178
CCNL1	1.5226e-245	0.848937	0.692	0.278	1.5226e-245
LSM2	3.29829e-12	0.84674	0.817	0.553	3.29829e-12
FUS	9.92506e-150	0.846634	0.853	0.515	9.92506e-150
AC074351.1	3.55615e-256	0.845858	0.45	0	3.55615e-256
YPEL3	3.21508e-181	0.84568	0.681	0.301	3.21508e-181
FOS	3.09868e-133	0.841655	0.866	0.724	3.09868e-133
LITAF	4.57511e-105	0.840884	0.665	0.287	4.57511e-105
NOP56	2.44991e-86	0.835633	0.737	0.381	2.44991e-86
IMPDH2	1.80024e-127	0.832459	0.742	0.441	1.80024e-127
COX7C	2.3061e-64	0.832264	0.989	0.987	2.3061e-64
NSMCE3	1.26993e-203	0.831365	0.492	0.116	1.26993e-203
ZSCAN16-AS1	1.95104e-83	0.830333	0.66	0.202	1.95104e-83
KLF6	4.98463e-214	0.827954	0.758	0.488	4.98463e-214
SUMF2	2.07315e-91	0.824477	0.71	0.349	2.07315e-91
HIST1H2BN	2.17937e-231	0.820698	0.432	0.035	2.17937e-231
IGFBP2	2.27954e-167	0.819879	0.254	0.009	2.27954e-167
PPP1R10	6.03836e-297	0.817876	0.59	0.116	6.03836e-297
MTDH	4.52164e-25	0.816884	0.932	0.832	4.52164e-25
TRIM16L	3.29897e-196	0.814247	0.453	0.023	3.29897e-196
MAGEA3	2.89245e-29	0.811826	0.425	0	2.89245e-29
POR	1.59887e-282	0.807181	0.626	0.199	1.59887e-282
C8orf59	4.00234e-226	0.803578	0.891	0.771	4.00234e-226
TOM1L2	6.79487e-135	0.800449	0.433	0.035	6.79487e-135
FLII	1.06372e-286	0.795989	0.547	0.099	1.06372e-286
PTH1R	1.61961e-63	0.793725	0.652	0.294	1.61961e-63
AC007952.4	2.43e-14	0.793333	0.454	0.061	2.43e-14
DOHH	1.06914e-21	0.792239	0.551	0.106	1.06914e-21
FLRT3	3.72624e-35	0.786859	0.339	0.018	3.72624e-35
EIF3E	1.29118e-212	0.786514	0.886	0.821	1.29118e-212
URI1	1.13513e-147	0.78601	0.675	0.245	1.13513e-147
MNS1	2.07276e-74	0.784573	0.466	0.081	2.07276e-74
HIST2H2BE	6.27009e-270	0.784516	0.364	0.039	6.27009e-270
TLE4	6.78061e-210	0.782491	0.567	0.207	6.78061e-210
ZFAS1	1.24092e-56	0.77843	0.89	0.758	1.24092e-56
HNRNPU	4.37714e-162	0.77742	0.793	0.48	4.37714e-162
SRSF1	4.99066e-174	0.772738	0.636	0.202	4.99066e-174
TIMM13	3.5305e-296	0.772686	0.887	0.716	3.5305e-296
NPW	1.271e-211	0.772212	0.314	0.013	1.271e-211
NIPSNAP2	3.73709e-276	0.770413	0.593	0.192	3.73709e-276
SUN1	2.48277e-260	0.768769	0.543	0.107	2.48277e-260
USP11	1.02116e-166	0.763041	0.568	0.172	1.02116e-166
CD320	1.02874e-59	0.762787	0.626	0.277	1.02874e-59
C7orf50	2.81783e-235	0.762122	0.672	0.353	2.81783e-235
RSF1	1.30955e-94	0.761185	0.751	0.375	1.30955e-94
GID4	1.378e-258	0.760376	0.479	0.028	1.378e-258
OGT	7.22105e-30	0.758122	0.4	0.051	7.22105e-30
ODC1	4.03837e-55	0.75639	0.474	0.056	4.03837e-55
NEU1	2.40897e-125	0.754869	0.645	0.257	2.40897e-125
EPB41L4A-AS1	9.15876e-67	0.754645	0.618	0.204	9.15876e-67
HSP90AA1	2.28414e-167	0.752878	0.982	0.994	2.28414e-167
FUNDC1	9.50707e-45	0.752026	0.598	0.202	9.50707e-45
FOXK1	9.92367e-119	0.751762	0.414	0.02	9.92367e-119
DDX18	4.20859e-140	0.749628	0.84	0.525	4.20859e-140
HILPDA	5.22525e-174	0.748173	0.562	0.224	5.22525e-174
NDUFC2	6.2144e-160	0.747392	0.952	0.899	6.2144e-160
HNRNPDL	2.07773e-138	0.745211	0.88	0.63	2.07773e-138
ADAMTS1	1.59427e-159	0.741723	0.425	0.053	1.59427e-159
INTS1	5.00979e-44	0.736431	0.428	0.051	5.00979e-44
NCLN	1.7284e-35	0.73602	0.654	0.283	1.7284e-35
KAT2A	6.05877e-257	0.734353	0.392	0.044	6.05877e-257
SNRPE	1.19103e-184	0.732968	0.919	0.813	1.19103e-184
CCT3	4.31975e-135	0.732352	0.758	0.482	4.31975e-135
EIF3F	8.43184e-250	0.730536	0.838	0.659	8.43184e-250
TAF7	1.34982e-137	0.726021	0.73	0.408	1.34982e-137
BTF3	3.04877e-190	0.724057	0.972	0.979	3.04877e-190
IDH2	2.91347e-297	0.719214	0.677	0.347	2.91347e-297
ILF3-AS1	3.46672e-33	0.718242	0.525	0.13	3.46672e-33
ABCF1	3.15768e-264	0.716424	0.709	0.339	3.15768e-264
POLR1D	1.9e-114	0.71275	0.752	0.463	1.9e-114
VARS	5.44792e-241	0.709931	0.475	0.079	5.44792e-241
MAGED1	2.2084e-05	0.706108	0.753	0.488	2.2084e-05
NASP	3.71514e-130	0.705245	0.645	0.257	3.71514e-130
PRKD3	3.81758e-235	0.701434	0.412	0.051	3.81758e-235
RAI1	4.2697e-294	0.699367	0.405	0.012	4.2697e-294
CGGBP1	3.60455e-92	0.697647	0.604	0.236	3.60455e-92
COL11A2	3.70605e-191	0.69764	0.252	0.004	3.70605e-191
TRIR	1.14411e-185	0.697333	0.906	0.796	1.14411e-185
PSMG3	5.85948e-86	0.696702	0.693	0.335	5.85948e-86
GAL	4.99677e-279	0.696231	0.348	0.018	4.99677e-279
ZFAND2A	2.77067e-235	0.694708	0.519	0.183	2.77067e-235
MIR4458HG	1.73408e-250	0.693278	0.588	0.229	1.73408e-250
SF1	2.53937e-08	0.693045	0.652	0.251	2.53937e-08
ENAH	1.94502e-221	0.691045	0.768	0.469	1.94502e-221
LAS1L	9.033e-208	0.690648	0.473	0.072	9.033e-208
POM121C	8.98833e-273	0.690334	0.432	0.047	8.98833e-273
UQCRC2	3.75335e-168	0.688367	0.751	0.464	3.75335e-168
RFT1	2.37355e-113	0.684645	0.464	0.089	2.37355e-113
ENY2	2.39789e-83	0.68429	0.909	0.817	2.39789e-83
BTG2	1.63367e-294	0.684146	0.369	0.064	1.63367e-294
CCNL2	1.64819e-284	0.681757	0.512	0.15	1.64819e-284
KIZ	1.666e-75	0.681719	0.439	0.042	1.666e-75
HNRNPA3	3.98664e-142	0.681294	0.802	0.556	3.98664e-142
UBB	5.23236e-269	0.678587	0.996	0.997	5.23236e-269
SERPINH1	2.19009e-284	0.678563	0.98	0.977	2.19009e-284
PAICS	3.02029e-45	0.677671	0.572	0.197	3.02029e-45
SRSF2	7.2533e-212	0.675371	0.843	0.59	7.2533e-212
MAT2A	1.09537e-67	0.67485	0.497	0.12	1.09537e-67
CDC34	5.87962e-165	0.674395	0.508	0.097	5.87962e-165
CD55	7.34154e-90	0.67393	0.417	0.058	7.34154e-90
FKBP4	2.08544e-245	0.673367	0.525	0.137	2.08544e-245
CADM2	1.40028e-100	0.673163	0.291	0	1.40028e-100
MUC20-OT1	1.47283e-127	0.670866	0.438	0.074	1.47283e-127
UBA1	2.57369e-263	0.670828	0.575	0.22	2.57369e-263
NUDCD2	2.32404e-186	0.664916	0.668	0.299	2.32404e-186
CPE	3.93731e-109	0.662185	0.879	0.55	3.93731e-109
NDUFS7	7.44223e-05	0.661633	0.841	0.647	7.44223e-05
ZRANB2	3.71719e-20	0.656886	0.779	0.478	3.71719e-20
MAP3K13	1.0774e-53	0.655227	0.672	0.305	1.0774e-53
GAMT	3.05265e-193	0.654474	0.543	0.197	3.05265e-193
LMO4	9.8691e-242	0.654098	0.626	0.307	9.8691e-242
SHMT1	4.15933e-201	0.653129	0.376	0.014	4.15933e-201
NCBP2-AS2	1.12472e-300	0.652755	0.579	0.175	1.12472e-300
SLC26A7	7.82156e-129	0.651258	0.242	0	7.82156e-129
NACA	9.08664e-193	0.64958	0.989	0.998	9.08664e-193
NIFK	2.11403e-245	0.648766	0.669	0.344	2.11403e-245
TRAPPC1	1.53539e-264	0.647566	0.791	0.664	1.53539e-264
FLCN	1.05195e-94	0.646987	0.401	0.037	1.05195e-94
APRT	2.35285e-65	0.644689	0.873	0.777	2.35285e-65
PHB	1.84907e-123	0.64408	0.808	0.602	1.84907e-123
EEF2	9.75871e-95	0.643456	0.965	0.92	9.75871e-95
IRF2BP2	1.03396e-96	0.640795	0.596	0.246	1.03396e-96
FGFR3	4.3298e-287	0.640128	0.36	0.051	4.3298e-287
TATDN1	1.7148e-109	0.639871	0.582	0.233	1.7148e-109
TCP1	1.83167e-256	0.637588	0.669	0.355	1.83167e-256
SRSF10	1.37269e-186	0.636802	0.768	0.443	1.37269e-186
TM2D3	1.13536e-200	0.633495	0.603	0.256	1.13536e-200
IFI27L1	8.45533e-158	0.632668	0.535	0.184	8.45533e-158
PANX3	4.23162e-159	0.631326	0.318	0.001	4.23162e-159
CFD	6.80351e-142	0.6261	0.38	0.033	6.80351e-142
FOSL2	9.38373e-85	0.625671	0.448	0.105	9.38373e-85
ATP5ME	1.5381e-20	0.62449	0.945	0.903	1.5381e-20
RIDA	8.74555e-251	0.62203	0.538	0.172	8.74555e-251
PSMG4	5.06857e-229	0.62074	0.549	0.163	5.06857e-229
H3F3B	4.08229e-282	0.620436	0.984	0.987	4.08229e-282
COA4	1.48421e-196	0.62013	0.731	0.452	1.48421e-196
ZNF706	8.51744e-268	0.618526	0.775	0.472	8.51744e-268
WDR18	2.45256e-125	0.61721	0.614	0.287	2.45256e-125
CYHR1	1.15422e-60	0.615826	0.53	0.166	1.15422e-60
CSDE1	7.01733e-179	0.614148	0.732	0.412	7.01733e-179
EBNA1BP2	9.00207e-154	0.609939	0.637	0.324	9.00207e-154
HSP90AB1	3.96949e-212	0.608107	0.98	0.978	3.96949e-212
MIDN	1.04388e-205	0.607782	0.455	0.124	1.04388e-205
SNHG21	6.48221e-110	0.607652	0.372	0.041	6.48221e-110
SERBP1	1.11578e-55	0.607532	0.884	0.786	1.11578e-55
SRSF3	1.16863e-261	0.606317	0.873	0.729	1.16863e-261
ZNRD1	1.5788e-177	0.606148	0.569	0.182	1.5788e-177
GNPAT	1.4396e-73	0.604613	0.48	0.132	1.4396e-73
INSC	1.557e-143	0.602081	0.512	0.175	1.557e-143
CSNK2B	7.80545e-48	0.600855	0.829	0.734	7.80545e-48
TMEM47	3.40576e-168	0.600848	0.381	0.048	3.40576e-168
PTBP1	1.03822e-199	0.600465	0.595	0.219	1.03822e-199
ZNF302	6.16161e-204	0.599763	0.399	0.058	6.16161e-204
C20orf27	6.96316e-183	0.598227	0.579	0.232	6.96316e-183
NELFE	1.48482e-211	0.595639	0.687	0.386	1.48482e-211
QTRT1	2.6054e-250	0.595424	0.537	0.18	2.6054e-250
PRRC2A	2.22212e-43	0.595225	0.434	0.095	2.22212e-43
CCT8	1.32902e-189	0.595143	0.752	0.526	1.32902e-189
POLR2E	1.44077e-279	0.593955	0.769	0.541	1.44077e-279
COX19	3.28682e-53	0.591634	0.505	0.146	3.28682e-53
DNAJC19	9.13401e-128	0.591438	0.71	0.385	9.13401e-128
DGUOK	3.89254e-262	0.590263	0.814	0.594	3.89254e-262
A1BG	2.93897e-289	0.589437	0.501	0.101	2.93897e-289
HMGN5	6.11106e-232	0.588118	0.464	0.131	6.11106e-232
PER1	7.08072e-06	0.584505	0.34	0.033	7.08072e-06
IRS1	2.26837e-239	0.584492	0.385	0.073	2.26837e-239
ATP5F1D	6.26416e-128	0.581855	0.918	0.874	6.26416e-128
PLEKHJ1	1.50533e-189	0.581434	0.583	0.242	1.50533e-189
SNRPA1	4.90573e-83	0.581075	0.6	0.256	4.90573e-83
SP7	1.29514e-49	0.579948	0.498	0.159	1.29514e-49
CDKN2C	3.24336e-120	0.576904	0.39	0.08	3.24336e-120
MAPK7	3.9211e-237	0.573048	0.356	0.024	3.9211e-237
C19orf24	3.63052e-144	0.572262	0.754	0.502	3.63052e-144
NDUFV3	1.92215e-144	0.571566	0.653	0.314	1.92215e-144
FARSA	1.12088e-166	0.571221	0.498	0.145	1.12088e-166
PPAN	1.67557e-228	0.569892	0.459	0.089	1.67557e-228
ELAC2	4.03392e-294	0.568201	0.414	0.066	4.03392e-294
RAD23A	8.98139e-226	0.567409	0.751	0.473	8.98139e-226
CDK6	1.49318e-253	0.566172	0.33	0.033	1.49318e-253
FGFBP2	3.73336e-20	0.56108	0.241	0.002	3.73336e-20
AC090204.1	7.28021e-160	0.560962	0.349	0.013	7.28021e-160
CLK1	2.24874e-11	0.56064	0.465	0.117	2.24874e-11
USP9X	1.53831e-92	0.560237	0.416	0.093	1.53831e-92
TNNC1	3.00706e-274	0.558171	0.335	0.005	3.00706e-274
DDX3Y	4.44254e-36	0.556446	0.314	0.003	4.44254e-36
SLC25A36	4.24669e-79	0.555982	0.494	0.15	4.24669e-79
WWP2	5.37056e-164	0.552908	0.35	0.051	5.37056e-164
MYH10	5.45749e-24	0.55024	0.365	0.053	5.45749e-24
BOP1	1.8311e-203	0.548605	0.435	0.111	1.8311e-203
PDCD2	2.02491e-48	0.548544	0.596	0.256	2.02491e-48
NFKBIL1	2.59566e-252	0.544867	0.433	0.087	2.59566e-252
FAM13A	3.46268e-79	0.543152	0.412	0.086	3.46268e-79
PSORS1C1	1.68469e-296	0.543133	0.308	0.023	1.68469e-296
ATAT1	8.2022e-140	0.542438	0.353	0.054	8.2022e-140
TOP3A	0.00820761	0.541018	0.314	0.017	0.00820761
HS6ST1	1.03352e-93	0.537353	0.273	0.014	1.03352e-93
MKNK2	3.40043e-21	0.534695	0.334	0.036	3.40043e-21
PLK2	6.47624e-272	0.532162	0.28	0.015	6.47624e-272
POP1	9.75776e-195	0.52919	0.354	0.036	9.75776e-195
AKAP10	1.28348e-150	0.528218	0.301	0.024	1.28348e-150
LRPPRC	1.19537e-277	0.528217	0.369	0.058	1.19537e-277
GPSM2	5.72769e-140	0.527874	0.32	0.029	5.72769e-140
HS3ST3A1	1.93753e-300	0.526937	0.297	0.004	1.93753e-300
PRPF38A	6.7635e-226	0.523699	0.503	0.159	6.7635e-226
HOXB2	1.9834e-197	0.523626	0.349	0.007	1.9834e-197
SELENBP1	9.96995e-224	0.523317	0.399	0.076	9.96995e-224
TNFRSF4	3.24679e-265	0.523246	0.243	0.004	3.24679e-265
LRRC75A	9.89941e-55	0.521506	0.301	0.029	9.89941e-55
AP002360.1	8.02043e-145	0.520592	0.364	0.026	8.02043e-145
MTRF1L	2.38718e-138	0.518097	0.415	0.1	2.38718e-138
LINC00623	6.57899e-168	0.512409	0.361	0.039	6.57899e-168
EYA1	9.08972e-284	0.511967	0.283	0.02	9.08972e-284
PEG10	0.00113785	0.502533	0.263	0.009	0.00113785
YDJC	2.15659e-88	0.502113	0.372	0.05	2.15659e-88
BTBD2	7.74603e-189	0.500001	0.332	0.033	7.74603e-189
TMEM59L	3.88244e-290	0.4975	0.27	0.011	3.88244e-290
ELN	2.75537e-168	0.496699	0.251	0.007	2.75537e-168
ZNF507	2.70544e-136	0.492283	0.292	0.018	2.70544e-136
GGA2	3.36671e-32	0.490617	0.338	0.042	3.36671e-32
SOD1	8.24735e-211	0.484333	0.912	0.903	8.24735e-211
MAGEA12	9.61912e-252	0.480335	0.291	0	9.61912e-252
UQCR11	2.09378e-95	0.474914	0.963	0.976	2.09378e-95
BYSL	4.65553e-287	0.471439	0.367	0.061	4.65553e-287
DRC3	4.25669e-245	0.470893	0.254	0.009	4.25669e-245
MINCR	2.79397e-273	0.470843	0.354	0.058	2.79397e-273
EEF1D	5.29053e-235	0.469789	0.972	0.984	5.29053e-235
COX6C	7.65099e-08	0.469249	0.956	0.963	7.65099e-08
H3F3A	8.72531e-99	0.461033	0.978	0.989	8.72531e-99
PCOLCE2	1.43164e-221	0.458695	0.269	0.007	1.43164e-221
TPT1	1.73214e-161	0.449494	0.996	0.999	1.73214e-161
YBX1	4.13871e-94	0.44894	0.963	0.987	4.13871e-94
TRIM36	8.8112e-240	0.442326	0.26	0.001	8.8112e-240
PSMB1	1.01235e-145	0.439229	0.923	0.918	1.01235e-145
TMCC1-AS1	5.0865e-48	0.429513	0.288	0.011	5.0865e-48
FAU	2.02193e-102	0.426294	0.994	0.999	2.02193e-102
HOXB7	2.98097e-21	0.373608	0.269	0.004	2.98097e-21
SERF2	6.76371e-129	-0.347507	0.997	1	6.76371e-129
SEM1	4.37842e-51	-0.39329	0.874	0.976	4.37842e-51
HMGB1	9.48597e-197	-0.397379	0.91	0.991	9.48597e-197
CFL1	4.27743e-95	-0.410227	0.93	0.994	4.27743e-95
LAPTM4A	1.7848e-91	-0.450542	0.936	0.996	1.7848e-91
TMBIM6	1.04845e-24	-0.45327	0.64	0.897	1.04845e-24
DBI	2.94346e-95	-0.458685	0.83	0.955	2.94346e-95
OSTC	2.12763e-21	-0.46543	0.862	0.971	2.12763e-21
HLA-F	1.01498e-44	-0.476445	0.034	0.279	1.01498e-44
ATOX1	1.17284e-227	-0.484204	0.708	0.895	1.17284e-227
SRPX2	3.47782e-109	-0.492433	0.041	0.304	3.47782e-109
RHOD	1.15711e-220	-0.498254	0.039	0.305	1.15711e-220
TRIM22	1.70765e-142	-0.502839	0.019	0.275	1.70765e-142
LTBP2	3.68963e-242	-0.505068	0.002	0.268	3.68963e-242
TSPAN15	4.74786e-75	-0.506162	0.03	0.279	4.74786e-75
TMEM50A	4.16145e-158	-0.506395	0.732	0.915	4.16145e-158
GSTO1	1.80418e-136	-0.516397	0.567	0.793	1.80418e-136
ATP5MD	1.50363e-213	-0.523918	0.811	0.962	1.50363e-213
KCNN4	1.59448e-97	-0.524815	0.021	0.287	1.59448e-97
TXNDC17	1.46582e-32	-0.527311	0.528	0.757	1.46582e-32
GLT8D2	4.17926e-216	-0.529107	0.071	0.351	4.17926e-216
KCNJ15	4.71641e-15	-0.534651	0.017	0.296	4.71641e-15
ECM1	1.42456e-27	-0.535946	0.013	0.285	1.42456e-27
PSMA2	9.49149e-238	-0.539837	0.637	0.857	9.49149e-238
C1orf122	7.30986e-110	-0.546106	0.42	0.688	7.30986e-110
CARD16	5.40237e-251	-0.547252	0.049	0.34	5.40237e-251
PSMA3	6.31543e-218	-0.549796	0.446	0.697	6.31543e-218
CAPZB	2.03673e-67	-0.555586	0.704	0.905	2.03673e-67
CRIP1	2.95237e-148	-0.556302	0.049	0.317	2.95237e-148
PSMA4	1.02279e-234	-0.557534	0.649	0.887	1.02279e-234
DYNLL1	1.52337e-93	-0.557853	0.884	0.994	1.52337e-93
IFI44	4.98428e-286	-0.558725	0.117	0.412	4.98428e-286
RWDD1	4.78838e-103	-0.56006	0.541	0.783	4.78838e-103
MEGF10	1.78393e-207	-0.5635	0.002	0.303	1.78393e-207
FIS1	1.61509e-97	-0.56673	0.451	0.797	1.61509e-97
ITGA11	8.74656e-68	-0.567407	0.018	0.334	8.74656e-68
RABAC1	4.15214e-98	-0.568857	0.805	0.952	4.15214e-98
COX7A2	1.46158e-61	-0.569633	0.858	0.988	1.46158e-61
CSTA	2.86282e-121	-0.571548	0.037	0.303	2.86282e-121
MGST3	4.3349e-160	-0.573811	0.782	0.951	4.3349e-160
CDC42EP5	1.63416e-29	-0.575933	0.019	0.337	1.63416e-29
BRI3	1.70896e-57	-0.57653	0.348	0.71	1.70896e-57
TMED2	5.55288e-293	-0.581525	0.611	0.844	5.55288e-293
STMP1	4.178e-96	-0.58383	0.491	0.737	4.178e-96
ITGB1	2.40071e-262	-0.583875	0.603	0.833	2.40071e-262
IFITM2	1.67994e-151	-0.587917	0.793	0.96	1.67994e-151
ARPC3	4.88141e-84	-0.589966	0.74	0.95	4.88141e-84
FXYD5	5.70066e-38	-0.590788	0.349	0.633	5.70066e-38
HTRA3	6.91683e-295	-0.594634	0.027	0.296	6.91683e-295
EPDR1	0.0126209	-0.597369	0.184	0.479	0.0126209
NT5E	9.67725e-135	-0.597901	0.025	0.344	9.67725e-135
TSPO	8.11414e-218	-0.598232	0.776	0.958	8.11414e-218
HLA-E	4.42374e-125	-0.598321	0.528	0.766	4.42374e-125
TLN1	7.40641e-87	-0.600218	0.334	0.632	7.40641e-87
SPARC	1.39074e-16	-0.601209	0.984	1	1.39074e-16
CTSZ	1.46494e-181	-0.601551	0.391	0.709	1.46494e-181
TAX1BP3	0.000270079	-0.602847	0.271	0.585	0.000270079
PHPT1	2.17272e-104	-0.60359	0.735	0.929	2.17272e-104
SELENOW	5.72333e-112	-0.603754	0.506	0.806	5.72333e-112
NDUFB8	1.89198e-90	-0.608286	0.592	0.849	1.89198e-90
SFTA1P	1.55168e-225	-0.61091	0.048	0.312	1.55168e-225
FHL2	5.34037e-110	-0.613292	0.018	0.325	5.34037e-110
HLA-DPA1	6.13427e-67	-0.617031	0.147	0.446	6.13427e-67
PSAP	1.6117e-14	-0.618932	0.731	0.93	1.6117e-14
UNC5B	5.14583e-289	-0.620488	0.196	0.529	5.14583e-289
COPS9	4.42373e-245	-0.620839	0.658	0.885	4.42373e-245
RAP1B	1.17159e-16	-0.62935	0.39	0.688	1.17159e-16
CD164	2.15873e-213	-0.634687	0.367	0.68	2.15873e-213
MPG	2.78498e-92	-0.635079	0.296	0.653	2.78498e-92
PLS3	9.50404e-283	-0.635615	0.338	0.65	9.50404e-283
PMEPA1	2.43096e-196	-0.637635	0.186	0.503	2.43096e-196
RBX1	8.5736e-191	-0.642358	0.677	0.922	8.5736e-191
GLIPR1	1.61993e-06	-0.643425	0.069	0.384	1.61993e-06
PLAT	4.49588e-284	-0.645884	0.022	0.327	4.49588e-284
CTSA	5.77007e-32	-0.647016	0.239	0.582	5.77007e-32
S100A13	4.47453e-240	-0.652646	0.767	0.922	4.47453e-240
NUPR1	2.26156e-34	-0.655891	0.498	0.854	2.26156e-34
NDUFB2	1.35982e-270	-0.656807	0.749	0.961	1.35982e-270
CPQ	4.36561e-70	-0.659092	0.296	0.626	4.36561e-70
PSMB8	1.76336e-284	-0.65955	0.318	0.657	1.76336e-284
BMP8B	1.1884e-243	-0.668256	0.052	0.376	1.1884e-243
GPNMB	1.01782e-81	-0.668414	0.089	0.408	1.01782e-81
ENPP2	3.80813e-22	-0.675793	0.184	0.54	3.80813e-22
MORF4L1	6.11185e-213	-0.679152	0.739	0.961	6.11185e-213
PODNL1	2.1222e-267	-0.679415	0.02	0.386	2.1222e-267
OAS1	8.86963e-141	-0.680732	0.025	0.328	8.86963e-141
GNG11	4.56066e-88	-0.685635	0.078	0.435	4.56066e-88
MFAP2	0.0110747	-0.68638	0.193	0.555	0.0110747
XAF1	5.42111e-82	-0.693624	0.019	0.374	5.42111e-82
INAFM1	1.57884e-289	-0.696189	0.176	0.572	1.57884e-289
COL8A1	1.24344e-101	-0.697466	0.104	0.449	1.24344e-101
BAX	5.67948e-273	-0.699173	0.344	0.649	5.67948e-273
CTGF	6.75557e-198	-0.699556	0.268	0.634	6.75557e-198
SNX3	1.30617e-58	-0.708963	0.641	0.907	1.30617e-58
INHBA	1.14797e-88	-0.712687	0.059	0.352	1.14797e-88
EPSTI1	2.26347e-296	-0.717748	0.06	0.399	2.26347e-296
ARPC2	1.3654e-288	-0.719192	0.773	0.971	1.3654e-288
EFEMP2	7.80467e-208	-0.720563	0.435	0.763	7.80467e-208
AP2S1	7.96381e-114	-0.723005	0.615	0.898	7.96381e-114
COPZ2	2.26443e-208	-0.725533	0.672	0.874	2.26443e-208
PDLIM2	1.58772e-241	-0.728816	0.452	0.764	1.58772e-241
GAS6	4.01735e-82	-0.729354	0.021	0.321	4.01735e-82
CYTOR	2.92698e-74	-0.737273	0.394	0.664	2.92698e-74
44446	5.89894e-83	-0.741469	0.596	0.89	5.89894e-83
EID1	1.7772e-201	-0.741869	0.782	0.972	1.7772e-201
DSTN	9.06478e-156	-0.743228	0.842	0.988	9.06478e-156
MRC2	2.77996e-225	-0.744369	0.24	0.646	2.77996e-225
ACTG1	2.43671e-151	-0.753564	0.924	0.998	2.43671e-151
CD200	9.85501e-276	-0.75426	0.016	0.397	9.85501e-276
FAP	1.4581e-73	-0.760103	0.017	0.422	1.4581e-73
CYP1B1	2.90049e-231	-0.770408	0.059	0.355	2.90049e-231
CAVIN3	1.78175e-195	-0.773208	0.596	0.869	1.78175e-195
COL4A1	3.45072e-116	-0.779035	0.048	0.388	3.45072e-116
COL4A2	2.65798e-120	-0.793316	0.079	0.437	2.65798e-120
IFI35	1.44168e-227	-0.80081	0.127	0.493	1.44168e-227
UBE2L6	6.01088e-85	-0.80636	0.215	0.569	6.01088e-85
DNAJC15	1.57785e-242	-0.812318	0.426	0.804	1.57785e-242
LTBP1	1.2023e-30	-0.812493	0.109	0.509	1.2023e-30
WIF1	4.86901e-63	-0.812699	0.009	0.228	4.86901e-63
SULF1	5.01372e-36	-0.81402	0.121	0.527	5.01372e-36
SRPX	5.49494e-22	-0.817605	0.546	0.852	5.49494e-22
FGF7	1.83056e-149	-0.82302	0.2	0.596	1.83056e-149
ACTN1	7.10844e-268	-0.823362	0.284	0.675	7.10844e-268
ATP6V0E1	3.64584e-291	-0.836727	0.66	0.953	3.64584e-291
A2M	2.80605e-172	-0.836738	0.178	0.627	2.80605e-172
RCN3	4.04467e-11	-0.846483	0.599	0.92	4.04467e-11
CYBA	1.12418e-153	-0.848673	0.696	0.963	1.12418e-153
S100A11	5.21438e-151	-0.851627	0.931	0.999	5.21438e-151
ATP2B1	3.84411e-247	-0.852497	0.271	0.65	3.84411e-247
CCND1	1.9239e-217	-0.862128	0.174	0.583	1.9239e-217
PDLIM7	9.97969e-20	-0.863807	0.139	0.568	9.97969e-20
PSME1	3.20653e-83	-0.863949	0.455	0.838	3.20653e-83
SELENOM	2.85385e-242	-0.864379	0.717	0.965	2.85385e-242
COL18A1	7.51499e-165	-0.880633	0.113	0.542	7.51499e-165
SMOC1	3.41611e-26	-0.882607	0.005	0.423	3.41611e-26
CD59	1.1554e-57	-0.894849	0.543	0.885	1.1554e-57
CERCAM	1.44977e-188	-0.900415	0.378	0.777	1.44977e-188
FBN1	1.83212e-49	-0.901197	0.144	0.591	1.83212e-49
MAP1B	5.11693e-119	-0.904056	0.4	0.804	5.11693e-119
RARRES3	1.13218e-168	-0.905788	0.034	0.469	1.13218e-168
RHOC	4.058e-180	-0.925303	0.666	0.952	4.058e-180
PLAUR	3.03586e-275	-0.926691	0.078	0.53	3.03586e-275
RAB31	3.45245e-218	-0.929964	0.157	0.602	3.45245e-218
FKBP11	4.72713e-300	-0.930264	0.18	0.745	4.72713e-300
GABARAP	6.74063e-145	-0.930338	0.351	0.795	6.74063e-145
MYL12B	1.0779e-163	-0.932279	0.676	0.971	1.0779e-163
COL3A1	3.42909e-87	-0.940157	0.82	0.965	3.42909e-87
KDELR3	2.33551e-200	-0.943258	0.39	0.794	2.33551e-200
NDUFA4	4.71335e-137	-0.949014	0.856	0.997	4.71335e-137
C1QTNF1	7.75545e-160	-0.952419	0.156	0.613	7.75545e-160
FTH1	1.12721e-196	-0.952659	0.994	1	1.12721e-196
CAPG	6.84932e-121	-0.953764	0.082	0.562	6.84932e-121
C1orf54	1.53375e-174	-0.955791	0.096	0.587	1.53375e-174
ARPC1B	6.30928e-59	-0.96562	0.298	0.772	6.30928e-59
TPM2	1.7919e-76	-0.966133	0.219	0.958	1.7919e-76
TNFAIP6	7.20148e-69	-0.968399	0.018	0.491	7.20148e-69
SPHK1	1.12079e-245	-0.968581	0.091	0.598	1.12079e-245
COL1A2	7.93329e-199	-0.970027	0.99	1	7.93329e-199
COL12A1	1.01847e-68	-0.97333	0.308	0.727	1.01847e-68
PLEKHA5	2.16332e-53	-0.985996	0.414	0.822	2.16332e-53
ACP5	1.41875e-119	-0.988314	0.181	0.829	1.41875e-119
TMBIM4	4.94974e-247	-0.995651	0.354	0.825	4.94974e-247
PSME2	8.15879e-148	-1.00387	0.436	0.872	8.15879e-148
COL6A1	4.07519e-78	-1.00997	0.659	0.924	4.07519e-78
ARF4	1.37639e-209	-1.01438	0.678	0.957	1.37639e-209
XIST	3.59265e-80	-1.0259	0.005	0.571	3.59265e-80
C12orf75	6.15981e-136	-1.0281	0.15	0.6	6.15981e-136
HLA-DRA	3.0464e-157	-1.02909	0.271	0.688	3.0464e-157
FXYD6	5.6799e-279	-1.03126	0.359	0.765	5.6799e-279
PFN1	3.01872e-163	-1.03206	0.849	0.995	3.01872e-163
FGFR1	1.67176e-86	-1.03598	0.435	0.822	1.67176e-86
MMP9	2.89084e-272	-1.05435	0.175	0.937	2.89084e-272
PLAC9	1.98264e-10	-1.06195	0.103	0.6	1.98264e-10
CTHRC1	1.38037e-215	-1.06215	0.536	0.929	1.38037e-215
THY1	9.71253e-55	-1.07082	0.341	0.66	9.71253e-55
KLK4	4.57478e-252	-1.07164	0.004	0.487	4.57478e-252
COX7A1	6.37442e-288	-1.07701	0.03	0.615	6.37442e-288
ARL6IP5	4.25906e-210	-1.09381	0.488	0.897	4.25906e-210
SPATS2L	2.04316e-21	-1.09602	0.267	0.745	2.04316e-21
COL10A1	2.26712e-250	-1.11183	0.024	0.409	2.26712e-250
COL1A1	6.72164e-32	-1.1168	0.988	1	6.72164e-32
CFH	4.10782e-267	-1.1234	0.08	0.67	4.10782e-267
IFI44L	5.16872e-150	-1.13846	0.045	0.543	5.16872e-150
PPIC	2.09538e-258	-1.14133	0.584	0.938	2.09538e-258
SERPINE2	2.58367e-140	-1.1467	0.442	0.803	2.58367e-140
PSMB9	4.18787e-218	-1.15494	0.086	0.667	4.18787e-218
VAMP5	3.00555e-227	-1.18341	0.329	0.84	3.00555e-227
DPT	2.25988e-158	-1.19281	0.137	0.587	2.25988e-158
CTSB	7.71314e-296	-1.19463	0.356	0.843	7.71314e-296
EMP1	1.69272e-165	-1.19505	0.128	0.723	1.69272e-165
NPC2	5.12564e-250	-1.19669	0.615	0.952	5.12564e-250
SH3BGRL3	1.04573e-261	-1.22209	0.642	0.962	1.04573e-261
TYMP	7.86441e-11	-1.24171	0.24	0.714	7.86441e-11
CCPG1	5.70605e-279	-1.24314	0.252	0.82	5.70605e-279
LY6E	3.30171e-143	-1.24825	0.807	0.985	3.30171e-143
CCDC80	8.90091e-25	-1.27273	0.244	0.832	8.90091e-25
SDC2	3.21842e-93	-1.28103	0.601	0.976	3.21842e-93
TNFRSF12A	1.72147e-98	-1.28725	0.154	0.655	1.72147e-98
ITM2B	2.88809e-224	-1.28979	0.722	0.992	2.88809e-224
IGFBP4	8.95753e-158	-1.29279	0.046	0.543	8.95753e-158
TNFSF10	1.8957e-252	-1.30971	0.011	0.438	1.8957e-252
LGALS3BP	5.19716e-12	-1.31253	0.399	0.891	5.19716e-12
TMSB4X	9.18594e-64	-1.33241	0.979	1	9.18594e-64
IFITM3	4.86575e-157	-1.33597	0.945	0.999	4.86575e-157
CST3	1.63439e-24	-1.33854	0.883	1	1.63439e-24
LGALS3	8.09229e-102	-1.34851	0.373	0.878	8.09229e-102
COL6A2	3.15078e-219	-1.36069	0.608	0.964	3.15078e-219
OMD	4.4407e-54	-1.40192	0.316	0.769	4.4407e-54
MYL6	1.32878e-124	-1.40387	0.886	1	1.32878e-124
CD74	1.29151e-212	-1.40537	0.234	0.815	1.29151e-212
THBS2	1.08085e-246	-1.42465	0.072	0.693	1.08085e-246
ANKH	3.92184e-123	-1.44628	0.131	0.683	3.92184e-123
CALM1	4.49123e-92	-1.44967	0.672	0.988	4.49123e-92
PRSS23	6.78639e-70	-1.45408	0.084	0.519	6.78639e-70
CLEC11A	1.06225e-182	-1.46993	0.771	0.987	1.06225e-182
C1S	1.80898e-17	-1.47913	0.106	0.79	1.80898e-17
HLA-DRB1	4.10347e-229	-1.48067	0.13	0.739	4.10347e-229
C1R	2.62097e-137	-1.48422	0.211	0.79	2.62097e-137
MYL12A	2.26443e-208	-1.49545	0.654	0.991	2.26443e-208
S100A4	4.70995e-159	-1.56122	0.824	0.994	4.70995e-159
CD63	8.88005e-54	-1.56946	0.892	1	8.88005e-54
SLC29A1	1.71886e-44	-1.57693	0.149	0.723	1.71886e-44
ENPP1	2.2989e-115	-1.58291	0.012	0.585	2.2989e-115
OLFML3	2.07873e-118	-1.59575	0.241	0.874	2.07873e-118
LGALS1	1.43539e-183	-1.63701	0.976	1	1.43539e-183
SERPING1	8.88062e-68	-1.64244	0.095	0.817	8.88062e-68
CALD1	1.89264e-270	-1.66235	0.758	0.995	1.89264e-270
SRGN	6.28401e-123	-1.67082	0.073	0.841	6.28401e-123
NNMT	1.48053e-65	-1.72282	0.46	0.972	1.48053e-65
TIMP3	1.89491e-187	-1.72415	0.282	0.795	1.89491e-187
HLA-C	2.11172e-12	-1.73787	0.708	0.998	2.11172e-12
OLFML2B	1.10979e-257	-1.7414	0.115	0.89	1.10979e-257
EMP3	0.00213482	-1.74595	0.475	0.982	0.00213482
HLA-A	7.89518e-69	-1.74906	0.823	0.999	7.89518e-69
B2M	9.00062e-294	-1.76197	0.995	1	9.00062e-294
CTSK	1.17205e-133	-1.78398	0.235	0.969	1.17205e-133
FN1	1.73986e-275	-1.80825	0.557	0.995	1.73986e-275
PCOLCE	5.38391e-227	-1.86419	0.698	0.997	5.38391e-227
DCN	3.1286e-217	-1.86593	0.664	0.984	3.1286e-217
ACTA2	8.13199e-108	-1.8721	0.169	0.699	8.13199e-108
COL6A3	1.04181e-188	-1.92211	0.169	0.881	1.04181e-188
AEBP1	2.43656e-288	-1.97062	0.05	0.883	2.43656e-288
HTRA1	3.86992e-41	-1.99839	0.114	0.893	3.86992e-41
MYL9	8.78689e-189	-2.04985	0.402	0.936	8.78689e-189
ASPN	3.23481e-173	-2.05273	0.039	0.427	3.23481e-173
SFRP4	1.72932e-296	-2.11394	0.024	0.616	1.72932e-296
BST2	2.19339e-137	-2.24268	0.063	0.84	2.19339e-137
IFI6	1.17279e-195	-2.28587	0.442	0.946	1.17279e-195
SERPINF1	3.91894e-70	-2.32581	0.554	0.993	3.91894e-70
HLA-B	5.17059e-205	-2.35265	0.603	0.998	5.17059e-205
IGFBP7	6.19598e-218	-2.39921	0.199	0.952	6.19598e-218
POSTN	5.7254e-283	-2.46049	0.063	0.839	5.7254e-283
TAGLN	9.14678e-162	-2.59503	0.038	0.72	9.14678e-162
ISG15	9.42873e-300	-2.62066	0.286	0.962	9.42873e-300
IBSP	1.57198e-178	-2.84201	0.198	0.978	1.57198e-178
TIMP1	2.63374e-171	-2.99648	0.636	1	2.63374e-171
LUM	2.30184e-287	-3.07563	0.826	0.998	2.30184e-287
IFI27	1.74949e-281	-3.64147	0.103	0.917	1.74949e-281
MMP13	1.45752e-17	-3.76178	0.032	0.893	1.45752e-17
SPP1	7.08755e-246	-4.26974	0.369	0.986	7.08755e-246
CNN3	4.82307e-308	-0.543148	0.585	0.82	2.16705e-303
NOC2L	7.75511e-308	0.569587	0.541	0.199	3.48445e-303
ATP5IF1	1.03638e-307	0.437938	0.922	0.883	4.65654e-303
RNF126	2.01516e-307	0.513732	0.513	0.172	9.05431e-303
ABRACL	2.55394e-307	-0.565093	0.302	0.586	1.14751e-302
CRYAB	3.974e-307	1.04458	0.724	0.504	1.78556e-302
LHFPL6	1.42344e-306	-0.549471	0.076	0.344	6.39565e-302
PTRHD1	1.64103e-306	0.574456	0.661	0.352	7.3733e-302
NOB1	3.43414e-306	0.513139	0.501	0.167	1.54299e-301
SLC25A39	4.57999e-306	0.606993	0.641	0.336	2.05784e-301
CEBPZ	9.7321e-306	0.550987	0.549	0.205	4.37273e-301
PIK3CD-AS2	2.52895e-305	0.473575	0.373	0.073	1.13628e-300
CCDC112	2.89627e-305	0.374991	0.246	0.007	1.30132e-300
EML4	5.45089e-305	0.583654	0.519	0.18	2.44914e-300
CD82	7.71043e-305	-0.547207	0.099	0.374	3.46437e-300
IFIT1	8.79659e-305	-0.800129	0.065	0.325	3.95239e-300
PPP1CB	1.81727e-304	0.714564	0.74	0.454	8.16519e-300
VDR	4.20977e-304	-0.539102	0.031	0.27	1.89149e-299
PDGFRB	8.53662e-303	-0.530334	0.079	0.357	3.83559e-298
CSNK2A1	1.21312e-302	0.49779	0.492	0.156	5.45068e-298
KDM1A	1.34765e-302	0.432631	0.357	0.063	6.05511e-298
AHNAK2	1.91551e-302	0.482478	0.247	0.009	8.60659e-298
DCAF13	2.08115e-302	0.574102	0.575	0.246	9.35079e-298
VCAM1	2.49268e-302	-0.449935	0.014	0.238	1.11998e-297
SLC25A4	7.07317e-302	0.42878	0.319	0.044	3.17805e-297
OST4	1.73131e-301	-0.340472	0.941	0.995	7.77895e-297
IFI16	3.19155e-301	-0.594244	0.559	0.782	1.434e-296
PRKAG2-AS1	1.14689e-300	0.367668	0.228	0.001	5.15309e-296
ESF1	1.85449e-300	0.614465	0.733	0.426	8.33242e-296
ZNF674-AS1	4.00511e-300	0.469261	0.244	0.008	1.79954e-295
GGT5	2.91605e-299	-0.528639	0.027	0.263	1.31021e-294
ANGPT1	3.59116e-299	0.433726	0.275	0.022	1.61354e-294
FAM114A1	8.62758e-299	-0.559788	0.391	0.645	3.87646e-294
G3BP1	1.21753e-298	0.528622	0.514	0.18	5.47048e-294
HUWE1	1.94493e-298	0.500019	0.38	0.081	8.73879e-294
HCG18	1.74357e-297	0.469498	0.349	0.062	7.83405e-293
ZNF287	4.61422e-297	0.41885	0.293	0.033	2.07322e-292
XRRA1	1.02306e-296	0.526981	0.321	0.049	4.59671e-292
ULK2	1.03739e-296	0.455279	0.256	0.015	4.66111e-292
ETHE1	2.82286e-296	-0.557155	0.186	0.46	1.26834e-291
FASN	3.68455e-296	0.508239	0.312	0.043	1.65551e-291
ZNF37A	1.07919e-295	0.496315	0.339	0.058	4.84892e-291
SOX11	2.05243e-295	0.531595	0.228	0.003	9.22175e-291
EIF2AK1	2.77129e-295	0.51738	0.52	0.183	1.24517e-290
ARL3	1.05761e-294	-0.561745	0.31	0.572	4.75195e-290
NBL1	8.12014e-294	-0.615487	0.354	0.642	3.64846e-289
LAPTM5	1.62756e-293	-0.517675	0.096	0.373	7.31279e-289
MIEF2	1.87522e-293	0.399366	0.25	0.013	8.42556e-289
NDUFB9	6.16548e-293	0.530589	0.846	0.778	2.77021e-288
LRRC15	3.73062e-292	-0.506529	0.094	0.371	1.6762e-287
STAT1	4.01706e-292	-0.605613	0.143	0.417	1.8049e-287
SORD	8.51439e-292	0.408963	0.321	0.048	3.8256e-287
PFDN4	9.20671e-292	0.582562	0.748	0.516	4.13667e-287
GADD45G	4.59879e-291	1.19108	0.337	0.065	2.06628e-286
GLIPR2	8.37533e-291	-0.508069	0.067	0.322	3.76312e-286
SPRY1	1.31196e-290	-0.551921	0.053	0.303	5.89475e-286
TMEM161B-AS1	1.35419e-290	0.474011	0.401	0.096	6.08452e-286
NSMCE2	1.55551e-290	0.475311	0.455	0.134	6.98906e-286
RBBP7	6.20741e-290	0.576847	0.543	0.219	2.78905e-285
TGFBI	3.85573e-289	-0.484152	0.65	0.91	1.73242e-284
BARX1	4.93469e-289	0.400937	0.243	0.011	2.2172e-284
METTL5	7.66143e-289	0.656568	0.661	0.4	3.44236e-284
TMTC2	9.37622e-289	0.497064	0.266	0.022	4.21283e-284
HSPB1	1.24284e-288	-0.339861	0.819	0.983	5.5842e-284
PCDH9	1.86791e-288	0.60947	0.408	0.108	8.39273e-284
NUDT11	5.15978e-288	0.417854	0.269	0.023	2.31834e-283
SRSF5	1.15004e-287	0.556081	0.767	0.507	5.16725e-283
FLOT1	2.1419e-287	0.572231	0.706	0.436	9.62376e-283
RTF1	2.70716e-287	0.519716	0.774	0.539	1.21635e-282
GNAS	3.45663e-287	0.776473	0.85	0.733	1.5531e-282
ATP5MF	6.45637e-287	-0.375218	0.809	0.954	2.90091e-282
FOXC2	9.16204e-287	-0.464613	0.034	0.266	4.1166e-282
PRRX1	1.232e-286	-0.50409	0.309	0.619	5.5355e-282
SCAMP4	1.25464e-286	0.451125	0.345	0.064	5.63722e-282
PIGT	1.33984e-286	-0.533823	0.238	0.516	6.02001e-282
CTSF	1.51792e-286	-0.406601	0.007	0.21	6.82018e-282
TMED10	1.66872e-286	-0.490237	0.526	0.754	7.49774e-282
SF3B5	1.71023e-286	-0.468763	0.622	0.825	7.68424e-282
LINC01315	2.54098e-286	0.365857	0.219	0.002	1.14169e-281
EIF4EBP1	6.70809e-286	0.574516	0.742	0.507	3.01401e-281
GGH	7.4456e-286	0.65369	0.448	0.141	3.34538e-281
TRABD	7.781e-286	0.478002	0.423	0.114	3.49608e-281
GAPDH	1.22044e-285	0.516502	0.999	1	5.48358e-281
GCSH	1.80799e-285	0.558326	0.627	0.325	8.12347e-281
KDM5A	3.37276e-285	0.528216	0.461	0.144	1.51541e-280
ACSM5	1.02775e-284	0.403619	0.236	0.009	4.61779e-280
TMA7	1.81995e-284	0.473482	0.962	0.968	8.1772e-280
RPP21	3.05488e-284	0.476641	0.421	0.113	1.37259e-279
RNASET2	3.29742e-284	0.559337	0.475	0.159	1.48156e-279
CHMP2A	3.42168e-284	-0.496233	0.559	0.766	1.53739e-279
ELOB	2.11753e-283	-0.35123	0.855	0.984	9.51429e-279
ETV1	4.73829e-283	-0.38513	0.004	0.201	2.12896e-278
HOTAIRM1	5.1262e-283	0.431528	0.291	0.036	2.30325e-278
EFHC1	6.51492e-283	0.580223	0.397	0.104	2.92722e-278
MMP11	1.23463e-282	-0.806618	0.192	0.461	5.54732e-278
HMGB3	1.39809e-282	0.593169	0.393	0.1	6.28175e-278
APP	1.98791e-282	0.581318	0.757	0.468	8.93187e-278
OCIAD2	4.22094e-282	0.458095	0.394	0.096	1.89651e-277
NAPRT	4.85497e-282	0.594464	0.434	0.134	2.18139e-277
ZNF667-AS1	9.8155e-282	0.460437	0.402	0.103	4.4102e-277
UACA	1.40797e-281	-0.650043	0.257	0.537	6.32613e-277
MTERF3	2.0628e-281	0.535174	0.332	0.062	9.26836e-277
PIM3	5.20655e-281	0.515162	0.358	0.075	2.33936e-276
CCNE1	7.2444e-281	0.391314	0.232	0.009	3.25498e-276
GOLGA8B	9.07216e-281	0.47564	0.254	0.019	4.07621e-276
KRBOX4	2.48088e-280	0.3998	0.292	0.037	1.11468e-275
MARCKS	3.77905e-280	-0.484363	0.721	0.89	1.69796e-275
HSPA5	6.69714e-280	0.710069	0.866	0.731	3.00909e-275
GTF3C1	6.76317e-280	0.489237	0.329	0.058	3.03876e-275
CENPT	1.17503e-279	0.514376	0.407	0.106	5.27952e-275
SF3A2	2.98893e-279	0.443886	0.347	0.068	1.34295e-274
CENPF	4.54578e-279	1.11836	0.294	0.042	2.04246e-274
GLUL	6.17895e-279	0.534302	0.495	0.176	2.77626e-274
TPM4	1.6055e-278	-0.483024	0.729	0.88	7.21368e-274
GPX8	1.61377e-278	-0.51011	0.584	0.783	7.25085e-274
NSA2	5.69506e-278	0.552436	0.753	0.541	2.55885e-273
TMED9	6.11944e-278	-0.402942	0.78	0.923	2.74953e-273
IFRD2	9.41592e-278	0.505279	0.465	0.153	4.23067e-273
DDOST	1.93871e-277	0.553067	0.71	0.455	8.71083e-273
EIF1	2.3251e-277	0.385127	0.997	1	1.04469e-272
POLR2K	2.73633e-277	0.488476	0.801	0.645	1.22946e-272
ITGBL1	3.43774e-277	-0.447555	0.03	0.254	1.54461e-272
SOX4	3.50514e-277	0.685273	0.87	0.696	1.5749e-272
ZNF556	5.81732e-277	0.364032	0.209	0	2.61378e-272
EIF1AX	1.024e-276	0.528635	0.794	0.606	4.60092e-272
ZFP36	1.44021e-276	0.850754	0.57	0.28	6.471e-272
EIF4A3	2.26241e-276	0.665563	0.611	0.307	1.01652e-271
INSR	4.98728e-276	0.539112	0.328	0.06	2.24084e-271
SLC25A5	1.71655e-275	0.588768	0.798	0.68	7.71265e-271
AC104986.2	2.21429e-275	0.394427	0.239	0.013	9.94901e-271
MPP6	1.0035e-274	0.533153	0.413	0.116	4.50881e-270
PITX1	1.82725e-274	0.307018	0.212	0.002	8.21e-270
SMCR8	2.69544e-274	0.409634	0.221	0.006	1.21109e-269
CD276	3.23892e-274	-0.524138	0.159	0.43	1.45528e-269
MINOS1	6.91501e-274	-0.396579	0.817	0.943	3.10698e-269
CDK16	8.46275e-274	0.469757	0.425	0.122	3.8024e-269
RBMX	9.41924e-274	0.56946	0.704	0.443	4.23216e-269
ABCA8	1.68505e-273	0.458348	0.218	0.004	7.57108e-269
IFIT3	1.7439e-273	-0.710374	0.043	0.273	7.83552e-269
RMDN1	3.52044e-273	0.4921	0.449	0.143	1.58177e-268
ERLEC1	5.15011e-273	-0.49666	0.487	0.709	2.314e-268
SPCS1	1.05862e-272	-0.426689	0.706	0.871	4.75648e-268
SGTA	1.60133e-271	0.45511	0.443	0.134	7.19492e-267
NEDD8	3.62697e-271	-0.326577	0.772	0.942	1.62963e-266
ARHGAP44	4.82538e-271	0.459556	0.249	0.02	2.16809e-266
C15orf40	5.57812e-271	0.442728	0.465	0.147	2.50631e-266
RHOA	6.80111e-271	-0.439414	0.723	0.906	3.05581e-266
EIF4B	1.07061e-270	0.501108	0.546	0.222	4.81034e-266
ZNHIT1	3.32745e-270	-0.443054	0.607	0.82	1.49506e-265
KLF4	8.8138e-270	0.614412	0.427	0.134	3.96013e-265
PTMS	1.45401e-269	-0.392398	0.776	0.927	6.53301e-265
ABHD17A	1.6632e-269	0.442012	0.411	0.113	7.47293e-265
44450	3.51788e-269	-0.495778	0.525	0.772	1.58062e-264
PLA2G5	1.35364e-268	-0.343232	0	0.183	6.08204e-264
IGFBP6	3.96053e-268	-0.608874	0.064	0.303	1.77951e-263
PCLAF	4.96432e-268	0.782987	0.339	0.074	2.23052e-263
VPS29	1.90817e-267	-0.491228	0.483	0.709	8.5736e-263
AKIRIN1	3.1234e-267	0.463489	0.431	0.128	1.40338e-262
HLA-DMA	4.32727e-267	-0.517523	0.085	0.334	1.94429e-262
PTDSS1	4.9045e-267	0.532284	0.417	0.124	2.20364e-262
IGF1R	1.46449e-266	0.399199	0.233	0.013	6.58009e-262
SNHG15	1.68203e-266	0.537081	0.442	0.143	7.55753e-262
CCDC58	4.45125e-266	0.363765	0.321	0.056	1.99999e-261
NR4A1	5.10005e-266	0.53469	0.353	0.08	2.29151e-261
AL050341.2	6.06519e-266	0.422871	0.253	0.023	2.72515e-261
AC245595.1	1.11634e-265	0.539704	0.488	0.182	5.01584e-261
SNHG12	1.85545e-265	0.447795	0.288	0.041	8.33671e-261
ZNF451	2.59621e-265	0.447306	0.349	0.074	1.1665e-260
AC012615.1	8.18922e-265	0.440304	0.23	0.013	3.6795e-260
TOP2A	9.35319e-265	0.964888	0.244	0.021	4.20248e-260
AQP1	1.19354e-264	-0.542218	0.068	0.306	5.36269e-260
GPC1	2.4465e-264	0.650973	0.533	0.231	1.09924e-259
AL592463.1	5.53953e-264	0.46429	0.2	0	2.48896e-259
SDC3	5.72744e-264	0.42831	0.223	0.01	2.5734e-259
MTHFD2L	2.878e-263	0.40069	0.297	0.046	1.29311e-258
NDUFAF6	5.20744e-263	0.384924	0.327	0.061	2.33976e-258
PRUNE2	7.46432e-263	0.48186	0.217	0.008	3.3538e-258
EIF5A	1.08977e-262	-0.454584	0.528	0.782	4.89646e-258
UBE2V2	3.11234e-262	0.540813	0.727	0.491	1.3984e-257
CMSS1	3.96117e-262	0.526805	0.583	0.276	1.7798e-257
LYPLA1	8.50464e-262	1.06527	0.509	0.221	3.82122e-257
GLRX	1.30926e-261	-0.535324	0.268	0.524	5.88263e-257
CYTL1	4.61942e-261	0.399746	0.246	0.021	2.07555e-256
SLC29A4	4.77245e-261	0.375362	0.203	0.002	2.14431e-256
KAT8	6.28277e-261	0.413067	0.374	0.092	2.82291e-256
ACTN4	7.8704e-261	-0.528078	0.232	0.5	3.53625e-256
ELOC	8.32622e-261	0.459447	0.817	0.704	3.74105e-256
NCL	5.12543e-260	0.54166	0.844	0.734	2.30291e-255
H2AFJ	5.38605e-260	-0.523777	0.186	0.451	2.42e-255
AC007773.1	1.47815e-259	0.345908	0.224	0.011	6.64147e-255
SSB	1.68639e-259	0.710117	0.822	0.742	7.5771e-255
ILF3	4.23745e-258	0.522599	0.6	0.281	1.90393e-253
TIMM8A	4.81785e-258	0.391928	0.352	0.078	2.16471e-253
ARL4A	5.00741e-258	0.518293	0.422	0.128	2.24988e-253
HIST1H4C	9.50731e-258	1.00045	0.649	0.386	4.27173e-253
ARGLU1	1.61004e-257	0.581853	0.771	0.525	7.23409e-253
TGS1	3.15398e-257	0.468695	0.447	0.143	1.41711e-252
MRTO4	8.73141e-257	0.462013	0.482	0.174	3.92311e-252
SPPL2B	1.96039e-256	0.464763	0.376	0.097	8.80824e-252
RBM8A	4.4335e-256	0.459229	0.832	0.712	1.99202e-251
AC006504.5	6.43185e-256	0.411809	0.278	0.038	2.88989e-251
ZFAND1	1.48886e-255	0.509147	0.521	0.214	6.6896e-251
WDR74	1.55366e-255	0.414294	0.376	0.095	6.98076e-251
EIF3B	1.91353e-255	0.479033	0.392	0.108	8.59767e-251
UBE2G2	4.22094e-254	0.508669	0.504	0.197	1.89651e-249
ISCA1	4.26987e-254	0.451013	0.537	0.218	1.91849e-249
TCF3	4.92112e-254	0.390139	0.305	0.053	2.21111e-249
NPNT	6.02309e-254	0.445511	0.198	0.002	2.70623e-249
HDDC3	6.42865e-254	0.453748	0.429	0.135	2.88846e-249
NDUFS5	9.8979e-254	0.346526	0.959	0.974	4.44723e-249
FBLN2	1.08224e-253	-0.415518	0.012	0.202	4.86261e-249
GBP1	2.40737e-253	-0.454417	0.044	0.264	1.08166e-248
SYNGR2	2.51094e-253	0.56051	0.434	0.147	1.12819e-248
PAAF1	2.72443e-253	0.359007	0.295	0.047	1.22411e-248
PTP4A2	4.21588e-253	-0.489602	0.38	0.625	1.89424e-248
PGF	1.00303e-252	-0.551414	0.118	0.382	4.50673e-248
THAP9-AS1	1.31224e-252	0.38161	0.295	0.048	5.89604e-248
NFKBIA	2.5485e-252	0.712519	0.658	0.386	1.14507e-247
CCDC85B	9.28652e-252	0.565146	0.689	0.432	4.17252e-247
METRNL	1.65289e-251	0.480255	0.32	0.065	7.42662e-247
SSH2	1.90293e-251	0.362884	0.281	0.041	8.55005e-247
STX16	2.10297e-251	0.478897	0.331	0.072	9.44884e-247
DHPS	3.60432e-251	0.489806	0.547	0.237	1.61946e-246
GPANK1	4.18643e-251	0.458407	0.489	0.181	1.881e-246
IKBIP	1.74419e-250	-0.507509	0.335	0.591	7.83684e-246
ATIC	1.80723e-250	0.501782	0.436	0.147	8.12006e-246
KLHL23	1.91911e-250	0.33338	0.201	0.004	8.62277e-246
C19orf70	2.99798e-250	0.44202	0.851	0.757	1.34702e-245
MRPS25	4.83405e-249	0.460269	0.493	0.187	2.17198e-244
RAB30-AS1	8.08432e-249	0.439178	0.366	0.094	3.63236e-244
AL445250.1	1.74068e-248	0.310229	0.191	0.001	7.82106e-244
PCDHB2	3.28406e-248	0.365793	0.199	0.004	1.47556e-243
TMEM150C	3.92399e-248	0.443834	0.274	0.04	1.76309e-243
ACP1	5.48318e-248	0.463938	0.749	0.55	2.46365e-243
PODXL2	5.86011e-248	0.343398	0.203	0.006	2.63301e-243
TNRC6A	9.53105e-248	0.464041	0.386	0.107	4.28239e-243
FGF1	1.54858e-247	-0.354608	0.002	0.174	6.95792e-243
DMP1	3.47481e-247	-1.13391	0.001	0.17	1.56127e-242
NDEL1	9.23783e-247	0.429627	0.37	0.097	4.15065e-242
USP7	1.45696e-246	0.378399	0.301	0.053	6.54629e-242
SNRNP200	4.36131e-246	0.488914	0.426	0.137	1.95958e-241
LINC01550	5.5725e-246	0.332725	0.189	0.001	2.50378e-241
MEIS2	6.12412e-246	0.419846	0.255	0.031	2.75163e-241
FNDC1	1.01603e-245	-0.506399	0.117	0.371	4.56513e-241
CYC1	1.49325e-245	0.488233	0.785	0.624	6.70934e-241
KDM6B	2.02815e-245	0.39439	0.256	0.031	9.11269e-241
HIST1H4H	2.42029e-245	0.35183	0.222	0.015	1.08746e-240
AL662844.4	3.81298e-245	0.37641	0.196	0.004	1.71321e-240
ZC3H8	3.96507e-245	0.418711	0.346	0.082	1.78154e-240
TFAM	4.37419e-245	0.41376	0.396	0.111	1.96537e-240
FAM110B	4.85896e-245	0.377635	0.26	0.033	2.18318e-240
LRRN1	8.90139e-245	0.371595	0.194	0.003	3.99949e-240
BAG6	1.4355e-244	0.468063	0.436	0.145	6.44984e-240
PRAF2	7.1069e-244	-0.506381	0.284	0.528	3.1932e-239
AC097534.2	7.23025e-244	0.47221	0.271	0.04	3.24863e-239
MTA1	8.08532e-244	0.421188	0.329	0.072	3.63282e-239
TLE1	1.87328e-243	0.416191	0.296	0.053	8.41682e-239
RUVBL1	5.46332e-243	0.470536	0.489	0.193	2.45473e-238
PMP22	6.33463e-243	-0.531845	0.374	0.632	2.84621e-238
HRH2	1.36484e-242	-0.331951	0.003	0.173	6.13234e-238
AP002387.2	3.42707e-242	0.326387	0.226	0.017	1.53981e-237
MVP	6.40799e-242	-0.464225	0.134	0.385	2.87917e-237
SF3B6	1.21856e-240	0.403966	0.895	0.876	5.47509e-236
NUCB1	3.79273e-240	-0.471204	0.445	0.667	1.70411e-235
POLR1C	4.29015e-240	0.391251	0.318	0.066	1.92761e-235
PPM1A	5.95561e-240	0.444277	0.338	0.081	2.67591e-235
PSMB6	1.0201e-239	-0.416113	0.639	0.833	4.58342e-235
PBX1	1.04885e-239	0.381024	0.281	0.046	4.71257e-235
PRPF4	4.69037e-239	0.363933	0.305	0.059	2.10743e-234
DAD1	8.47687e-239	-0.268709	0.779	0.944	3.80874e-234
FOPNL	1.82274e-238	0.392067	0.396	0.115	8.18975e-234
CCNB2	2.28966e-238	0.66566	0.226	0.02	1.02877e-233
AC064807.1	6.40739e-238	0.38114	0.21	0.012	2.8789e-233
BFAR	1.20874e-237	0.429714	0.483	0.18	5.43099e-233
YWHAB	1.44496e-237	-0.443967	0.584	0.786	6.49236e-233
ITGB2	2.06685e-237	-0.425214	0.051	0.265	9.28657e-233
LRRC17	2.2537e-237	-0.464411	0.103	0.348	1.01261e-232
SRSF11	2.95877e-237	0.448082	0.875	0.735	1.32941e-232
ETNK1	3.03653e-237	0.394792	0.339	0.079	1.36434e-232
CXCL16	3.20339e-237	-0.365067	0.021	0.21	1.43932e-232
COL11A1	4.68483e-237	0.763496	0.716	0.499	2.10494e-232
EIF6	5.85881e-237	-0.468196	0.412	0.634	2.63242e-232
NFIX	6.8351e-237	0.409309	0.324	0.072	3.07108e-232
TRMT1	7.95632e-237	0.374891	0.284	0.048	3.57485e-232
KCNQ1OT1	2.42345e-236	0.689507	0.565	0.279	1.08888e-231
KHSRP	2.44441e-236	0.372967	0.305	0.06	1.0983e-231
PPIA	5.73412e-236	0.469411	0.936	0.977	2.5764e-231
MAGEH1	8.02585e-236	0.530584	0.562	0.272	3.60609e-231
FAM20A	2.90312e-235	-0.40188	0.015	0.196	1.3044e-230
VIRMA	4.32003e-235	0.405636	0.338	0.081	1.94103e-230
EFNA1	8.20632e-235	0.45837	0.355	0.092	3.68718e-230
BRWD1	9.37204e-235	0.424377	0.371	0.102	4.21095e-230
WLS	1.15673e-234	0.444262	0.44	0.152	5.19728e-230
RRN3	1.55832e-234	0.365753	0.275	0.044	7.00169e-230
NARF	3.42333e-234	0.441346	0.44	0.151	1.53814e-229
ROR2	4.35326e-234	0.378069	0.257	0.035	1.95596e-229
SAR1A	4.53303e-234	-0.50599	0.519	0.71	2.03674e-229
EIF3I	4.99527e-234	0.435097	0.813	0.7	2.24442e-229
TPST2	7.0273e-234	-0.488613	0.177	0.42	3.15744e-229
TTC32	1.03771e-233	0.343463	0.232	0.023	4.66253e-229
SPATC1L	1.80202e-233	0.407077	0.442	0.151	8.09666e-229
ELOA-AS1	4.77809e-233	0.325972	0.252	0.033	2.14684e-228
LPL	1.3399e-232	0.299044	0.188	0.004	6.02029e-228
WDR27	1.68e-232	0.429744	0.258	0.037	7.5484e-228
DUSP23	1.9225e-232	-0.457986	0.145	0.389	8.63797e-228
PUM1	2.09208e-232	0.436163	0.377	0.108	9.39994e-228
RAMP1	4.32753e-232	-0.540732	0.046	0.251	1.9444e-227
OAZ1	9.72831e-232	0.358448	0.962	0.977	4.37103e-227
ENHO	1.41268e-231	0.299218	0.178	0	6.34733e-227
ADAMTS18	2.78248e-231	0.388519	0.178	0	1.2502e-226
LYRM7	8.31639e-231	0.384091	0.331	0.078	3.73664e-226
SF3B3	9.21294e-231	0.388966	0.303	0.062	4.13947e-226
AC245297.3	1.44711e-230	0.459911	0.433	0.15	6.502e-226
MED16	1.83318e-230	0.386423	0.345	0.086	8.23668e-226
RRS1	2.00086e-230	0.399883	0.329	0.077	8.99007e-226
SLC16A1	2.21412e-230	0.444106	0.371	0.106	9.94826e-226
ANP32A	4.42633e-230	0.538231	0.632	0.375	1.98879e-225
EPB41L2	5.86675e-230	-0.526398	0.239	0.483	2.63599e-225
CKS2	1.77761e-229	0.720803	0.543	0.268	7.98698e-225
PRKAR1B	2.05696e-229	0.312663	0.221	0.019	9.24213e-225
PHB2	4.07878e-229	0.471362	0.699	0.472	1.83264e-224
PGAM1	7.01422e-229	-0.432188	0.6	0.808	3.15156e-224
SAMD11	8.51631e-229	0.413044	0.276	0.048	3.82646e-224
PRRG1	8.67207e-229	0.351963	0.228	0.023	3.89645e-224
SYPL1	1.26992e-228	-0.465412	0.162	0.408	5.70588e-224
HNRNPA1P48	1.35389e-228	0.471772	0.523	0.229	6.08317e-224
NXT1	1.56256e-228	0.457057	0.52	0.229	7.02072e-224
LIMA1	1.96742e-228	-0.536641	0.257	0.506	8.83981e-224
DCP1B	4.75722e-228	0.350599	0.232	0.025	2.13747e-223
PRMT9	5.07658e-228	0.422122	0.223	0.021	2.28096e-223
TIPARP	1.11552e-227	0.366644	0.255	0.037	5.01213e-223
IRX5	2.72293e-227	0.358833	0.236	0.027	1.22344e-222
ANKRD37	2.99205e-227	0.482912	0.372	0.109	1.34436e-222
FERMT2	3.07246e-227	-0.496328	0.232	0.472	1.38049e-222
EVI2A	3.73371e-227	-0.36136	0.015	0.193	1.67759e-222
APOL1	4.68152e-227	-0.310636	0.003	0.163	2.10346e-222
ABCE1	7.74292e-227	0.504326	0.535	0.249	3.47897e-222
DNM3OS	1.50971e-226	0.651247	0.53	0.251	6.78327e-222
GLO1	1.82203e-226	0.500509	0.661	0.427	8.18656e-222
RNF19A	3.52624e-226	0.414264	0.318	0.074	1.58437e-221
UBFD1	4.12906e-226	0.379229	0.371	0.104	1.85523e-221
ZC4H2	4.81876e-226	0.33555	0.23	0.025	2.16512e-221
PLD3	1.24139e-225	-0.480358	0.477	0.685	5.57768e-221
EHMT2	2.82752e-225	0.381892	0.3	0.062	1.27043e-220
NFATC2IP	3.16744e-225	0.400294	0.33	0.08	1.42316e-220
EXOSC4	3.31028e-225	0.44071	0.489	0.2	1.48734e-220
ZNF330	3.39051e-225	0.376951	0.368	0.103	1.52339e-220
MAOA	3.81074e-225	0.290994	0.212	0.016	1.7122e-220
GTPBP3	4.1019e-225	0.339734	0.257	0.038	1.84303e-220
DNAJB4	5.60795e-225	0.520664	0.325	0.08	2.51971e-220
ARMC1	6.17263e-225	0.385664	0.351	0.094	2.77342e-220
GJA1	7.94411e-225	-0.443213	0.525	0.758	3.56937e-220
LACTB2	1.21417e-224	0.341547	0.323	0.074	5.45541e-220
METTL8	1.96415e-224	0.383615	0.266	0.044	8.82513e-220
PNPLA2	7.82061e-224	0.358335	0.299	0.062	3.51388e-219
LPAR6	5.48674e-223	-0.361294	0.031	0.222	2.46525e-218
C16orf74	3.25767e-222	0.251001	0.174	0.001	1.4637e-217
FCER1G	3.50296e-222	-0.435638	0.093	0.324	1.57391e-217
UNC45A	3.88893e-222	0.450167	0.372	0.111	1.74734e-217
DKK1	4.2271e-222	0.57304	0.176	0.002	1.89928e-217
SOX9	7.69942e-222	0.448117	0.301	0.065	3.45943e-217
TMSB15A	1.06712e-221	0.483039	0.278	0.053	4.79466e-217
BLOC1S1	1.36857e-221	-0.449406	0.484	0.697	6.14911e-217
PLXDC1	1.3055e-220	-0.358687	0.011	0.18	5.86574e-216
ATPAF1	1.65597e-220	0.382842	0.428	0.146	7.44045e-216
FXR1	2.95205e-220	0.446338	0.583	0.29	1.32639e-215
MAD2L1	5.1582e-220	0.559065	0.255	0.043	2.31763e-215
PRPF3	5.4566e-220	0.353191	0.25	0.037	2.4517e-215
TBCA	1.58526e-219	0.41451	0.889	0.871	7.12271e-215
RBAK-RBAKDN	4.26597e-219	0.361762	0.231	0.028	1.91674e-214
TWIST1	4.38694e-219	0.496712	0.392	0.13	1.97109e-214
ITGB5	4.59089e-219	-0.470231	0.134	0.372	2.06273e-214
ZNF117	7.16304e-219	0.385917	0.213	0.02	3.21843e-214
POLG	1.34226e-218	0.370856	0.257	0.041	6.0309e-214
THUMPD1	1.62545e-218	0.433677	0.47	0.183	7.30332e-214
RAPH1	2.23637e-218	0.411644	0.239	0.033	1.00482e-213
CCDC14	2.95475e-218	0.524458	0.457	0.177	1.3276e-213
PCAT6	5.97028e-218	0.374912	0.26	0.043	2.68251e-213
GSTM4	8.59252e-218	-0.375312	0.051	0.251	3.86071e-213
MYO6	1.74039e-217	-0.477913	0.129	0.36	7.81974e-213
C1QTNF6	2.84335e-217	-0.398713	0.069	0.281	1.27755e-212
HSPB8	4.21101e-217	0.308647	0.175	0.003	1.89205e-212
MOK	1.29907e-216	0.393342	0.32	0.078	5.83684e-212
CHD7	1.41748e-216	0.32426	0.192	0.01	6.36888e-212
SLC17A9	1.77268e-216	0.498313	0.378	0.121	7.96481e-212
CREBZF	1.91216e-216	0.369533	0.272	0.05	8.59152e-212
ANKRD10	4.64699e-216	0.451711	0.462	0.179	2.08794e-211
NGEF	4.75893e-216	0.318815	0.18	0.006	2.13824e-211
ZCCHC11	5.87755e-216	0.467325	0.422	0.149	2.64084e-211
COL5A1	7.64193e-216	-0.469586	0.575	0.763	3.4336e-211
FNBP1L	1.16912e-215	0.279263	0.189	0.009	5.25296e-211
RCC2	1.29014e-215	0.41314	0.314	0.077	5.79672e-211
LINC02381	4.66123e-215	0.239461	0.171	0.002	2.09434e-210
NAP1L5	7.8382e-215	0.335738	0.249	0.038	3.52178e-210
PFDN2	9.01025e-215	0.437385	0.826	0.734	4.0484e-210
SINHCAF	1.03869e-214	0.360777	0.305	0.07	4.66692e-210
TRO	1.1255e-214	0.347526	0.22	0.024	5.05699e-210
ALX3	1.24024e-214	0.36749	0.165	0	5.57251e-210
PLP2	1.76886e-214	-0.546844	0.459	0.669	7.94767e-210
COQ8A	8.33439e-214	0.310649	0.218	0.022	3.74472e-209
PSMB3	1.38611e-213	-0.36488	0.745	0.911	6.22791e-209
ERC1	1.48855e-213	0.430366	0.328	0.086	6.68823e-209
PYURF	3.07659e-213	0.446499	0.732	0.537	1.38234e-208
AHCY	4.71093e-213	0.412887	0.44	0.166	2.11667e-208
TARSL2	5.84507e-213	0.369802	0.306	0.071	2.62625e-208
TRA2B	8.37998e-213	0.495598	0.706	0.45	3.76521e-208
ACTR8	1.13871e-212	0.332715	0.262	0.045	5.11633e-208
CHML	1.52052e-212	0.33365	0.23	0.03	6.83184e-208
GBP2	1.57665e-212	-0.331598	0.016	0.184	7.08403e-208
CHN1	2.46131e-212	-0.54428	0.245	0.479	1.10589e-207
TTC14	3.63514e-212	0.485315	0.459	0.18	1.63331e-207
ACSS1	3.81618e-212	0.35	0.205	0.018	1.71465e-207
SPATA20	4.88189e-212	0.395092	0.302	0.07	2.19348e-207
DNAJB9	8.40362e-212	-0.484283	0.17	0.4	3.77583e-207
UQCR10	1.05026e-211	0.357909	0.909	0.903	4.71891e-207
PSMB7	1.11098e-211	0.431588	0.785	0.652	4.99174e-207
CLTB	1.80249e-211	-0.454504	0.408	0.615	8.09876e-207
ORMDL1	3.53934e-211	0.497908	0.664	0.4	1.59026e-206
MBD3	5.91087e-211	0.391531	0.297	0.067	2.65581e-206
UBR5	6.56935e-211	0.440681	0.319	0.082	2.95168e-206
NDUFA8	9.98979e-211	0.450793	0.706	0.499	4.48851e-206
CMAS	1.64644e-210	0.396394	0.438	0.162	7.39761e-206
WFDC1	2.30821e-210	-0.459935	0.09	0.306	1.0371e-205
UTP23	5.20171e-210	0.393487	0.394	0.129	2.33718e-205
FOXP4-AS1	6.10926e-210	0.26979	0.163	0	2.74495e-205
BRIX1	9.79968e-210	0.437864	0.495	0.216	4.4031e-205
CSNK1G2	2.06042e-209	0.371217	0.306	0.072	9.25769e-205
TBL1XR1	2.46852e-209	0.432876	0.389	0.128	1.10913e-204
NAP1L1	3.85361e-209	0.409981	0.845	0.802	1.73146e-204
DTD1	4.20947e-209	0.398326	0.439	0.165	1.89136e-204
SET	5.3254e-209	0.465496	0.799	0.685	2.39276e-204
MCM3	5.61753e-209	0.474398	0.3	0.072	2.52401e-204
EPHB2	2.04546e-208	0.331353	0.171	0.004	9.19045e-204
SNX5	3.50879e-208	0.402489	0.458	0.177	1.57653e-203
TERF1	4.22425e-208	0.43438	0.548	0.259	1.898e-203
DCTN5	4.26994e-208	0.346663	0.305	0.072	1.91853e-203
PRC1	5.26392e-208	0.513287	0.182	0.009	2.36513e-203
ISYNA1	6.40669e-208	0.369501	0.285	0.061	2.87859e-203
SNRPB	1.4201e-207	0.476886	0.772	0.663	6.38063e-203
OTUD6B-AS1	1.91322e-207	0.469138	0.617	0.345	8.59627e-203
ETFDH	9.23027e-207	0.394638	0.268	0.053	4.14725e-202
TUBB2A	1.3591e-206	0.529405	0.567	0.295	6.10656e-202
PTS	2.3398e-206	-0.465327	0.365	0.576	1.0513e-201
DPY19L3	3.01865e-206	0.390691	0.231	0.033	1.35631e-201
DDX39B	3.03607e-206	0.308904	0.197	0.016	1.36414e-201
LINC02001	5.03068e-206	0.301303	0.269	0.051	2.26033e-201
TMEM14A	6.20036e-206	0.511898	0.732	0.555	2.78588e-201
MTSS1L	6.45088e-206	0.343106	0.207	0.021	2.89844e-201
WDR43	6.94791e-206	0.405424	0.421	0.152	3.12177e-201
IRX3	1.05663e-205	-0.5216	0.262	0.494	4.74756e-201
CNOT1	1.34892e-205	0.351746	0.283	0.06	6.06083e-201
RCC1	1.72697e-205	0.322073	0.305	0.072	7.75945e-201
ATP6V0B	2.53e-205	-0.322571	0.672	0.879	1.13676e-200
FAM104B	2.69307e-205	0.419443	0.479	0.2	1.21002e-200
RBBP4	3.20783e-205	0.424002	0.508	0.221	1.44131e-200
KARS	1.00215e-204	0.458235	0.504	0.234	4.50276e-200
S100A10	1.66212e-204	-0.310671	0.92	0.978	7.46807e-200
VEGFA	1.81569e-204	0.639133	0.371	0.122	8.1581e-200
CADM3	1.88819e-204	0.327376	0.16	0.001	8.48382e-200
SERTAD2	2.19079e-204	0.312139	0.222	0.028	9.84344e-200
RABGGTB	3.01002e-204	0.4181	0.444	0.17	1.35243e-199
LRRC58	3.65649e-204	0.36145	0.294	0.067	1.6429e-199
B4GALNT4	4.91812e-204	0.344379	0.158	0	2.20976e-199
PLEKHF1	7.03237e-204	0.468162	0.256	0.049	3.15971e-199
AC020916.1	8.27308e-204	0.506446	0.242	0.041	3.71718e-199
TXLNG	1.01559e-203	0.312691	0.266	0.05	4.56313e-199
TMEM177	1.56651e-203	0.265647	0.218	0.026	7.03847e-199
ARL1	2.01831e-203	-0.468802	0.392	0.595	9.06848e-199
CA2	2.3262e-203	1.16822	0.513	0.27	1.04519e-198
REXO2	3.32956e-203	-0.41556	0.553	0.747	1.496e-198
STYXL1	4.35833e-203	0.392349	0.388	0.13	1.95824e-198
FDX1	4.45105e-203	0.566201	0.559	0.299	1.9999e-198
NSMAF	5.83662e-203	0.341496	0.226	0.031	2.62245e-198
TUBB4B	6.7154e-203	0.604623	0.616	0.368	3.0173e-198
MED30	8.89884e-203	0.389901	0.382	0.126	3.99834e-198
CUTA	1.32789e-202	-0.376484	0.703	0.862	5.96633e-198
EXOSC2	1.94128e-202	0.289255	0.274	0.055	8.72238e-198
COA5	2.79563e-202	0.406436	0.486	0.205	1.25611e-197
ROMO1	3.43086e-202	-0.399853	0.595	0.785	1.54152e-197
AL445472.1	4.03107e-202	0.399241	0.242	0.041	1.8112e-197
TARDBP	5.28897e-202	0.425741	0.396	0.137	2.37639e-197
DDB1	5.7437e-202	0.414715	0.433	0.163	2.5807e-197
RCC1L	7.07071e-202	0.418955	0.466	0.189	3.17694e-197
OXR1	7.17475e-202	0.408101	0.494	0.209	3.22369e-197
ARL6IP4	1.10968e-201	-0.378813	0.664	0.839	4.9859e-197
NUMA1	1.76157e-201	0.375833	0.303	0.074	7.91493e-197
WRAP53	3.68244e-201	0.335957	0.224	0.031	1.65456e-196
AP3D1	5.18427e-201	0.444056	0.534	0.249	2.32934e-196
POLR3E	8.31598e-201	0.327044	0.235	0.036	3.73645e-196
TMEM97	1.25865e-200	0.289918	0.25	0.043	5.65526e-196
USP18	2.30886e-200	-0.367307	0.039	0.219	1.03739e-195
C8orf88	2.99248e-200	0.278764	0.209	0.023	1.34455e-195
AARSD1	3.31276e-200	0.371253	0.24	0.04	1.48846e-195
CCT4	4.07342e-200	0.482902	0.662	0.454	1.83023e-195
MIS18A	4.5789e-200	0.318733	0.255	0.047	2.05735e-195
CSPG4	6.2133e-200	-0.381341	0.051	0.243	2.7917e-195
KRBA2	1.01462e-199	0.356109	0.197	0.019	4.55881e-195
PRRC2B	1.14313e-199	0.392359	0.3	0.074	5.1362e-195
SMS	1.15632e-199	0.364238	0.42	0.151	5.19547e-195
PHGDH	1.32907e-199	0.482432	0.459	0.194	5.97164e-195
TIA1	1.90159e-199	0.395812	0.383	0.128	8.54402e-195
ECSIT	4.22337e-199	0.368292	0.435	0.163	1.8976e-194
AKAP13	5.35987e-199	0.481633	0.493	0.218	2.40824e-194
ZNF92	5.41648e-199	0.299211	0.189	0.015	2.43368e-194
LAYN	6.16713e-199	-0.331008	0.016	0.175	2.77095e-194
ADIPOR2	1.95966e-198	0.359555	0.281	0.063	8.80495e-194
FSD1	5.51733e-198	0.24062	0.153	0	2.47899e-193
NMRAL1	1.1856e-197	-0.360075	0.065	0.261	5.32704e-193
INTS13	1.4164e-197	0.325263	0.309	0.079	6.36404e-193
WDR6	2.15514e-197	0.376314	0.242	0.042	9.68325e-193
NOP58	2.6183e-197	0.458625	0.545	0.276	1.17643e-192
DNAAF5	4.67866e-197	0.298697	0.197	0.019	2.10217e-192
OTUD1	1.03579e-196	0.428624	0.263	0.055	4.65392e-192
NDUFB6	2.5523e-196	-0.417097	0.482	0.671	1.14678e-191
PRTG	5.116e-196	0.307383	0.195	0.018	2.29867e-191
CCT7	1.15255e-195	0.475625	0.683	0.491	5.17851e-191
C5orf24	1.76078e-195	0.42912	0.447	0.181	7.91137e-191
TRMT10C	2.20227e-195	0.423825	0.507	0.23	9.89503e-191
ARPP19	2.8317e-195	0.435954	0.511	0.237	1.27231e-190
JAM2	2.94185e-195	0.23757	0.185	0.013	1.3218e-190
SDC1	3.26904e-195	-0.337778	0.023	0.188	1.46881e-190
CSRNP1	4.44987e-195	0.347537	0.206	0.024	1.99937e-190
KCTD13	4.87629e-195	0.246004	0.2	0.021	2.19096e-190
TMEM70	5.23201e-195	0.398754	0.459	0.189	2.35079e-190
ARID1A	7.58338e-195	0.356155	0.271	0.059	3.40729e-190
DNPH1	7.87837e-195	0.472712	0.675	0.46	3.53983e-190
PPFIBP1	9.30319e-195	-0.460951	0.246	0.472	4.18002e-190
NDN	9.59188e-195	0.415045	0.434	0.169	4.30973e-190
TTC37	1.44371e-194	0.456439	0.488	0.215	6.48673e-190
KIAA1586	1.5642e-194	0.319063	0.308	0.079	7.0281e-190
CXorf38	2.09252e-194	0.325795	0.244	0.043	9.40188e-190
CHST7	2.66785e-194	0.324577	0.23	0.036	1.19869e-189
CDCA7	4.86897e-194	0.293491	0.157	0.002	2.18768e-189
MIR762HG	6.09039e-194	0.303712	0.209	0.026	2.73647e-189
HEXB	1.41845e-193	-0.467044	0.307	0.521	6.37324e-189
MBD5	1.50103e-193	0.355935	0.29	0.071	6.74428e-189
NUP160	2.42182e-193	0.367323	0.278	0.064	1.08815e-188
CHORDC1	2.45622e-193	0.419084	0.45	0.184	1.10361e-188
POLR2H	2.73003e-193	0.41771	0.618	0.357	1.22663e-188
NECTIN2	9.00089e-193	-0.42176	0.14	0.356	4.04419e-188
LAMTOR4	9.14357e-193	-0.369474	0.677	0.847	4.1083e-188
PTBP2	9.71933e-193	0.362127	0.212	0.028	4.36699e-188
YTHDF2	1.25179e-192	0.43756	0.557	0.281	5.62443e-188
AMN	2.08281e-192	0.312125	0.149	0	9.35827e-188
SNAI2	2.16843e-192	0.690485	0.573	0.352	9.74297e-188
CNIH1	2.53457e-192	-0.434973	0.333	0.539	1.13881e-187
SLC5A3	2.77127e-192	0.340055	0.22	0.032	1.24516e-187
MEST	1.87314e-191	0.276507	0.155	0.003	8.41621e-187
PABPC4	2.83216e-191	0.422269	0.447	0.182	1.27252e-186
XPO6	2.94638e-191	0.329574	0.242	0.043	1.32384e-186
CNPY2	3.71695e-191	-0.360749	0.59	0.78	1.67006e-186
PRKDC	4.10514e-191	0.458412	0.466	0.201	1.84448e-186
DET1	6.24244e-191	0.275372	0.195	0.02	2.80479e-186
PCMTD1	9.87104e-191	0.547036	0.432	0.178	4.43516e-186
C15orf61	1.47689e-190	0.427092	0.498	0.231	6.63579e-186
GTF2I	1.8568e-190	0.494153	0.547	0.283	8.34278e-186
LY96	2.32824e-190	-0.357575	0.043	0.222	1.0461e-185
KLHDC3	4.06259e-190	0.380707	0.457	0.188	1.82536e-185
NUDT14	4.51288e-190	0.306878	0.305	0.078	2.02768e-185
WDR59	5.62559e-190	0.356398	0.203	0.025	2.52763e-185
MFSD10	9.32814e-190	0.45595	0.619	0.352	4.19123e-185
DCXR	1.0141e-189	0.440724	0.672	0.456	4.55646e-185
EPB41	1.05858e-189	0.261863	0.163	0.006	4.75632e-185
HMG20B	1.18971e-189	0.451515	0.581	0.315	5.34548e-185
ZNF711	1.19131e-189	0.338602	0.2	0.023	5.35269e-185
WWP1	1.38313e-189	0.522004	0.314	0.094	6.21456e-185
SFPQ	2.60286e-189	0.473116	0.706	0.47	1.16949e-184
SNHG19	2.78149e-189	0.376882	0.297	0.077	1.24975e-184
SKAP2	3.34517e-189	0.28743	0.23	0.037	1.50302e-184
PLXNB1	3.47623e-189	0.384284	0.194	0.021	1.5619e-184
COX10	4.9339e-189	0.269133	0.211	0.028	2.21685e-184
SNRPD3	1.02549e-188	0.42444	0.75	0.593	4.60765e-184
ARL6IP1	1.08597e-188	0.82347	0.677	0.45	4.87936e-184
ENO1	1.10357e-188	0.467462	0.947	0.938	4.95844e-184
NR2F2	1.11569e-188	0.32629	0.274	0.061	5.01293e-184
CCT5	2.11555e-188	0.519296	0.644	0.442	9.50538e-184
CHCHD7	2.16125e-188	0.438851	0.478	0.212	9.7107e-184
SH2B1	2.46694e-188	0.381717	0.29	0.073	1.10842e-183
GART	2.65423e-188	0.311131	0.292	0.072	1.19257e-183
CSRP1	2.68714e-188	-0.51997	0.226	0.431	1.20736e-183
PDLIM1	3.16915e-188	0.372296	0.434	0.169	1.42393e-183
DXO	3.38249e-188	0.347298	0.291	0.073	1.51978e-183
CPVL	4.78255e-188	0.253622	0.184	0.016	2.14885e-183
PSMG1	4.91682e-188	0.382783	0.438	0.177	2.20918e-183
HIST1H3H	6.18747e-188	0.357392	0.183	0.016	2.78009e-183
AC002310.1	7.24023e-188	0.286456	0.171	0.01	3.25311e-183
LMNB2	8.59566e-188	0.371728	0.265	0.059	3.86211e-183
RAD21	1.07092e-187	0.491112	0.47	0.211	4.81175e-183
GSTK1	1.85089e-187	-0.398655	0.479	0.68	8.31622e-183
CCDC68	2.88587e-187	0.277945	0.154	0.003	1.29665e-182
DDT	3.30048e-187	0.429231	0.738	0.582	1.48294e-182
PSPH	3.31998e-187	0.286208	0.232	0.04	1.4917e-182
COX20	3.78516e-187	0.482295	0.713	0.498	1.70071e-182
PDCD6IP	4.92245e-187	0.385242	0.366	0.122	2.21171e-182
GEMIN8	7.34722e-187	0.383689	0.317	0.092	3.30118e-182
DAZAP1	8.47186e-187	0.382484	0.423	0.164	3.80649e-182
CCHCR1	1.11896e-186	0.318088	0.218	0.033	5.02762e-182
TFPI	2.22876e-186	-0.583277	0.19	0.402	1.0014e-181
SDR39U1	2.28967e-186	0.346407	0.343	0.105	1.02877e-181
KPNB1	2.31484e-186	0.432601	0.59	0.321	1.04008e-181
FHL3	3.72443e-186	-0.444241	0.133	0.337	1.67342e-181
ATP1B1	4.54466e-186	0.643721	0.401	0.161	2.04196e-181
PHLDA3	4.61662e-186	-0.443859	0.137	0.35	2.07429e-181
EPN1	5.8088e-186	0.322586	0.331	0.097	2.60995e-181
CCDC86	6.41537e-186	0.271765	0.258	0.053	2.88249e-181
NPDC1	8.53536e-186	0.302794	0.185	0.017	3.83502e-181
ANKRD40	9.84125e-186	0.347555	0.293	0.076	4.42177e-181
COL27A1	1.15215e-185	0.401861	0.221	0.036	5.17671e-181
TUBA1B	1.29528e-185	-0.394338	0.839	0.947	5.81982e-181
MUT	1.33158e-185	0.321919	0.251	0.05	5.98291e-181
WNK1	1.41733e-185	0.390131	0.404	0.15	6.36821e-181
ZHX1	1.57242e-185	0.348302	0.36	0.117	7.06505e-181
MALAT1	2.06259e-185	-0.171595	1	1	9.26743e-181
CALU	2.96724e-185	-0.349093	0.68	0.837	1.33321e-180
YBX3	4.39844e-185	0.484031	0.605	0.363	1.97626e-180
MILR1	5.04523e-185	-0.276545	0.012	0.158	2.26687e-180
PRELID2	5.27925e-185	0.27626	0.212	0.03	2.37202e-180
METAP1D	5.65423e-185	0.276462	0.195	0.022	2.5405e-180
COL15A1	7.18504e-185	-0.324808	0.007	0.147	3.22831e-180
TTTY15	1.27043e-184	0.28121	0.149	0.002	5.70818e-180
AC103591.3	1.37429e-184	0.490296	0.23	0.042	6.17482e-180
MAP2K6	1.82306e-184	0.291202	0.215	0.032	8.19121e-180
POLR2I	1.87619e-184	0.425817	0.584	0.32	8.42989e-180
KHDC4	2.10426e-184	0.345129	0.233	0.042	9.45467e-180
AXL	3.16102e-184	-0.435644	0.126	0.338	1.42028e-179
PRPF4B	3.68608e-184	0.47511	0.598	0.327	1.65619e-179
TECR	4.65979e-184	0.434926	0.697	0.506	2.09369e-179
PAWR	6.27767e-184	0.344262	0.287	0.072	2.82062e-179
CD44	6.80919e-184	-0.468653	0.106	0.309	3.05944e-179
CMKLR1	1.05946e-183	-0.259595	0.003	0.136	4.76025e-179
KNOP1	2.56609e-183	0.442029	0.659	0.397	1.15297e-178
C14orf132	4.59119e-183	0.321846	0.238	0.045	2.06287e-178
ACTB	4.97872e-183	-0.220599	0.994	1	2.23699e-178
RUNX2	7.73176e-183	0.474339	0.869	0.789	3.47396e-178
ADORA2B	8.32934e-183	0.243732	0.174	0.013	3.74246e-178
GALNT14	1.07703e-182	0.237329	0.161	0.008	4.83921e-178
NNT-AS1	1.57604e-182	0.340988	0.304	0.084	7.08131e-178
GLG1	1.80298e-182	0.466355	0.551	0.28	8.10095e-178
MRS2	4.56242e-182	0.305223	0.293	0.075	2.04994e-177
TMEM186	5.02015e-182	0.296346	0.241	0.046	2.2556e-177
YTHDF3-AS1	9.57578e-182	0.27752	0.191	0.021	4.30249e-177
FAM69B	1.35305e-181	0.252105	0.142	0	6.07939e-177
PAPPA	3.20187e-181	-0.347934	0.037	0.206	1.43863e-176
UNC5B-AS1	4.12991e-181	-0.397378	0.001	0.129	1.85561e-176
SVIL	4.15001e-181	-0.392312	0.084	0.279	1.86464e-176
PTTG1IP	4.58649e-181	-0.430824	0.526	0.697	2.06075e-176
CACYBP	5.00464e-181	0.449386	0.626	0.401	2.24863e-176
MZT2B	6.27116e-181	0.331567	0.924	0.925	2.81769e-176
AKAP8L	7.23308e-181	0.38402	0.411	0.157	3.2499e-176
PNN	1.09909e-180	0.491733	0.617	0.359	4.93833e-176
CYYR1	1.55181e-180	0.235447	0.152	0.004	6.97245e-176
SREBF1	2.11156e-180	0.3647	0.214	0.034	9.48746e-176
RRAS2	3.11741e-180	0.270516	0.23	0.041	1.40068e-175
CEP95	3.54361e-180	0.30392	0.21	0.031	1.59218e-175
ZFP36L2	3.60656e-180	0.595701	0.595	0.348	1.62046e-175
FNBP4	4.94019e-180	0.413796	0.424	0.169	2.21968e-175
OXLD1	5.92332e-180	0.367239	0.406	0.152	2.66141e-175
LINC00467	8.37322e-180	0.360265	0.356	0.12	3.76217e-175
CDK10	9.61116e-180	0.436889	0.375	0.136	4.31839e-175
ARFIP2	1.34511e-179	0.362607	0.415	0.161	6.04373e-175
NT5C3B	1.37602e-179	0.398336	0.52	0.253	6.18261e-175
TTN-AS1	1.47543e-179	0.279253	0.178	0.016	6.62926e-175
SLC2A4RG	2.13855e-179	0.361647	0.317	0.094	9.60871e-175
TMEM43	2.21088e-179	0.383377	0.382	0.138	9.93369e-175
CADM1	2.53957e-179	0.436773	0.735	0.523	1.14105e-174
NAA15	7.30536e-179	0.340247	0.358	0.119	3.28237e-174
CCNB1	1.12901e-178	0.699713	0.198	0.027	5.07277e-174
PTGFR	1.34743e-178	0.371366	0.216	0.036	6.05414e-174
SLC7A5	1.4998e-178	0.321729	0.186	0.02	6.73875e-174
ITGA10	1.6549e-178	-0.363311	0.138	0.36	7.43563e-174
C1orf52	2.33797e-178	0.392683	0.436	0.178	1.05048e-173
MAGOH	3.5467e-178	0.424282	0.683	0.467	1.59357e-173
NUDT10	3.62205e-178	0.253777	0.161	0.009	1.62742e-173
RRP1	3.68052e-178	0.312686	0.31	0.087	1.65369e-173
NTRK2	4.87928e-178	-0.318766	0.007	0.142	2.19231e-173
BMP3	4.88879e-178	-0.45496	0.099	0.299	2.19658e-173
SPIN3	8.10283e-178	0.261732	0.163	0.01	3.64068e-173
IPO5	8.52126e-178	0.307267	0.281	0.071	3.82869e-173
COL5A3	1.06987e-177	-0.384142	0.063	0.25	4.80705e-173
RNF112	2.33246e-177	0.283243	0.138	0	1.048e-172
MID1IP1	2.49053e-177	0.465586	0.428	0.183	1.11902e-172
CTSD	3.54237e-177	-0.435883	0.681	0.825	1.59162e-172
CHD1	5.05806e-177	0.395478	0.386	0.142	2.27264e-172
PLXNA3	1.01147e-176	0.372756	0.244	0.052	4.54462e-172
SSR1	1.12426e-176	-0.418021	0.446	0.626	5.05141e-172
PLXNB2	1.20329e-176	0.479382	0.387	0.15	5.40649e-172
CNBP	1.4035e-176	0.393989	0.785	0.697	6.30605e-172
MCAM	2.08465e-176	0.34817	0.187	0.021	9.36655e-172
CSF1	2.19092e-176	-0.357146	0.054	0.232	9.84402e-172
TSPYL2	2.24436e-176	0.384224	0.248	0.054	1.00841e-171
GNL2	2.5484e-176	0.348694	0.372	0.131	1.14502e-171
DEAF1	2.70448e-176	0.307074	0.302	0.085	1.21515e-171
AC012360.3	7.76308e-176	0.327827	0.193	0.025	3.48803e-171
DUS1L	1.36977e-175	0.384321	0.276	0.073	6.1545e-171
SURF4	1.88606e-175	-0.414778	0.415	0.606	8.47428e-171
GOSR1	3.55645e-175	0.34832	0.416	0.161	1.59795e-170
DKC1	3.958e-175	0.385152	0.447	0.193	1.77837e-170
MYH9	4.01519e-175	-0.45671	0.241	0.459	1.80407e-170
THOP1	4.22527e-175	0.359244	0.318	0.097	1.89846e-170
SON	6.07063e-175	0.417106	0.905	0.823	2.72759e-170
POLRMT	6.69594e-175	0.305916	0.211	0.034	3.00855e-170
ZNF91	7.82147e-175	0.31321	0.218	0.038	3.51426e-170
MMP14	8.55653e-175	-0.478331	0.394	0.603	3.84454e-170
COQ9	9.12178e-175	0.33044	0.4	0.15	4.09851e-170
NBPF1	1.57646e-174	0.341639	0.307	0.089	7.08318e-170
HOOK2	1.67284e-174	0.423627	0.392	0.151	7.51625e-170
FRMD6	1.82242e-174	-0.391764	0.134	0.34	8.18831e-170
SH3BGRL	2.12529e-174	-0.376399	0.605	0.782	9.54914e-170
FERMT1	2.3866e-174	0.261703	0.199	0.028	1.07232e-169
DVL1	4.955e-174	0.331122	0.229	0.044	2.22633e-169
GNB2	7.7951e-174	-0.406789	0.478	0.65	3.50242e-169
BPTF	1.10725e-173	0.430545	0.527	0.266	4.97498e-169
IGSF10	1.82183e-173	0.318551	0.151	0.006	8.18566e-169
FAIM	1.954e-173	0.348309	0.42	0.169	8.7795e-169
RNF40	1.97066e-173	0.329194	0.303	0.086	8.85436e-169
DPF2	2.30867e-173	0.317136	0.326	0.1	1.03731e-168
SPG7	2.41179e-173	0.388163	0.361	0.127	1.08364e-168
AASDH	2.84375e-173	0.354267	0.31	0.092	1.27772e-168
FAM120C	3.18956e-173	0.244423	0.189	0.023	1.4331e-168
LMAN2	3.72418e-173	-0.339336	0.475	0.682	1.67331e-168
SLC6A8	3.7754e-173	0.310738	0.214	0.036	1.69632e-168
CNPY3	5.28538e-173	0.383154	0.474	0.21	2.37477e-168
ORMDL2	5.97427e-173	-0.409105	0.195	0.398	2.6843e-168
EIF3G	9.35932e-173	0.382743	0.776	0.684	4.20523e-168
ICAM2	1.33812e-172	0.283309	0.242	0.05	6.0123e-168
MCL1	3.49024e-172	0.507507	0.469	0.221	1.5682e-167
DPH2	4.60774e-172	0.281067	0.234	0.046	2.07031e-167
AC005303.1	7.19087e-172	0.294182	0.134	0	3.23093e-167
NONO	7.50756e-172	0.411339	0.608	0.363	3.37322e-167
RUFY3	8.26815e-172	0.34731	0.257	0.061	3.71496e-167
GTF2IRD2B	8.98545e-172	0.344959	0.221	0.041	4.03725e-167
NIP7	1.02351e-171	0.328365	0.368	0.131	4.59873e-167
ZNF280D	1.048e-171	0.31046	0.278	0.072	4.70877e-167
FAHD2B	1.10282e-171	0.237421	0.205	0.031	4.9551e-167
MPC1	1.73808e-171	-0.414122	0.501	0.664	7.80935e-167
RAB40B	3.45608e-171	0.30957	0.282	0.075	1.55285e-166
AC090152.1	3.67263e-171	0.218296	0.135	0	1.65015e-166
SUMO2	4.0716e-171	0.3156	0.922	0.965	1.82941e-166
C3orf58	4.55137e-171	0.402633	0.365	0.133	2.04498e-166
RPAIN	5.02552e-171	0.341843	0.422	0.169	2.25801e-166
MESP1	5.14677e-171	0.217774	0.167	0.013	2.31249e-166
TTC3	7.93418e-171	0.417293	0.804	0.628	3.5649e-166
ATP2A1-AS1	8.95734e-171	0.228504	0.147	0.005	4.02462e-166
SLC19A1	1.28843e-170	0.224941	0.165	0.013	5.78907e-166
BIRC5	1.43549e-170	0.557979	0.22	0.043	6.44982e-166
PAGE2B	1.48133e-170	0.532309	0.133	0	6.65575e-166
NEO1	1.71799e-170	0.346182	0.262	0.065	7.71911e-166
PCMTD2	1.77466e-170	0.290085	0.22	0.04	7.97374e-166
WDR75	1.87527e-170	0.290163	0.254	0.058	8.42578e-166
COX6A1	3.38147e-170	-0.291366	0.832	0.948	1.51933e-165
PSMD8	4.57953e-170	-0.32228	0.618	0.816	2.05763e-165
CHD2	4.96079e-170	0.365648	0.304	0.091	2.22893e-165
PTGDS	6.16968e-170	0.287936	0.205	0.032	2.7721e-165
GSPT1	6.8105e-170	0.397104	0.572	0.316	3.06002e-165
TTC17	6.83978e-170	0.333585	0.277	0.073	3.07318e-165
NELFCD	7.70271e-170	0.380567	0.407	0.163	3.46091e-165
MLF1	9.79994e-170	0.305679	0.338	0.11	4.40321e-165
FAM92A	1.5587e-169	0.385302	0.454	0.207	7.00341e-165
TOP1MT	1.65011e-169	0.237681	0.224	0.041	7.41412e-165
GPR68	1.73107e-169	-0.24584	0.004	0.128	7.77788e-165
C5orf63	1.80759e-169	0.289294	0.206	0.033	8.1217e-165
TRIM33	2.14972e-169	0.321868	0.252	0.058	9.6589e-165
ARPC4	2.49697e-169	-0.410932	0.467	0.639	1.12192e-164
CCDC144A	2.75126e-169	0.334041	0.227	0.045	1.23617e-164
YWHAZ	3.10143e-169	0.385215	0.782	0.625	1.3935e-164
GANAB	3.72789e-169	0.439558	0.571	0.311	1.67498e-164
THRA	6.94721e-169	0.282351	0.245	0.054	3.12145e-164
SMIM26	7.76521e-169	0.408945	0.779	0.637	3.48898e-164
AL137802.2	1.07032e-168	0.249475	0.14	0.003	4.80906e-164
CHERP	1.4522e-168	0.282193	0.21	0.036	6.52489e-164
OSBPL1A	2.10253e-168	0.235991	0.161	0.012	9.4469e-164
HLA-DPB1	2.22307e-168	-0.401041	0.161	0.374	9.98848e-164
44261	3.18074e-168	0.373999	0.34	0.116	1.42914e-163
CHAD	4.1955e-168	-0.410438	0.011	0.144	1.88508e-163
RUNX1T1	4.50698e-168	0.329163	0.21	0.036	2.02503e-163
EIF2B5	6.43876e-168	0.318031	0.316	0.097	2.893e-163
ZNF33A	7.39018e-168	0.301641	0.273	0.072	3.32048e-163
NUSAP1	1.48056e-167	0.577383	0.185	0.025	6.65232e-163
LXN	1.56193e-167	-0.298227	0.026	0.174	7.01791e-163
FBXO9	1.63901e-167	0.364195	0.478	0.219	7.36425e-163
STARD10	1.66359e-167	0.273491	0.206	0.033	7.47466e-163
ZNF248	3.11008e-167	0.293382	0.195	0.028	1.39739e-162
SQLE	4.87441e-167	0.518747	0.416	0.176	2.19012e-162
ITGA4	5.54643e-167	0.367836	0.168	0.016	2.49207e-162
HEPH	6.42433e-167	-0.226978	0.001	0.118	2.88651e-162
TSC22D2	1.10633e-166	0.297107	0.248	0.057	4.97085e-162
IZUMO4	1.64592e-166	0.266066	0.144	0.005	7.39529e-162
HNRNPH1	3.37494e-166	0.547722	0.641	0.392	1.51639e-161
NCALD	4.47519e-166	0.25291	0.157	0.011	2.01075e-161
PAK1	4.6195e-166	0.332485	0.386	0.147	2.07559e-161
VAPA	5.93117e-166	-0.362559	0.588	0.755	2.66494e-161
ODF3B	6.29404e-166	-0.281136	0.017	0.156	2.82797e-161
RBM10	7.04686e-166	0.328606	0.271	0.072	3.16623e-161
ABHD10	7.42296e-166	0.24643	0.212	0.037	3.33521e-161
PAXIP1-AS1	7.61604e-166	0.216583	0.178	0.02	3.42196e-161
TOB1	1.24391e-165	0.337323	0.259	0.066	5.58902e-161
FAM20C	1.6759e-165	-0.373701	0.13	0.333	7.52999e-161
PCGF3	2.39701e-165	0.305718	0.265	0.068	1.077e-160
CAP1	2.91161e-165	-0.396293	0.524	0.684	1.30821e-160
ZDHHC4	1.09542e-164	0.34676	0.412	0.168	4.92183e-160
SMARCA4	1.8584e-164	0.364217	0.409	0.166	8.34999e-160
PLCB4	1.9312e-164	0.262689	0.149	0.008	8.67707e-160
PNPLA4	2.34355e-164	0.276253	0.279	0.075	1.05298e-159
NOL11	2.38905e-164	0.274577	0.275	0.072	1.07342e-159
TAC3	2.46785e-164	1.51935	0.136	0.003	1.10883e-159
HMGN2	2.83923e-164	0.630471	0.844	0.791	1.27569e-159
LMCD1	2.94569e-164	-0.364353	0.055	0.221	1.32353e-159
UBC	3.97668e-164	-0.140942	0.798	0.967	1.78676e-159
BCS1L	5.70582e-164	0.321182	0.314	0.098	2.56368e-159
PPIF	6.23859e-164	0.317676	0.323	0.105	2.80306e-159
RCCD1	6.91308e-164	0.326928	0.227	0.047	3.10612e-159
IWS1	8.48656e-164	0.368155	0.377	0.143	3.8131e-159
MRPS23	9.68982e-164	0.365243	0.564	0.309	4.35373e-159
SNHG7	1.31033e-163	0.457844	0.573	0.33	5.88747e-159
LPCAT1	1.55351e-163	0.34315	0.246	0.059	6.98008e-159
SEMA3B	1.70385e-163	0.32906	0.191	0.029	7.65558e-159
TMEM68	2.05854e-163	0.273022	0.233	0.05	9.24924e-159
LZIC	2.17607e-163	0.316829	0.4	0.156	9.77732e-159
ANKRD27	2.46174e-163	0.238645	0.169	0.017	1.10608e-158
C21orf33	2.48943e-163	-0.271009	0.021	0.162	1.11853e-158
FOXO3	2.76829e-163	0.325739	0.278	0.077	1.24382e-158
AL355472.1	2.99514e-163	0.260353	0.179	0.022	1.34575e-158
BSDC1	3.12879e-163	0.363131	0.387	0.15	1.4058e-158
AL021368.2	3.14464e-163	0.26776	0.156	0.011	1.41292e-158
MBTPS1	3.5099e-163	0.362721	0.36	0.131	1.57703e-158
HAPLN3	3.66686e-163	-0.347503	0.082	0.264	1.64756e-158
CNKSR3	4.52417e-163	0.318521	0.227	0.048	2.03275e-158
HNRNPC	4.57228e-163	0.352892	0.81	0.748	2.05437e-158
NOTUM	4.8983e-163	0.292641	0.135	0.003	2.20085e-158
HYI	6.27576e-163	-0.327053	0.058	0.226	2.81976e-158
ZBTB10	1.21481e-162	0.273162	0.183	0.024	5.45826e-158
C8orf76	1.43718e-162	0.27683	0.272	0.072	6.45741e-158
CNN2	2.73443e-162	-0.388083	0.401	0.603	1.22861e-157
PNMA2	5.59047e-162	0.322127	0.232	0.051	2.51185e-157
AL080276.2	5.78292e-162	0.23504	0.136	0.003	2.59832e-157
TIMM44	5.8849e-162	0.36345	0.443	0.191	2.64414e-157
INTS4	7.21791e-162	0.277753	0.191	0.028	3.24308e-157
WASHC1	7.31448e-162	0.269965	0.211	0.038	3.28647e-157
MSN	8.21944e-162	0.418286	0.624	0.376	3.69308e-157
EPAS1	8.49291e-162	-0.319731	0.04	0.198	3.81595e-157
C16orf72	1.00706e-161	0.319689	0.286	0.083	4.52483e-157
NDUFB5	1.06327e-161	0.375546	0.745	0.629	4.77739e-157
CAPS	1.22544e-161	0.295237	0.177	0.022	5.50603e-157
CD81	1.27333e-161	0.630898	0.584	0.369	5.7212e-157
APMAP	1.66746e-161	0.387805	0.522	0.264	7.49206e-157
AFDN	4.19061e-161	0.294049	0.196	0.031	1.88288e-156
FURIN	5.0252e-161	0.354049	0.258	0.067	2.25787e-156
SNN	5.23501e-161	0.229023	0.164	0.016	2.35214e-156
TMEM140	7.14598e-161	-0.253479	0.006	0.127	3.21076e-156
SUGP2	7.57731e-161	0.34264	0.279	0.08	3.40456e-156
C16orf58	1.25095e-160	0.336451	0.307	0.097	5.62065e-156
C1orf43	2.01956e-160	0.39756	0.684	0.493	9.07409e-156
CCDC88A	2.38244e-160	0.392911	0.441	0.195	1.07046e-155
KIF21A	2.73888e-160	0.265552	0.18	0.024	1.23061e-155
JOSD2	3.53892e-160	-0.402473	0.333	0.518	1.59007e-155
PKM	3.95426e-160	-0.268973	0.857	0.962	1.77669e-155
SRSF4	5.39238e-160	0.369529	0.504	0.246	2.42285e-155
TCF7	5.77554e-160	0.213236	0.143	0.007	2.59501e-155
CCSER2	9.52404e-160	-0.419443	0.232	0.424	4.27925e-155
SKIV2L	1.10404e-159	0.291918	0.204	0.036	4.96054e-155
ASPM	1.39502e-159	0.512906	0.157	0.014	6.26794e-155
LARP1	1.4577e-159	0.364579	0.377	0.146	6.54959e-155
CASC15	1.46228e-159	0.283799	0.174	0.021	6.57018e-155
PPIL3	1.53377e-159	0.343588	0.398	0.163	6.8914e-155
KCNMA1	2.91061e-159	0.30565	0.142	0.007	1.30777e-154
C19orf25	3.91487e-159	0.353427	0.43	0.185	1.75899e-154
ATXN2L	4.21717e-159	0.266422	0.216	0.042	1.89482e-154
CREB5	4.91744e-159	0.298336	0.197	0.033	2.20946e-154
FOXP1	5.35715e-159	-0.381269	0.106	0.295	2.40702e-154
AMZ2	5.90838e-159	0.328736	0.381	0.148	2.65469e-154
SOD3	6.01037e-159	-0.325115	0.049	0.211	2.70052e-154
ANOS1	9.85155e-159	0.263365	0.129	0.001	4.4264e-154
RANBP2	1.80941e-158	0.406086	0.307	0.102	8.12986e-154
LNPK	1.84624e-158	0.340041	0.323	0.109	8.29536e-154
FBXO5	1.89503e-158	0.309758	0.176	0.023	8.51456e-154
NUFIP2	2.23091e-158	0.322168	0.288	0.086	1.00237e-153
CDC5L	3.52189e-158	0.36981	0.531	0.274	1.58242e-153
PPAT	3.72149e-158	0.225548	0.19	0.029	1.6721e-153
AC118549.1	5.2729e-158	0.285794	0.253	0.063	2.36917e-153
EPHA2	6.52121e-158	0.416393	0.292	0.093	2.93004e-153
RCHY1	6.67273e-158	0.274188	0.271	0.074	2.99813e-153
ANKRD46	8.24888e-158	0.235265	0.233	0.051	3.70631e-153
SNHG9	9.29736e-158	0.373613	0.426	0.184	4.1774e-153
HCFC1R1	1.15e-157	-0.461777	0.46	0.624	5.16706e-153
RNF139	1.27341e-157	0.302172	0.277	0.078	5.72156e-153
EIF2AK4	2.60792e-157	0.399482	0.575	0.328	1.17177e-152
BCKDK	4.15885e-157	0.372111	0.481	0.233	1.86861e-152
RANBP1	4.34107e-157	0.403676	0.79	0.71	1.95049e-152
TRMT6	5.14809e-157	0.247366	0.253	0.062	2.31309e-152
UPP1	5.15488e-157	-0.352431	0.044	0.2	2.31614e-152
ZNF146	5.77428e-157	0.245819	0.228	0.049	2.59444e-152
NAT10	5.92651e-157	0.278755	0.205	0.037	2.66284e-152
NGLY1	6.06331e-157	0.286952	0.287	0.084	2.72431e-152
TTYH3	7.53223e-157	0.307912	0.191	0.031	3.3843e-152
TMEM192	9.1921e-157	0.290167	0.276	0.078	4.1301e-152
NKIRAS2	1.1528e-156	0.301742	0.364	0.134	5.17962e-152
C16orf89	1.1546e-156	0.230764	0.128	0.002	5.18772e-152
TSEN34	1.28057e-156	0.366521	0.532	0.282	5.75374e-152
TBX1	1.51598e-156	0.222628	0.129	0.002	6.81144e-152
MHENCR	2.22915e-156	0.252155	0.168	0.019	1.00158e-151
CRMP1	2.23341e-156	0.208078	0.124	0	1.00349e-151
GEMIN6	2.69231e-156	0.312392	0.394	0.157	1.20968e-151
WDR70	2.89694e-156	0.322036	0.298	0.093	1.30163e-151
SMG1	3.1478e-156	0.32382	0.258	0.069	1.41434e-151
RORA	3.31855e-156	0.272464	0.192	0.031	1.49106e-151
AC026979.2	3.40277e-156	0.286749	0.182	0.026	1.5289e-151
EIF3J-AS1	3.68838e-156	0.288419	0.271	0.075	1.65723e-151
HNRNPR	3.89025e-156	0.408796	0.665	0.453	1.74793e-151
SLC25A23	3.92748e-156	0.209322	0.182	0.026	1.76466e-151
C16orf87	4.27378e-156	0.273938	0.3	0.092	1.92025e-151
GTF2B	4.32187e-156	0.314721	0.367	0.136	1.94186e-151
TMEM132A	5.36341e-156	0.326079	0.232	0.054	2.40983e-151
MTURN	5.58483e-156	0.194888	0.149	0.011	2.50932e-151
LINC01579	5.63882e-156	0.200615	0.123	0	2.53358e-151
WDR12	6.34453e-156	0.263272	0.256	0.066	2.85066e-151
AFDN-DT	6.86609e-156	0.223312	0.124	0.001	3.085e-151
EFNB3	6.98192e-156	0.280904	0.197	0.034	3.13704e-151
ZSWIM8	1.40709e-155	0.348349	0.21	0.042	6.3222e-151
CXADR	1.47609e-155	0.234876	0.157	0.014	6.63223e-151
SLF1	2.37602e-155	0.327998	0.241	0.059	1.06757e-150
DAPK1	2.76407e-155	0.215302	0.141	0.008	1.24193e-150
NOL8	2.82065e-155	0.363899	0.405	0.168	1.26735e-150
RRAS	3.90947e-155	-0.377223	0.111	0.29	1.75656e-150
COL5A2	5.51509e-155	-0.283962	0.798	0.893	2.47799e-150
NSUN6	7.83991e-155	0.339946	0.263	0.072	3.52255e-150
XRCC5	1.42094e-154	0.421815	0.698	0.526	6.38444e-150
DSTYK	1.44228e-154	0.251543	0.197	0.034	6.48031e-150
RRP1B	1.68198e-154	0.261451	0.256	0.066	7.55732e-150
TMEM123	1.74593e-154	0.376219	0.453	0.211	7.84462e-150
DHX9	1.93461e-154	0.316288	0.335	0.117	8.69239e-150
ADPGK	2.32094e-154	0.348098	0.356	0.134	1.04282e-149
SPOCK1	2.5032e-154	-0.281284	0.025	0.164	1.12471e-149
AAMP	2.81685e-154	0.388666	0.523	0.276	1.26564e-149
INTS11	2.93123e-154	0.355185	0.462	0.216	1.31703e-149
RBM4B	3.85442e-154	0.29978	0.287	0.087	1.73183e-149
FBXO17	5.35218e-154	0.295633	0.326	0.11	2.40479e-149
ANP32B	5.86961e-154	0.443308	0.676	0.503	2.63728e-149
FKBP8	5.94631e-154	0.406182	0.722	0.54	2.67174e-149
KDELR1	7.22859e-154	-0.310246	0.627	0.807	3.24788e-149
AC027031.2	8.7058e-154	0.335267	0.313	0.105	3.9116e-149
THUMPD2	1.04117e-153	0.352645	0.363	0.139	4.67807e-149
SULT1C4	1.06807e-153	0.249213	0.122	0.001	4.79894e-149
EIF3L	1.89729e-153	0.414649	0.714	0.556	8.52472e-149
NSMCE1	2.40255e-153	0.422004	0.665	0.49	1.07949e-148
ZNF638	2.83043e-153	0.39561	0.441	0.202	1.27174e-148
B4GALT3	3.0584e-153	0.312147	0.35	0.129	1.37417e-148
MX2	3.86133e-153	-0.28959	0.017	0.147	1.73493e-148
PLD6	4.06784e-153	0.192441	0.129	0.003	1.82772e-148
PACSIN3	7.56371e-153	0.248008	0.199	0.036	3.39845e-148
NAT14	7.87315e-153	0.313436	0.322	0.109	3.53749e-148
PALM	9.19314e-153	0.223729	0.13	0.004	4.13057e-148
EXOSC5	9.19916e-153	0.299897	0.359	0.134	4.13327e-148
ERGIC3	1.32698e-152	-0.362781	0.519	0.682	5.96226e-148
ACTN2	1.51511e-152	0.214144	0.138	0.007	6.80754e-148
HIST1H1E	1.86605e-152	0.28057	0.165	0.019	8.38433e-148
OSTF1	2.24131e-152	-0.4048	0.294	0.482	1.00704e-147
AC084033.3	2.85949e-152	0.248295	0.244	0.06	1.2848e-147
STXBP6	3.47391e-152	0.265002	0.242	0.06	1.56086e-147
EMC1	3.66043e-152	0.315454	0.29	0.089	1.64467e-147
PTK2	3.71378e-152	0.27465	0.233	0.055	1.66864e-147
TMEM14B	4.11099e-152	0.381674	0.697	0.514	1.84711e-147
PPME1	5.47772e-152	0.27658	0.29	0.088	2.46119e-147
TRAF4	5.94282e-152	0.293497	0.284	0.085	2.67017e-147
TMEM67	5.98087e-152	0.305503	0.172	0.023	2.68726e-147
DCAF7	7.28757e-152	0.293636	0.306	0.099	3.27438e-147
RBFOX3	7.84628e-152	0.214885	0.12	0	3.52541e-147
UBE2J2	8.92864e-152	0.325484	0.441	0.197	4.01173e-147
OAS2	9.29464e-152	-0.265264	0.017	0.147	4.17618e-147
C8orf44	9.92249e-152	0.272388	0.183	0.028	4.45827e-147
RAB3A	1.11317e-151	0.214808	0.161	0.018	5.00157e-147
GTF3C6	1.16167e-151	-0.373271	0.506	0.659	5.21951e-147
FANCB	1.22722e-151	0.255659	0.134	0.006	5.51403e-147
THAP12	2.88929e-151	0.246335	0.226	0.05	1.29819e-146
LINC02256	3.55957e-151	0.289271	0.171	0.023	1.59935e-146
KPNA2	5.23583e-151	0.458207	0.299	0.1	2.35251e-146
SIKE1	5.42596e-151	0.314234	0.386	0.154	2.43794e-146
PLEKHA4	1.25438e-150	-0.299688	0.041	0.19	5.63606e-146
POLD4	1.42853e-150	-0.351917	0.104	0.28	6.41855e-146
POLE3	1.64122e-150	0.322881	0.438	0.195	7.37415e-146
NCOA2	2.21495e-150	0.258322	0.17	0.023	9.95197e-146
ICAM3	2.74229e-150	-0.296258	0.057	0.214	1.23214e-145
WDR3	3.49527e-150	0.253494	0.241	0.06	1.57046e-145
WDR86	3.66496e-150	0.258362	0.164	0.019	1.6467e-145
SLCO5A1	3.70768e-150	0.220307	0.121	0.001	1.6659e-145
AC010649.1	4.03276e-150	0.231875	0.122	0.001	1.81196e-145
GDI1	4.46419e-150	0.343255	0.402	0.169	2.00581e-145
TMEM99	5.37743e-150	0.29161	0.356	0.133	2.41613e-145
ASMTL	7.10819e-150	0.307582	0.318	0.109	3.19378e-145
PDGFRL	7.18135e-150	-0.455048	0.181	0.374	3.22665e-145
LRRC57	7.62117e-150	0.229953	0.191	0.032	3.42427e-145
ALDOC	8.79799e-150	-0.260411	0.022	0.157	3.95302e-145
SHISA2	1.54924e-149	-0.22055	0.005	0.118	6.9609e-145
MACROD1	1.66189e-149	0.274873	0.313	0.104	7.46705e-145
RBP1	1.88654e-149	0.215118	0.152	0.014	8.4764e-145
ID3	1.91869e-149	0.498148	0.95	0.902	8.62086e-145
ZNF593	2.59815e-149	0.382193	0.609	0.38	1.16738e-144
SNRPA	3.26453e-149	0.311113	0.414	0.176	1.46679e-144
NENF	3.27729e-149	-0.326235	0.684	0.822	1.47252e-144
HPS4	3.28757e-149	0.32777	0.26	0.073	1.47714e-144
GATAD2B	3.308e-149	0.256214	0.19	0.033	1.48632e-144
SYF2	3.4281e-149	0.39801	0.71	0.515	1.54028e-144
RAB18	3.44509e-149	-0.386394	0.296	0.479	1.54791e-144
HOXD13	3.82983e-149	0.169965	0.124	0.002	1.72078e-144
FAM174B	4.3518e-149	0.241918	0.179	0.027	1.95531e-144
SAC3D1	4.38877e-149	0.318671	0.325	0.115	1.97192e-144
CASC3	7.8591e-149	0.295495	0.274	0.082	3.53117e-144
SYCE1L	9.60596e-149	0.279118	0.183	0.03	4.31605e-144
ORC6	9.90264e-149	0.274852	0.149	0.013	4.44935e-144
NFKBIZ	1.63633e-148	0.371777	0.271	0.082	7.35218e-144
PAIP2	1.64145e-148	0.394192	0.665	0.47	7.37519e-144
SEC11C	2.02787e-148	0.31239	0.304	0.101	9.11143e-144
PYCARD	2.174e-148	-0.335855	0.085	0.259	9.768e-144
MLLT6	2.3437e-148	0.308558	0.194	0.036	1.05305e-143
EGLN1	2.78563e-148	0.247925	0.236	0.058	1.25161e-143
ASPSCR1	4.01687e-148	0.326324	0.379	0.154	1.80482e-143
SEC61G	6.13361e-148	-0.246676	0.92	0.982	2.75589e-143
TAF9	8.50933e-148	0.407691	0.586	0.365	3.82333e-143
RCE1	8.64002e-148	0.233977	0.226	0.052	3.88205e-143
KNSTRN	1.0677e-147	0.263681	0.162	0.02	4.7973e-143
CCP110	1.2885e-147	0.268877	0.188	0.033	5.78934e-143
MYH13	1.45215e-147	0.233633	0.116	0	6.52466e-143
NOTCH3	1.59519e-147	-0.383442	0.184	0.386	7.16734e-143
ATP5MC3	1.77981e-147	0.615912	0.904	0.94	7.99684e-143
OXSM	1.79038e-147	0.231902	0.198	0.037	8.04435e-143
UBTF	1.83708e-147	0.318721	0.408	0.172	8.25416e-143
BID	3.19574e-147	0.334056	0.405	0.177	1.43588e-142
PTAR1	3.60746e-147	0.263436	0.196	0.037	1.62087e-142
IST1	3.68328e-147	0.337656	0.376	0.153	1.65494e-142
ASH1L	5.21641e-147	0.392141	0.433	0.201	2.34379e-142
FAM210B	6.04937e-147	0.322286	0.422	0.185	2.71804e-142
GADD45GIP1	6.47978e-147	0.324238	0.827	0.793	2.91143e-142
GJB2	6.84669e-147	-0.28401	0.01	0.13	3.07629e-142
BCAS2	8.2241e-147	0.382902	0.555	0.322	3.69517e-142
PARP9	8.53556e-147	-0.320809	0.066	0.228	3.83511e-142
ZNF692	9.98464e-147	0.250717	0.17	0.024	4.4862e-142
CASP1	1.06458e-146	-0.256322	0.02	0.149	4.78326e-142
MIER2	1.12114e-146	0.229415	0.186	0.031	5.03739e-142
U2AF2	1.13527e-146	0.289827	0.298	0.096	5.10088e-142
ZMYM2	1.14073e-146	0.338689	0.247	0.068	5.12541e-142
NDRG2	1.19283e-146	0.204996	0.145	0.011	5.35952e-142
TPX2	1.27539e-146	0.375387	0.154	0.017	5.73045e-142
UBE3A	1.28639e-146	0.353708	0.408	0.177	5.77988e-142
MID1	1.47492e-146	0.276351	0.157	0.018	6.62696e-142
GPR173	1.64318e-146	0.256821	0.134	0.007	7.38298e-142
TTC23	1.75918e-146	0.265443	0.188	0.033	7.90416e-142
URB1	1.80139e-146	0.248152	0.156	0.017	8.0938e-142
NLN	1.83821e-146	0.23258	0.151	0.015	8.25925e-142
DTX4	2.25846e-146	0.277533	0.174	0.026	1.01475e-141
EBAG9	2.27499e-146	0.348359	0.456	0.215	1.02218e-141
ARC	2.49369e-146	0.366801	0.165	0.022	1.12044e-141
ANAPC16	2.56496e-146	-0.366834	0.518	0.674	1.15246e-141
EIF5AL1	2.90371e-146	-0.356836	0.119	0.296	1.30467e-141
ZEB2	4.85192e-146	0.43807	0.598	0.364	2.18001e-141
ADGRL2	5.76015e-146	0.254983	0.152	0.015	2.58809e-141
ILK	5.78964e-146	-0.403404	0.424	0.589	2.60134e-141
NRXN1	7.879e-146	0.368051	0.116	0.001	3.54011e-141
HYAL3	8.21517e-146	0.213459	0.172	0.025	3.69116e-141
RTP4	1.1555e-145	-0.215524	0.003	0.11	5.19178e-141
HIRIP3	1.35218e-145	0.270728	0.269	0.08	6.07546e-141
IGSF8	1.5544e-145	0.321032	0.317	0.111	6.98407e-141
KLF9	1.59897e-145	0.300935	0.268	0.08	7.18432e-141
ZC2HC1A	2.37093e-145	0.320544	0.299	0.1	1.06528e-140
RCOR2	3.38572e-145	0.229374	0.15	0.015	1.52124e-140
BEX3	3.38906e-145	0.346167	0.855	0.81	1.52274e-140
KLHL8	3.69309e-145	0.213895	0.171	0.024	1.65934e-140
SOX6	4.54044e-145	0.2236	0.121	0.002	2.04007e-140
ANKRD50	5.46159e-145	0.254569	0.182	0.03	2.45395e-140
PTGIS	6.64427e-145	-0.279684	0.032	0.17	2.98534e-140
SYNGR1	6.78588e-145	0.255498	0.239	0.061	3.04896e-140
TGFB1I1	7.37178e-145	-0.406696	0.299	0.481	3.31221e-140
SERPINE1	9.01553e-145	-0.377918	0.015	0.137	4.05077e-140
PKN1	9.517e-145	0.274796	0.23	0.056	4.27608e-140
LINC00632	9.58445e-145	0.29036	0.237	0.062	4.30639e-140
SCP2	1.29979e-144	-0.353624	0.532	0.681	5.8401e-140
GDAP1	1.30427e-144	0.186499	0.119	0.002	5.86022e-140
LSS	1.43957e-144	0.259389	0.16	0.02	6.46812e-140
RNF187	1.74216e-144	-0.349743	0.204	0.407	7.82768e-140
CTXN1	2.05871e-144	0.177012	0.128	0.006	9.25e-140
POLR2B	2.17578e-144	0.362032	0.37	0.151	9.77601e-140
DUS3L	3.57788e-144	0.231602	0.189	0.034	1.60758e-139
INPPL1	4.74769e-144	0.327524	0.252	0.072	2.13319e-139
SCD	5.39268e-144	0.439355	0.232	0.06	2.42299e-139
ACACA	5.48927e-144	0.243487	0.17	0.025	2.46639e-139
MYO9A	6.18647e-144	0.312875	0.243	0.065	2.77964e-139
MAP2K7	6.81703e-144	0.273867	0.248	0.068	3.06296e-139
ARRDC3	9.62155e-144	0.335536	0.278	0.088	4.32306e-139
FARSB	1.31288e-143	0.286814	0.309	0.106	5.89891e-139
THEM4	1.38303e-143	0.264416	0.247	0.067	6.21408e-139
SLITRK6	1.45527e-143	0.253054	0.123	0.004	6.53869e-139
OTUD6B	2.17104e-143	0.236061	0.177	0.028	9.75471e-139
MAZ	2.2736e-143	0.38032	0.493	0.259	1.02155e-138
COMMD2	2.47026e-143	0.342608	0.459	0.22	1.10991e-138
GALNT1	4.03029e-143	-0.412242	0.254	0.445	1.81085e-138
DARS	4.19636e-143	0.385236	0.556	0.329	1.88547e-138
SAP18	4.42333e-143	0.329834	0.88	0.879	1.98745e-138
MX1	7.88145e-143	-0.432118	0.057	0.211	3.54122e-138
RBM5	7.9438e-143	0.341722	0.325	0.12	3.56923e-138
CDC20	8.71446e-143	0.530976	0.147	0.015	3.9155e-138
AC098850.3	8.72698e-143	0.268878	0.139	0.011	3.92112e-138
ZNF654	1.00836e-142	0.256799	0.182	0.031	4.53068e-138
LEPROT	1.07384e-142	-0.376362	0.485	0.639	4.82488e-138
POLD2	1.41732e-142	0.366211	0.5	0.267	6.36816e-138
CWC15	1.7697e-142	0.375638	0.705	0.526	7.95142e-138
PPT1	2.18748e-142	0.386858	0.601	0.375	9.82856e-138
XPO1	2.3885e-142	0.325951	0.317	0.114	1.07318e-137
RPAP2	3.21169e-142	0.294636	0.315	0.111	1.44304e-137
BCAT1	3.85168e-142	0.323334	0.322	0.117	1.7306e-137
ENDOV	5.31723e-142	0.309632	0.314	0.111	2.38908e-137
GCDH	8.51994e-142	0.284194	0.295	0.098	3.82809e-137
DPY19L4	9.03905e-142	0.272626	0.251	0.07	4.06134e-137
ZNF830	9.43749e-142	0.307766	0.316	0.112	4.24036e-137
YARS2	1.02421e-141	0.218477	0.243	0.064	4.60188e-137
LETM1	1.34862e-141	0.303446	0.28	0.089	6.05951e-137
PMPCA	1.39092e-141	0.301616	0.362	0.143	6.24956e-137
SEPHS2	1.48531e-141	0.334715	0.435	0.201	6.67364e-137
CKS1B	2.1927e-141	0.54852	0.435	0.225	9.85201e-137
ASAH1	2.67528e-141	-0.389573	0.344	0.517	1.20203e-136
TXNL4A	3.026e-141	-0.343223	0.547	0.702	1.35961e-136
BNIP3	3.44827e-141	0.471227	0.527	0.292	1.54934e-136
MEX3A	4.08506e-141	0.199824	0.145	0.014	1.83546e-136
FBL	4.18577e-141	0.34539	0.521	0.284	1.88071e-136
ATP6V1G2	4.34312e-141	0.196689	0.12	0.003	1.95141e-136
KLK1	5.07553e-141	-0.303083	0.003	0.106	2.28049e-136
PREPL	5.38394e-141	0.288946	0.261	0.077	2.41906e-136
HEBP2	5.40614e-141	-0.402024	0.34	0.51	2.42903e-136
IARS	6.38406e-141	0.326655	0.336	0.127	2.86842e-136
MYOF	7.22555e-141	-0.253112	0.035	0.174	3.24651e-136
STK11	7.48902e-141	0.277823	0.214	0.05	3.36489e-136
ATP5MC1	8.18297e-141	0.33934	0.851	0.823	3.67669e-136
PLCB1	8.63526e-141	0.188569	0.115	0.001	3.87991e-136
OLA1	1.13126e-140	0.429229	0.518	0.308	5.08287e-136
IMPA2	1.13418e-140	0.163045	0.132	0.008	5.09598e-136
CD68	1.36623e-140	-0.362109	0.108	0.285	6.13862e-136
ANGPTL4	1.40272e-140	0.338029	0.242	0.066	6.30255e-136
MDC1	1.54382e-140	0.234725	0.162	0.022	6.93654e-136
UHMK1	1.80936e-140	0.271562	0.228	0.058	8.12963e-136
HDAC5	2.35799e-140	0.318411	0.3	0.103	1.05947e-135
AQP3	2.40661e-140	-0.25939	0.024	0.151	1.08131e-135
CAD	2.42081e-140	0.265037	0.187	0.035	1.08769e-135
UBXN7	2.51179e-140	0.245993	0.183	0.033	1.12857e-135
CCS	2.55795e-140	0.347016	0.486	0.246	1.14931e-135
ZNF667	2.88176e-140	0.23176	0.133	0.009	1.2948e-135
MMP19	3.26076e-140	-0.201163	0.007	0.116	1.46509e-135
COPA	3.58796e-140	0.37943	0.463	0.232	1.61211e-135
UMPS	3.9629e-140	0.254025	0.291	0.095	1.78057e-135
DSG2	4.13753e-140	0.213841	0.118	0.003	1.85903e-135
LINC00115	5.68318e-140	0.271248	0.148	0.016	2.55351e-135
PLAGL1	7.82549e-140	-0.201768	0.003	0.106	3.51607e-135
TCOF1	9.33074e-140	0.287148	0.27	0.084	4.19239e-135
CMTM7	1.02933e-139	0.279076	0.29	0.096	4.62487e-135
UBE2C	1.10589e-139	0.478624	0.192	0.04	4.96887e-135
PDGFA	1.86138e-139	-0.350976	0.086	0.249	8.36335e-135
LRRFIP2	2.99218e-139	-0.478579	0.281	0.449	1.34442e-134
CUL4A	3.08516e-139	0.268267	0.265	0.08	1.38619e-134
PHKA1-AS1	3.29001e-139	0.193376	0.11	0	1.47824e-134
AKAP1	4.41219e-139	0.207012	0.143	0.014	1.98244e-134
LINC02544	5.19481e-139	-0.304754	0.017	0.139	2.33408e-134
GCC2	5.26402e-139	0.42362	0.521	0.291	2.36518e-134
RMND5A	9.25763e-139	0.217982	0.188	0.036	4.15955e-134
PYCR2	1.44247e-138	0.314965	0.382	0.162	6.48116e-134
BARD1	1.82393e-138	0.274197	0.199	0.043	8.19511e-134
H2AFZ	4.0409e-138	0.620497	0.873	0.823	1.81562e-133
AZIN1	4.15202e-138	0.296267	0.351	0.137	1.86555e-133
ARFGEF1	6.53444e-138	0.313779	0.259	0.079	2.93599e-133
PAIP2B	8.33659e-138	0.171695	0.128	0.007	3.74571e-133
HOXA7	8.93491e-138	0.169303	0.137	0.011	4.01454e-133
IGFBP3	9.23957e-138	-0.623173	0.23	0.429	4.15143e-133
RAF1	1.86844e-137	0.273326	0.264	0.08	8.39508e-133
STAG2	2.24773e-137	0.310521	0.335	0.128	1.00993e-132
NABP1	2.53471e-137	0.285622	0.196	0.041	1.13887e-132
CSNK1D	2.60983e-137	0.2913	0.329	0.123	1.17262e-132
CNKSR2	2.73819e-137	0.254256	0.108	0	1.2303e-132
MATN2	2.8831e-137	0.412096	0.351	0.147	1.2954e-132
SOX12	3.00725e-137	0.222762	0.156	0.02	1.35119e-132
VRK1	3.11097e-137	0.255964	0.24	0.066	1.39779e-132
SPOP	3.3851e-137	0.319101	0.444	0.211	1.52096e-132
HIP1	5.80548e-137	0.296258	0.249	0.073	2.60846e-132
APEX2	6.7428e-137	0.238322	0.211	0.049	3.02961e-132
EWSR1	7.01286e-137	0.386725	0.538	0.307	3.15095e-132
UCK2	9.06084e-137	0.238783	0.226	0.058	4.07113e-132
URB1-AS1	9.8593e-137	0.216756	0.18	0.033	4.42988e-132
ATF6B	1.02955e-136	0.392069	0.428	0.205	4.62589e-132
GMPS	1.12371e-136	0.261246	0.307	0.107	5.04896e-132
PPP1R15B	1.12455e-136	0.267429	0.192	0.04	5.05271e-132
ADAM33	1.19371e-136	0.260016	0.108	0	5.36347e-132
MZT1	1.3119e-136	0.373889	0.402	0.184	5.89449e-132
MKNK1	1.59441e-136	0.324464	0.347	0.139	7.16385e-132
44448	1.65454e-136	0.324769	0.426	0.196	7.43403e-132
FBXO44	1.8616e-136	0.299615	0.211	0.051	8.36436e-132
RRP9	1.96378e-136	0.272279	0.284	0.094	8.82347e-132
SUPT7L	2.95327e-136	0.285644	0.288	0.097	1.32693e-131
COG7	3.34846e-136	0.248699	0.188	0.037	1.5045e-131
NELFA	4.25616e-136	0.222573	0.209	0.048	1.91234e-131
ILF2	4.32248e-136	0.406896	0.661	0.498	1.94213e-131
CREB3	4.38541e-136	-0.36789	0.168	0.34	1.97041e-131
CISD1	4.5138e-136	-0.341856	0.129	0.306	2.0281e-131
MTA3	5.56338e-136	0.236929	0.233	0.061	2.49968e-131
AL359232.1	5.57408e-136	0.175046	0.123	0.006	2.50449e-131
ABT1	6.48303e-136	0.246947	0.331	0.121	2.91289e-131
TMEM2	7.90005e-136	0.310275	0.247	0.072	3.54957e-131
PPP1R15A	1.05448e-135	0.602106	0.522	0.315	4.73786e-131
ASH1L-AS1	2.46369e-135	0.212938	0.119	0.005	1.10696e-130
ENGASE	3.16628e-135	0.283569	0.195	0.042	1.42264e-130
AC015982.1	3.24202e-135	0.224529	0.136	0.012	1.45667e-130
KHDRBS1	3.70966e-135	0.359453	0.642	0.435	1.66679e-130
S100A16	4.21478e-135	-0.341961	0.462	0.668	1.89374e-130
TUB	5.16848e-135	0.210982	0.123	0.006	2.32225e-130
HOXB6	5.26638e-135	0.154237	0.11	0.001	2.36624e-130
EIF2S3	5.55437e-135	0.356676	0.506	0.273	2.49563e-130
SELENOP	5.84882e-135	0.577862	0.834	0.759	2.62793e-130
TNFRSF10B	6.27722e-135	0.245596	0.178	0.032	2.82042e-130
TAX1BP1	6.37105e-135	-0.400657	0.318	0.487	2.86258e-130
EVA1A	6.44223e-135	-0.197925	0.006	0.11	2.89456e-130
MYO19	7.62573e-135	0.249423	0.169	0.028	3.42632e-130
NARS2	7.78611e-135	0.209689	0.176	0.031	3.49838e-130
RNASEH2C	8.16331e-135	0.363623	0.721	0.568	3.66786e-130
DFFA	9.97288e-135	0.272111	0.339	0.129	4.48091e-130
SAMD9	1.28398e-134	-0.353328	0.076	0.232	5.76906e-130
STMN3	1.31556e-134	-0.384453	0.113	0.281	5.91095e-130
LDOC1	1.55185e-134	0.300859	0.335	0.13	6.97263e-130
PCF11	1.56386e-134	0.334208	0.286	0.098	7.02657e-130
GLI4	1.78049e-134	0.229123	0.229	0.06	7.99992e-130
PSAT1	2.04345e-134	0.283381	0.2	0.044	9.18142e-130
UCKL1	2.83117e-134	0.242205	0.239	0.066	1.27207e-129
GNA11	2.85501e-134	0.266891	0.244	0.07	1.28279e-129
NOP16	3.79053e-134	0.298533	0.347	0.14	1.70312e-129
PQBP1	3.91709e-134	0.3339	0.5	0.265	1.75999e-129
KCNH2	4.27948e-134	0.160182	0.106	0	1.92281e-129
OLFML1	6.45215e-134	0.307789	0.225	0.06	2.89902e-129
CCDC77	7.0235e-134	0.22036	0.158	0.023	3.15573e-129
CSTF3	7.88374e-134	0.413732	0.4	0.188	3.54224e-129
MKI67	7.88938e-134	0.444889	0.147	0.018	3.54478e-129
CPSF1	8.07321e-134	0.27458	0.198	0.044	3.62737e-129
FAM49B	9.57244e-134	0.288161	0.331	0.127	4.30099e-129
UBE2O	9.60211e-134	0.233407	0.165	0.026	4.31433e-129
STX4	1.38678e-133	0.331053	0.366	0.153	6.23093e-129
ZNF106	1.75369e-133	0.33651	0.426	0.202	7.8795e-129
CFAP20	1.7886e-133	0.338431	0.453	0.226	8.03635e-129
DYNLRB1	1.81566e-133	-0.317733	0.607	0.748	8.15794e-129
AMOTL2	1.92438e-133	0.277486	0.198	0.044	8.64645e-129
SF3A3	3.00976e-133	0.291286	0.387	0.169	1.35232e-128
QSOX2	4.34337e-133	0.209994	0.135	0.012	1.95152e-128
VARS2	5.01494e-133	0.238386	0.138	0.014	2.25326e-128
INTS8	6.09395e-133	0.242033	0.181	0.035	2.73807e-128
EIF5	6.23472e-133	0.377419	0.786	0.703	2.80132e-128
CLPX	7.0269e-133	0.242916	0.222	0.057	3.15726e-128
CAPRIN1	7.38331e-133	0.294494	0.397	0.175	3.3174e-128
WDR73	8.14463e-133	0.245279	0.231	0.062	3.65946e-128
HHLA3	9.6765e-133	0.217467	0.215	0.053	4.34775e-128
SPOCD1	1.09858e-132	-0.258127	0.034	0.165	4.93601e-128
VMA21	1.90248e-132	0.290533	0.37	0.156	8.54802e-128
HMBOX1	2.17967e-132	0.26635	0.204	0.048	9.79348e-128
QTRT2	2.27086e-132	0.233373	0.218	0.055	1.02032e-127
ZNF791	2.27185e-132	0.269462	0.235	0.066	1.02076e-127
MAFK	2.27941e-132	0.26423	0.151	0.02	1.02416e-127
USP22	2.71678e-132	0.343692	0.317	0.122	1.22068e-127
PDCD4	3.20071e-132	-0.387066	0.164	0.335	1.43811e-127
TSEN54	3.29826e-132	0.20359	0.166	0.027	1.48194e-127
HMMR	3.42983e-132	0.364826	0.132	0.011	1.54106e-127
HOXB4	3.43655e-132	0.162392	0.108	0.001	1.54408e-127
HSF1	3.44552e-132	0.282202	0.366	0.15	1.54811e-127
NOA1	3.45084e-132	0.207945	0.225	0.058	1.5505e-127
KDM5C	3.57121e-132	0.278342	0.202	0.047	1.60458e-127
NIT2	4.37186e-132	0.340838	0.438	0.216	1.96432e-127
ERN1	4.39225e-132	0.241701	0.18	0.035	1.97348e-127
TSGA10	5.53276e-132	0.216446	0.126	0.009	2.48593e-127
NPIPA1	5.66773e-132	0.26798	0.147	0.019	2.54657e-127
SKP2	5.86584e-132	0.185272	0.148	0.018	2.63558e-127
AL121944.1	6.22295e-132	0.210309	0.147	0.018	2.79603e-127
SH3BP4	7.0933e-132	0.238491	0.15	0.02	3.18709e-127
PES1	7.40821e-132	0.296505	0.342	0.138	3.32858e-127
AL135925.1	8.47209e-132	0.258207	0.202	0.047	3.80659e-127
TYROBP	9.59095e-132	-0.358255	0.257	0.456	4.30931e-127
SAFB	1.14058e-131	0.282389	0.294	0.103	5.12475e-127
DEXI	1.95697e-131	0.332265	0.473	0.239	8.79288e-127
FAM131C	2.4711e-131	0.164873	0.104	0	1.11029e-126
YTHDC1	3.29589e-131	0.321531	0.459	0.226	1.48088e-126
FAM162A	3.72718e-131	0.60624	0.658	0.493	1.67466e-126
AC009139.1	4.02774e-131	0.172604	0.104	0	1.8097e-126
AC007405.3	4.16477e-131	0.169434	0.143	0.016	1.87127e-126
KLHL24	5.32168e-131	0.219348	0.173	0.031	2.39108e-126
ALKBH2	5.4282e-131	0.265322	0.31	0.112	2.43894e-126
GBP3	6.31864e-131	-0.221759	0.012	0.121	2.83903e-126
ARPC5	6.69795e-131	-0.310989	0.681	0.818	3.00946e-126
NECAP1	8.24188e-131	0.292167	0.276	0.092	3.70316e-126
CRNKL1	1.46348e-130	0.200714	0.205	0.048	6.57555e-126
PCDHB5	1.81043e-130	0.210062	0.122	0.008	8.13444e-126
POMP	1.82225e-130	-0.240243	0.874	0.963	8.18754e-126
DCHS1	1.89347e-130	0.264721	0.158	0.024	8.50754e-126
DICER1-AS1	3.261e-130	0.200134	0.119	0.006	1.4652e-125
ARF5	3.85209e-130	0.289308	0.368	0.154	1.73078e-125
TRAP1	4.0556e-130	0.295728	0.313	0.118	1.82222e-125
C5orf46	4.13084e-130	-0.352837	0.014	0.125	1.85603e-125
ATP5PO	4.34943e-130	0.29952	0.883	0.92	1.95424e-125
NUF2	5.41408e-130	0.283274	0.124	0.009	2.4326e-125
NECAP2	7.67796e-130	0.376779	0.431	0.211	3.44978e-125
DAAM2	7.72173e-130	0.281626	0.206	0.051	3.46945e-125
PRELID1	8.43185e-130	-0.206352	0.635	0.812	3.78851e-125
PET117	8.72436e-130	0.229978	0.23	0.063	3.91994e-125
GULP1	1.08651e-129	0.224765	0.175	0.033	4.88181e-125
UTP6	1.11825e-129	0.270411	0.303	0.109	5.02443e-125
HIGD1A	1.13826e-129	-0.37502	0.319	0.479	5.1143e-125
EPRS	1.19657e-129	0.378861	0.512	0.291	5.37631e-125
UAP1	1.27396e-129	0.315508	0.384	0.169	5.72403e-125
DNTTIP2	1.34041e-129	0.291922	0.398	0.178	6.02258e-125
BHLHE40	1.65744e-129	0.387064	0.257	0.085	7.44705e-125
PHOSPHO2	1.94554e-129	0.165243	0.132	0.012	8.7415e-125
PTCD3	2.05011e-129	0.272912	0.252	0.078	9.21133e-125
SRSF8	2.06495e-129	0.322335	0.387	0.175	9.278e-125
SERINC2	2.70731e-129	0.210941	0.174	0.032	1.21642e-124
WNK3	2.74346e-129	0.280677	0.174	0.033	1.23267e-124
HIBCH	2.83389e-129	0.283228	0.348	0.14	1.2733e-124
AC010894.3	3.15808e-129	0.219642	0.164	0.027	1.41896e-124
AHCTF1	3.90392e-129	0.249238	0.192	0.043	1.75407e-124
PUF60	4.19113e-129	0.385918	0.55	0.344	1.88312e-124
PRKCSH	4.21933e-129	0.37532	0.555	0.322	1.89579e-124
PRPF19	4.35573e-129	0.253122	0.297	0.105	1.95707e-124
DYNC1H1	7.02449e-129	0.421261	0.571	0.346	3.15617e-124
MED14	7.25127e-129	0.254609	0.186	0.04	3.25807e-124
DNAJC7	7.83222e-129	0.338434	0.557	0.327	3.5191e-124
ELP4	7.87044e-129	0.217858	0.222	0.059	3.53627e-124
WDR33	9.63451e-129	0.308538	0.44	0.212	4.32888e-124
FAM217B	9.64098e-129	0.240733	0.229	0.063	4.33179e-124
SLC3A2	1.06146e-128	0.39245	0.454	0.231	4.76924e-124
SIRT7	1.06501e-128	0.24841	0.223	0.06	4.78522e-124
TFRC	1.94524e-128	0.267513	0.185	0.039	8.74016e-124
PLSCR1	2.35854e-128	-0.432885	0.164	0.331	1.05972e-123
PRDX2	2.54226e-128	0.471948	0.755	0.836	1.14226e-123
DHX16	2.99e-128	0.233809	0.216	0.056	1.34344e-123
TNFSF11	3.15115e-128	-0.2579	0.017	0.13	1.41584e-123
HOXB-AS1	3.15626e-128	0.199641	0.106	0.002	1.41814e-123
GOLM1	3.37166e-128	0.309011	0.392	0.175	1.51492e-123
WRB	4.18349e-128	0.322794	0.413	0.197	1.87968e-123
AKAP12	5.37823e-128	0.25521	0.204	0.049	2.41649e-123
HELZ	5.57846e-128	0.274893	0.237	0.069	2.50646e-123
CIR1	5.85431e-128	0.347408	0.629	0.425	2.6304e-123
PCCB	6.99528e-128	0.247528	0.289	0.101	3.14305e-123
CREB3L4	8.53872e-128	0.204881	0.146	0.019	3.83653e-123
CEND1	9.88339e-128	0.152786	0.101	0	4.44071e-123
NDUFA6	1.48223e-127	-0.289269	0.658	0.81	6.65982e-123
NETO2	1.76173e-127	0.166064	0.119	0.007	7.91562e-123
YWHAQ	2.32916e-127	0.333579	0.799	0.738	1.04652e-122
FAM43A	2.3554e-127	0.268815	0.167	0.03	1.05831e-122
HOXD9	2.91495e-127	0.156866	0.115	0.005	1.30971e-122
FAH	3.39221e-127	0.268194	0.324	0.126	1.52415e-122
CIAO1	4.88939e-127	0.323262	0.438	0.215	2.19685e-122
MTX2	5.02369e-127	0.337179	0.446	0.226	2.25719e-122
DCAF8	6.91672e-127	0.268608	0.231	0.066	3.10775e-122
CAV1	1.08084e-126	-0.403442	0.051	0.19	4.85634e-122
DIDO1	1.10517e-126	0.227994	0.182	0.038	4.96563e-122
PLPP7	1.39241e-126	0.173367	0.155	0.023	6.25625e-122
CXCL3	1.48117e-126	0.913634	0.233	0.075	6.65505e-122
HACD4	1.51071e-126	-0.234177	0.022	0.139	6.78777e-122
REXO1	1.72195e-126	0.210685	0.146	0.019	7.73689e-122
ZNF493	1.83339e-126	0.301625	0.218	0.06	8.23758e-122
EVA1B	1.86428e-126	-0.334574	0.252	0.44	8.37638e-122
[truncated: 3,401 more rows]
