# Supplementary material for: A novel molecular classification method for osteosarcoma based on tumor cell differentiation trajectories
Source: Bone Res. 2023 Jan 2;11:1. doi: 10.1038/s41413-022-00233-w (PMC9806110; doi:10.1038/s41413-022-00233-w)
Supplement: Supplementary file 19 — Supplementary Table 12 [file 41413_2022_233_MOESM19_ESM.xlsx]

## Sheet: OSB2_VS_OSC2_revised
Supplementary Table 12| Different genes list of OS-B2 vs OS-C2
Gene Symbol	P.value	Average Log2(Fold Change)	pct.1*	pct.2*	Adjusted p.value
PTGDS	4.2106e-300	2.58108	0.923	0.032	4.2106e-300
NPW	5.2247e-148	2.34458	0.815	0.013	5.2247e-148
EGFL6	1.73198e-299	2.29533	0.614	0.011	1.73198e-299
UBE2C	5.36998e-185	2.29149	0.511	0.04	5.36998e-185
STMN1	5.45813e-39	2.10967	0.875	0.222	5.45813e-39
NDUFA4L2	1.63087e-228	2.0879	0.695	0.065	1.63087e-228
IFITM5	2.21927e-143	2.06939	0.665	0.099	2.21927e-143
HMGB2	2.57257e-72	1.92324	0.704	0.147	2.57257e-72
LY6K	5.34813e-83	1.75868	0.847	0.019	5.34813e-83
H2AFZ	1.43453e-292	1.75021	0.99	0.823	1.43453e-292
CXCL14	1.2362e-266	1.66151	0.68	0.053	1.2362e-266
CENPF	3.84289e-37	1.62468	0.434	0.042	3.84289e-37
CRYGS	8.19173e-131	1.58646	0.496	0.005	8.19173e-131
ALPL	2.97553e-30	1.551	0.889	0.202	2.97553e-30
C1QTNF3	1.07209e-297	1.51853	0.388	0.01	1.07209e-297
TOP2A	4.14048e-292	1.45805	0.397	0.021	4.14048e-292
NUSAP1	1.02163e-191	1.45599	0.447	0.025	1.02163e-191
BASP1	1.31679e-268	1.40639	0.938	0.5	1.31679e-268
CKS1B	3.46369e-213	1.35323	0.596	0.225	3.46369e-213
TUBB4B	2.77707e-180	1.34207	0.781	0.368	2.77707e-180
CDKN3	1.17114e-118	1.3278	0.428	0.045	1.17114e-118
CSRP2	1.18481e-115	1.32725	0.875	0.44	1.18481e-115
TUBA1B	1.66001e-223	1.31079	0.996	0.947	1.66001e-223
PCLAF	1.56597e-91	1.30822	0.578	0.074	1.56597e-91
PPP1CB	3.58917e-130	1.29488	0.873	0.454	3.58917e-130
SAP25	3.69539e-62	1.29145	0.68	0.004	3.69539e-62
TMEM106C	2.45149e-290	1.28195	0.717	0.212	2.45149e-290
UBE2S	2.04853e-153	1.27532	0.622	0.249	2.04853e-153
RANBP1	1.40727e-08	1.23748	0.966	0.71	1.40727e-08
PTTG1	3.19522e-191	1.23101	0.508	0.158	3.19522e-191
CKAP2	2.5674e-143	1.22706	0.439	0.06	2.5674e-143
CDKN2A	1.29595e-177	1.19823	0.897	0.347	1.29595e-177
TUBA1C	1.68058e-224	1.18114	0.789	0.476	1.68058e-224
GGH	1.89795e-48	1.17543	0.666	0.141	1.89795e-48
CPE	9.01832e-239	1.15495	0.968	0.55	9.01832e-239
NPB	5.20822e-155	1.14646	0.523	0.041	5.20822e-155
GSTA1	1.11784e-156	1.13689	0.299	0.002	1.11784e-156
PTN	5.76205e-125	1.11712	0.947	0.551	5.76205e-125
TPX2	2.71371e-205	1.11339	0.375	0.017	2.71371e-205
APOE	3.93408e-182	1.10343	0.867	0.507	3.93408e-182
TMSB15A	8.33346e-147	1.10313	0.597	0.053	8.33346e-147
ERH	4.2847e-132	1.10071	0.986	0.865	4.2847e-132
CKS2	4.08028e-117	1.07465	0.576	0.268	4.08028e-117
GNAS	6.74057e-90	1.06522	0.944	0.733	6.74057e-90
CDC20	1.56052e-75	1.0559	0.306	0.015	1.56052e-75
CCNB2	2.15836e-19	1.03638	0.327	0.02	2.15836e-19
BIRC5	1.08518e-167	1.03204	0.371	0.043	1.08518e-167
MKI67	9.00488e-73	1.02534	0.346	0.018	9.00488e-73
HSP90AA1	8.81634e-77	1.02357	1	0.994	8.81634e-77
SMC2	2.22033e-148	1.02292	0.585	0.131	2.22033e-148
ISLR	4.32395e-66	1.02099	0.551	0.006	4.32395e-66
COX6C	2.53216e-226	1.01695	0.995	0.963	2.53216e-226
ASPM	4.28932e-105	1.01517	0.305	0.014	4.28932e-105
UBE2T	1.91515e-18	1.00907	0.543	0.096	1.91515e-18
GTSE1	3.40227e-260	1.00883	0.352	0.012	3.40227e-260
DDT	3.59411e-63	1.00546	0.909	0.582	3.59411e-63
RAD21	2.70426e-195	1.00316	0.661	0.211	2.70426e-195
CRISPLD1	1.05469e-193	0.993909	0.573	0.053	1.05469e-193
CYC1	7.40998e-163	0.986547	0.914	0.624	7.40998e-163
CFD	1.11472e-104	0.98034	0.616	0.033	1.11472e-104
SGO2	8.4776e-129	0.973434	0.394	0.031	8.4776e-129
LOXL1	1.15913e-130	0.962996	0.667	0.142	1.15913e-130
SMC4	1.72167e-140	0.962465	0.599	0.28	1.72167e-140
CENPE	5.94062e-17	0.959715	0.326	0.023	5.94062e-17
ANP32B	7.11458e-263	0.957249	0.886	0.503	7.11458e-263
LAPTM4B	2.30407e-43	0.956006	0.769	0.347	2.30407e-43
SYNGR1	3.2631e-106	0.951006	0.567	0.061	3.2631e-106
PRKDC	6.63515e-293	0.947311	0.685	0.201	6.63515e-293
NASP	6.40044e-08	0.941393	0.746	0.257	6.40044e-08
CCNB1	4.82277e-298	0.938392	0.284	0.027	4.82277e-298
RNASEH2B	4.83813e-60	0.935075	0.705	0.205	4.83813e-60
MAD2L1	1.11495e-212	0.934726	0.427	0.043	1.11495e-212
PABPC1	3.63599e-104	0.911263	0.919	0.613	3.63599e-104
SIVA1	2.86034e-116	0.907065	0.906	0.624	2.86034e-116
PCOLCE2	4.68664e-125	0.904894	0.51	0.007	4.68664e-125
HMGB3	2.12161e-55	0.904874	0.49	0.1	2.12161e-55
NUCKS1	9.35333e-257	0.902109	0.968	0.85	9.35333e-257
IDH2	3.37943e-12	0.897974	0.745	0.347	3.37943e-12
STXBP6	1.43507e-237	0.897123	0.558	0.06	1.43507e-237
HADH	5.89553e-65	0.893365	0.636	0.203	5.89553e-65
ARGLU1	9.02658e-60	0.886123	0.865	0.525	9.02658e-60
TECR	1.36287e-259	0.882373	0.861	0.506	1.36287e-259
ECI1	3.95349e-263	0.877591	0.699	0.25	3.95349e-263
TYMS	5.20657e-68	0.872644	0.49	0.078	5.20657e-68
CYB5A	7.30071e-260	0.860469	0.731	0.323	7.30071e-260
DNAJB1	2.87102e-269	0.855255	0.608	0.307	2.87102e-269
SNRPD3	2.93242e-226	0.848543	0.904	0.593	2.93242e-226
MIF	8.03667e-141	0.847634	0.847	0.554	8.03667e-141
SUPT16H	1.51145e-201	0.840295	0.656	0.226	1.51145e-201
SLIRP	8.2535e-135	0.838318	0.948	0.829	8.2535e-135
PCNA	1.95432e-277	0.833421	0.67	0.34	1.95432e-277
VWA1	1.71921e-239	0.832731	0.567	0.093	1.71921e-239
LMO7	4.50634e-166	0.832183	0.802	0.424	4.50634e-166
TPM1	7.34296e-239	0.823171	0.981	0.931	7.34296e-239
CENPW	3.18018e-251	0.82082	0.464	0.139	3.18018e-251
ZFHX4	1.52793e-234	0.82017	0.704	0.293	1.52793e-234
MZT1	6.02789e-61	0.818813	0.554	0.184	6.02789e-61
ITGAE	4.07059e-86	0.818812	0.773	0.376	4.07059e-86
SEC11C	1.1054e-99	0.815599	0.515	0.101	1.1054e-99
HSPB11	2.50363e-17	0.814053	0.827	0.489	2.50363e-17
HMGN2	6.30446e-209	0.813345	0.928	0.791	6.30446e-209
NDUFB9	8.93297e-260	0.813117	0.95	0.778	8.93297e-260
RBBP7	9.09023e-143	0.800311	0.665	0.219	9.09023e-143
RRM2	1.36551e-25	0.796424	0.274	0.021	1.36551e-25
LAGE3	1.18058e-68	0.790758	0.74	0.323	1.18058e-68
DGCR6L	7.79872e-246	0.789379	0.793	0.407	7.79872e-246
IFI27L1	2.54088e-217	0.785517	0.619	0.184	2.54088e-217
ELOC	3.98654e-53	0.783455	0.927	0.704	3.98654e-53
TMBIM6	1.51059e-08	0.782644	0.962	0.897	1.51059e-08
PA2G4	4.40215e-141	0.780937	0.904	0.646	4.40215e-141
PTGES3	2.05459e-77	0.780519	0.933	0.716	2.05459e-77
PSIP1	3.40666e-97	0.780424	0.724	0.332	3.40666e-97
ID2	1.2572e-63	0.779102	0.724	0.343	1.2572e-63
CENPA	3.04465e-63	0.778496	0.269	0.006	3.04465e-63
H2AFV	3.56397e-231	0.777314	0.818	0.52	3.56397e-231
HACD3	3.89902e-295	0.775257	0.77	0.379	3.89902e-295
LDHB	3.34226e-218	0.771604	0.975	0.901	3.34226e-218
PCBP1	8.68352e-214	0.771143	0.919	0.655	8.68352e-214
UCHL3	4.49352e-212	0.770713	0.731	0.342	4.49352e-212
XRCC6	2.58851e-86	0.766723	0.826	0.474	2.58851e-86
SNRPA1	2.64102e-28	0.765036	0.673	0.256	2.64102e-28
FXYD1	3.03742e-114	0.763862	0.589	0.194	3.03742e-114
PLTP	6.40643e-45	0.76161	0.591	0.169	6.40643e-45
GPX4	4.89984e-85	0.761462	0.982	0.914	4.89984e-85
SET	2.70801e-25	0.760961	0.913	0.685	2.70801e-25
HNRNPH1	2.77567e-72	0.759862	0.7	0.392	2.77567e-72
ENO1	1.26305e-260	0.757385	0.989	0.938	1.26305e-260
AURKB	5.20588e-152	0.753293	0.292	0.009	5.20588e-152
CCT4	8.81656e-167	0.749999	0.811	0.454	8.81656e-167
PDRG1	3.21978e-196	0.749425	0.574	0.146	3.21978e-196
ILF2	2.02916e-18	0.749149	0.826	0.498	2.02916e-18
MTDH	2.18285e-208	0.746492	0.963	0.832	2.18285e-208
PHF19	2.34835e-245	0.745202	0.44	0.055	2.34835e-245
CCT2	5.44837e-13	0.743877	0.808	0.459	5.44837e-13
PCBP2	2.05094e-113	0.741035	0.888	0.596	2.05094e-113
NQO2	1.39884e-169	0.738341	0.646	0.261	1.39884e-169
GAPDH	1.46774e-224	0.735936	1	1	1.46774e-224
TEX30	8.02929e-25	0.73296	0.505	0.085	8.02929e-25
C1QBP	7.38949e-205	0.729646	0.854	0.574	7.38949e-205
TFDP1	9.9925e-53	0.722961	0.548	0.148	9.9925e-53
USP1	2.58549e-126	0.722762	0.579	0.18	2.58549e-126
PANX3	9.13831e-251	0.721848	0.316	0.001	9.13831e-251
SFPQ	1.08841e-119	0.715788	0.755	0.47	1.08841e-119
POLR2F	8.25625e-191	0.713256	0.926	0.724	8.25625e-191
POLR2I	2.22189e-74	0.712128	0.701	0.32	2.22189e-74
EIF1AX	3.72426e-242	0.710431	0.88	0.606	3.72426e-242
HP1BP3	1.67346e-299	0.707971	0.689	0.406	1.67346e-299
CBX5	2.20136e-68	0.707262	0.643	0.235	2.20136e-68
SMC1A	4.66662e-235	0.707152	0.571	0.201	4.66662e-235
SDF2L1	5.25799e-224	0.703689	0.836	0.543	5.25799e-224
DEK	2.11282e-247	0.703482	0.825	0.543	2.11282e-247
CLSPN	7.01e-148	0.70326	0.351	0.029	7.01e-148
CDK4	3.10545e-173	0.702922	0.771	0.456	3.10545e-173
MARCKSL1	6.66916e-131	0.702137	0.673	0.279	6.66916e-131
GUSB	4.05762e-86	0.700154	0.61	0.209	4.05762e-86
TUBB	2.78689e-185	0.699031	0.929	0.854	2.78689e-185
NUF2	8.73235e-93	0.698734	0.28	0.009	8.73235e-93
CCT5	3.98824e-214	0.697212	0.764	0.442	3.98824e-214
LPL	2.98082e-37	0.696229	0.382	0.004	2.98082e-37
SMDT1	1.52991e-188	0.693996	0.783	0.451	1.52991e-188
MYH10	3.34734e-25	0.688887	0.453	0.053	3.34734e-25
SNRPB	1.18477e-54	0.68815	0.893	0.663	1.18477e-54
UBB	1.98418e-56	0.687312	1	0.997	1.98418e-56
CDK1	9.78504e-114	0.687085	0.288	0.021	9.78504e-114
PALMD	1.55431e-117	0.686493	0.364	0.007	1.55431e-117
NAP1L1	3.20494e-62	0.686349	0.95	0.802	3.20494e-62
PRRX2	7.00109e-216	0.684576	0.632	0.274	7.00109e-216
LGALS3	1.92547e-106	0.684456	0.942	0.878	1.92547e-106
EML4	5.27035e-178	0.683293	0.585	0.18	5.27035e-178
QPCT	7.89039e-194	0.682563	0.41	0.06	7.89039e-194
UQCR10	8.74256e-286	0.681935	0.976	0.903	8.74256e-286
CCDC88A	2.9687e-102	0.681241	0.585	0.195	2.9687e-102
UBE2V2	3.61673e-86	0.68021	0.805	0.491	3.61673e-86
SHMT2	1.55261e-232	0.679784	0.603	0.217	1.55261e-232
UPF3A	8.89844e-262	0.678906	0.747	0.408	8.89844e-262
LAMP1	1.27446e-181	0.678369	0.837	0.548	1.27446e-181
CDKN2C	7.91598e-233	0.677847	0.423	0.08	7.91598e-233
RNPS1	2.31937e-25	0.67733	0.712	0.334	2.31937e-25
COMMD4	1.74512e-98	0.674075	0.694	0.364	1.74512e-98
YWHAE	8.05024e-159	0.673251	0.917	0.717	8.05024e-159
CENPM	2.68073e-211	0.671827	0.36	0.026	2.68073e-211
PAICS	2.35752e-292	0.670724	0.577	0.197	2.35752e-292
HAPLN1	7.6102e-70	0.670541	0.371	0.007	7.6102e-70
SRSF3	1.54483e-150	0.670493	0.931	0.729	1.54483e-150
EIF2S1	3.20556e-106	0.668552	0.636	0.276	3.20556e-106
RPN2	4.64721e-131	0.66837	0.873	0.676	4.64721e-131
PGP	5.34413e-121	0.667924	0.568	0.186	5.34413e-121
PHGDH	1.36189e-110	0.664896	0.544	0.194	1.36189e-110
TERF1	3.07248e-15	0.664499	0.639	0.259	3.07248e-15
EBPL	2.89364e-218	0.662473	0.748	0.428	2.89364e-218
COPS3	1.29526e-289	0.659057	0.605	0.228	1.29526e-289
TROAP	1.21819e-08	0.658773	0.266	0.009	1.21819e-08
ENY2	5.11264e-212	0.6575	0.96	0.817	5.11264e-212
TPI1	3.81215e-254	0.656976	0.988	0.976	3.81215e-254
SEC61B	1.13905e-225	0.656714	0.99	0.96	1.13905e-225
SNHG9	3.56586e-57	0.655431	0.546	0.184	3.56586e-57
SRSF7	7.10768e-63	0.653898	0.822	0.525	7.10768e-63
GLRX5	8.39672e-231	0.646385	0.737	0.427	8.39672e-231
KRAS	2.81291e-140	0.643737	0.529	0.152	2.81291e-140
COL14A1	1.66503e-48	0.643654	0.358	0.02	1.66503e-48
RBP4	4.3298e-219	0.64106	0.296	0.032	4.3298e-219
SMC3	2.4175e-256	0.637712	0.641	0.334	2.4175e-256
RPS19BP1	6.72618e-162	0.637262	0.867	0.641	6.72618e-162
CALM2	1.0323e-196	0.636916	0.996	0.99	1.0323e-196
PSMB7	4.92117e-57	0.636668	0.876	0.652	4.92117e-57
MCM5	2.70566e-288	0.635844	0.391	0.045	2.70566e-288
GPAA1	1.33156e-179	0.635702	0.703	0.383	1.33156e-179
SNRNP25	5.58443e-32	0.635125	0.625	0.266	5.58443e-32
HPF1	1.34687e-203	0.633874	0.724	0.392	1.34687e-203
ATP5MC2	3.43963e-236	0.633064	0.989	0.957	3.43963e-236
OXCT1	9.95534e-140	0.629776	0.441	0.098	9.95534e-140
CACYBP	1.09244e-190	0.62795	0.722	0.401	1.09244e-190
MDH1	4.39282e-237	0.626918	0.83	0.59	4.39282e-237
COX5A	5.50004e-271	0.626771	0.931	0.791	5.50004e-271
FOLR1	1.52822e-208	0.626721	0.305	0.029	1.52822e-208
PAFAH1B3	5.15083e-81	0.626258	0.451	0.08	5.15083e-81
DNMT1	3.55924e-166	0.624763	0.541	0.2	3.55924e-166
CDCA3	2.83011e-247	0.624675	0.246	0.006	2.83011e-247
FABP5	1.58996e-144	0.623922	0.766	0.49	1.58996e-144
POLR2K	4.68543e-66	0.623377	0.874	0.645	4.68543e-66
HNRNPAB	8.68494e-233	0.622437	0.735	0.431	8.68494e-233
CCT3	4.47272e-188	0.620993	0.779	0.482	4.47272e-188
LSM4	5.20669e-90	0.619937	0.753	0.452	5.20669e-90
EIF4A1	1.1196e-94	0.617557	0.918	0.77	1.1196e-94
PCDH9	6.24183e-202	0.615787	0.427	0.108	6.24183e-202
DEPDC1	6.16991e-262	0.615439	0.254	0.007	6.16991e-262
NDUFB10	7.84653e-291	0.615162	0.939	0.816	7.84653e-291
PAXX	1.11872e-99	0.614756	0.654	0.317	1.11872e-99
PLK2	1.31427e-266	0.613173	0.338	0.015	1.31427e-266
YWHAQ	6.37333e-140	0.61263	0.907	0.738	6.37333e-140
ATP5IF1	3.71703e-57	0.611222	0.968	0.883	3.71703e-57
ARL4A	2.15692e-128	0.609511	0.461	0.128	2.15692e-128
DDX39A	1.68061e-17	0.609175	0.527	0.203	1.68061e-17
SNRPE	1.74861e-193	0.607881	0.943	0.813	1.74861e-193
POLR3K	2.44295e-152	0.607869	0.525	0.162	2.44295e-152
HSD17B10	1.02138e-158	0.606402	0.764	0.544	1.02138e-158
SRRM2	1.20038e-80	0.605963	0.874	0.653	1.20038e-80
VRK1	3.56793e-46	0.605473	0.398	0.066	3.56793e-46
DTYMK	3.87619e-236	0.604131	0.581	0.282	3.87619e-236
DPY30	1.07512e-48	0.603549	0.765	0.45	1.07512e-48
EIF3H	3.2494e-97	0.601127	0.881	0.674	3.2494e-97
SIGIRR	3.35492e-272	0.600981	0.441	0.111	3.35492e-272
DNAJC3	7.89343e-295	0.600462	0.685	0.352	7.89343e-295
SERBP1	4.08669e-122	0.59694	0.933	0.786	4.08669e-122
OTUD6B-AS1	1.13007e-09	0.593367	0.688	0.345	1.13007e-09
RAN	8.80368e-258	0.592275	0.958	0.884	8.80368e-258
PSMA7	1.19504e-242	0.59147	0.992	0.969	1.19504e-242
WLS	1.91775e-175	0.590831	0.504	0.152	1.91775e-175
MZT2A	1.95892e-127	0.590051	0.778	0.494	1.95892e-127
NOP56	5.14262e-222	0.589704	0.678	0.381	5.14262e-222
ZFAS1	3.02621e-12	0.589522	0.908	0.758	3.02621e-12
MSH6	4.08948e-213	0.585195	0.362	0.048	4.08948e-213
KTN1	4.72578e-105	0.584808	0.85	0.626	4.72578e-105
RBBP4	1.73545e-271	0.584647	0.56	0.221	1.73545e-271
EPS8	1.8612e-296	0.582543	0.463	0.122	1.8612e-296
APEX1	2.39703e-131	0.5819	0.746	0.454	2.39703e-131
ENHO	3.16494e-07	0.581667	0.263	0	3.16494e-07
PIGP	1.17155e-152	0.579171	0.629	0.306	1.17155e-152
PUF60	2.55847e-198	0.578745	0.669	0.344	2.55847e-198
HAUS7	4.37087e-195	0.577164	0.444	0.091	4.37087e-195
HNRNPA1	9.01582e-130	0.575903	0.981	0.929	9.01582e-130
ST13	8.02521e-25	0.575808	0.903	0.737	8.02521e-25
CNDP2	8.22675e-93	0.573822	0.526	0.197	8.22675e-93
TCEA1	4.42978e-257	0.573674	0.739	0.429	4.42978e-257
ACYP1	5.23361e-145	0.572349	0.419	0.102	5.23361e-145
AHSA1	8.19576e-81	0.57209	0.629	0.305	8.19576e-81
DCAF13	3.46996e-151	0.570549	0.579	0.246	3.46996e-151
UBE2L3	3.11971e-290	0.567979	0.894	0.734	3.11971e-290
PPM1G	2.58092e-113	0.566592	0.642	0.327	2.58092e-113
RBM25	1.19304e-186	0.56299	0.799	0.551	1.19304e-186
RRP7A	3.90609e-288	0.562179	0.559	0.251	3.90609e-288
TPRKB	1.64933e-62	0.561701	0.664	0.355	1.64933e-62
ITGB3BP	8.11733e-246	0.561088	0.435	0.109	8.11733e-246
DERL3	2.22973e-56	0.560632	0.333	0.047	2.22973e-56
CHD4	5.14697e-245	0.559806	0.651	0.334	5.14697e-245
DKC1	3.29004e-29	0.557177	0.532	0.193	3.29004e-29
CRIP1	2.18738e-184	0.556437	0.643	0.317	2.18738e-184
C12orf57	2.09757e-225	0.556298	0.963	0.915	2.09757e-225
YWHAZ	9.21341e-151	0.556025	0.848	0.625	9.21341e-151
FAHD2A	6.81485e-73	0.555616	0.507	0.162	6.81485e-73
UTP11	5.0204e-63	0.5551	0.626	0.303	5.0204e-63
PIGT	1.32141e-48	0.553765	0.756	0.516	1.32141e-48
OCIAD1	5.3744e-45	0.552983	0.811	0.565	5.3744e-45
FOSL2	2.51039e-37	0.551443	0.426	0.105	2.51039e-37
COL9A3	2.72405e-88	0.551402	0.282	0.002	2.72405e-88
VPS36	5.51235e-195	0.551098	0.458	0.126	5.51235e-195
SDC4	7.30018e-227	0.549127	0.364	0.077	7.30018e-227
VBP1	4.44727e-295	0.547778	0.679	0.378	4.44727e-295
LKAAEAR1	1.17386e-91	0.547629	0.298	0.003	1.17386e-91
NAA38	3.08181e-238	0.547479	0.861	0.696	3.08181e-238
NTHL1	2.76804e-222	0.54706	0.497	0.166	2.76804e-222
SF3B6	2.26517e-156	0.546139	0.955	0.876	2.26517e-156
CEBPZ	8.7066e-180	0.545974	0.533	0.205	8.7066e-180
COPS5	2.16517e-263	0.545389	0.646	0.331	2.16517e-263
MPHOSPH10	1.94106e-18	0.543595	0.651	0.342	1.94106e-18
RBX1	2.96612e-257	0.543155	0.974	0.922	2.96612e-257
NUBP2	7.30003e-73	0.542594	0.613	0.299	7.30003e-73
NBPF14	1.17649e-143	0.542043	0.42	0.111	1.17649e-143
TMEM70	4.35709e-27	0.540186	0.524	0.189	4.35709e-27
PHB2	4.31296e-77	0.539025	0.739	0.472	4.31296e-77
RALY	6.74757e-72	0.535723	0.766	0.514	6.74757e-72
SAMM50	3.7824e-115	0.535446	0.547	0.227	3.7824e-115
PRC1	4.33169e-256	0.532794	0.252	0.009	4.33169e-256
CENPV	2.65535e-261	0.532031	0.326	0.038	2.65535e-261
EEF1D	1.29647e-27	0.531125	0.992	0.984	1.29647e-27
EIF3L	5.14595e-271	0.530701	0.802	0.556	5.14595e-271
GPC3	3.68268e-29	0.530558	0.239	0.005	3.68268e-29
ZNF706	4.34328e-71	0.530323	0.732	0.472	4.34328e-71
SMARCB1	9.06351e-147	0.529651	0.584	0.269	9.06351e-147
NXT2	1.95955e-151	0.524899	0.354	0.038	1.95955e-151
UBE2I	1.27169e-11	0.524232	0.795	0.566	1.27169e-11
SUCLG1	3.60191e-254	0.523798	0.732	0.459	3.60191e-254
TXNL1	5.7449e-186	0.521507	0.763	0.526	5.7449e-186
EFNB2	4.34524e-187	0.518978	0.275	0.007	4.34524e-187
RBM8A	1.26722e-122	0.517465	0.872	0.712	1.26722e-122
HINT1	6.83721e-285	0.517062	0.965	0.94	6.83721e-285
SYNE2	5.90253e-67	0.516899	0.284	0.018	5.90253e-67
HOXC9	8.95479e-129	0.51508	0.308	0.005	8.95479e-129
IPO5	3.5476e-171	0.514837	0.384	0.071	3.5476e-171
TBC1D4	8.84846e-113	0.511515	0.347	0.051	8.84846e-113
HMGN1	2.44243e-296	0.509515	0.919	0.787	2.44243e-296
PSMA4	3.40705e-200	0.508991	0.962	0.887	3.40705e-200
S100A10	1.02345e-172	0.508587	0.996	0.978	1.02345e-172
ACP1	6.57735e-269	0.50757	0.782	0.55	6.57735e-269
PSME2	4.2747e-216	0.506989	0.956	0.872	4.2747e-216
CSAG1	2.75293e-248	0.499854	0.257	0	2.75293e-248
ATP5F1B	1.69264e-257	0.497712	0.93	0.835	1.69264e-257
SELENBP1	4.65101e-291	0.497022	0.374	0.076	4.65101e-291
RAE1	3.92347e-33	0.495829	0.441	0.131	3.92347e-33
IMMT	5.18806e-235	0.494897	0.469	0.154	5.18806e-235
SUB1	4.03466e-128	0.494863	0.971	0.933	4.03466e-128
PSMA3	2.4908e-66	0.494021	0.866	0.697	2.4908e-66
FKBP3	6.69371e-24	0.49365	0.818	0.633	6.69371e-24
SEC11A	1.86228e-50	0.492464	0.937	0.839	1.86228e-50
RTRAF	0.0594048	0.491083	0.911	0.784	0.0594048
EIF3E	2.50988e-202	0.487006	0.934	0.821	2.50988e-202
SOD1	6.58781e-187	0.485151	0.943	0.903	6.58781e-187
ASS1	2.18744e-274	0.483629	0.267	0.008	2.18744e-274
NEDD8	2.57957e-181	0.483187	0.98	0.942	2.57957e-181
SNRPG	2.57437e-16	0.481705	0.949	0.87	2.57437e-16
PRIM1	6.57712e-154	0.48165	0.305	0.028	6.57712e-154
PITX1	6.37355e-72	0.479841	0.294	0.002	6.37355e-72
RPP25	4.63516e-123	0.477364	0.342	0.054	4.63516e-123
RAB2A	5.69551e-20	0.476572	0.948	0.858	5.69551e-20
AURKAIP1	3.29204e-288	0.473023	0.907	0.789	3.29204e-288
EVL	1.09762e-73	0.472386	0.36	0.071	1.09762e-73
PSMB5	3.29101e-10	0.469905	0.929	0.849	3.29101e-10
GASAL1	2.52646e-182	0.469819	0.262	0.016	2.52646e-182
CD55	2.73612e-143	0.461255	0.338	0.058	2.73612e-143
ELOB	7.19534e-133	0.454517	0.988	0.984	7.19534e-133
TAGLN2	1.89636e-213	0.453909	0.932	0.812	1.89636e-213
SSR4	3.0363e-148	0.443259	0.978	0.965	3.0363e-148
ATP5MPL	2.14191e-13	0.442216	0.975	0.928	2.14191e-13
SNU13	7.27748e-176	0.435798	0.91	0.814	7.27748e-176
HOXB7	4.11136e-62	0.428825	0.259	0.004	4.11136e-62
TXN	1.90503e-36	0.410093	0.993	0.982	1.90503e-36
NACA	4.39317e-289	0.403714	0.997	0.998	4.39317e-289
YBX1	4.04447e-74	0.401027	0.996	0.987	4.04447e-74
DAD1	4.1182e-104	0.399657	0.973	0.944	4.1182e-104
UQCRH	1.174e-159	0.39273	0.968	0.927	1.174e-159
PPIA	1.52634e-109	0.344675	0.988	0.977	1.52634e-109
CD63	7.73141e-19	-0.24485	1	1	7.73141e-19
ACTG1	3.56194e-63	-0.328844	0.995	0.998	3.56194e-63
GALNT5	3.46068e-21	-0.347667	0.005	0.198	3.46068e-21
CST3	3.78031e-50	-0.362219	0.994	1	3.78031e-50
ARF4	1.12099e-297	-0.414042	0.899	0.957	1.12099e-297
COX7C	2.83771e-274	-0.421008	0.922	0.987	2.83771e-274
ITGBL1	2.21249e-146	-0.422746	0.035	0.254	2.21249e-146
CRELD1	6.65246e-115	-0.431343	0.051	0.288	6.65246e-115
S100A11	5.67568e-83	-0.431433	0.987	0.999	5.67568e-83
ANKRD35	2.77845e-296	-0.446674	0.018	0.26	2.77845e-296
TMEM258	2.53797e-140	-0.451357	0.844	0.957	2.53797e-140
PSAP	6.67162e-132	-0.453836	0.772	0.93	6.67162e-132
RHOD	3.61449e-97	-0.463779	0.051	0.305	3.61449e-97
ARPC2	3.72717e-111	-0.473567	0.887	0.971	3.72717e-111
EMP3	1.77312e-266	-0.4738	0.927	0.982	1.77312e-266
MEGF10	1.26289e-258	-0.475054	0.049	0.303	1.26289e-258
TSPAN15	3.80713e-291	-0.475747	0.039	0.279	3.80713e-291
APRT	2.35295e-254	-0.483692	0.543	0.777	2.35295e-254
RABAC1	5.21561e-156	-0.484807	0.849	0.952	5.21561e-156
GUK1	2.95979e-207	-0.486281	0.835	0.948	2.95979e-207
LTBP2	2.65549e-215	-0.486554	0.012	0.268	2.65549e-215
ARF1	1.06218e-137	-0.486568	0.596	0.81	1.06218e-137
SELENOW	6.35311e-100	-0.493039	0.586	0.806	6.35311e-100
PDLIM2	1.11566e-10	-0.495694	0.53	0.764	1.11566e-10
CLIC1	4.91648e-192	-0.50015	0.843	0.951	4.91648e-192
KCNJ15	9.43355e-261	-0.503948	0.031	0.296	9.43355e-261
ITGA10	1.6333e-32	-0.511184	0.086	0.36	1.6333e-32
ARL6IP5	1.1102e-66	-0.516835	0.741	0.897	1.1102e-66
CALM1	4.55744e-155	-0.52234	0.955	0.988	4.55744e-155
SH3BGRL	9.39369e-132	-0.527998	0.532	0.782	9.39369e-132
NPC2	1.65665e-234	-0.529283	0.844	0.952	1.65665e-234
KDELR3	3.11119e-228	-0.545474	0.601	0.794	3.11119e-228
PLIN3	1.38851e-272	-0.547012	0.296	0.588	1.38851e-272
ARPC3	2.72801e-148	-0.547894	0.805	0.95	2.72801e-148
CASP4	6.38189e-115	-0.551901	0.112	0.408	6.38189e-115
GSTO1	5.14839e-47	-0.552709	0.53	0.793	5.14839e-47
CD24	4.25213e-111	-0.553113	0.048	0.295	4.25213e-111
TMEM167A	7.31458e-125	-0.55548	0.541	0.772	7.31458e-125
NT5E	1.51091e-205	-0.556464	0.041	0.344	1.51091e-205
FKBP10	1.00256e-38	-0.562843	0.645	0.856	1.00256e-38
THBS1	2.89273e-143	-0.564438	0.051	0.311	2.89273e-143
CSTA	1.36758e-50	-0.569754	0.036	0.303	1.36758e-50
MVP	1.56665e-288	-0.584147	0.061	0.385	1.56665e-288
ABRACL	3.33834e-279	-0.586285	0.27	0.586	3.33834e-279
PPA1	1.81629e-150	-0.587032	0.487	0.752	1.81629e-150
RAMP1	1.91514e-128	-0.588247	0.016	0.251	1.91514e-128
PRELP	2.16195e-135	-0.588262	0.033	0.272	2.16195e-135
ARPC1B	4.22128e-96	-0.590772	0.501	0.772	4.22128e-96
BMP3	5.11634e-71	-0.592624	0.028	0.299	5.11634e-71
STAT1	4.62312e-126	-0.593201	0.135	0.417	4.62312e-126
EMP1	2.67901e-44	-0.595333	0.397	0.723	2.67901e-44
FNDC1	4.13198e-125	-0.599945	0.071	0.371	4.13198e-125
EPSTI1	1.82404e-50	-0.600432	0.117	0.399	1.82404e-50
SDC2	4.60843e-124	-0.600652	0.91	0.976	4.60843e-124
FMOD	7.56426e-228	-0.602084	0.059	0.356	7.56426e-228
SPARC	1.83489e-76	-0.603165	0.998	1	1.83489e-76
SELENOM	3.44324e-272	-0.609818	0.812	0.965	3.44324e-272
MRC2	2.28113e-111	-0.617007	0.345	0.646	2.28113e-111
PCOLCE	4.49072e-253	-0.618427	0.978	0.997	4.49072e-253
SP100	1.15057e-19	-0.627058	0.204	0.519	1.15057e-19
IRX3	8.60643e-206	-0.636863	0.201	0.494	8.60643e-206
ATP6V0E1	1.07267e-38	-0.642824	0.766	0.953	1.07267e-38
CHN1	4.64513e-57	-0.6434	0.175	0.479	4.64513e-57
OAS1	2.5193e-220	-0.647102	0.041	0.328	2.5193e-220
S100A6	9.95203e-90	-0.652535	0.988	0.998	9.95203e-90
C12orf75	8.92841e-69	-0.652818	0.332	0.6	8.92841e-69
RARRES3	4.73716e-230	-0.664768	0.146	0.469	4.73716e-230
BMP8B	0.000356802	-0.672833	0.038	0.376	0.000356802
SPATS2L	2.46124e-103	-0.674435	0.401	0.745	2.46124e-103
ACP5	5.05307e-14	-0.674528	0.382	0.829	5.05307e-14
NEAT1	3.39162e-64	-0.678534	0.707	0.879	3.39162e-64
MALAT1	1.54859e-79	-0.699533	1	1	1.54859e-79
NUPR1	1.33111e-281	-0.699765	0.605	0.854	1.33111e-281
TNFAIP6	5.76154e-222	-0.713944	0.144	0.491	5.76154e-222
SPHK1	1.0553e-05	-0.727868	0.225	0.598	1.0553e-05
TFPI	1.70606e-225	-0.730608	0.08	0.402	1.70606e-225
CAVIN3	4.35801e-113	-0.73096	0.614	0.869	4.35801e-113
COL8A1	5.63475e-186	-0.732202	0.087	0.449	5.63475e-186
LY6E	4.79186e-261	-0.741334	0.935	0.985	4.79186e-261
CD151	1.48031e-125	-0.746533	0.584	0.864	1.48031e-125
UBE2L6	8.30061e-119	-0.747866	0.207	0.569	8.30061e-119
PLAC9	7.81327e-19	-0.7517	0.243	0.6	7.81327e-19
HLA-DRB1	4.56088e-82	-0.753553	0.401	0.739	4.56088e-82
FTH1	6.58906e-265	-0.76676	0.999	1	6.58906e-265
CD200	7.061e-104	-0.771044	0.005	0.397	7.061e-104
CYBA	2.78224e-258	-0.773123	0.709	0.963	2.78224e-258
C4orf48	9.78026e-212	-0.777775	0.251	0.643	9.78026e-212
ITM2B	4.08148e-154	-0.78141	0.9	0.992	4.08148e-154
COL6A1	3.7163e-230	-0.786827	0.765	0.924	3.7163e-230
IFIT1	2.01297e-146	-0.795307	0.071	0.325	2.01297e-146
COL1A2	5.24669e-96	-0.798818	0.996	1	5.24669e-96
MMP23B	6.98024e-256	-0.808657	0.015	0.419	6.98024e-256
MYL12B	1.3375e-104	-0.814304	0.776	0.971	1.3375e-104
TIMP1	3.76102e-94	-0.819671	0.994	1	3.76102e-94
ATP5MD	9.48132e-69	-0.823998	0.744	0.962	9.48132e-69
CERCAM	2.50704e-208	-0.842401	0.399	0.777	2.50704e-208
MT1E	9.95546e-132	-0.842489	0.036	0.462	9.95546e-132
RCN1	3.99039e-94	-0.846995	0.441	0.797	3.99039e-94
COL1A1	4.92179e-81	-0.849308	0.998	1	4.92179e-81
TYMP	1.36567e-129	-0.852399	0.444	0.714	1.36567e-129
FBN1	2.38245e-105	-0.854724	0.15	0.591	2.38245e-105
RCN3	1.22933e-159	-0.857194	0.634	0.92	1.22933e-159
IFI35	1.44478e-182	-0.858647	0.077	0.493	1.44478e-182
CRYAB	4.62638e-70	-0.865597	0.057	0.504	4.62638e-70
S100A16	3.54687e-216	-0.865746	0.198	0.668	3.54687e-216
HLA-E	8.1269e-257	-0.872621	0.353	0.766	8.1269e-257
CYP1B1	1.28607e-103	-0.879747	0.019	0.355	1.28607e-103
SMOC1	1.85511e-132	-0.883235	0.005	0.423	1.85511e-132
PPIC	1.10057e-103	-0.88471	0.701	0.938	1.10057e-103
COL18A1	4.24547e-159	-0.900204	0.127	0.542	4.24547e-159
OMD	2.19978e-35	-0.90541	0.51	0.769	2.19978e-35
DCN	2.03494e-165	-0.906459	0.93	0.984	2.03494e-165
COL10A1	1.5882e-182	-0.909074	0.101	0.409	1.5882e-182
LGALS3BP	1.79672e-290	-0.910454	0.603	0.891	1.79672e-290
CTSZ	5.64522e-280	-0.925562	0.196	0.709	5.64522e-280
MMP9	1.09279e-27	-0.931857	0.426	0.937	1.09279e-27
CCPG1	7.8892e-288	-0.935041	0.387	0.82	7.8892e-288
COPZ2	0.000579618	-0.939056	0.612	0.874	0.000579618
KLK4	1.06415e-262	-0.940395	0.07	0.487	1.06415e-262
HLA-C	5.39292e-189	-0.940833	0.894	0.998	5.39292e-189
COL12A1	5.63745e-48	-0.945914	0.322	0.727	5.63745e-48
COL6A3	8.42933e-254	-0.96475	0.613	0.881	8.42933e-254
POSTN	8.50708e-137	-0.980171	0.657	0.839	8.50708e-137
COL6A2	1.07246e-45	-0.98512	0.782	0.964	1.07246e-45
B2M	1.86338e-27	-0.988184	0.999	1	1.86338e-27
FGFR1	2.05304e-99	-1.00818	0.454	0.822	2.05304e-99
IFI44L	3.50011e-137	-1.01052	0.113	0.543	3.50011e-137
CTGF	5.89875e-165	-1.0302	0.262	0.634	5.89875e-165
HLA-B	6.3395e-191	-1.05607	0.898	0.998	6.3395e-191
CD59	2.1136e-121	-1.07229	0.436	0.885	2.1136e-121
C1QTNF1	3.31626e-117	-1.08693	0.066	0.613	3.31626e-117
IFITM2	1.85347e-201	-1.09986	0.698	0.96	1.85347e-201
CCND1	3.15327e-263	-1.10648	0.059	0.583	3.15327e-263
IGFBP3	2.43466e-110	-1.13473	0.1	0.429	2.43466e-110
BST2	5.12186e-158	-1.15709	0.606	0.84	5.12186e-158
OLFML2B	4.51203e-124	-1.16033	0.463	0.89	4.51203e-124
C1R	3.34189e-276	-1.1897	0.377	0.79	3.34189e-276
MYL12A	6.05894e-10	-1.19676	0.79	0.991	6.05894e-10
ADIRF	1.37349e-215	-1.19809	0.197	0.638	1.37349e-215
CTSK	8.85694e-50	-1.20781	0.536	0.969	8.85694e-50
HLA-A	4.93362e-183	-1.22599	0.932	0.999	4.93362e-183
LUM	1.18591e-247	-1.22974	0.994	0.998	1.18591e-247
SRPX	3.7276e-275	-1.27628	0.336	0.852	3.7276e-275
IFITM3	4.71361e-141	-1.28416	0.981	0.999	4.71361e-141
TNFSF10	8.22034e-97	-1.29301	0.023	0.438	8.22034e-97
FXYD6	3.20554e-166	-1.31052	0.189	0.765	3.20554e-166
PRDX2	2.08998e-103	-1.31253	0.152	0.836	2.08998e-103
SRGN	2.20992e-209	-1.35027	0.238	0.841	2.20992e-209
SERPINE2	1.6376e-210	-1.35569	0.377	0.803	1.6376e-210
ANKH	1.08509e-293	-1.39145	0.153	0.683	1.08509e-293
AEBP1	4.33501e-117	-1.40662	0.341	0.883	4.33501e-117
FGF7	1.14762e-106	-1.42818	0.009	0.596	1.14762e-106
C1S	1.68226e-179	-1.42882	0.118	0.79	1.68226e-179
TIMP3	1.638e-244	-1.43475	0.453	0.795	1.638e-244
THBS2	8.68211e-136	-1.45309	0.051	0.693	8.68211e-136
ENPP1	1.57742e-106	-1.45481	0.074	0.585	1.57742e-106
FN1	3.20985e-59	-1.47438	0.8	0.995	3.20985e-59
SLC29A1	2.52607e-86	-1.5494	0.145	0.723	2.52607e-86
SFRP4	3.48974e-102	-1.5927	0.223	0.616	3.48974e-102
IFI6	6.42659e-74	-1.59774	0.756	0.946	6.42659e-74
S100A4	0.026712	-1.61259	0.878	0.994	0.026712
NNMT	3.14221e-180	-1.62596	0.496	0.972	3.14221e-180
SERPING1	3.56521e-159	-1.69986	0.042	0.817	3.56521e-159
ISG15	2.61137e-78	-1.74972	0.78	0.962	2.61137e-78
IBSP	1.764e-237	-2.43035	0.478	0.978	1.764e-237
SERPINF1	5.89779e-91	-2.72656	0.352	0.993	5.89779e-91
IFI27	3.39989e-257	-2.87786	0.368	0.917	3.39989e-257
MMP13	1.61685e-86	-3.51468	0.165	0.893	1.61685e-86
SPP1	3.64719e-259	-3.94914	0.628	0.986	3.64719e-259
TGS1	1.09521e-307	0.513113	0.454	0.143	4.92088e-303
SLC2A4RG	1.2583e-307	0.490998	0.39	0.094	5.65369e-303
PNN	3.58572e-307	0.569856	0.661	0.359	1.6111e-302
SULF1	1.4262e-306	-0.589426	0.239	0.527	6.40805e-302
AURKA	4.44033e-306	0.628136	0.252	0.013	1.99508e-301
DLGAP5	5.66679e-306	0.584477	0.235	0.004	2.54615e-301
PDGFRL	2.00464e-305	-0.567376	0.113	0.374	9.00703e-301
RPA1	3.25952e-305	0.486143	0.404	0.106	1.46453e-300
UBC	8.1972e-305	-0.409334	0.884	0.967	3.68308e-300
MCM4	1.27102e-304	0.461021	0.265	0.02	5.71084e-300
CD248	2.23176e-304	0.488331	0.37	0.08	1.00275e-299
HMMR	3.65321e-304	0.650731	0.248	0.011	1.64142e-299
EDF1	1.18431e-303	0.354063	0.979	0.971	5.32122e-299
CCSER2	2.32944e-303	-0.497674	0.152	0.424	1.04664e-298
FAAP20	2.48687e-303	0.502643	0.773	0.547	1.11738e-298
HIST1H1C	2.95396e-303	0.695466	0.359	0.08	1.32724e-298
CDCA8	4.04078e-303	0.566458	0.233	0.005	1.81556e-298
COL11A2	1.82632e-302	0.520806	0.232	0.004	8.20585e-298
ATAD2	3.27081e-302	0.528226	0.294	0.037	1.46961e-297
ETV1	1.7146e-301	-0.365349	0.013	0.201	7.70387e-297
MTFP1	3.19039e-301	0.476417	0.356	0.075	1.43347e-296
PEG10	3.33541e-301	0.450634	0.242	0.009	1.49863e-296
SAMD11	6.59337e-301	0.478924	0.315	0.048	2.96247e-296
RAMP2	1.13708e-300	0.430639	0.271	0.023	5.10902e-296
TRIM22	1.24729e-300	-0.439593	0.049	0.275	5.60419e-296
CHCHD2	2.16433e-300	0.362016	0.987	0.981	9.72457e-296
SPRY1	1.04495e-299	-0.52187	0.066	0.303	4.69508e-295
PFN2	1.04642e-298	0.521353	0.795	0.582	4.70168e-294
SNRPB2	1.38941e-298	0.444763	0.914	0.809	6.24275e-294
NBL1	2.28753e-298	-0.597788	0.354	0.642	1.02781e-293
TNNC1	2.5384e-298	0.404585	0.231	0.005	1.14053e-293
IRF7	6.17837e-298	-0.453384	0.049	0.271	2.776e-293
DSTN	1.187e-297	-0.369672	0.952	0.988	5.3333e-293
FHL1	1.96261e-297	0.540016	0.489	0.181	8.81821e-293
MYO6	5.10436e-297	-0.500081	0.106	0.36	2.29344e-292
SNW1	3.26238e-296	0.504631	0.691	0.413	1.46582e-291
H1FX	4.72843e-296	0.562424	0.705	0.428	2.12453e-291
ANGPT1	6.06393e-296	0.47081	0.266	0.022	2.72459e-291
MCM7	8.12609e-296	0.497418	0.324	0.056	3.65113e-291
SEC62	8.13117e-296	-0.411646	0.802	0.924	3.65342e-291
CTHRC1	8.49396e-296	-0.454638	0.807	0.929	3.81642e-291
ID1	3.99064e-295	0.595698	0.724	0.395	1.79304e-290
RGCC	6.35167e-295	0.618249	0.422	0.123	2.85387e-290
LHFPL6	1.10229e-294	-0.495087	0.094	0.344	4.95272e-290
TMEM256	3.23283e-294	0.547948	0.735	0.502	1.45254e-289
POLE4	3.1872e-293	0.528554	0.688	0.415	1.43204e-288
CTSB	5.52649e-293	-0.509426	0.688	0.843	2.48311e-288
ANXA1	1.0266e-292	0.532917	0.948	0.902	4.61262e-288
NUDC	4.29285e-292	0.478845	0.781	0.548	1.92882e-287
BRIX1	5.77568e-292	0.524008	0.522	0.216	2.59507e-287
IGFBP2	1.76416e-291	0.513258	0.236	0.009	7.92657e-287
PDLIM7	1.96595e-291	0.649515	0.764	0.568	8.83322e-287
DMP1	6.47817e-291	-1.1092	0.004	0.17	2.91071e-286
TATDN1	1.3425e-290	0.505555	0.541	0.233	6.03197e-286
KHDRBS1	3.40122e-290	0.500886	0.708	0.435	1.5282e-285
FGF1	1.85967e-289	-0.349582	0.005	0.174	8.3557e-285
PBK	2.44359e-289	0.487829	0.243	0.013	1.09793e-284
CISD2	4.8935e-289	0.496549	0.664	0.376	2.1987e-284
YIF1A	6.65711e-288	-0.489218	0.582	0.781	2.99111e-283
SMIM37	6.85357e-288	-0.5088	0.248	0.522	3.07938e-283
GLRX	1.11238e-287	-0.505471	0.249	0.524	4.99801e-283
POMP	1.99853e-286	-0.351021	0.901	0.963	8.97959e-282
SNRPD1	4.49932e-286	0.452249	0.861	0.714	2.02159e-281
BUB3	6.40259e-286	0.628223	0.597	0.319	2.87675e-281
HSPB2	1.03553e-285	-0.340763	0.009	0.183	4.65273e-281
TUSC3	1.28302e-285	-0.431514	0.08	0.32	5.76472e-281
PLAUR	2.68751e-285	-0.588998	0.268	0.53	1.20752e-280
CPXM1	3.95793e-285	0.401777	0.25	0.017	1.77834e-280
IFI27L2	1.98879e-284	-0.415656	0.735	0.895	8.93582e-280
MPC1	3.29823e-284	-0.508587	0.409	0.664	1.48193e-279
NCOR1	8.99905e-284	0.5357	0.694	0.42	4.04336e-279
TXN2	1.27231e-283	0.488915	0.73	0.489	5.71662e-279
MAP1B	2.7035e-283	-0.504982	0.541	0.804	1.21471e-278
EMID1	3.44949e-283	0.384136	0.235	0.011	1.54989e-278
FANCL	6.65197e-283	0.441458	0.322	0.059	2.9888e-278
SCAF11	3.78134e-282	0.509112	0.654	0.359	1.699e-277
LINC02381	2.40999e-281	0.361461	0.215	0.002	1.08283e-276
UPF3B	1.26506e-280	0.523956	0.468	0.172	5.68402e-276
SLC25A11	2.11971e-280	0.525565	0.636	0.365	9.52406e-276
RHEB	2.78814e-280	0.499923	0.76	0.531	1.25274e-275
KCTD12	4.82387e-280	0.628286	0.653	0.38	2.16741e-275
MCM3	5.15734e-280	0.490237	0.338	0.072	2.31724e-275
TOMM22	2.29748e-279	0.482975	0.738	0.502	1.03228e-274
HDGF	2.6786e-279	0.625238	0.559	0.271	1.20352e-274
AL355338.1	3.96728e-279	0.461186	0.4	0.115	1.78254e-274
HNRNPR	1.42554e-278	0.515953	0.714	0.453	6.40509e-274
YBX3	1.6153e-276	-0.479863	0.111	0.363	7.25773e-272
CARD16	2.52649e-276	-0.45248	0.096	0.34	1.13518e-271
PRAME	5.57351e-276	0.387652	0.206	0	2.50423e-271
FEN1	6.37683e-276	0.412861	0.271	0.032	2.86518e-271
ATAD1	1.00805e-275	-0.300147	0.008	0.176	4.52925e-271
RACGAP1	2.36972e-275	0.447046	0.235	0.014	1.06474e-270
ASPH	2.4882e-275	0.513825	0.658	0.374	1.11797e-270
CD74	3.48527e-275	-0.375728	0.618	0.815	1.56597e-270
FGFR2	1.40223e-274	0.426672	0.244	0.019	6.30037e-270
ENPP2	3.10871e-274	-0.560557	0.27	0.54	1.39677e-269
SLC25A6	1.05688e-273	0.415054	0.977	0.955	4.74867e-269
CHMP2A	2.4693e-273	-0.452749	0.555	0.766	1.10948e-268
HSPD1	3.19051e-273	0.513066	0.754	0.514	1.43353e-268
OPTN	3.41882e-273	-0.418368	0.068	0.293	1.53611e-268
PDGFD	1.90841e-272	-0.444683	0.072	0.298	8.57468e-268
HOXC10	3.51148e-272	0.344663	0.211	0.003	1.57774e-267
NDUFA8	8.83149e-272	0.481632	0.739	0.499	3.96808e-267
PPP1R14B	8.09856e-271	0.505121	0.724	0.491	3.63876e-266
FAHD2B	1.03844e-270	0.390058	0.266	0.031	4.66581e-266
NAA10	1.19647e-270	0.470963	0.764	0.545	5.37585e-266
SNHG7	1.20058e-270	0.53612	0.617	0.33	5.39431e-266
FOXM1	3.39058e-269	0.402916	0.22	0.009	1.52342e-264
UBL7-AS1	1.41386e-268	0.439141	0.327	0.068	6.35261e-264
TBX2-AS1	2.71089e-268	0.455981	0.345	0.081	1.21803e-263
HMGB1	1.58744e-267	0.421667	0.992	0.991	7.13255e-263
C6orf48	2.71013e-267	0.433828	0.87	0.698	1.21769e-262
NGDN	2.94083e-267	0.444612	0.415	0.13	1.32134e-262
SFT2D1	1.0123e-266	-0.471427	0.428	0.673	4.54835e-262
FAM114A1	1.35331e-266	-0.476118	0.402	0.645	6.08057e-262
HSPE1	4.72112e-266	0.419909	0.91	0.814	2.12125e-261
EXOSC4	9.1264e-266	0.486295	0.488	0.2	4.10058e-261
MTHFD1	2.39321e-265	0.442566	0.344	0.082	1.0753e-260
PRMT5	2.74516e-265	0.446449	0.382	0.109	1.23343e-260
RBM26	4.24855e-265	0.469589	0.438	0.149	1.90892e-260
CLEC11A	1.54303e-264	-0.430353	0.98	0.987	6.93298e-260
SFTA1P	2.25979e-264	-0.520982	0.083	0.312	1.01534e-259
CCNA2	1.92851e-263	0.433139	0.21	0.006	8.66499e-259
GSTK1	2.33831e-263	-0.468056	0.436	0.68	1.05062e-258
ABCE1	3.74017e-263	0.497687	0.542	0.249	1.68049e-258
DNAJB9	3.89936e-263	-0.486512	0.15	0.4	1.75202e-258
SKAP2	4.03789e-263	0.397268	0.272	0.037	1.81426e-258
NCAPG	5.53545e-263	0.425772	0.215	0.008	2.48713e-258
STARD7	7.13822e-263	0.429348	0.366	0.096	3.20728e-258
IFIT3	1.55935e-262	-0.675942	0.061	0.273	7.00631e-258
TMPO	2.28103e-262	0.443045	0.3	0.054	1.02489e-257
ROGDI	3.50007e-262	0.454915	0.388	0.114	1.57262e-257
RAD51AP1	1.05465e-260	0.451952	0.248	0.026	4.73866e-256
PSMB9	1.78203e-260	-0.527483	0.418	0.667	8.00683e-256
UQCRB	3.77829e-260	0.306198	0.992	0.987	1.69762e-255
ARHGEF6	1.70758e-259	0.400818	0.301	0.055	7.67234e-255
LMNA	8.75386e-259	0.417701	0.963	0.891	3.9332e-254
GEMIN2	2.16212e-258	0.400694	0.316	0.065	9.7146e-254
ARMC1	3.02668e-258	0.437765	0.356	0.094	1.35992e-253
CARHSP1	1.1088e-257	0.507	0.584	0.298	4.98193e-253
REV1	2.01206e-257	0.432362	0.356	0.092	9.04038e-253
HNRNPM	2.37661e-257	0.460708	0.754	0.51	1.06784e-252
DHRS3	1.8636e-256	0.354194	0.216	0.01	8.37335e-252
COX7B	3.05445e-256	-0.343655	0.842	0.941	1.37239e-251
FKBP4	1.34916e-255	0.489753	0.411	0.137	6.0619e-251
PBX1	3.77577e-255	0.406514	0.282	0.046	1.69649e-250
NDN	5.56018e-255	-0.345937	0.01	0.169	2.49824e-250
BMP7	6.19291e-255	0.37943	0.226	0.016	2.78254e-250
WDR34	3.14946e-254	0.492504	0.396	0.129	1.41508e-249
GMFG	7.43465e-254	0.530404	0.451	0.17	3.34046e-249
EGFL7	2.2349e-253	0.364626	0.229	0.017	1.00416e-248
CUL4A	4.05658e-253	0.402791	0.336	0.08	1.82266e-248
NDUFA6	4.38277e-253	0.428907	0.883	0.81	1.96922e-248
NAV3	4.84863e-253	0.460194	0.309	0.065	2.17854e-248
CYSTM1	4.96553e-253	-0.475636	0.273	0.532	2.23106e-248
NRGN	7.14403e-253	0.325431	0.198	0.004	3.20989e-248
CCDC34	7.70856e-253	0.512821	0.452	0.177	3.46353e-248
ADAM12	2.54471e-252	0.462441	0.348	0.09	1.14336e-247
LXN	3.15516e-252	-0.313012	0.013	0.174	1.41764e-247
TAGLN	4.6379e-252	-0.859154	0.487	0.72	2.08385e-247
SNRNP200	5.05957e-252	0.45242	0.413	0.137	2.27331e-247
LSM5	6.60872e-252	0.48412	0.816	0.639	2.96936e-247
NT5DC2	6.95798e-252	0.433828	0.399	0.127	3.12629e-247
TIMP2	8.24396e-252	-0.511405	0.415	0.653	3.70409e-247
LINC01139	9.27487e-251	-0.273139	0.001	0.14	4.16729e-246
TMEM97	4.30146e-250	0.401818	0.274	0.043	1.93269e-245
DBF4	1.7401e-249	0.421134	0.28	0.048	7.81843e-245
HRH2	3.9476e-249	-0.315691	0.013	0.173	1.7737e-244
CCT7	4.4169e-249	0.449628	0.727	0.491	1.98456e-244
KIF2C	5.1616e-249	0.41707	0.194	0.003	2.31916e-244
CHAD	3.23828e-248	-0.427057	0.003	0.144	1.45499e-243
FAM20A	4.20173e-248	-0.382364	0.024	0.196	1.88788e-243
STK24	4.23476e-248	0.420551	0.343	0.087	1.90272e-243
DNAJC21	5.37807e-248	0.47979	0.52	0.241	2.41642e-243
SRSF5	2.98239e-247	0.456606	0.74	0.507	1.34002e-242
CYTL1	3.53777e-247	0.434752	0.23	0.021	1.58955e-242
UFD1	6.10561e-247	0.460388	0.738	0.527	2.74331e-242
THAP7	8.35988e-247	0.451269	0.445	0.168	3.75618e-242
UBN1	9.54542e-247	0.439693	0.4	0.131	4.28885e-242
SRM	2.22915e-246	0.464553	0.807	0.639	1.00158e-241
SQLE	2.33004e-246	0.558337	0.45	0.176	1.04691e-241
TMEM50A	4.06628e-246	-0.364083	0.812	0.915	1.82702e-241
MESP1	9.27909e-245	0.368405	0.215	0.013	4.16919e-240
MAGEA3	9.82576e-245	0.348343	0.185	0	4.41481e-240
TRAP1	1.21177e-244	0.420772	0.383	0.118	5.44458e-240
ZWINT	1.76983e-244	0.397228	0.267	0.042	7.95204e-240
DUT	1.28923e-243	0.511773	0.822	0.678	5.79263e-239
C21orf58	1.68972e-243	0.425593	0.228	0.021	7.59206e-239
GMNN	1.79123e-243	0.448951	0.383	0.12	8.04818e-239
CENPU	2.27442e-243	0.382527	0.22	0.017	1.02192e-238
TTC3	2.57512e-243	0.452737	0.825	0.628	1.15703e-238
TBCB	3.34136e-243	0.455477	0.711	0.479	1.5013e-238
FAM136A	3.68056e-243	0.46728	0.544	0.267	1.65371e-238
MSH2	4.47737e-243	0.384137	0.252	0.033	2.01173e-238
KDELR2	7.18163e-243	-0.365545	0.902	0.957	3.22678e-238
GANAB	1.48191e-242	0.462867	0.585	0.311	6.65839e-238
RBM42	4.26375e-242	0.447087	0.475	0.197	1.91575e-237
PPP1R16A	4.29575e-242	0.371797	0.25	0.033	1.93012e-237
FLYWCH2	5.83801e-242	0.468388	0.608	0.332	2.62308e-237
GLO1	9.18147e-242	0.457519	0.679	0.427	4.12533e-237
TPPP3	9.72724e-242	0.393423	0.245	0.029	4.37055e-237
KRT81	1.30184e-241	0.589309	0.183	0	5.84928e-237
ATP5PB	1.32854e-241	0.386939	0.861	0.736	5.96927e-237
PIMREG	3.64781e-241	0.449701	0.193	0.005	1.639e-236
EEF1A1	7.48432e-241	-0.274034	0.998	1	3.36278e-236
PARVG	8.02653e-241	0.329843	0.199	0.007	3.6064e-236
JPT2	1.16132e-240	0.386196	0.313	0.07	5.21794e-236
STMP1	1.77182e-240	-0.436337	0.551	0.737	7.96098e-236
ROR2	3.79329e-240	0.365284	0.254	0.035	1.70436e-235
FAM110B	1.61541e-239	0.40071	0.248	0.033	7.25821e-235
PSMG1	2.39823e-239	0.459087	0.448	0.177	1.07755e-234
SSBP4	3.32941e-239	0.46005	0.53	0.253	1.49594e-234
ITGB2	6.962e-239	-0.390412	0.062	0.265	3.12809e-234
REEP3	1.10418e-238	-0.456569	0.209	0.455	4.9612e-234
LRR1	1.38547e-238	0.369309	0.27	0.046	6.22505e-234
COX6B1	2.99823e-238	0.341526	0.934	0.88	1.34713e-233
ZNRD1	3.08849e-238	0.437861	0.456	0.182	1.38769e-233
SAP30	4.93808e-238	0.4352	0.33	0.085	2.21873e-233
PAQR4	5.61286e-238	0.391242	0.254	0.037	2.52191e-233
KLF10	1.94652e-237	0.468549	0.372	0.114	8.74591e-233
CRELD2	3.9706e-237	0.480755	0.669	0.429	1.78403e-232
HERPUD1	4.28531e-237	-0.494982	0.304	0.548	1.92543e-232
MIS18A	7.24191e-237	0.389441	0.271	0.047	3.25386e-232
LBH	2.29328e-236	0.454328	0.28	0.053	1.03039e-231
LACTB2	4.1764e-236	0.397467	0.315	0.074	1.8765e-231
PEMT	4.72088e-236	0.457762	0.451	0.181	2.12114e-231
NENF	1.24404e-235	0.394417	0.897	0.822	5.5896e-231
PLAT	3.05511e-235	-0.483907	0.104	0.327	1.37269e-230
USP22	3.44764e-235	0.422737	0.383	0.122	1.54906e-230
AOC2	5.24594e-235	0.912142	0.307	0.077	2.35705e-230
FTL	9.07525e-235	-0.274727	1	1	4.0776e-230
REEP5	1.96654e-234	-0.411219	0.608	0.788	8.83586e-230
PRPF6	2.57595e-234	0.456337	0.519	0.239	1.1574e-229
SF3A3	5.0343e-234	0.423824	0.44	0.169	2.26196e-229
AKR7A2	2.11522e-233	0.466141	0.651	0.411	9.50388e-229
SRR	2.2302e-233	0.360991	0.263	0.043	1.00205e-228
RIDA	4.26463e-233	0.447631	0.441	0.172	1.91614e-228
TMEM11	7.00947e-233	0.443892	0.534	0.256	3.14943e-228
CKAP2L	8.0039e-233	0.382334	0.185	0.004	3.59623e-228
MAD2L2	1.0693e-232	0.459669	0.529	0.256	4.80446e-228
COX7A1	1.17873e-232	-0.467682	0.374	0.615	5.29616e-228
EIF5B	1.61221e-232	0.419804	0.815	0.629	7.24381e-228
KIF23	1.66319e-232	0.409383	0.192	0.007	7.47286e-228
EPDR1	1.8826e-232	-0.478772	0.239	0.479	8.45872e-228
MNS1	2.99349e-232	0.438704	0.321	0.081	1.34501e-227
HMGXB4	3.74752e-232	0.453579	0.468	0.195	1.6838e-227
DIS3	2.17969e-231	0.410365	0.332	0.087	9.79357e-227
CRIP2	3.48866e-231	0.449996	0.567	0.278	1.56749e-226
NPM1	3.52695e-231	0.379251	0.967	0.951	1.58469e-226
IFI16	6.0281e-231	-0.469508	0.569	0.782	2.70849e-226
TACC3	1.35155e-230	0.389622	0.201	0.012	6.07265e-226
SLC25A5	3.46634e-229	0.50093	0.814	0.68	1.55746e-224
ATP1B1	4.01812e-229	0.517773	0.425	0.161	1.80538e-224
JOSD2	7.89113e-229	-0.440237	0.279	0.518	3.54556e-224
PITHD1	1.11902e-228	0.472296	0.511	0.243	5.02785e-224
CD320	2.30856e-228	0.471778	0.548	0.277	1.03726e-223
CLU	8.03321e-228	-1.0471	0.238	0.46	3.6094e-223
VCAM1	4.7417e-227	-0.387613	0.05	0.238	2.13049e-222
WDR54	9.33677e-227	0.422347	0.376	0.123	4.1951e-222
SNTA1	1.46484e-226	0.386196	0.329	0.087	6.58169e-222
SDC3	2.84019e-226	0.324175	0.194	0.01	1.27613e-221
SPC25	3.9724e-226	0.378753	0.19	0.008	1.78484e-221
TMED9	4.38343e-226	-0.348742	0.831	0.923	1.96952e-221
TPT1	4.49853e-226	-0.243208	0.996	0.999	2.02124e-221
WIF1	1.50059e-225	-0.735644	0.048	0.228	6.74232e-221
ATP5PF	1.86472e-225	0.397536	0.963	0.958	8.37835e-221
RABL6	2.91113e-225	0.446984	0.457	0.192	1.308e-220
MLF2	6.66722e-225	0.436262	0.766	0.596	2.99565e-220
SGO1	3.28486e-224	0.341926	0.183	0.006	1.47592e-219
OSBPL8	3.87894e-224	0.445593	0.634	0.373	1.74285e-219
NID2	4.14838e-224	0.406445	0.293	0.066	1.86391e-219
MCRIP1	6.97473e-224	-0.428915	0.402	0.63	3.13382e-219
DSN1	7.92979e-224	0.347823	0.229	0.028	3.56293e-219
DRG1	1.03531e-223	0.424518	0.508	0.237	4.65177e-219
TMEM107	1.30896e-223	0.432692	0.427	0.164	5.88131e-219
RILP	1.8333e-223	0.383764	0.315	0.079	8.23722e-219
TK1	2.25568e-223	0.484934	0.289	0.063	1.0135e-218
EZH2	3.63233e-223	0.338723	0.21	0.018	1.63204e-218
ARF3	4.76257e-223	0.447861	0.612	0.354	2.13987e-218
DBI	4.01512e-222	-0.350814	0.903	0.955	1.80403e-217
RANGRF	5.89215e-222	0.436593	0.515	0.249	2.6474e-217
SP7	4.77863e-221	0.447126	0.419	0.159	2.14708e-216
SWI5	8.58909e-221	0.448254	0.611	0.355	3.85916e-216
CDCA4	1.03567e-220	0.407485	0.293	0.068	4.65335e-216
WNT10B	2.69962e-220	0.287816	0.169	0	1.21296e-215
PXMP2	2.85944e-220	0.444849	0.419	0.161	1.28477e-215
FLNA	4.06238e-220	0.503964	0.767	0.563	1.82527e-215
WFDC1	4.87379e-220	-0.433147	0.098	0.306	2.18984e-215
TOX2	8.74837e-220	0.329287	0.19	0.01	3.93073e-215
PAPPA	9.14095e-220	-0.352715	0.035	0.206	4.10712e-215
BAZ1A	1.27284e-219	0.434781	0.468	0.2	5.719e-215
METRN	2.70695e-219	0.459572	0.473	0.216	1.21626e-214
GAS6	1.20715e-218	-0.567844	0.113	0.321	5.42386e-214
FKBP7	1.21611e-218	-0.433999	0.487	0.689	5.46412e-214
MYL6B	2.91511e-218	0.42409	0.663	0.408	1.30979e-213
FDPS	4.20326e-218	0.444493	0.733	0.515	1.88857e-213
PTEN	6.01376e-218	-0.300561	0.029	0.191	2.70204e-213
ZNF326	6.1148e-218	0.421741	0.442	0.179	2.74744e-213
FAM83D	6.28037e-218	0.349779	0.169	0.001	2.82183e-213
PRPF38A	8.15288e-218	0.401972	0.42	0.159	3.66317e-213
CTBP1	9.50697e-218	0.405937	0.431	0.17	4.27157e-213
GPX8	1.00971e-217	-0.412333	0.605	0.783	4.53673e-213
TNRC6B	1.40667e-217	0.438901	0.492	0.222	6.32031e-213
OLFML3	1.52091e-217	-0.50413	0.758	0.874	6.8336e-213
VPS28	2.02951e-217	0.382787	0.85	0.74	9.11879e-213
EMD	2.18184e-217	0.422929	0.467	0.204	9.80324e-213
CSE1L	2.63394e-217	0.372374	0.306	0.076	1.18345e-212
LRRCC1	2.97318e-217	0.384318	0.292	0.068	1.33588e-212
PELP1	7.93369e-217	0.327115	0.231	0.032	3.56469e-212
LRRFIP1	4.14027e-216	-0.494551	0.248	0.478	1.86026e-211
NFIA	7.00502e-216	0.382046	0.305	0.075	3.14742e-211
GABARAPL2	1.17485e-215	-0.386121	0.666	0.824	5.2787e-211
COX20	1.18655e-215	-0.439597	0.264	0.498	5.3313e-211
CD164	1.25946e-215	-0.41889	0.46	0.68	5.65888e-211
C8orf33	1.40596e-215	0.419769	0.504	0.236	6.31711e-211
BOP1	2.29526e-215	0.388703	0.353	0.111	1.03128e-210
COPZ1	2.30435e-215	0.395917	0.808	0.657	1.03537e-210
ORC6	3.05446e-215	0.327093	0.194	0.013	1.3724e-210
PEX2	3.20457e-215	0.442742	0.492	0.229	1.43985e-210
UBR7	7.3854e-214	0.338271	0.256	0.047	3.31834e-209
ATP1B3	8.46503e-214	0.450678	0.806	0.629	3.80342e-209
TNFRSF12A	9.33744e-214	-0.589712	0.447	0.655	4.19541e-209
CDC5L	9.37382e-214	0.425336	0.538	0.274	4.21175e-209
UBE2G1	1.00613e-213	0.347973	0.287	0.066	4.52062e-209
UACA	1.60259e-213	-0.571946	0.306	0.537	7.20061e-209
PFN1	2.19248e-213	0.273166	0.996	0.995	9.85101e-209
RFLNB	2.74939e-213	0.421618	0.419	0.164	1.23533e-208
IGFBP7	4.58649e-213	-0.336929	0.864	0.952	2.06075e-208
EIF6	6.51338e-213	0.394429	0.795	0.634	2.92653e-208
NHP2	8.23361e-213	0.4271	0.792	0.626	3.69944e-208
KPNA2	8.72153e-213	0.740254	0.323	0.1	3.91867e-208
SMC6	9.95504e-213	0.404739	0.381	0.133	4.4729e-208
PITPNA-AS1	2.1004e-212	0.392317	0.36	0.116	9.4373e-208
GPSM2	3.13742e-212	0.362583	0.221	0.029	1.40967e-207
GABPB1-AS1	5.54862e-212	0.414105	0.358	0.116	2.49305e-207
C3orf67	8.7314e-212	-0.317042	0.005	0.132	3.92311e-207
GALNT1	9.11613e-212	-0.469073	0.216	0.445	4.09597e-207
HIRIP3	1.10768e-211	0.371938	0.306	0.08	4.97692e-207
VDR	1.99485e-211	-0.445104	0.077	0.27	8.96306e-207
RRS1	2.44487e-211	0.381253	0.303	0.077	1.0985e-206
ANXA2	5.99205e-211	0.396937	0.989	0.983	2.69229e-206
SSRP1	6.75969e-211	0.414733	0.494	0.23	3.0372e-206
COL5A2	6.87685e-211	-0.395249	0.814	0.893	3.08984e-206
PAPSS2	7.20325e-211	-0.232107	0.005	0.132	3.23649e-206
NCAPH	2.99619e-210	0.319333	0.179	0.008	1.34622e-205
CHAF1A	3.35213e-210	0.329044	0.207	0.021	1.50614e-205
MXRA7	4.96318e-210	-0.339993	0.062	0.246	2.23001e-205
EFEMP2	7.92175e-210	-0.414957	0.596	0.763	3.55932e-205
NUCB1	1.25122e-209	-0.41956	0.465	0.667	5.62186e-205
HSPA8	8.83728e-209	0.37554	0.937	0.892	3.97068e-204
RNASE2	9.73155e-209	0.317785	0.163	0.001	4.37248e-204
KIF20B	1.0499e-208	0.425083	0.262	0.054	4.71732e-204
FIP1L1	1.90009e-208	0.395863	0.408	0.154	8.53727e-204
PPDPF	2.74071e-208	0.38315	0.897	0.834	1.23143e-203
PLA2G5	2.99141e-208	-0.295848	0.028	0.183	1.34407e-203
APOPT1	3.26979e-208	0.417999	0.619	0.367	1.46915e-203
PARP2	6.87368e-208	0.328577	0.25	0.046	3.08841e-203
NFATC4	2.47757e-207	0.3309	0.238	0.039	1.1132e-202
PHLDA3	2.86597e-207	-0.447536	0.14	0.35	1.28771e-202
SPATS2	7.95222e-207	0.405314	0.437	0.18	3.57301e-202
HOXB-AS1	1.07424e-206	0.290874	0.162	0.002	4.82665e-202
FAH	1.23462e-206	0.413958	0.366	0.126	5.54728e-202
TMED10	1.55175e-206	0.391816	0.852	0.754	6.97218e-202
GPX3	3.3142e-206	0.323044	0.276	0.062	1.4891e-201
RUNX2	8.0753e-206	-0.409419	0.616	0.789	3.62831e-201
CDK16	9.91341e-206	0.403445	0.36	0.122	4.45419e-201
MX1	9.97463e-206	-0.460857	0.043	0.211	4.4817e-201
EIF3D	1.88251e-205	0.415852	0.694	0.469	8.45832e-201
THOC6	2.53318e-205	0.399442	0.372	0.131	1.13818e-200
TRABD	4.18517e-205	0.399741	0.348	0.114	1.88044e-200
MAGEA6	1.25994e-204	0.281611	0.157	0	5.66102e-200
TM9SF2	1.85919e-204	0.416106	0.605	0.344	8.35354e-200
HOXA7	1.94171e-204	0.286939	0.182	0.011	8.7243e-200
SCD5	2.4265e-204	0.320331	0.201	0.021	1.09025e-199
ATP5MC3	2.80724e-204	-0.296979	0.798	0.94	1.26132e-199
BLOC1S1	7.78752e-204	0.380665	0.83	0.697	3.49901e-199
MED10	1.03123e-203	0.414386	0.659	0.423	4.63344e-199
HNRNPK	1.30252e-203	0.341913	0.892	0.785	5.85233e-199
MZT2B	1.50622e-203	0.307828	0.956	0.925	6.7676e-199
KIF26A	1.55857e-203	0.280314	0.16	0.002	7.00283e-199
ANP32E	2.20453e-203	0.46501	0.448	0.2	9.90516e-199
USP18	2.70077e-203	-0.334894	0.048	0.219	1.21348e-198
PGLS	3.56071e-203	-0.417806	0.354	0.576	1.59986e-198
PTBP2	3.57884e-203	0.324955	0.215	0.028	1.60801e-198
CKLF	4.40288e-203	0.432289	0.751	0.576	1.97826e-198
PHF20L1	7.04691e-203	0.416785	0.538	0.278	3.16625e-198
HSPB7	1.08297e-202	0.317966	0.195	0.018	4.86587e-198
HNRNPA2B1	2.42735e-202	0.385623	0.914	0.849	1.09063e-197
RNF219	3.68258e-202	0.339187	0.25	0.048	1.65462e-197
PPP1R14A	1.51704e-201	0.282222	0.183	0.012	6.81623e-197
PSMC1	2.56652e-201	0.404639	0.679	0.452	1.15316e-196
C1orf54	4.18569e-201	-0.441114	0.359	0.587	1.88067e-196
POLR2A	4.88896e-201	0.394117	0.369	0.131	2.19666e-196
HEXB	6.66767e-201	-0.438149	0.294	0.521	2.99585e-196
XAF1	6.69008e-201	-0.439228	0.157	0.374	3.00592e-196
ZCCHC17	7.37853e-201	0.407294	0.565	0.305	3.31525e-196
F12	7.99568e-201	0.263778	0.166	0.005	3.59254e-196
LYPLAL1	1.15982e-200	0.404091	0.403	0.159	5.21117e-196
RRM1	1.38533e-200	0.387425	0.311	0.089	6.22442e-196
KCNQ1OT1	1.46812e-200	0.590893	0.523	0.279	6.5964e-196
CYCS	2.50196e-200	0.363679	0.884	0.78	1.12416e-195
C22orf39	3.12343e-200	0.397669	0.468	0.213	1.40339e-195
MDK	3.31299e-200	0.664413	0.872	0.793	1.48856e-195
FARP1	6.77435e-200	0.388694	0.353	0.118	3.04378e-195
COA5	9.98949e-200	0.397856	0.46	0.205	4.48838e-195
KNSTRN	2.93044e-199	0.369567	0.195	0.02	1.31668e-194
ARID1A	4.41546e-199	0.349028	0.265	0.059	1.98391e-194
SPCS3	1.4104e-198	0.428148	0.623	0.383	6.33708e-194
AGO2	1.41251e-198	0.334373	0.236	0.042	6.34655e-194
WDR43	1.81033e-198	0.395959	0.395	0.152	8.134e-194
MMP11	2.00592e-198	-0.621126	0.247	0.461	9.01281e-194
ANP32A	2.15833e-198	0.415858	0.615	0.375	9.69759e-194
DOK5	5.22505e-198	0.436036	0.241	0.046	2.34767e-193
RSL1D1	1.1824e-197	0.410734	0.75	0.548	5.31266e-193
EPHB2	1.83472e-196	0.263929	0.161	0.004	8.24359e-192
MAFB	2.67794e-196	0.416746	0.768	0.54	1.20322e-191
ARHGAP22	7.03813e-196	-0.24033	0.009	0.135	3.1623e-191
CIB2	2.6279e-195	0.314465	0.251	0.051	1.18074e-190
SNAP29	4.08299e-195	0.384698	0.4	0.159	1.83453e-190
AL512625.3	5.52389e-195	0.252259	0.151	0	2.48194e-190
LEPROT	1.04772e-194	-0.428174	0.44	0.639	4.70752e-190
SRP72	1.26133e-194	0.393674	0.724	0.521	5.66727e-190
PAFAH1B1	1.64089e-194	0.364207	0.343	0.112	7.37267e-190
CS	2.07613e-194	0.337746	0.294	0.079	9.32827e-190
SNRPD2	2.74994e-194	-0.293984	0.859	0.932	1.23558e-189
HOXB2	3.47579e-194	0.267244	0.165	0.007	1.56171e-189
APP	4.68675e-194	0.467888	0.687	0.468	2.1058e-189
ATRAID	4.76851e-194	0.362568	0.843	0.726	2.14254e-189
NDUFB1	1.05262e-193	0.340648	0.877	0.794	4.72952e-189
PDIA6	1.20554e-193	0.350427	0.904	0.815	5.41663e-189
ATXN10	1.55914e-193	0.405445	0.567	0.315	7.00537e-189
CDH23	1.96186e-193	0.261309	0.158	0.004	8.81485e-189
NCBP3	2.13038e-193	0.366912	0.321	0.098	9.57203e-189
TIMM9	3.85726e-193	0.411292	0.54	0.288	1.7331e-188
CLN5	4.41821e-193	0.402463	0.497	0.242	1.98514e-188
SNHG15	6.27198e-193	0.397344	0.378	0.143	2.81806e-188
APLP1	6.53308e-193	0.275156	0.179	0.014	2.93538e-188
PTTG1IP	8.80375e-193	-0.435064	0.516	0.697	3.95561e-188
RNH1	1.60222e-192	-0.393034	0.488	0.679	7.19895e-188
RGS10	2.03321e-192	-0.369005	0.318	0.548	9.1354e-188
LMNB1	2.07842e-192	0.307056	0.203	0.026	9.33854e-188
RFC4	2.09556e-192	0.328308	0.239	0.046	9.41555e-188
HOXD9	2.39209e-192	0.271703	0.161	0.005	1.07479e-187
FBL	2.54809e-192	0.40586	0.534	0.284	1.14488e-187
SCLT1	2.64157e-192	0.349355	0.253	0.055	1.18689e-187
DGUOK	3.54128e-192	0.385797	0.772	0.594	1.59113e-187
CETN2	5.29266e-192	0.41701	0.662	0.443	2.37805e-187
C5orf46	1.01954e-191	-0.381962	0.006	0.125	4.58088e-187
KCNN4	1.23474e-191	-0.396701	0.099	0.287	5.54779e-187
BARD1	1.63198e-191	0.316057	0.234	0.043	7.33263e-187
NTM	1.80894e-191	-0.252323	0.008	0.13	8.12776e-187
PDCD4	4.3019e-191	-0.401361	0.132	0.335	1.93289e-186
GPR68	1.31719e-190	-0.238604	0.008	0.128	5.91825e-186
MIS18BP1	1.3886e-190	0.416144	0.345	0.119	6.23912e-186
SLC25A4	1.80063e-190	0.325486	0.233	0.044	8.0904e-186
DIAPH3	3.33166e-190	0.295421	0.168	0.01	1.49695e-185
USP48	4.79496e-190	0.382836	0.433	0.187	2.15442e-185
OXA1L	1.16153e-189	0.394733	0.549	0.3	5.21888e-185
LAIR1	1.23506e-189	0.331532	0.251	0.054	5.54926e-185
SDR39U1	1.43565e-189	0.34999	0.329	0.105	6.4505e-185
ARL1	1.72322e-189	-0.420845	0.389	0.595	7.74258e-185
C16orf91	2.36235e-189	0.376034	0.36	0.13	1.06143e-184
DYNLL1	4.87742e-189	0.260663	0.995	0.994	2.19147e-184
MYC	7.37956e-189	0.445326	0.394	0.158	3.31571e-184
ALYREF	1.173e-188	0.334129	0.266	0.064	5.2704e-184
BARX1	1.79227e-188	0.265851	0.17	0.011	8.05287e-184
WASF2	3.97419e-188	0.410118	0.696	0.498	1.78564e-183
NEK2	8.19234e-188	0.323305	0.153	0.003	3.6809e-183
ISCU	1.05568e-187	-0.416911	0.457	0.653	4.74327e-183
KRT8	2.57812e-187	0.30562	0.19	0.021	1.15837e-182
GINS2	4.5697e-187	0.311632	0.208	0.031	2.05321e-182
APOC1	6.76094e-187	0.484403	0.392	0.156	3.03776e-182
SPOCK1	8.23666e-187	-0.277559	0.024	0.164	3.70081e-182
FBLN1	3.71704e-186	0.322665	0.686	0.421	1.6701e-181
KRT86	5.94497e-186	0.342112	0.147	0.001	2.67113e-181
POLR2B	1.16764e-185	0.377777	0.386	0.151	5.24634e-181
STRAP	2.09367e-185	0.402	0.678	0.469	9.40707e-181
YWHAB	2.13733e-185	0.342475	0.885	0.786	9.60323e-181
EIF3A	8.53878e-185	0.430149	0.664	0.437	3.83656e-180
IDH3G	1.01864e-184	0.391457	0.658	0.443	4.57683e-180
RNASEH2C	1.31019e-184	0.405155	0.739	0.568	5.88682e-180
CYB5R3	7.59858e-184	0.387545	0.725	0.543	3.41412e-179
EXOSC2	7.99192e-184	0.312211	0.249	0.055	3.59085e-179
REXO2	1.08285e-183	-0.369864	0.577	0.747	4.86537e-179
ERGIC3	1.60951e-183	0.3789	0.811	0.682	7.23169e-179
LSAMP	3.2169e-183	0.266408	0.153	0.005	1.44538e-178
MEST	3.75241e-183	0.358527	0.148	0.003	1.686e-178
CCNB1IP1	4.02318e-183	0.370576	0.364	0.135	1.80765e-178
ISYNA1	4.92629e-183	0.31319	0.26	0.061	2.21343e-178
CTNNAL1	5.66858e-183	0.425238	0.547	0.301	2.54695e-178
TWIST1	6.92668e-183	0.374268	0.356	0.13	3.11223e-178
DPM2	6.93411e-183	0.402106	0.608	0.377	3.11556e-178
LINC01549	9.47906e-183	0.338029	0.192	0.024	4.25903e-178
KCNS3	9.7551e-183	-0.261899	0.027	0.168	4.38306e-178
IGFBP4	1.08728e-182	-0.712705	0.362	0.543	4.88526e-178
NEMF	3.57617e-182	0.394247	0.575	0.327	1.60681e-177
UNC5B	4.8971e-182	-0.410256	0.312	0.529	2.20032e-177
MTERF3	6.0972e-182	0.317366	0.259	0.062	2.73953e-177
E2F1	1.00161e-181	0.280955	0.163	0.01	4.50032e-177
GDF11	1.42024e-181	0.288652	0.204	0.03	6.38129e-177
FEZ1	1.68978e-181	-0.310705	0.067	0.24	7.59236e-177
FANCI	1.86935e-181	0.273706	0.158	0.008	8.3992e-177
COL21A1	2.025e-181	-0.22161	0.004	0.113	9.09851e-177
ANAPC16	2.75515e-181	-0.379018	0.483	0.674	1.23792e-176
DDX1	1.17539e-180	0.395631	0.578	0.335	5.28113e-176
NINJ1	1.21747e-180	0.356743	0.449	0.199	5.47022e-176
POLR2E	1.79388e-180	0.389382	0.718	0.541	8.0601e-176
GALM	2.0555e-180	0.373936	0.347	0.126	9.23556e-176
OSR2	2.32923e-180	0.266265	0.145	0.002	1.04654e-175
TOR2A	2.93022e-180	0.312294	0.256	0.061	1.31658e-175
TMEM131	3.32818e-180	0.330104	0.287	0.082	1.49539e-175
NDUFB8	4.55263e-180	-0.333354	0.723	0.849	2.04554e-175
PDLIM4	8.86412e-180	0.392003	0.661	0.441	3.98274e-175
CDK2	9.14924e-180	0.300034	0.215	0.037	4.11084e-175
CBR1	1.11661e-179	0.408674	0.611	0.382	5.01703e-175
CDC6	1.14262e-179	0.264984	0.172	0.015	5.13393e-175
C14orf132	1.46147e-179	0.300517	0.229	0.045	6.56652e-175
TCF7	2.2258e-179	0.25134	0.155	0.007	1.00007e-174
MND1	2.25418e-179	0.277173	0.159	0.009	1.01283e-174
SRSF10	2.67414e-179	0.391644	0.668	0.443	1.20152e-174
TUBA1A	2.68533e-179	0.407146	0.889	0.772	1.20654e-174
MFSD10	4.6773e-179	-0.371086	0.152	0.352	2.10156e-174
CCNQ	5.02219e-179	0.352295	0.351	0.127	2.25652e-174
CDCA7	5.71788e-179	0.261032	0.144	0.002	2.5691e-174
PSMB2	2.88391e-178	0.337022	0.831	0.71	1.29577e-173
AC008771.1	1.99517e-177	-0.244065	0.023	0.156	8.96449e-173
NIPBL	2.18055e-177	0.38503	0.423	0.187	9.79743e-173
CCNI	3.03949e-177	0.383105	0.876	0.773	1.36567e-172
HCFC1R1	3.97071e-177	0.452139	0.775	0.624	1.78408e-172
DLEU2	4.91646e-177	0.334504	0.264	0.068	2.20902e-172
ETFB	7.42333e-177	0.365844	0.772	0.625	3.33538e-172
PRADC1	8.89697e-177	0.389424	0.471	0.235	3.9975e-172
ATP23	9.76088e-177	0.255923	0.173	0.016	4.38566e-172
SCX	1.063e-176	0.338034	0.198	0.03	4.77616e-172
MCM6	1.15026e-176	0.338908	0.267	0.071	5.16822e-172
ATP5PO	2.4944e-176	0.281884	0.945	0.92	1.12076e-171
CBFB	3.75573e-176	0.362153	0.376	0.15	1.68749e-171
SEMA3B	4.03357e-176	0.289412	0.196	0.029	1.81233e-171
GSTM3	4.2496e-176	0.444504	0.649	0.441	1.90939e-171
CDC16	7.26485e-176	0.339737	0.335	0.117	3.26417e-171
TOP1	7.37541e-176	0.401681	0.664	0.449	3.31385e-171
CHD6	1.54812e-175	0.381273	0.413	0.18	6.95585e-171
PPP2R5C	2.51993e-175	0.364539	0.403	0.17	1.13223e-170
PLA2G16	2.85899e-175	-0.432986	0.061	0.223	1.28457e-170
MIR497HG	6.06844e-175	0.345086	0.296	0.091	2.72661e-170
RNF167	6.11078e-175	0.369355	0.432	0.196	2.74564e-170
YDJC	1.46032e-174	0.306117	0.232	0.05	6.56135e-170
KIFC1	5.13738e-174	0.261155	0.145	0.004	2.30828e-169
NFIB	5.83794e-174	0.279701	0.179	0.02	2.62304e-169
CRIPT	8.1658e-174	0.38577	0.574	0.339	3.66898e-169
RXYLT1	9.21293e-174	0.357845	0.399	0.167	4.13946e-169
B3GAT3	1.08367e-173	-0.378953	0.203	0.408	4.86903e-169
CCL28	1.25529e-173	0.252615	0.157	0.01	5.64015e-169
NMB	1.66179e-173	0.308981	0.282	0.081	7.46657e-169
TOMM40	2.10701e-173	0.379516	0.499	0.259	9.467e-169
NDUFA1	2.62584e-173	-0.272626	0.788	0.913	1.17982e-168
SEMA3A	2.98132e-173	0.248268	0.144	0.004	1.33954e-168
EPHA5	6.86401e-173	0.246107	0.135	0	3.08407e-168
SH3BP5	7.69912e-173	0.341425	0.305	0.097	3.45929e-168
CCNE2	8.27203e-173	0.283319	0.145	0.005	3.71671e-168
CMKLR1	1.0941e-172	-0.236359	0.015	0.136	4.91591e-168
OAS2	1.25188e-172	-0.254351	0.02	0.147	5.62481e-168
CCT6A	1.89092e-172	0.409979	0.7	0.507	8.4961e-168
NSMCE2	1.92774e-172	0.33445	0.357	0.134	8.66154e-168
EXOSC9	6.23653e-172	0.348197	0.313	0.106	2.80214e-167
ACIN1	6.39762e-172	0.385807	0.426	0.196	2.87451e-167
CEBPG	8.08669e-172	0.277232	0.217	0.041	3.63343e-167
TGFBR3L	1.00898e-171	0.237919	0.145	0.005	4.53347e-167
CALD1	1.19645e-171	-0.266414	0.955	0.995	5.37579e-167
SOX4	6.85755e-171	0.287362	0.88	0.696	3.08117e-166
DGCR6	8.9923e-171	0.29717	0.24	0.056	4.04033e-166
COL5A1	9.82898e-171	-0.418478	0.632	0.763	4.41626e-166
YY1	1.31724e-170	0.399338	0.609	0.383	5.91849e-166
NOL12	1.40156e-170	0.306124	0.28	0.081	6.29733e-166
PHF5A	1.92929e-170	0.363159	0.475	0.237	8.66849e-166
MAPK12	2.33212e-170	0.242945	0.167	0.016	1.04785e-165
RPA3	2.80709e-170	0.418073	0.605	0.385	1.26125e-165
NDUFS6	3.3426e-170	0.301117	0.921	0.861	1.50186e-165
PMF1	3.8795e-170	0.391074	0.552	0.321	1.7431e-165
SSNA1	9.35041e-170	0.383986	0.679	0.481	4.20123e-165
ZCRB1	1.11162e-169	0.346676	0.777	0.619	4.99463e-165
FAM69C	1.25842e-169	0.31593	0.221	0.046	5.65419e-165
MFGE8	3.09729e-169	-0.424968	0.351	0.545	1.39164e-164
RBM39	6.7476e-169	0.344228	0.869	0.769	3.03177e-164
CA3	7.36031e-169	0.45371	0.244	0.061	3.30706e-164
FXN	7.84297e-169	0.354885	0.391	0.168	3.52393e-164
ITGA11	9.38882e-169	-0.35463	0.14	0.334	4.21849e-164
MINCR	1.35298e-168	0.307277	0.241	0.058	6.07908e-164
SRD5A3	3.52363e-168	0.371134	0.433	0.207	1.5832e-163
HECTD1	3.97567e-168	0.351666	0.363	0.143	1.78631e-163
SLTM	5.98215e-168	0.387543	0.645	0.422	2.68784e-163
SULT1A1	1.04275e-167	-0.279677	0.04	0.184	4.68516e-163
CCDC91	1.12511e-167	0.318368	0.278	0.082	5.05522e-163
GTF2A2	2.1527e-167	0.370166	0.771	0.634	9.6723e-163
B9D1	2.37262e-167	0.354441	0.35	0.136	1.06604e-162
UTP23	3.08184e-167	0.340418	0.343	0.129	1.3847e-162
FRG1	7.38813e-167	0.369959	0.647	0.428	3.31956e-162
ITGA4	8.708e-167	0.261199	0.165	0.016	3.91259e-162
RILPL2	9.97015e-167	-0.316284	0.089	0.264	4.47969e-162
HNRNPD	1.20763e-166	0.428106	0.609	0.396	5.42599e-162
HSD17B11	3.85363e-166	0.382846	0.402	0.179	1.73147e-161
COX4I1	5.92884e-166	-0.245451	0.941	0.981	2.66389e-161
XPO1	2.56813e-165	0.341072	0.322	0.114	1.15389e-160
COL27A1	2.57916e-165	0.290337	0.202	0.036	1.15884e-160
FAM118A	8.03023e-165	0.295266	0.213	0.042	3.60806e-160
RHOBTB3	8.75369e-165	-0.384767	0.303	0.506	3.93312e-160
SNRNP40	8.77501e-165	0.37528	0.445	0.218	3.9427e-160
PPP4R3A	9.92412e-165	0.321463	0.28	0.084	4.45901e-160
NXT1	1.39559e-164	0.383756	0.453	0.229	6.27054e-160
RIN2	2.21425e-164	-0.427711	0.129	0.312	9.94883e-160
TMED2	2.54191e-164	-0.32039	0.732	0.844	1.1421e-159
PLK1	3.38731e-164	0.329537	0.144	0.007	1.52195e-159
DEGS1	6.42343e-164	-0.378276	0.306	0.506	2.88611e-159
RFC2	1.32629e-163	0.323474	0.301	0.099	5.95914e-159
WRB	1.49775e-163	0.359787	0.424	0.197	6.72955e-159
HIST1H2BH	2.27074e-163	0.28016	0.138	0.004	1.02027e-158
COQ4	3.94107e-163	0.374332	0.466	0.238	1.77076e-158
TPP2	6.2656e-163	0.335455	0.323	0.115	2.8152e-158
TRA2B	8.03298e-163	0.364525	0.669	0.45	3.6093e-158
NEDD4L	1.12441e-162	0.261783	0.171	0.021	5.05209e-158
AUTS2	1.7913e-162	0.286879	0.199	0.036	8.04847e-158
SPESP1	1.81495e-162	0.211357	0.133	0.003	8.15475e-158
NCAPD2	2.41314e-162	0.270843	0.154	0.012	1.08425e-157
MGLL	2.53026e-162	0.332206	0.222	0.049	1.13687e-157
KLK1	3.59152e-162	-0.299395	0.005	0.106	1.61371e-157
VKORC1	9.04712e-162	-0.32721	0.748	0.867	4.06496e-157
RPAIN	9.3177e-162	0.345065	0.391	0.169	4.18653e-157
CALU	1.17433e-161	-0.323752	0.731	0.837	5.27637e-157
HLA-F	1.39153e-161	-0.345591	0.103	0.279	6.25228e-157
TIMM13	1.39577e-161	0.350468	0.825	0.716	6.27132e-157
LINC02544	1.64862e-161	-0.297787	0.019	0.139	7.40742e-157
ADSSL1	1.937e-161	0.241668	0.148	0.009	8.70313e-157
AL118516.1	1.97381e-161	0.322572	0.247	0.065	8.86851e-157
DYNC1LI2	2.0743e-161	0.379853	0.538	0.308	9.32003e-157
MYOF	3.69371e-161	-0.249678	0.036	0.174	1.65962e-156
NUDCD2	4.25595e-161	0.389045	0.524	0.299	1.91224e-156
IKBIP	1.25267e-160	-0.378623	0.405	0.591	5.62836e-156
PARVB	1.41249e-160	0.317993	0.307	0.106	6.34648e-156
HSPA5	2.49232e-160	0.323208	0.865	0.731	1.11982e-155
LSM7	2.60751e-160	0.304682	0.889	0.814	1.17158e-155
ARL4D	5.44602e-160	0.346324	0.282	0.089	2.44695e-155
WDR83OS	5.91057e-160	-0.296568	0.743	0.868	2.65568e-155
MX2	6.03387e-160	-0.275358	0.023	0.147	2.71108e-155
RPA2	9.68797e-160	0.363227	0.435	0.21	4.3529e-155
CCDC85B	9.72392e-160	0.364447	0.641	0.432	4.36906e-155
CDKN1C	1.32863e-159	0.274195	0.212	0.043	5.96969e-155
C1QL1	1.41524e-159	0.228728	0.131	0.003	6.3588e-155
FBXO17	1.96333e-159	0.319141	0.314	0.11	8.82144e-155
C20orf27	2.40351e-159	0.37394	0.456	0.232	1.07992e-154
ING1	4.07491e-159	0.286295	0.234	0.057	1.8309e-154
MTIF3	4.30499e-159	-0.379627	0.382	0.569	1.93428e-154
RUNX1T1	4.52838e-159	0.285409	0.198	0.036	2.03464e-154
ADARB1	6.97223e-159	-0.261184	0.032	0.165	3.13269e-154
GRP	8.3029e-159	0.763063	0.256	0.076	3.73058e-154
CTSH	1.77199e-158	-0.300324	0.047	0.191	7.96174e-154
PSMB1	1.78672e-158	-0.276417	0.828	0.918	8.02792e-154
UNC5B-AS1	1.88998e-158	-0.368813	0.015	0.129	8.49188e-154
LSM6	4.36877e-158	0.372419	0.572	0.346	1.96293e-153
NAA15	4.70641e-158	0.325917	0.323	0.119	2.11463e-153
MBOAT2	6.09127e-158	0.261663	0.202	0.039	2.73687e-153
TSFM	6.92661e-158	0.32392	0.376	0.16	3.11219e-153
AC093157.1	8.8219e-158	0.283802	0.226	0.053	3.96377e-153
SAMD9L	9.40787e-158	-0.308223	0.066	0.222	4.22705e-153
SKP2	9.63741e-158	0.235206	0.163	0.018	4.33019e-153
PLCB4	1.22615e-157	0.240891	0.142	0.008	5.50922e-153
HELLS	1.22716e-157	0.295942	0.201	0.039	5.51373e-153
NRN1	1.7928e-157	-0.298091	0.097	0.271	8.05522e-153
APOLD1	2.80756e-157	0.240608	0.145	0.01	1.26146e-152
SAE1	4.58179e-157	0.358139	0.446	0.221	2.05864e-152
NR4A1	4.58855e-157	0.429487	0.263	0.08	2.06168e-152
KIF20A	5.09429e-157	0.250868	0.128	0.002	2.28891e-152
MAGOH	5.10977e-157	0.361539	0.668	0.467	2.29587e-152
PDE8A	6.15551e-157	0.292673	0.224	0.053	2.76573e-152
RMDN1	6.86297e-157	0.325312	0.353	0.143	3.0836e-152
ODC1	7.21828e-157	0.284344	0.231	0.056	3.24325e-152
NDUFV3	7.61326e-157	0.367869	0.537	0.314	3.42071e-152
HLA-DMA	8.27714e-157	-0.363745	0.144	0.334	3.719e-152
GLT8D2	8.69996e-157	-0.35178	0.161	0.351	3.90898e-152
EIF5	1.69951e-156	0.380087	0.825	0.703	7.63609e-152
CAPG	1.91419e-156	-0.405221	0.376	0.562	8.60064e-152
THAP9-AS1	2.4405e-156	0.274384	0.217	0.048	1.09654e-151
PPCDC	2.82399e-156	0.272958	0.245	0.065	1.26885e-151
NDRG2	4.30285e-156	0.223495	0.149	0.011	1.93331e-151
PRPF8	5.86476e-156	0.31899	0.292	0.097	2.6351e-151
PRSS23	5.90504e-156	-0.843228	0.366	0.519	2.6532e-151
RDX	7.39098e-156	0.369387	0.664	0.456	3.32084e-151
SORBS2	1.11765e-155	-0.3085	0.05	0.195	5.0217e-151
SHARPIN	1.24231e-155	0.366698	0.528	0.308	5.58181e-151
NCL	1.3662e-155	0.361911	0.861	0.734	6.13849e-151
PSMB3	1.508e-155	-0.274526	0.83	0.911	6.77559e-151
HMOX2	1.6769e-155	0.407463	0.55	0.334	7.5345e-151
CD82	2.68351e-155	-0.370128	0.183	0.374	1.20573e-150
KRCC1	3.47585e-155	0.36792	0.495	0.27	1.56174e-150
COA1	9.58119e-155	0.367054	0.53	0.313	4.30492e-150
TSC22D3	9.80281e-155	0.413617	0.639	0.42	4.4045e-150
ACTG2	1.40894e-154	0.363678	0.137	0.007	6.33053e-150
ANKRD65	4.30108e-154	0.211353	0.126	0.002	1.93252e-149
TMEM219	5.51088e-154	-0.35599	0.46	0.636	2.47609e-149
NDUFAF6	6.77415e-154	0.285183	0.236	0.061	3.04369e-149
OFD1	7.75795e-154	0.347425	0.399	0.183	3.48572e-149
ZNF667-AS1	8.01121e-154	0.318643	0.297	0.103	3.59952e-149
MXD3	9.422e-154	0.265054	0.136	0.007	4.2334e-149
SMIM10	2.46219e-153	0.41131	0.581	0.37	1.10629e-148
DVL2	5.07246e-153	0.289195	0.254	0.073	2.27911e-148
LINC00909	6.25581e-153	0.282178	0.234	0.06	2.8108e-148
TRAPPC1	6.95716e-153	0.333588	0.792	0.664	3.12592e-148
CCDC28B	7.40466e-153	0.36179	0.45	0.233	3.32699e-148
PYURF	7.9649e-153	0.354907	0.72	0.537	3.57871e-148
VAPB	9.86796e-153	0.299892	0.277	0.089	4.43378e-148
GFER	1.83984e-152	0.337722	0.395	0.18	8.26656e-148
ATP2A1-AS1	3.48933e-152	0.215246	0.131	0.005	1.56779e-147
SPDL1	3.62903e-152	0.264872	0.2	0.04	1.63056e-147
LRRC15	4.83468e-152	-0.359029	0.178	0.371	2.17227e-147
ARF6	4.96109e-152	0.367497	0.627	0.418	2.22907e-147
SPTSSA	5.19687e-152	0.368399	0.603	0.39	2.33501e-147
HS3ST3A1	6.63293e-152	0.206461	0.128	0.004	2.98024e-147
CDCA5	6.66754e-152	0.221211	0.129	0.004	2.99579e-147
PLAGL1	2.10059e-151	-0.192934	0.007	0.106	9.43815e-147
NOTCH3	2.50264e-151	-0.395643	0.194	0.386	1.12446e-146
NES	5.83237e-151	0.41029	0.457	0.241	2.62054e-146
FBXO5	6.15777e-151	0.261609	0.167	0.023	2.76675e-146
YLPM1	7.56518e-151	0.286262	0.24	0.065	3.39911e-146
PSRC1	8.29983e-151	0.264993	0.148	0.013	3.7292e-146
HNMT	9.53177e-151	-0.347327	0.222	0.424	4.28272e-146
HLA-DRA	1.15837e-150	-0.349473	0.529	0.688	5.20468e-146
OSGEP	1.37708e-150	0.32998	0.386	0.173	6.18737e-146
STK3	3.679e-150	0.306044	0.277	0.09	1.65301e-145
MAN1A2	4.03183e-150	0.358319	0.473	0.25	1.81154e-145
GNL2	4.96788e-150	0.325553	0.332	0.131	2.23212e-145
MEIS2	6.24523e-150	0.261794	0.181	0.031	2.80604e-145
GSTT2B	8.15615e-150	-0.226959	0.037	0.169	3.66464e-145
HAAO	9.98433e-150	0.288563	0.253	0.073	4.48606e-145
PIN4	2.03644e-149	-0.353009	0.383	0.567	9.14994e-145
KLHL42	2.46202e-149	0.277347	0.223	0.055	1.10621e-144
DNTTIP1	2.67238e-149	0.338177	0.448	0.227	1.20073e-144
RWDD1	3.40069e-149	-0.335027	0.638	0.783	1.52796e-144
AHCY	1.00989e-148	0.337311	0.374	0.166	4.53752e-144
TCF19	1.1242e-148	0.233633	0.143	0.012	5.05116e-144
C3orf58	1.13822e-148	0.329942	0.336	0.133	5.11415e-144
CENPX	1.94935e-148	0.431625	0.614	0.422	8.75864e-144
UBA2	1.95573e-148	0.303132	0.298	0.105	8.78728e-144
CHAF1B	2.34251e-148	0.221019	0.134	0.008	1.05251e-143
GTF3C5	2.81775e-148	0.288948	0.253	0.075	1.26604e-143
TOPBP1	3.86364e-148	0.260158	0.206	0.045	1.73597e-143
LRIF1	7.41373e-148	0.322141	0.265	0.085	3.33106e-143
ACTR10	8.74318e-148	0.337279	0.655	0.453	3.9284e-143
PSMG3	1.11371e-147	0.359492	0.554	0.335	5.00401e-143
VIRMA	1.63124e-147	0.299118	0.261	0.081	7.32931e-143
COL5A3	2.59906e-147	-0.364692	0.089	0.25	1.16778e-142
COPS4	4.05766e-147	0.349069	0.509	0.288	1.82315e-142
ASAP1	4.4201e-147	0.365057	0.518	0.299	1.98599e-142
DDX27	5.09194e-147	0.345035	0.406	0.19	2.28786e-142
POLD2	9.69023e-147	0.360053	0.484	0.267	4.35392e-142
KNL1	1.05957e-146	0.243241	0.129	0.006	4.76075e-142
PQBP1	1.2158e-146	0.377582	0.48	0.265	5.46271e-142
EBNA1BP2	1.36873e-146	0.358952	0.542	0.324	6.14983e-142
SLBP	1.77502e-146	0.400995	0.457	0.247	7.97536e-142
RNF19A	2.40758e-146	0.294416	0.249	0.074	1.08175e-141
CYB561	2.99886e-146	-0.237498	0.04	0.173	1.34742e-141
ILF3	3.62072e-146	0.355295	0.501	0.281	1.62683e-141
F2R	3.77157e-146	-0.221194	0.013	0.117	1.69461e-141
CRK	4.67303e-146	0.344306	0.403	0.192	2.09964e-141
TUBB6	5.97748e-146	0.403023	0.58	0.375	2.68574e-141
NME3	6.63665e-146	-0.325984	0.454	0.652	2.98191e-141
N4BP2L2	8.91307e-146	-0.356668	0.505	0.673	4.00473e-141
TGFB3	9.93336e-146	0.421415	0.345	0.146	4.46316e-141
MNAT1	1.02617e-145	0.329976	0.416	0.201	4.61068e-141
ZFAND5	1.53545e-145	0.356317	0.507	0.287	6.89893e-141
CAPS	1.59882e-145	0.253431	0.161	0.022	7.18368e-141
ENO3	1.9093e-145	0.210875	0.123	0.004	8.57869e-141
RTP4	5.10324e-145	-0.200059	0.01	0.11	2.29294e-140
AC245595.1	6.36221e-145	-0.246184	0.045	0.182	2.8586e-140
MMP24OS	7.94995e-145	-0.33492	0.175	0.358	3.57199e-140
DAAM1	8.22709e-145	0.320663	0.312	0.117	3.69651e-140
MGP	8.33673e-145	0.289216	0.781	0.564	3.74578e-140
EWSR1	1.05343e-144	0.351624	0.524	0.307	4.73317e-140
NOTUM	1.44668e-144	0.218764	0.12	0.003	6.50007e-140
SNCAIP	1.57703e-144	0.239599	0.152	0.018	7.08573e-140
UBL5	1.60764e-144	-0.220372	0.93	0.969	7.22327e-140
PAPSS1	1.63753e-144	0.335262	0.423	0.206	7.35757e-140
PLSCR1	1.89609e-144	-0.410939	0.157	0.331	8.5193e-140
PSMB6	2.20563e-144	0.311186	0.882	0.833	9.9101e-140
CARS2	2.50332e-144	0.321059	0.396	0.185	1.12477e-139
CPVL	3.01144e-144	0.230678	0.148	0.016	1.35307e-139
PBDC1	3.03662e-144	-0.331072	0.201	0.389	1.36438e-139
RPS6KA5	3.35628e-144	0.242772	0.119	0.002	1.50801e-139
PTP4A3	4.08398e-144	0.240443	0.161	0.022	1.83497e-139
GPR180	4.30713e-144	0.304686	0.29	0.103	1.93523e-139
KDM5A	4.31121e-144	0.324805	0.345	0.144	1.93707e-139
NXPH4	7.6139e-144	0.202477	0.129	0.007	3.421e-139
TRIOBP	9.31034e-144	0.275248	0.253	0.077	4.18323e-139
TEDC1	1.04086e-143	0.23112	0.158	0.021	4.67667e-139
PNRC1	1.1354e-143	-0.356134	0.345	0.535	5.10146e-139
TAF7	1.14271e-143	0.356916	0.619	0.408	5.1343e-139
TNFSF11	1.1759e-143	-0.249566	0.019	0.13	5.28344e-139
ARPC5L	1.4361e-143	0.349423	0.581	0.364	6.45255e-139
TNC	1.57266e-143	-0.415619	0.61	0.746	7.0661e-139
NELFCD	2.52872e-143	0.33147	0.367	0.163	1.13618e-138
ZHX1	3.3042e-143	0.320417	0.307	0.117	1.48461e-138
KIF14	3.59758e-143	0.230183	0.119	0.003	1.61643e-138
MAF1	3.73595e-143	0.351264	0.578	0.374	1.6786e-138
PITPNB	9.13892e-143	0.334157	0.386	0.179	4.10621e-138
TCF25	1.06068e-142	-0.3455	0.45	0.619	4.76572e-138
TIMM21	1.88066e-142	0.282224	0.259	0.081	8.44999e-138
A1BG	2.01149e-142	0.295152	0.29	0.101	9.03784e-138
WNT6	3.14096e-142	0.197848	0.112	0	1.41126e-137
NECTIN2	3.51325e-142	-0.347179	0.178	0.356	1.57854e-137
C20orf24	4.00674e-142	0.338859	0.672	0.489	1.80027e-137
SYCE1L	5.36859e-142	0.239644	0.174	0.03	2.41216e-137
KIF15	5.97801e-142	0.214284	0.116	0.002	2.68598e-137
TAF2	1.45075e-141	0.268629	0.239	0.069	6.51835e-137
HTATSF1	2.60523e-141	0.361608	0.383	0.182	1.17056e-136
LBHD2	4.64329e-141	0.198954	0.111	0	2.08628e-136
DYNLT1	8.86884e-141	0.313485	0.854	0.773	3.98486e-136
PDZRN3	9.02562e-141	0.202432	0.121	0.004	4.0553e-136
AQP3	9.06823e-141	-0.235461	0.031	0.151	4.07445e-136
CHAMP1	1.35946e-140	0.25927	0.211	0.052	6.10818e-136
TNMD	1.36692e-140	0.353391	0.111	0	6.14169e-136
GAS2L3	1.45363e-140	0.223036	0.131	0.009	6.53129e-136
OSER1	1.75226e-140	0.277543	0.276	0.093	7.87309e-136
RANGAP1	1.88962e-140	0.252052	0.176	0.031	8.49025e-136
ANKRD10	2.09457e-140	0.322132	0.387	0.179	9.41113e-136
BTBD7	3.50918e-140	0.293376	0.265	0.087	1.57671e-135
MCM2	6.59021e-140	0.223694	0.145	0.016	2.96105e-135
YTHDC1	6.77558e-140	0.333457	0.441	0.226	3.04433e-135
PARK7	6.94352e-140	0.2412	0.964	0.952	3.11979e-135
AC004148.2	7.0874e-140	0.306659	0.321	0.129	3.18444e-135
IRX1	7.89598e-140	0.186257	0.11	0	3.54774e-135
SCARB1	7.90379e-140	0.211384	0.151	0.018	3.55125e-135
CDC25B	1.05631e-139	0.31751	0.208	0.052	4.7461e-135
TIMM8B	1.05955e-139	-0.285869	0.709	0.82	4.76066e-135
MED28	1.58004e-139	0.336088	0.496	0.28	7.09927e-135
GTF2I	1.65893e-139	0.353075	0.499	0.283	7.45372e-135
TSR3	2.21371e-139	0.340223	0.567	0.356	9.9464e-135
WDR76	2.67077e-139	0.215172	0.132	0.01	1.2e-134
NDUFA9	3.15585e-139	0.365397	0.597	0.414	1.41795e-134
DDX24	3.64244e-139	0.318516	0.783	0.631	1.63658e-134
BAZ1B	4.25332e-139	0.358878	0.52	0.305	1.91106e-134
CDCA2	4.50927e-139	0.206525	0.114	0.002	2.02606e-134
TP53	4.56123e-139	0.336555	0.309	0.121	2.04941e-134
CASTOR1	6.82352e-139	0.242845	0.178	0.033	3.06588e-134
EBAG9	7.63761e-139	0.319892	0.43	0.215	3.43165e-134
CTNNBL1	8.75669e-139	0.310042	0.377	0.17	3.93447e-134
KPNB1	9.59451e-139	0.343421	0.536	0.321	4.31091e-134
SCP2	1.0126e-138	-0.319869	0.527	0.681	4.5497e-134
PLS3	1.07468e-138	0.339498	0.792	0.65	4.82866e-134
AC084033.3	1.08524e-138	0.265295	0.223	0.06	4.87608e-134
PSMB8	1.25736e-138	-0.336857	0.48	0.657	5.64944e-134
CBWD5	1.30728e-138	0.269165	0.235	0.067	5.87374e-134
BLVRB	1.43349e-138	0.341007	0.68	0.492	6.4408e-134
C9orf40	1.73185e-138	0.224182	0.163	0.025	7.78136e-134
H1F0	1.78199e-138	0.375335	0.409	0.202	8.00664e-134
EIF2S2	2.32988e-138	0.282843	0.866	0.76	1.04684e-133
ENO2	2.35774e-138	0.315706	0.236	0.068	1.05936e-133
RHBDD3	2.93502e-138	0.298	0.303	0.116	1.31873e-133
NME4	5.88498e-138	0.353283	0.773	0.655	2.64418e-133
EPB41	6.35447e-138	0.2098	0.123	0.006	2.85513e-133
HENMT1	6.69593e-138	0.249077	0.196	0.044	3.00855e-133
CENPH	2.43061e-137	0.234054	0.175	0.032	1.0921e-132
DNAJA3	3.3458e-137	0.262946	0.214	0.056	1.5033e-132
RDH11	4.72991e-137	0.362462	0.526	0.318	2.1252e-132
ASAH1	5.47493e-137	-0.3476	0.332	0.517	2.45994e-132
BRD2	5.47815e-137	0.340667	0.459	0.245	2.46139e-132
VAMP5	5.65537e-137	-0.323571	0.739	0.84	2.54101e-132
BUB1B	5.93529e-137	0.21251	0.116	0.004	2.66679e-132
AADAT	6.43909e-137	0.218788	0.147	0.018	2.89315e-132
TEDC2	6.64394e-137	0.199624	0.13	0.01	2.98519e-132
WBP11	6.85008e-137	0.300577	0.34	0.144	3.07781e-132
YIPF3	8.73442e-137	-0.338511	0.398	0.569	3.92446e-132
RASL11B	1.02808e-136	0.240105	0.144	0.016	4.61927e-132
DNAJA1	1.05259e-136	0.342465	0.793	0.661	4.72941e-132
TCEAL9	1.18832e-136	-0.293728	0.696	0.828	5.33925e-132
BEX3	1.29493e-136	0.356676	0.862	0.81	5.81824e-132
FAF1	1.87012e-136	0.241951	0.202	0.048	8.40264e-132
PTDSS1	2.3765e-136	0.296889	0.314	0.124	1.06779e-131
CRABP2	2.87621e-136	0.331837	0.612	0.38	1.29231e-131
OAZ1	3.75346e-136	0.248263	0.976	0.977	1.68647e-131
MILR1	4.05786e-136	-0.231601	0.036	0.158	1.82324e-131
POLR2L	4.62831e-136	-0.238539	0.908	0.957	2.07955e-131
CAPN2	5.37332e-136	-0.316927	0.148	0.318	2.41429e-131
SAC3D1	6.3659e-136	0.316459	0.298	0.115	2.86026e-131
SYAP1	8.00707e-136	0.327948	0.591	0.385	3.59766e-131
TSPAN7	8.27278e-136	0.446136	0.304	0.127	3.71704e-131
OGN	1.0504e-135	-0.555986	0.252	0.431	4.71954e-131
UQCR11	1.32732e-135	-0.220246	0.931	0.976	5.96379e-131
ZMAT3	1.90676e-135	-0.275663	0.062	0.201	8.56725e-131
PRPF4	2.03067e-135	0.27228	0.217	0.059	9.12401e-131
PABPN1	2.84627e-135	0.336704	0.432	0.225	1.27886e-130
COL15A1	3.47652e-135	-0.281626	0.03	0.147	1.56204e-130
RSAD2	4.05884e-135	-0.316326	0.012	0.109	1.82368e-130
TARS	8.44702e-135	0.318161	0.38	0.177	3.79533e-130
FAM96A	9.0076e-135	0.327207	0.453	0.245	4.04721e-130
GLOD4	9.82147e-135	0.334665	0.466	0.256	4.41289e-130
SAMD1	1.3591e-134	0.236889	0.172	0.032	6.10656e-130
NRDC	1.62814e-134	0.324966	0.385	0.183	7.31538e-130
EMP2	2.88096e-134	0.335163	0.702	0.516	1.29444e-129
MLF1	3.86291e-134	0.28557	0.292	0.11	1.73564e-129
TIMELESS	6.15818e-134	0.200872	0.136	0.013	2.76693e-129
SHMT1	6.68594e-134	0.2272	0.136	0.014	3.00406e-129
FOXN3	7.47983e-134	0.290506	0.257	0.085	3.36076e-129
CHMP4B	8.67048e-134	0.345593	0.605	0.411	3.89573e-129
TRIM28	9.65814e-134	0.297799	0.317	0.127	4.3395e-129
HOXC8	1.06796e-133	0.186435	0.112	0.003	4.79847e-129
CCNF	1.29321e-133	0.187726	0.115	0.004	5.81053e-129
C5orf15	1.35443e-133	-0.350776	0.377	0.541	6.08557e-129
C8orf88	1.41513e-133	0.223367	0.155	0.023	6.3583e-129
OAF	1.73008e-133	0.293808	0.314	0.127	7.77341e-129
ASF1B	1.7629e-133	0.20523	0.121	0.007	7.92089e-129
UBAC2	4.04152e-133	0.32127	0.425	0.217	1.81589e-128
FAM161A	4.35408e-133	0.258028	0.196	0.047	1.95633e-128
MKNK1	6.33638e-133	0.296759	0.33	0.139	2.847e-128
APOO	1.69464e-132	0.287107	0.277	0.1	7.61417e-128
LMO3	2.93193e-132	0.198713	0.106	0.001	1.31735e-127
PMM1	3.19664e-132	0.331785	0.485	0.277	1.43628e-127
AMMECR1	5.58043e-132	0.20842	0.145	0.019	2.50734e-127
WDR4	5.85611e-132	0.231051	0.177	0.036	2.63121e-127
ZC3H14	5.93691e-132	0.269566	0.251	0.082	2.66751e-127
LINC02328	8.66568e-132	0.187398	0.109	0.002	3.89358e-127
UBE2E3	1.88868e-131	-0.330452	0.388	0.557	8.48601e-127
RAC3	2.30999e-131	0.283956	0.238	0.075	1.0379e-126
GPRC5C	2.4671e-131	-0.340368	0.169	0.339	1.10849e-126
MOSPD1	2.8823e-131	0.268628	0.24	0.075	1.29505e-126
KCNK2	5.61719e-131	-0.17712	0.01	0.101	2.52386e-126
MFAP4	5.88104e-131	0.290227	0.124	0.009	2.64241e-126
SF3B2	6.31499e-131	0.328084	0.698	0.531	2.83739e-126
SNHG21	6.95671e-131	0.249801	0.184	0.041	3.12572e-126
USP5	1.13327e-130	0.291993	0.283	0.106	5.09189e-126
RAD1	1.29187e-130	0.287439	0.292	0.112	5.80452e-126
PDCD5	1.38873e-130	0.314129	0.804	0.69	6.23972e-126
PSMD6	1.48086e-130	0.323671	0.494	0.286	6.65365e-126
PRKD3	1.57391e-130	0.255331	0.2	0.051	7.07174e-126
PLAU	1.59534e-130	-0.333975	0.058	0.192	7.16803e-126
ARHGAP11A	1.7094e-130	0.209363	0.11	0.003	7.68052e-126
GSS	2.12353e-130	0.317036	0.386	0.189	9.54125e-126
NUDT8	2.32021e-130	0.283461	0.261	0.09	1.04249e-125
COL2A1	4.85683e-130	0.241163	0.108	0.002	2.18222e-125
HOTAIRM1	5.59318e-130	0.249026	0.175	0.036	2.51307e-125
PKMYT1	6.04723e-130	0.192544	0.116	0.006	2.71708e-125
TRIM2	7.64698e-130	0.258101	0.187	0.043	3.43587e-125
LAMP5	8.22089e-130	0.4447	0.269	0.099	3.69373e-125
ARC	8.31361e-130	0.272813	0.149	0.022	3.73539e-125
CFL2	8.47457e-130	0.307324	0.391	0.191	3.80771e-125
NAPRT	1.0536e-129	-0.198031	0.025	0.134	4.73394e-125
PAPOLA	1.11537e-129	0.333491	0.66	0.479	5.01146e-125
SERPINE1	1.18816e-129	-0.349574	0.027	0.137	5.33854e-125
CHD3	1.68574e-129	0.304551	0.322	0.135	7.57418e-125
PCID2	2.09784e-129	0.28128	0.336	0.143	9.42582e-125
CTSD	2.50937e-129	-0.370484	0.715	0.825	1.12749e-124
TSEN15	2.91358e-129	0.317131	0.396	0.197	1.3091e-124
PLOD1	3.56783e-129	0.337897	0.597	0.402	1.60306e-124
CEP78	4.5069e-129	0.23031	0.166	0.031	2.025e-124
GPATCH4	5.01602e-129	0.353382	0.437	0.238	2.25375e-124
STOM	7.39975e-129	0.299505	0.273	0.099	3.32478e-124
HJURP	8.28639e-129	0.196377	0.109	0.003	3.72316e-124
EIF2S3	1.17533e-128	0.329556	0.485	0.273	5.28086e-124
TBC1D7	2.16887e-128	0.268527	0.283	0.106	9.74496e-124
C1QTNF2	2.48057e-128	0.321891	0.305	0.125	1.11454e-123
CD99	3.06849e-128	-0.287664	0.953	0.976	1.3787e-123
HSPH1	3.16551e-128	0.353437	0.48	0.279	1.4223e-123
SLC39A4	3.36918e-128	0.296826	0.309	0.128	1.51381e-123
AL031847.1	3.4022e-128	0.170313	0.103	0.001	1.52864e-123
SUN2	3.56948e-128	0.329981	0.258	0.091	1.6038e-123
C3orf14	3.58339e-128	0.312027	0.328	0.144	1.61005e-123
VAX2	4.25207e-128	0.189073	0.131	0.013	1.9105e-123
E4F1	4.88008e-128	0.235009	0.201	0.052	2.19267e-123
SNX3	5.2508e-128	-0.253875	0.808	0.907	2.35924e-123
CASP1	5.59746e-128	-0.227364	0.034	0.149	2.51499e-123
CKAP5	7.60574e-128	0.373384	0.235	0.077	3.41734e-123
RUVBL2	8.06179e-128	0.312325	0.46	0.255	3.62224e-123
SMARCA5	9.50153e-128	0.321586	0.443	0.238	4.26913e-123
SRP54	1.00422e-127	0.325047	0.454	0.248	4.51206e-123
RFXANK	1.03934e-127	0.320772	0.434	0.232	4.66985e-123
LCORL	1.2029e-127	0.26465	0.249	0.083	5.40476e-123
OBSL1	1.32112e-127	0.248705	0.217	0.062	5.93593e-123
RCOR1	1.6831e-127	0.22609	0.186	0.043	7.56232e-123
AC124016.1	1.74477e-127	0.213591	0.146	0.021	7.83941e-123
NCAPH2	2.07531e-127	0.259582	0.25	0.083	9.3246e-123
TANK	2.21851e-127	-0.336877	0.244	0.417	9.96797e-123
SPOCD1	3.16938e-127	0.338605	0.352	0.165	1.42404e-122
BOD1L1	5.68896e-127	0.329571	0.421	0.221	2.55611e-122
CTDNEP1	6.47904e-127	0.307102	0.43	0.228	2.9111e-122
IRAK1	7.32002e-127	0.246012	0.209	0.057	3.28896e-122
COMMD6	7.67059e-127	0.240786	0.963	0.954	3.44647e-122
LRRN1	1.39534e-126	0.195734	0.107	0.003	6.26941e-122
INTS6	1.85901e-126	0.363481	0.364	0.173	8.35272e-122
TMEM38B	3.51645e-126	0.260437	0.235	0.074	1.57998e-121
PYCR1	5.55333e-126	-0.32951	0.472	0.629	2.49516e-121
FRAS1	7.80574e-126	0.238645	0.157	0.028	3.5072e-121
TGFB2	9.23638e-126	0.191202	0.11	0.005	4.15e-121
LAMTOR4	1.13293e-125	-0.277228	0.744	0.847	5.09038e-121
CAMK1	1.59278e-125	0.229634	0.204	0.054	7.15653e-121
BSG	1.65333e-125	0.429623	0.901	0.881	7.4286e-121
RGS3	1.7239e-125	-0.313742	0.741	0.845	7.74565e-121
GMPS	2.11351e-125	0.283813	0.282	0.107	9.4962e-121
DNAJC9	2.33115e-125	0.268373	0.243	0.08	1.04741e-120
DLST	2.55372e-125	0.260193	0.262	0.093	1.14741e-120
GPATCH11	3.06776e-125	0.272211	0.272	0.1	1.37838e-120
CHCHD10	4.22447e-125	0.340788	0.727	0.569	1.89809e-120
KIF22	4.40141e-125	0.287832	0.273	0.102	1.9776e-120
CYHR1	6.12139e-125	0.294897	0.359	0.166	2.7504e-120
CENPT	6.30997e-125	0.266087	0.28	0.106	2.83513e-120
ENDOG	6.90063e-125	0.286934	0.315	0.134	3.10052e-120
LMAN1	1.17234e-124	0.32245	0.858	0.768	5.26744e-120
IMPAD1	1.79568e-124	0.316437	0.446	0.245	8.06816e-120
SAMD9	2.59546e-124	-0.317941	0.088	0.232	1.16617e-119
CDC45	2.78041e-124	0.198292	0.113	0.006	1.24927e-119
ZFHX4-AS1	2.82194e-124	0.261817	0.225	0.069	1.26792e-119
INTU	3.45008e-124	0.342674	0.383	0.188	1.55016e-119
KIF4A	4.53425e-124	0.247411	0.12	0.01	2.03728e-119
NOL10	5.52501e-124	0.261441	0.252	0.088	2.48244e-119
IVNS1ABP	6.72998e-124	-0.31709	0.116	0.269	3.02385e-119
GGT5	6.73317e-124	-0.345131	0.108	0.263	3.02528e-119
CYTOR	1.83804e-123	-0.40099	0.511	0.664	8.25852e-119
EMC9	1.92668e-123	0.29483	0.283	0.11	8.65677e-119
TXNDC16	2.16453e-123	0.182262	0.118	0.009	9.72544e-119
CA2	2.42758e-123	-0.307459	0.116	0.27	1.09074e-118
DONSON	3.03673e-123	0.215978	0.154	0.027	1.36444e-118
EGLN3	5.98026e-123	0.250925	0.174	0.038	2.68699e-118
PRDX1	6.08319e-123	0.230454	0.958	0.926	2.73324e-118
TSR1	7.25307e-123	0.248304	0.207	0.059	3.25888e-118
BORA	9.47366e-123	0.188468	0.113	0.007	4.25661e-118
WDHD1	9.99083e-123	0.200101	0.128	0.014	4.48898e-118
SRI	1.16964e-122	-0.278034	0.665	0.782	5.25532e-118
DDX23	1.5382e-122	0.259772	0.247	0.085	6.91131e-118
PTMA	1.67044e-122	0.16451	1	1	7.50546e-118
TRIP13	1.77074e-122	0.173475	0.115	0.008	7.95612e-118
GAR1	1.86165e-122	0.306064	0.416	0.218	8.36459e-118
YEATS4	2.26355e-122	0.250195	0.215	0.064	1.01704e-117
HAGH	2.31625e-122	0.303528	0.381	0.187	1.04071e-117
SPARCL1	2.6759e-122	0.315325	0.175	0.038	1.20231e-117
PITX2	3.34063e-122	0.189359	0.101	0.002	1.50098e-117
GZMA	4.30094e-122	0.364309	0.165	0.034	1.93246e-117
NEK6	4.72312e-122	-0.301074	0.149	0.309	2.12215e-117
MYBL2	5.1115e-122	0.208372	0.114	0.007	2.29665e-117
DPM1	6.70471e-122	0.321922	0.589	0.399	3.01249e-117
SRSF6	8.83547e-122	0.309419	0.381	0.187	3.96987e-117
TELO2	9.47898e-122	0.226152	0.176	0.04	4.259e-117
C8orf59	9.51308e-122	0.276142	0.853	0.771	4.27432e-117
RASD1	1.32581e-121	0.31628	0.239	0.08	5.957e-117
MTFR1	3.18751e-121	0.245304	0.229	0.073	1.43218e-116
SPC24	3.84771e-121	0.197922	0.119	0.01	1.72882e-116
PDCD7	6.30333e-121	0.3076	0.423	0.223	2.83215e-116
POLR2J3.1	6.31054e-121	0.332434	0.394	0.204	2.83539e-116
PARVA	9.52292e-121	-0.299017	0.162	0.323	4.27874e-116
ATP5ME	1.47849e-120	-0.242962	0.821	0.903	6.64301e-116
ATRX	1.50376e-120	-0.310906	0.379	0.552	6.75654e-116
LITAF	1.60658e-120	0.313309	0.494	0.287	7.21851e-116
PROS1	1.90874e-120	-0.209467	0.031	0.139	8.57618e-116
TMEM45A	1.93126e-120	-0.371258	0.3	0.471	8.67737e-116
ST3GAL4	2.18277e-120	0.293611	0.366	0.175	9.80741e-116
CNIH4	2.72599e-120	-0.310106	0.42	0.585	1.22481e-115
DGAT1	2.78751e-120	0.246469	0.239	0.08	1.25246e-115
CHEK1	2.99601e-120	0.214789	0.161	0.032	1.34614e-115
H2AFX	3.00525e-120	0.308864	0.259	0.097	1.35029e-115
FAM3A	3.60693e-120	0.273174	0.337	0.152	1.62063e-115
C21orf33	4.0247e-120	-0.223896	0.045	0.162	1.80834e-115
YIPF2	5.82915e-120	-0.317937	0.259	0.428	2.6191e-115
NARS	6.81567e-120	0.322973	0.553	0.352	3.06235e-115
OXR1	1.30874e-119	0.297554	0.405	0.209	5.8803e-115
GUCY1A1	1.59951e-119	0.259568	0.189	0.049	7.18677e-115
ZWILCH	3.19704e-119	0.233966	0.196	0.054	1.43646e-114
CTCF	3.23451e-119	0.289043	0.33	0.148	1.4533e-114
MARK3	4.68615e-119	0.281137	0.34	0.155	2.10553e-114
CMSS1	5.30247e-119	0.305838	0.477	0.276	2.38245e-114
ATPAF1	6.99652e-119	0.284636	0.327	0.146	3.14361e-114
PAK1	8.12146e-119	0.29126	0.327	0.147	3.64905e-114
SLF1	9.09075e-119	0.246762	0.205	0.059	4.08456e-114
PARP1	1.65476e-118	0.320227	0.498	0.301	7.43499e-114
MEOX2	1.86638e-118	-0.179176	0.017	0.111	8.38584e-114
NBN	2.40385e-118	0.292282	0.358	0.172	1.08007e-113
PRPSAP2	3.20436e-118	0.258476	0.231	0.076	1.43975e-113
RNF114	3.83666e-118	0.293157	0.43	0.232	1.72385e-113
ELN	4.71127e-118	0.182112	0.111	0.007	2.11682e-113
SPATC1L	5.36818e-118	0.315684	0.331	0.151	2.41198e-113
CXADR	5.62899e-118	0.234564	0.125	0.014	2.52916e-113
SLFN5	6.3731e-118	-0.258398	0.073	0.207	2.8635e-113
HAUS4	7.17365e-118	0.209968	0.197	0.054	3.22319e-113
TMCO1	8.53259e-118	0.274757	0.832	0.746	3.83378e-113
MID1	1.32772e-117	0.220372	0.132	0.018	5.96558e-113
FAM50A	1.88141e-117	0.313049	0.644	0.468	8.45336e-113
CCDC18	2.36414e-117	0.21239	0.139	0.021	1.06223e-112
PACSIN3	2.38429e-117	0.214743	0.166	0.036	1.07128e-112
ACAA2	2.40515e-117	0.304491	0.483	0.287	1.08066e-112
LAMB2	3.64781e-117	-0.310527	0.158	0.317	1.639e-112
ECM2	4.99608e-117	-0.289449	0.103	0.251	2.24479e-112
SLC25A17	5.821e-117	0.25845	0.292	0.119	2.61543e-112
SH3PXD2A	7.29139e-117	-0.316731	0.157	0.314	3.27609e-112
RDH10	1.01039e-116	0.195295	0.127	0.016	4.53979e-112
NUTF2	1.18768e-116	0.312108	0.614	0.43	5.33638e-112
GJB2	1.60729e-116	-0.248126	0.027	0.13	7.22171e-112
IMP3	1.72394e-116	0.306892	0.536	0.341	7.74584e-112
G3BP1	1.73994e-116	0.290176	0.366	0.18	7.81772e-112
NRP1	1.80273e-116	0.266523	0.236	0.082	8.09986e-112
MTHFD2L	2.77658e-116	0.228375	0.181	0.046	1.24755e-111
ATAD5	2.9505e-116	0.202746	0.14	0.022	1.32569e-111
DZIP1	3.39993e-116	0.252387	0.254	0.093	1.52762e-111
C1orf21	3.93784e-116	0.219805	0.177	0.043	1.76931e-111
ARMCX2	3.97432e-116	-0.251864	0.075	0.207	1.7857e-111
KRT18	5.49549e-116	0.184791	0.138	0.021	2.46918e-111
HSPA9	8.04509e-116	0.326559	0.52	0.323	3.61474e-111
CYB5D2	8.41224e-116	0.239819	0.23	0.077	3.7797e-111
RNASEH1-AS1	9.07629e-116	0.198579	0.137	0.021	4.07807e-111
PCGF5	1.18296e-115	-0.274332	0.092	0.231	5.31518e-111
TMEM68	1.24005e-115	0.222329	0.188	0.05	5.57169e-111
DARS	1.34127e-115	0.304719	0.527	0.329	6.02645e-111
FCGBP	1.4064e-115	0.309357	0.127	0.016	6.3191e-111
NOP58	1.43204e-115	0.297284	0.476	0.276	6.43431e-111
PPA2	2.13823e-115	0.315849	0.516	0.324	9.60728e-111
ARRB2	2.348e-115	0.208168	0.164	0.036	1.05498e-110
TRMU	2.8595e-115	0.258319	0.278	0.111	1.2848e-110
RABEP1	3.06761e-115	0.294486	0.37	0.185	1.37831e-110
KIDINS220	4.15244e-115	0.272526	0.303	0.129	1.86573e-110
AHNAK2	6.47491e-115	0.189209	0.112	0.009	2.90924e-110
SPATA13	6.50157e-115	-0.18306	0.02	0.114	2.92122e-110
CDKN2AIP	7.29804e-115	0.236056	0.199	0.058	3.27908e-110
NRM	7.80541e-115	0.24795	0.242	0.086	3.50705e-110
ZNF131	7.91403e-115	0.259645	0.26	0.098	3.55585e-110
BTBD6	7.92257e-115	0.22763	0.207	0.062	3.55969e-110
CDIP1	9.2027e-115	0.23655	0.227	0.075	4.13487e-110
LGALS1	1.15751e-114	0.243608	1	1	5.20079e-110
RAP2B	1.86294e-114	0.270518	0.296	0.125	8.37037e-110
PPAT	2.19626e-114	0.210588	0.151	0.029	9.868e-110
TAF1B	2.65767e-114	0.215574	0.187	0.05	1.19412e-109
COX6A1	3.12614e-114	-0.210979	0.893	0.948	1.40461e-109
IFT20	3.58722e-114	-0.312967	0.386	0.545	1.61178e-109
ANKRD50	4.01754e-114	0.212429	0.153	0.03	1.80512e-109
CEBPB	4.66361e-114	0.312268	0.605	0.411	2.0954e-109
TRMT6	6.1353e-114	0.241303	0.206	0.062	2.75665e-109
COMMD1	6.65903e-114	0.302105	0.656	0.491	2.99197e-109
BTG1	1.10565e-113	-0.330418	0.767	0.841	4.96781e-109
MLST8	1.50802e-113	0.278401	0.354	0.172	6.77571e-109
STRN3	1.91236e-113	0.268543	0.299	0.128	8.59243e-109
LAMTOR1	1.96888e-113	-0.28842	0.595	0.721	8.84639e-109
IMPA2	2.0252e-113	0.167122	0.109	0.008	9.09945e-109
PSMB4	2.87305e-113	0.303705	0.613	0.432	1.29089e-108
CC2D2A	3.12224e-113	0.221124	0.204	0.06	1.40285e-108
CD68	3.46633e-113	-0.295369	0.131	0.285	1.55746e-108
FDX1	3.91603e-113	0.326099	0.489	0.299	1.75951e-108
PLEKHA5	4.33295e-113	-0.286777	0.712	0.822	1.94684e-108
MSRB2	4.62767e-113	-0.313111	0.332	0.496	2.07926e-108
PHPT1	5.88776e-113	0.275238	0.939	0.929	2.64543e-108
ZNF22	7.31301e-113	0.305968	0.416	0.226	3.28581e-108
CHRAC1	8.32311e-113	0.242885	0.219	0.072	3.73966e-108
RAB28	9.10105e-113	0.263395	0.27	0.107	4.08919e-108
AC002456.1	9.42481e-113	0.193836	0.136	0.021	4.23466e-108
RCOR2	9.50313e-113	0.196609	0.122	0.015	4.26985e-108
ZMAT5	1.42584e-112	0.28591	0.402	0.214	6.40644e-108
JADE1	1.55637e-112	0.214268	0.162	0.036	6.99292e-108
YPEL3	1.60867e-112	-0.333325	0.151	0.301	7.2279e-108
SF3A1	2.19352e-112	0.237954	0.225	0.076	9.8557e-108
NCAPG2	2.21948e-112	0.175203	0.111	0.009	9.97236e-108
PRR11	2.25002e-112	0.195316	0.107	0.008	1.01096e-107
HNRNPC	3.86928e-112	0.283854	0.845	0.748	1.73851e-107
PPP2R3C	4.61015e-112	0.294086	0.448	0.254	2.07139e-107
DBP	4.95577e-112	0.225847	0.206	0.062	2.22668e-107
TIPIN	5.09159e-112	0.2159	0.172	0.043	2.2877e-107
NUP107	6.2279e-112	0.2222	0.197	0.057	2.79826e-107
SZRD1	6.60409e-112	0.289721	0.482	0.285	2.96728e-107
TMEM147	7.27364e-112	0.300694	0.676	0.517	3.26812e-107
ARF5	7.48483e-112	0.279886	0.331	0.154	3.36301e-107
TLN1	8.10005e-112	-0.309496	0.478	0.632	3.63943e-107
SMARCC1	9.66473e-112	0.285868	0.363	0.181	4.34246e-107
PPHLN1	1.04552e-111	0.308645	0.493	0.302	4.69761e-107
METTL17	1.13401e-111	0.218268	0.198	0.058	5.09523e-107
EIF4A3	1.16565e-111	0.318156	0.498	0.307	5.23738e-107
SDCBP	1.30397e-111	0.313558	0.692	0.533	5.85887e-107
HOXA4	1.31064e-111	0.177682	0.131	0.019	5.88886e-107
UBL4A	1.34425e-111	0.272062	0.276	0.114	6.03983e-107
RCC2	1.35026e-111	0.237628	0.227	0.077	6.06684e-107
RCN2	1.61229e-111	0.292343	0.711	0.544	7.2442e-107
GGPS1	1.6394e-111	-0.264965	0.109	0.251	7.36597e-107
ATP5F1D	3.30249e-111	0.247868	0.91	0.874	1.48384e-106
ZMYND19	3.62912e-111	0.198365	0.153	0.032	1.6306e-106
SON	6.58863e-111	0.291522	0.89	0.823	2.96034e-106
C19orf66	7.12165e-111	-0.28687	0.129	0.275	3.19983e-106
ING2	9.14894e-111	0.264784	0.312	0.14	4.11071e-106
EMC2	9.94192e-111	0.291498	0.417	0.228	4.467e-106
SCO1	1.06995e-110	0.240318	0.265	0.103	4.80739e-106
STAU1	1.1387e-110	0.30773	0.623	0.446	5.11627e-106
SLC25A1	1.28846e-110	0.284429	0.344	0.167	5.78916e-106
EZR	2.03036e-110	0.300409	0.393	0.208	9.12262e-106
INSIG2	3.6983e-110	-0.312831	0.129	0.275	1.66168e-105
MPI	3.70043e-110	0.236668	0.224	0.076	1.66264e-105
CENPK	3.82982e-110	0.236432	0.213	0.069	1.72078e-105
MRTO4	4.43821e-110	0.282014	0.354	0.174	1.99413e-105
PTMS	5.46995e-110	0.290324	0.941	0.927	2.4577e-105
TSHZ1	5.7318e-110	0.184496	0.131	0.02	2.57536e-105
STAU2	1.06251e-109	0.235951	0.203	0.062	4.77396e-105
CHAC2	1.38643e-109	0.192977	0.147	0.029	6.22936e-105
HADHA	1.42003e-109	0.304359	0.583	0.397	6.38033e-105
RB1CC1	1.49007e-109	0.290172	0.357	0.176	6.69505e-105
RAC1	2.62328e-109	-0.187148	0.941	0.974	1.17867e-104
MPRIP	2.85562e-109	0.243583	0.249	0.093	1.28306e-104
LTC4S	3.88184e-109	0.270306	0.269	0.109	1.74415e-104
DPP7	4.09322e-109	-0.291849	0.379	0.545	1.83913e-104
PFDN4	6.83061e-109	0.313383	0.668	0.516	3.06906e-104
RWDD4	9.41822e-109	0.288431	0.435	0.246	4.2317e-104
ARHGAP5	1.05885e-108	0.27217	0.299	0.132	4.75754e-104
LDOC1	1.18276e-108	-0.187848	0.03	0.13	5.31424e-104
TMEM65	2.35398e-108	0.236018	0.23	0.081	1.05767e-103
CD44	2.82763e-108	-0.37282	0.161	0.309	1.27048e-103
PMAIP1	2.93171e-108	0.517814	0.37	0.2	1.31725e-103
SNHG19	3.10006e-108	0.25927	0.223	0.077	1.39289e-103
PHOSPHO1	3.14082e-108	0.21654	0.132	0.022	1.4112e-103
FAM89A	3.27014e-108	-0.168052	0.021	0.112	1.46931e-103
MED6	4.67274e-108	0.263196	0.309	0.138	2.09951e-103
SURF2	5.75671e-108	0.272815	0.344	0.167	2.58655e-103
UHRF1	6.4919e-108	0.181265	0.117	0.014	2.91688e-103
ISCA1	8.32552e-108	0.287407	0.402	0.218	3.74074e-103
NDUFS4	9.07252e-108	-0.274257	0.616	0.737	4.07637e-103
TLNRD1	1.04902e-107	0.214506	0.196	0.059	4.71337e-103
ARHGAP10	1.08058e-107	0.217625	0.2	0.061	4.85516e-103
LAMTOR5	1.41455e-107	0.233561	0.902	0.843	6.35573e-103
EHMT1	1.41995e-107	0.246255	0.24	0.089	6.37998e-103
METTL1	3.30436e-107	0.243026	0.252	0.098	1.48468e-102
SMCO4	4.00348e-107	-0.303783	0.284	0.442	1.7988e-102
TRAF7	4.08581e-107	0.231089	0.229	0.081	1.8358e-102
HIST1H4C	4.72627e-107	0.996108	0.536	0.386	2.12356e-102
TMED3	4.87558e-107	-0.27617	0.546	0.681	2.19064e-102
AC008124.1	5.15036e-107	0.220631	0.172	0.045	2.31411e-102
NUP50	5.60465e-107	0.21776	0.19	0.056	2.51822e-102
TCEAL3	6.4525e-107	-0.313688	0.338	0.496	2.89917e-102
TMEM140	7.7473e-107	-0.209924	0.03	0.127	3.48094e-102
C15orf40	9.44037e-107	0.261202	0.319	0.147	4.24165e-102
WARS	9.87909e-107	0.241025	0.286	0.12	4.43878e-102
KCNMA1	1.37125e-106	0.173303	0.101	0.007	6.16116e-102
AK1	1.5218e-106	0.296414	0.445	0.259	6.83762e-102
PREB	1.69287e-106	0.25284	0.301	0.134	7.60624e-102
COX14	2.05066e-106	0.304403	0.685	0.535	9.2138e-102
STUB1	2.29988e-106	0.286566	0.717	0.572	1.03336e-101
CALR	2.75267e-106	-0.275294	0.894	0.935	1.2368e-101
RGS16	3.21118e-106	-0.378798	0.064	0.185	1.44282e-101
GART	3.79061e-106	0.22892	0.214	0.072	1.70316e-101
HSF1	4.93784e-106	0.249108	0.323	0.15	2.21862e-101
CTSC	7.46474e-106	-0.352335	0.474	0.6	3.35398e-101
ETHE1	7.51285e-106	-0.302384	0.304	0.46	3.3756e-101
ENSA	9.6569e-106	0.305162	0.579	0.402	4.33894e-101
CCDC90B	9.77777e-106	-0.287478	0.259	0.42	4.39325e-101
SGMS2	1.2435e-105	0.287538	0.249	0.098	5.58717e-101
DYNLT3	1.39581e-105	-0.302118	0.354	0.521	6.27149e-101
MELK	1.50272e-105	0.164107	0.104	0.009	6.75188e-101
HMCN1	1.6726e-105	0.198732	0.132	0.023	7.51518e-101
C12orf10	1.72243e-105	0.285778	0.484	0.296	7.73904e-101
WIPI1	2.77055e-105	-0.244954	0.09	0.222	1.24484e-100
DHX33	2.93266e-105	0.199824	0.157	0.037	1.31767e-100
RAB5C	3.41173e-105	-0.294116	0.433	0.579	1.53292e-100
RTCB	3.63693e-105	0.288984	0.47	0.285	1.63411e-100
GALNT3	4.928e-105	-0.162155	0.017	0.103	2.2142e-100
YTHDF2	5.27606e-105	0.305727	0.468	0.281	2.37059e-100
SLC25A33	5.90597e-105	0.215526	0.206	0.067	2.65361e-100
RASA3	5.98502e-105	0.212331	0.173	0.046	2.68913e-100
RAB18	6.47156e-105	-0.295978	0.323	0.479	2.90774e-100
VASN	7.65785e-105	0.293543	0.394	0.213	3.44075e-100
EIF4E	8.84989e-105	0.290119	0.575	0.393	3.97635e-100
NSD3	1.0189e-104	0.313855	0.529	0.345	4.57803e-100
POLDIP3	1.36857e-104	0.21099	0.19	0.057	6.1491e-100
CHTOP	1.37052e-104	0.296208	0.463	0.276	6.15788e-100
RBBP8	1.83833e-104	0.196739	0.148	0.032	8.25981e-100
GDI1	1.90201e-104	0.263669	0.345	0.169	8.54594e-100
YARS	2.23503e-104	0.267111	0.319	0.15	1.00422e-99
USP39	2.26501e-104	0.221313	0.228	0.081	1.01769e-99
MEPE	2.31671e-104	-0.455185	0.027	0.121	1.04092e-99
FARSB	2.56154e-104	0.237089	0.262	0.106	1.15092e-99
IL21R	2.8085e-104	-0.171696	0.019	0.106	1.26189e-99
ADSL	3.05995e-104	0.259276	0.348	0.173	1.37487e-99
HSD11B1L	3.09938e-104	0.213218	0.167	0.043	1.39258e-99
TCERG1	3.47148e-104	0.258468	0.338	0.164	1.55977e-99
PRR5	3.49663e-104	0.223852	0.189	0.057	1.57107e-99
ETS2	3.73919e-104	0.20137	0.156	0.037	1.68005e-99
TUFM	4.41035e-104	0.288393	0.719	0.583	1.98161e-99
COMMD10	6.60113e-104	0.27108	0.395	0.213	2.96595e-99
CDK5RAP2	8.716e-104	0.268873	0.266	0.11	3.91618e-99
PIP4P2	1.14139e-103	0.260057	0.276	0.118	5.12836e-99
THAP11	1.57933e-103	0.247531	0.336	0.163	7.09609e-99
GID4	1.70709e-103	0.190678	0.141	0.028	7.67012e-99
GTF3C6	1.79677e-103	-0.28785	0.529	0.659	8.07308e-99
WNT5B	2.31943e-103	-0.191347	0.029	0.125	1.04214e-98
MFSD14C	2.81283e-103	0.194697	0.164	0.042	1.26383e-98
BOC	2.83173e-103	-0.161868	0.017	0.101	1.27232e-98
SLC2A8	3.55292e-103	0.222623	0.233	0.086	1.59636e-98
MFAP1	3.6626e-103	0.27587	0.387	0.207	1.64564e-98
FAM110D	4.65245e-103	0.172195	0.109	0.012	2.09039e-98
CHCHD3	5.21952e-103	0.274733	0.398	0.217	2.34518e-98
TTC28	5.91765e-103	0.195304	0.143	0.03	2.65886e-98
TPR	7.0842e-103	0.29344	0.659	0.492	3.183e-98
TMED8	1.62903e-102	0.193013	0.15	0.034	7.31939e-98
IGFBP6	1.8332e-102	0.262169	0.497	0.303	8.23677e-98
ERG28	2.04801e-102	0.300837	0.431	0.252	9.2019e-98
BMP2K	2.68505e-102	0.224906	0.187	0.057	1.20642e-97
LRCH2	2.7552e-102	0.177075	0.119	0.017	1.23794e-97
OAZ2	2.88473e-102	0.301902	0.569	0.395	1.29614e-97
PRELID3B	4.65236e-102	0.260367	0.359	0.182	2.09035e-97
EIF4B	5.72846e-102	0.272121	0.406	0.222	2.57385e-97
SH2D4A	5.83578e-102	0.169773	0.118	0.017	2.62207e-97
CX3CL1	8.13635e-102	-0.165918	0.018	0.102	3.65574e-97
NSMCE4A	8.2447e-102	0.265576	0.302	0.14	3.70443e-97
CNBP	9.82665e-102	0.252448	0.806	0.697	4.41521e-97
TMEM41B	1.17811e-101	0.22297	0.223	0.08	5.29336e-97
MT2A	1.21346e-101	-0.524733	0.609	0.743	5.4522e-97
NPDC1	1.26819e-101	0.16794	0.118	0.017	5.69811e-97
CPSF3	1.31945e-101	0.214578	0.214	0.074	5.92842e-97
GOT2	1.37767e-101	0.245665	0.285	0.126	6.19001e-97
CMBL	1.70215e-101	0.217362	0.198	0.064	7.64794e-97
DCXR	2.19627e-101	0.325445	0.612	0.456	9.86806e-97
PTGR1	2.24318e-101	0.299166	0.456	0.277	1.00788e-96
TTC32	2.95161e-101	0.183333	0.13	0.023	1.32619e-96
TRIM24	3.18068e-101	0.197978	0.154	0.037	1.42911e-96
RCAN2	3.36871e-101	0.168621	0.115	0.016	1.51359e-96
CANX	3.94349e-101	0.319126	0.63	0.469	1.77185e-96
DAP	5.82298e-101	0.302813	0.645	0.485	2.61632e-96
PDCL3	8.16364e-101	0.262456	0.368	0.192	3.668e-96
NCAPD3	9.12528e-101	0.201177	0.145	0.032	4.10008e-96
REL	9.50318e-101	0.197929	0.161	0.042	4.26987e-96
SRSF4	1.02236e-100	0.293316	0.43	0.246	4.59357e-96
MANBAL	1.12162e-100	0.2831	0.516	0.335	5.03954e-96
CSK	1.14646e-100	0.236263	0.278	0.12	5.15114e-96
CTDSPL2	1.16264e-100	0.210377	0.195	0.062	5.22385e-96
LINC00662	1.16533e-100	0.226325	0.185	0.056	5.23595e-96
MDP1	1.3586e-100	0.22452	0.241	0.094	6.10431e-96
TCEA2	1.43616e-100	0.281991	0.419	0.24	6.45279e-96
COQ6	1.758e-100	0.21063	0.217	0.077	7.89886e-96
SMARCD3	2.11645e-100	0.234319	0.257	0.106	9.50943e-96
MPP6	2.65622e-100	0.286255	0.269	0.116	1.19347e-95
AKR1B1	2.75336e-100	0.303194	0.594	0.428	1.23711e-95
MAP1LC3B	2.76317e-100	-0.298848	0.412	0.557	1.24152e-95
CAMTA1	3.87511e-100	0.242103	0.834	0.754	1.74112e-95
C1GALT1	3.9154e-100	-0.272585	0.154	0.299	1.75923e-95
G2E3	4.84631e-100	0.294618	0.24	0.097	2.17749e-95
CHPF	7.31112e-100	-0.317843	0.224	0.369	3.28496e-95
NDUFB11	7.33795e-100	0.301558	0.926	0.92	3.29702e-95
SPEN	7.76263e-100	0.234371	0.208	0.072	3.48783e-95
FAM96B	8.03271e-100	0.251275	0.811	0.726	3.60918e-95
PIGH	8.82962e-100	0.26552	0.334	0.166	3.96724e-95
AAAS	1.02794e-99	0.224111	0.247	0.098	4.61866e-95
SUGCT	1.15879e-99	0.375538	0.288	0.138	5.20656e-95
HEY1	1.63141e-99	0.324328	0.312	0.149	7.33007e-95
CIP2A	2.84904e-99	0.1676	0.112	0.015	1.2801e-94
LSM14A	3.73554e-99	0.248447	0.3	0.138	1.67841e-94
SLC12A2	3.77205e-99	0.19081	0.137	0.028	1.69482e-94
MYCBP2	3.81541e-99	0.297062	0.483	0.301	1.7143e-94
IFT27	3.92716e-99	0.273609	0.434	0.255	1.76451e-94
ZFP36L2	3.94542e-99	0.322136	0.532	0.348	1.77272e-94
WDR5	4.61312e-99	0.203501	0.179	0.053	2.07272e-94
RHOC	5.05586e-99	-0.207734	0.922	0.952	2.27165e-94
CCL4L2	6.41642e-99	-0.220111	0.049	0.157	2.88296e-94
USP46	7.63359e-99	0.225491	0.227	0.085	3.42985e-94
NAXD	7.84269e-99	0.193137	0.167	0.045	3.5238e-94
TPD52L2	8.51495e-99	0.277816	0.402	0.225	3.82585e-94
POLR2J	1.17175e-98	0.269379	0.718	0.577	5.2648e-94
CBX3	1.58244e-98	0.279618	0.718	0.573	7.11007e-94
MVB12A	1.87168e-98	-0.300824	0.355	0.497	8.40965e-94
BTN3A2	2.05473e-98	-0.266635	0.136	0.274	9.23211e-94
TOMM34	2.95181e-98	0.203518	0.182	0.056	1.32628e-93
GNG11	3.39251e-98	0.34573	0.592	0.435	1.52429e-93
LMO4	4.47485e-98	0.286684	0.49	0.307	2.01059e-93
SDSL	5.13269e-98	-0.176747	0.037	0.136	2.30617e-93
WNK1	6.0196e-98	0.254908	0.314	0.15	2.70467e-93
YTHDF3	7.28792e-98	0.204002	0.17	0.049	3.27454e-93
HNRNPDL	8.49721e-98	0.285231	0.749	0.63	3.81788e-93
BOD1	8.9148e-98	0.271513	0.441	0.259	4.00551e-93
CCT8	1.20741e-97	0.318806	0.66	0.526	5.42501e-93
KCNG1	1.29663e-97	0.168043	0.12	0.02	5.82587e-93
ADA	1.5112e-97	0.175105	0.139	0.03	6.78997e-93
LEPROTL1	1.54949e-97	-0.284568	0.322	0.472	6.962e-93
ADSS	1.66296e-97	-0.249508	0.106	0.236	7.47182e-93
HDAC1	1.80321e-97	0.247622	0.298	0.138	8.102e-93
ZNF638	2.1932e-97	0.274466	0.374	0.202	9.85429e-93
MELTF	2.90766e-97	0.27601	0.175	0.053	1.30644e-92
LRRC41	2.91211e-97	0.247114	0.307	0.146	1.30844e-92
KCTD5	4.29225e-97	0.215378	0.217	0.079	1.92855e-92
METTL3	4.88588e-97	0.210835	0.214	0.077	2.19528e-92
RRP1B	6.36826e-97	0.215279	0.197	0.066	2.86133e-92
ARL2	7.25775e-97	-0.284998	0.431	0.578	3.26098e-92
SF1	8.04168e-97	0.280778	0.431	0.251	3.61321e-92
GYPC	8.84027e-97	-0.289163	0.279	0.439	3.97202e-92
TRPV2	9.20319e-97	0.174398	0.121	0.02	4.13509e-92
PIBF1	9.23201e-97	0.201549	0.168	0.048	4.14803e-92
SLC16A3	1.03589e-96	-0.349406	0.42	0.558	4.65435e-92
PSAT1	1.24717e-96	0.23142	0.163	0.044	5.60366e-92
SOCS3	1.33663e-96	-0.301364	0.162	0.314	6.00562e-92
CACNA1A	1.6032e-96	0.16439	0.113	0.016	7.20335e-92
ERMN	1.65667e-96	-0.160494	0.02	0.103	7.44358e-92
GHITM	1.95482e-96	-0.277787	0.444	0.583	8.7832e-92
PPP5C	2.13647e-96	0.219784	0.259	0.108	9.59939e-92
EPRS	2.33766e-96	0.285953	0.469	0.291	1.05034e-91
CREBBP	2.41952e-96	0.228244	0.206	0.073	1.08712e-91
LAPTM5	2.8831e-96	-0.273028	0.215	0.373	1.2954e-91
DDX46	2.99598e-96	0.283821	0.689	0.531	1.34612e-91
HIST1H2BJ	3.32452e-96	0.202473	0.11	0.015	1.49374e-91
RMND5A	4.45232e-96	0.189271	0.147	0.036	2.00047e-91
MORF4L2	4.81914e-96	0.267497	0.872	0.796	2.16529e-91
UBE2D3	5.27771e-96	0.261208	0.811	0.708	2.37133e-91
CFH	5.56175e-96	-0.267272	0.514	0.67	2.49895e-91
ZC2HC1A	6.33484e-96	0.23587	0.246	0.1	2.84631e-91
KLHL8	6.49194e-96	0.176285	0.128	0.024	2.91689e-91
WDR74	1.12984e-95	0.221079	0.239	0.095	5.0765e-91
NEO1	1.44457e-95	0.211023	0.194	0.065	6.49061e-91
INF2	2.09257e-95	0.216959	0.218	0.081	9.40211e-91
ACTR1B	2.09729e-95	0.227996	0.277	0.123	9.42333e-91
PIM3	2.56508e-95	0.227107	0.21	0.075	1.15252e-90
MTA3	3.38349e-95	0.194322	0.19	0.061	1.52023e-90
CPSF2	3.49322e-95	0.221044	0.225	0.086	1.56954e-90
CDT1	3.86589e-95	0.163281	0.105	0.013	1.73698e-90
SMS	4.0009e-95	0.270537	0.31	0.151	1.79764e-90
PTGIS	4.52234e-95	-0.220042	0.06	0.17	2.03193e-90
MAP3K20	4.75815e-95	0.214101	0.205	0.072	2.13788e-90
MAT2A	5.13551e-95	0.240826	0.272	0.12	2.30744e-90
LRRFIP2	5.68646e-95	-0.375112	0.312	0.449	2.55498e-90
SOD2	5.69112e-95	-0.208255	0.035	0.131	2.55708e-90
EIF4G3	5.88352e-95	0.236845	0.263	0.114	2.64352e-90
COX19	5.89737e-95	0.23045	0.31	0.146	2.64975e-90
ANKRD54	6.2404e-95	0.207262	0.217	0.08	2.80387e-90
LINC00467	6.88151e-95	0.233069	0.272	0.12	3.09193e-90
POC1A	1.19748e-94	0.155902	0.111	0.016	5.3804e-90
CCL2	1.32536e-94	-0.653276	0.067	0.178	5.95495e-90
SRRT	1.39679e-94	0.219186	0.217	0.081	6.27593e-90
NEK9	1.90364e-94	0.179934	0.152	0.039	8.55326e-90
UBE2M	2.01098e-94	0.251903	0.346	0.18	9.03552e-90
YWHAH	2.05277e-94	0.279547	0.592	0.42	9.22329e-90
TRUB2	2.18601e-94	0.246392	0.287	0.133	9.82195e-90
RSBN1L	2.43986e-94	0.270435	0.511	0.327	1.09625e-89
CINP	2.50493e-94	0.268572	0.455	0.278	1.12549e-89
GAMT	2.67013e-94	0.290964	0.365	0.197	1.19972e-89
LEO1	2.85138e-94	0.257913	0.331	0.167	1.28116e-89
EAPP	2.88746e-94	0.27532	0.565	0.389	1.29736e-89
HSPA6	2.888e-94	0.362215	0.173	0.052	1.29761e-89
CDV3	3.05187e-94	0.265107	0.382	0.211	1.37124e-89
IFIH1	3.29339e-94	-0.203202	0.029	0.118	1.47975e-89
ADAM15	6.03477e-94	0.210335	0.191	0.064	2.71148e-89
CENPC	6.65688e-94	0.245457	0.27	0.12	2.991e-89
CSPP1	7.38782e-94	0.214609	0.2	0.07	3.31942e-89
RAP2A	8.02342e-94	0.210176	0.194	0.065	3.605e-89
NCOA2	9.02087e-94	0.175827	0.122	0.023	4.05317e-89
PRTFDC1	9.46464e-94	0.241822	0.317	0.155	4.25256e-89
KIAA1217	1.12754e-93	-0.235084	0.072	0.187	5.06614e-89
AC233723.1	1.38578e-93	0.182677	0.103	0.013	6.22643e-89
GPR137B	1.74252e-93	-0.161145	0.024	0.108	7.8293e-89
ODF3B	2.08084e-93	-0.216545	0.052	0.156	9.34942e-89
TRIM33	2.56658e-93	0.20981	0.182	0.058	1.15319e-88
EPHB3	2.68991e-93	0.180775	0.135	0.03	1.2086e-88
THRAP3	2.75815e-93	0.279555	0.637	0.479	1.23927e-88
PSTK	5.50603e-93	0.163903	0.113	0.018	2.47392e-88
CLDND2	5.52016e-93	0.166488	0.103	0.013	2.48026e-88
THY1	5.72986e-93	-0.452788	0.514	0.66	2.57448e-88
ADIPOR2	6.29357e-93	0.20681	0.189	0.063	2.82776e-88
SRSF2	6.39939e-93	0.259251	0.732	0.59	2.87531e-88
TXLNG	8.96986e-93	0.197113	0.169	0.05	4.03025e-88
SLC16A1	1.95767e-92	0.22643	0.25	0.106	8.79602e-88
KCMF1	2.07786e-92	0.213885	0.236	0.095	9.33603e-88
PIGK	2.17688e-92	0.258684	0.409	0.237	9.78095e-88
BIVM	2.66063e-92	0.187828	0.154	0.041	1.19545e-87
VMP1	3.10179e-92	-0.276954	0.462	0.602	1.39366e-87
PES1	3.34057e-92	0.236595	0.292	0.138	1.50095e-87
LINC00476	3.7903e-92	0.214489	0.2	0.071	1.70302e-87
KDM1A	5.89726e-92	0.206157	0.189	0.063	2.6497e-87
GLYR1	6.65482e-92	0.208718	0.194	0.067	2.99008e-87
44261	9.69632e-92	0.230651	0.264	0.116	4.35665e-87
ESD	1.09484e-91	-0.265956	0.61	0.72	4.91923e-87
SMIM10L1	1.10785e-91	0.265325	0.468	0.295	4.97769e-87
SNAI2	1.18741e-91	0.31809	0.525	0.352	5.33515e-87
SEMA5A	1.48807e-91	-0.199125	0.041	0.138	6.68606e-87
ADAMTS1	1.51663e-91	0.230193	0.17	0.053	6.81437e-87
EFCAB11	2.21961e-91	0.181142	0.163	0.047	9.97295e-87
AHCYL1	2.85811e-91	0.271751	0.507	0.33	1.28418e-86
GEMIN6	2.91161e-91	0.245619	0.315	0.157	1.30822e-86
DNPH1	4.12158e-91	0.290022	0.61	0.46	1.85187e-86
ALKBH5	5.31357e-91	0.244664	0.287	0.134	2.38744e-86
MAOA	5.61943e-91	0.155515	0.108	0.016	2.52487e-86
[truncated: 2,169 more rows]
