# Supplementary material for: A novel molecular classification method for osteosarcoma based on tumor cell differentiation trajectories
Source: Bone Res. 2023 Jan 2;11:1. doi: 10.1038/s41413-022-00233-w (PMC9806110; doi:10.1038/s41413-022-00233-w)
Supplement: Supplementary file 20 — Supplementary Table 13 [file 41413_2022_233_MOESM20_ESM.xlsx]

## Sheet: sub_a_gsva_go_findallmarker_log
Supplementary Table 13 | Different pathways list of TCGA samples by three groups
pathwat	P.value	Average Log2(Fold Change)	pct.1*	pct.2*	Adjusted p.value	cluster
GO-BASEMENT-MEMBRANE	1.20604e-08	0.284344	0.806	0.288	8.18422e-05	Cluster 2
GO-EXTRACELLULAR-MATRIX-STRUCTURAL-CONSTITUENT	1.977e-08	0.29625	0.833	0.288	0.000134159	Cluster 2
GO-COLLAGEN-CONTAINING-EXTRACELLULAR-MATRIX	5.45574e-08	0.220964	0.833	0.365	0.000370226	Cluster 2
GO-NEGATIVE-REGULATION-OF-SUBSTRATE-ADHESION-DEPENDENT-CELL-SPREADING	7.25015e-08	0.311532	0.778	0.327	0.000491995	Cluster 2
GO-CEREBRAL-CORTEX-GABAERGIC-INTERNEURON-DIFFERENTIATION	1.27073e-07	-0.335984	0.278	0.769	0.000862319	Cluster 2
GO-REGULATION-OF-PINOCYTOSIS	2.20491e-07	0.342637	0.833	0.269	0.00149625	Cluster 2
GO-EXTRACELLULAR-MATRIX-STRUCTURAL-CONSTITUENT-CONFERRING-TENSILE-STRENGTH	2.41466e-07	0.282691	0.806	0.365	0.00163859	Cluster 2
GO-EXTRACELLULAR-MATRIX-STRUCTURAL-CONSTITUENT-CONFERRING-COMPRESSION-RESISTANCE	4.73129e-07	0.360269	0.778	0.288	0.00321065	Cluster 2
GO-SUBSTRATE-ADHESION-DEPENDENT-CELL-SPREADING	9.52954e-07	0.198837	0.75	0.269	0.00646674	Cluster 2
GO-COLLAGEN-FIBRIL-ORGANIZATION	9.94994e-07	0.314568	0.778	0.288	0.00675203	Cluster 2
GO-POSITIVE-REGULATION-OF-CARBOHYDRATE-METABOLIC-PROCESS	1.34343e-06	0.134245	0.722	0.25	0.00911653	Cluster 2
GO-REGULATION-OF-PHOSPHOLIPASE-A2-ACTIVITY	1.59244e-06	0.310863	0.722	0.25	0.0108063	Cluster 2
GO-REGULATION-OF-METALLOPEPTIDASE-ACTIVITY	1.6613e-06	0.304943	0.694	0.288	0.0112736	Cluster 2
GO-ESTABLISHMENT-OF-PIGMENT-GRANULE-LOCALIZATION	1.96649e-06	0.253156	0.778	0.231	0.0133446	Cluster 2
GO-NEGATIVE-REGULATION-OF-CELL-ADHESION-MEDIATED-BY-INTEGRIN	2.13862e-06	0.290196	0.806	0.442	0.0145127	Cluster 2
GO-LAMININ-COMPLEX	2.23002e-06	0.344206	0.806	0.346	0.0151329	Cluster 2
GO-INTEGRIN-BINDING	2.32516e-06	0.203311	0.778	0.346	0.0157785	Cluster 2
GO-NEGATIVE-REGULATION-OF-CELL-SUBSTRATE-ADHESION	2.32516e-06	0.188296	0.778	0.231	0.0157785	Cluster 2
GO-CELL-ADHESION-MOLECULE-BINDING	2.52728e-06	0.115426	0.778	0.25	0.0171501	Cluster 2
GO-HEART-FORMATION	2.52728e-06	-0.242191	0.278	0.75	0.0171501	Cluster 2
GO-ARYLSULFATASE-ACTIVITY	2.74619e-06	0.371915	0.694	0.308	0.0186357	Cluster 2
GO-HEART-FIELD-SPECIFICATION	2.98325e-06	-0.294061	0.25	0.731	0.0202443	Cluster 2
GO-EXTRACELLULAR-STRUCTURE-ORGANIZATION	3.37599e-06	0.198179	0.778	0.385	0.0229095	Cluster 2
GO-REGULATION-OF-CELL-SUBSTRATE-ADHESION	3.51758e-06	0.169927	0.806	0.288	0.0238703	Cluster 2
GO-GABAERGIC-NEURON-DIFFERENTIATION	3.51758e-06	-0.261276	0.278	0.769	0.0238703	Cluster 2
GO-SULFURIC-ESTER-HYDROLASE-ACTIVITY	3.97735e-06	0.364028	0.694	0.327	0.0269903	Cluster 2
GO-POSITIVE-REGULATION-OF-AUTOPHAGY	3.97735e-06	0.156245	0.667	0.269	0.0269903	Cluster 2
GO-ENDOSOME-TO-LYSOSOME-TRANSPORT	4.31529e-06	0.193186	0.694	0.25	0.0292836	Cluster 2
GO-KERATAN-SULFATE-CATABOLIC-PROCESS	4.49441e-06	0.321222	0.806	0.404	0.0304991	Cluster 2
GO-FIBRILLAR-COLLAGEN-TRIMER	4.87425e-06	0.360703	0.778	0.308	0.0330767	Cluster 2
GO-KERATINOCYTE-DEVELOPMENT	5.50219e-06	0.251104	0.778	0.365	0.0373378	Cluster 2
GO-DOPAMINE-BIOSYNTHETIC-PROCESS	5.72819e-06	-0.251991	0.222	0.75	0.0388715	Cluster 2
GO-COMPLEX-OF-COLLAGEN-TRIMERS	7.28248e-06	0.258962	0.75	0.385	0.0494189	Cluster 2
GO-CHONDROITIN-SULFATE-BIOSYNTHETIC-PROCESS	7.57794e-06	0.263245	0.694	0.327	0.0514239	Cluster 2
GO-GROWTH-PLATE-CARTILAGE-CHONDROCYTE-DIFFERENTIATION	7.88484e-06	0.246346	0.75	0.404	0.0535065	Cluster 2
GO-INTERSTITIAL-MATRIX	8.2036e-06	0.295003	0.778	0.365	0.0556697	Cluster 2
GO-VESICLE-ORGANIZATION	8.2036e-06	0.128098	0.722	0.288	0.0556697	Cluster 2
GO-REGULATION-OF-ODONTOGENESIS	8.53466e-06	-0.210161	0.306	0.731	0.0579162	Cluster 2
GO-STEROL-BINDING	9.23548e-06	0.135823	0.778	0.346	0.0626719	Cluster 2
GO-PLATELET-DENSE-GRANULE	9.60618e-06	0.228147	0.75	0.423	0.0651875	Cluster 2
GO-HEPARIN-BINDING	9.60618e-06	0.137024	0.861	0.519	0.0651875	Cluster 2
GO-PIGMENT-GRANULE-LOCALIZATION	9.99107e-06	0.219407	0.722	0.231	0.0677994	Cluster 2
GO-CALCIUM-RELEASE-CHANNEL-ACTIVITY	9.99107e-06	0.205637	0.806	0.423	0.0677994	Cluster 2
GO-PINOCYTOSIS	1.03907e-05	0.259296	0.722	0.288	0.0705111	Cluster 2
GO-REGULATION-OF-SUBSTRATE-ADHESION-DEPENDENT-CELL-SPREADING	1.12361e-05	0.159502	0.639	0.269	0.0762483	Cluster 2
GO-CALCIUM-DEPENDENT-PROTEIN-BINDING	1.16831e-05	0.169942	0.778	0.365	0.0792814	Cluster 2
GO-DORSAL-VENTRAL-AXIS-SPECIFICATION	1.2147e-05	-0.278876	0.278	0.615	0.0824295	Cluster 2
GO-GLYCOSAMINOGLYCAN-BINDING	1.26285e-05	0.143309	0.806	0.481	0.0856967	Cluster 2
GO-REGULATION-OF-TRANSCRIPTION-FROM-RNA-POLYMERASE-II-PROMOTER-INVOLVED-IN-HEART-DEVELOPMENT	1.26285e-05	-0.250747	0.25	0.635	0.0856967	Cluster 2
GO-NEGATIVE-REGULATION-OF-DNA-DAMAGE-RESPONSE-SIGNAL-TRANSDUCTION-BY-P53-CLASS-MEDIATOR	1.31281e-05	0.237588	0.722	0.288	0.0890872	Cluster 2
GO-NEGATIVE-REGULATION-OF-ANION-TRANSPORT	1.53217e-05	0.18156	0.778	0.404	0.103973	Cluster 2
GO-EXORIBONUCLEASE-COMPLEX	1.53217e-05	-0.255438	0.306	0.635	0.103973	Cluster 2
GO-COLLAGEN-BINDING	1.59224e-05	0.235891	0.75	0.288	0.108049	Cluster 2
GO-PLATELET-DERIVED-GROWTH-FACTOR-BINDING	1.71918e-05	0.357861	0.667	0.346	0.116663	Cluster 2
GO-COLLAGEN-TRIMER	1.78621e-05	0.181393	0.806	0.519	0.121212	Cluster 2
GO-POSITIVE-REGULATION-OF-MACROAUTOPHAGY	2.00257e-05	0.177686	0.694	0.308	0.135894	Cluster 2
GO-S100-PROTEIN-BINDING	2.08007e-05	0.239824	0.722	0.385	0.141154	Cluster 2
GO-GLIAL-CELL-PROJECTION	2.16043e-05	0.18864	0.75	0.404	0.146607	Cluster 2
GO-FOREBRAIN-NEURON-FATE-COMMITMENT	2.16043e-05	-0.273174	0.306	0.673	0.146607	Cluster 2
GO-MACROPINOCYTOSIS	2.24374e-05	0.318296	0.694	0.308	0.15226	Cluster 2
GO-CELL-SUBSTRATE-ADHESION	2.24374e-05	0.15675	0.75	0.288	0.15226	Cluster 2
GO-RAB-PROTEIN-SIGNAL-TRANSDUCTION	2.24374e-05	0.152904	0.667	0.269	0.15226	Cluster 2
GO-FIBRONECTIN-BINDING	2.33009e-05	0.264021	0.75	0.365	0.15812	Cluster 2
GO-PHOSPHATIDYLINOSITOL-5-PHOSPHATE-BINDING	2.33009e-05	0.212995	0.694	0.423	0.15812	Cluster 2
GO-GROWTH-PLATE-CARTILAGE-DEVELOPMENT	2.33009e-05	0.203309	0.75	0.365	0.15812	Cluster 2
GO-BONE-GROWTH	2.41961e-05	0.197799	0.806	0.404	0.164195	Cluster 2
GO-FOREBRAIN-NEURON-DIFFERENTIATION	2.41961e-05	-0.185202	0.278	0.731	0.164195	Cluster 2
GO-ESTABLISHMENT-OF-LYMPHOCYTE-POLARITY	2.51239e-05	0.315944	0.75	0.365	0.170491	Cluster 2
GO-DNA-METHYLATION-INVOLVED-IN-GAMETE-GENERATION	2.51239e-05	-0.21857	0.361	0.75	0.170491	Cluster 2
GO-INVADOPODIUM	2.60855e-05	0.231956	0.667	0.288	0.177016	Cluster 2
GO-POSITIVE-REGULATION-OF-CELLULAR-CATABOLIC-PROCESS	2.60855e-05	0.100129	0.639	0.25	0.177016	Cluster 2
GO-REGULATION-OF-MODIFICATION-OF-SYNAPTIC-STRUCTURE	2.7082e-05	0.307992	0.694	0.288	0.183778	Cluster 2
GO-GALACTOSE-METABOLIC-PROCESS	2.7082e-05	0.26423	0.694	0.308	0.183778	Cluster 2
GO-CHONDROCYTE-DEVELOPMENT	2.7082e-05	0.206656	0.833	0.346	0.183778	Cluster 2
GO-OLFACTORY-BULB-INTERNEURON-DIFFERENTIATION	2.7082e-05	-0.251069	0.306	0.75	0.183778	Cluster 2
GO-ACTIVATION-OF-MAPKK-ACTIVITY	2.81147e-05	0.179196	0.639	0.269	0.190786	Cluster 2
GO-EXTRACELLULAR-MATRIX-DISASSEMBLY	2.81147e-05	0.178809	0.778	0.385	0.190786	Cluster 2
GO-ENDOSOMAL-TRANSPORT	2.81147e-05	0.112618	0.611	0.212	0.190786	Cluster 2
GO-OLFACTORY-LOBE-DEVELOPMENT	2.81147e-05	-0.194388	0.361	0.788	0.190786	Cluster 2
GO-CELL-MATRIX-ADHESION	2.91847e-05	0.154923	0.806	0.288	0.198047	Cluster 2
GO-CHONDROCYTE-DEVELOPMENT-INVOLVED-IN-ENDOCHONDRAL-BONE-MORPHOGENESIS	3.02933e-05	0.223426	0.75	0.404	0.205571	Cluster 2
GO-BILE-ACID-BIOSYNTHETIC-PROCESS	3.14419e-05	0.150383	0.75	0.346	0.213365	Cluster 2
GO-REGULATION-OF-FLAGELLATED-SPERM-MOTILITY	3.26318e-05	0.194142	0.889	0.5	0.22144	Cluster 2
GO-POLY-A-PLUS-MRNA-EXPORT-FROM-NUCLEUS	3.26318e-05	-0.196456	0.278	0.635	0.22144	Cluster 2
GO-UTERINE-SMOOTH-MUSCLE-CONTRACTION	3.51412e-05	0.230554	0.722	0.385	0.238468	Cluster 2
GO-PYRIMIDINE-NUCLEOTIDE-SUGAR-TRANSMEMBRANE-TRANSPORTER-ACTIVITY	3.64636e-05	0.257895	0.694	0.269	0.247442	Cluster 2
GO-MANNOSIDASE-ACTIVITY	3.64636e-05	0.254528	0.694	0.346	0.247442	Cluster 2
GO-PLATELET-DENSE-TUBULAR-NETWORK	3.64636e-05	0.254234	0.75	0.327	0.247442	Cluster 2
GO-HYALURONIC-ACID-BINDING	3.64636e-05	0.201818	0.694	0.385	0.247442	Cluster 2
GO-NEGATIVE-REGULATION-OF-CELL-MATRIX-ADHESION	3.92514e-05	0.199928	0.694	0.308	0.26636	Cluster 2
GO-EARLY-ENDOSOME-MEMBRANE	3.92514e-05	0.145256	0.778	0.327	0.26636	Cluster 2
GO-NUCLEOTIDE-SUGAR-METABOLIC-PROCESS	4.22407e-05	0.168226	0.667	0.269	0.286645	Cluster 2
GO-CHONDROITIN-SULFATE-PROTEOGLYCAN-BIOSYNTHETIC-PROCESS	4.38152e-05	0.215859	0.667	0.327	0.29733	Cluster 2
GO-RESPONSE-TO-PROSTAGLANDIN	4.54452e-05	0.19619	0.75	0.365	0.308391	Cluster 2
GO-POSITIVE-REGULATION-OF-ENDOCYTOSIS	4.88793e-05	0.140489	0.639	0.346	0.331695	Cluster 2
GO-VESICLE-MEDIATED-TRANSPORT-BETWEEN-ENDOSOMAL-COMPARTMENTS	5.06873e-05	0.193028	0.722	0.327	0.343964	Cluster 2
GO-REGULATION-OF-INTEGRIN-MEDIATED-SIGNALING-PATHWAY	5.25585e-05	0.238583	0.75	0.404	0.356662	Cluster 2
GO-POSITIVE-REGULATION-OF-PEPTIDYL-THREONINE-PHOSPHORYLATION	5.25585e-05	0.177094	0.667	0.308	0.356662	Cluster 2
GO-ENDOPLASMIC-RETICULUM-LUMEN	5.25585e-05	0.144349	0.778	0.423	0.356662	Cluster 2
GO-NEGATIVE-REGULATION-OF-ANION-TRANSMEMBRANE-TRANSPORT	5.85728e-05	0.180149	0.806	0.385	0.397475	Cluster 2
GO-STRUCTURAL-MOLECULE-ACTIVITY-CONFERRING-ELASTICITY	6.29383e-05	0.267442	0.778	0.327	0.4271	Cluster 2
GO-INTRAMOLECULAR-TRANSFERASE-ACTIVITY-PHOSPHOTRANSFERASES	6.29383e-05	0.252587	0.667	0.308	0.4271	Cluster 2
GO-WASH-COMPLEX	6.29383e-05	0.243602	0.722	0.288	0.4271	Cluster 2
GO-NUCLEOTIDE-SUGAR-TRANSMEMBRANE-TRANSPORTER-ACTIVITY	6.29383e-05	0.228013	0.667	0.269	0.4271	Cluster 2
GO-NEUROBLAST-DIVISION	6.29383e-05	0.221362	0.667	0.308	0.4271	Cluster 2
GO-REGULATION-OF-CELL-MATRIX-ADHESION	6.52349e-05	0.161399	0.778	0.327	0.442684	Cluster 2
GO-CLATHRIN-COAT-OF-COATED-PIT	6.76107e-05	0.232104	0.667	0.346	0.458806	Cluster 2
GO-REGULATION-OF-SYNAPTIC-VESICLE-RECYCLING	6.76107e-05	0.199293	0.722	0.365	0.458806	Cluster 2
GO-MAINTENANCE-OF-CELL-POLARITY	6.76107e-05	0.183078	0.694	0.327	0.458806	Cluster 2
GO-SELECTIVE-AUTOPHAGY	6.76107e-05	0.180955	0.639	0.346	0.458806	Cluster 2
GO-RESPONSE-TO-LEAD-ION	6.76107e-05	0.156352	0.639	0.308	0.458806	Cluster 2
GO-NEGATIVE-REGULATION-OF-ION-TRANSMEMBRANE-TRANSPORT	6.76107e-05	0.108402	0.722	0.385	0.458806	Cluster 2
GO-NEGATIVE-REGULATION-OF-EXTRACELLULAR-MATRIX-ORGANIZATION	7.00682e-05	0.297255	0.778	0.404	0.475483	Cluster 2
GO-CELLULAR-RESPONSE-TO-PH	7.261e-05	0.190158	0.667	0.365	0.492731	Cluster 2
GO-REGULATION-OF-CELL-SUBSTRATE-JUNCTION-ASSEMBLY	7.52388e-05	0.175451	0.778	0.308	0.510571	Cluster 2
GO-PLASMA-MEMBRANE-REPAIR	7.79575e-05	0.268387	0.75	0.346	0.52902	Cluster 2
GO-CELLULAR-RESPONSE-TO-ACIDIC-PH	8.07689e-05	0.204969	0.639	0.327	0.548098	Cluster 2
GO-POSITIVE-REGULATION-OF-CELL-SUBSTRATE-ADHESION	8.07689e-05	0.145298	0.722	0.346	0.548098	Cluster 2
GO-NEGATIVE-REGULATION-OF-TYROSINE-PHOSPHORYLATION-OF-STAT-PROTEIN	8.36759e-05	0.251844	0.694	0.365	0.567825	Cluster 2
GO-GOLGI-STACK	8.36759e-05	0.132826	0.556	0.269	0.567825	Cluster 2
GO-BLEB-ASSEMBLY	9.30017e-05	0.282309	0.722	0.327	0.63111	Cluster 2
GO-PLATELET-DEGRANULATION	9.30017e-05	0.151832	0.778	0.385	0.63111	Cluster 2
GO-INTRACELLULAR-LIGAND-GATED-ION-CHANNEL-ACTIVITY	9.30017e-05	0.144084	0.778	0.5	0.63111	Cluster 2
GO-ENDOSOME-MEMBRANE	9.63226e-05	0.130981	0.694	0.288	0.653645	Cluster 2
GO-VESICLE-LOCALIZATION	9.63226e-05	0.111995	0.694	0.346	0.653645	Cluster 2
GO-BMP-BINDING	9.97553e-05	0.246973	0.861	0.442	0.676939	Cluster 2
GO-REGULATION-OF-ODONTOGENESIS-OF-DENTIN-CONTAINING-TOOTH	9.97553e-05	-0.225206	0.444	0.731	0.676939	Cluster 2
GO-LIGAND-GATED-CALCIUM-CHANNEL-ACTIVITY	0.000103303	0.165094	0.778	0.404	0.701015	Cluster 2
GO-CELLULAR-RESPONSE-TO-AMINO-ACID-STIMULUS	0.000103303	0.124139	0.639	0.231	0.701015	Cluster 2
GO-GROWTH-PLATE-CARTILAGE-MORPHOGENESIS	0.00010697	0.238324	0.722	0.385	0.725898	Cluster 2
GO-VESICLE-BUDDING-FROM-MEMBRANE	0.000110759	0.146771	0.694	0.365	0.751612	Cluster 2
GO-REGULATION-OF-ENDOCYTIC-RECYCLING	0.000118721	0.229648	0.611	0.308	0.80564	Cluster 2
GO-MUSCLE-CELL-CELLULAR-HOMEOSTASIS	0.000118721	0.18602	0.778	0.385	0.80564	Cluster 2
GO-MANGANESE-ION-BINDING	0.000118721	0.122235	0.639	0.346	0.80564	Cluster 2
GO-PIGMENTATION	0.000118721	0.112399	0.694	0.288	0.80564	Cluster 2
GO-BASEMENT-MEMBRANE-ASSEMBLY	0.000122901	0.271401	0.667	0.346	0.834007	Cluster 2
GO-BILE-ACID-METABOLIC-PROCESS	0.000122901	0.125918	0.75	0.346	0.834007	Cluster 2
GO-REGULATION-OF-PLASMA-MEMBRANE-ORGANIZATION	0.00012722	0.189012	0.722	0.385	0.863315	Cluster 2
GO-UBIQUITIN-PROTEIN-TRANSFERASE-REGULATOR-ACTIVITY	0.000131682	-0.238224	0.278	0.635	0.893591	Cluster 2
GO-POSITIVE-REGULATION-OF-GLYCOLYTIC-PROCESS	0.000145967	0.198755	0.722	0.327	0.990534	Cluster 2
GO-ASTROCYTE-DEVELOPMENT	0.000145967	0.17839	0.694	0.404	0.990534	Cluster 2
GO-CELLULAR-RESPONSE-TO-OSMOTIC-STRESS	0.000145967	0.140587	0.694	0.365	0.990534	Cluster 2
GO-BASEMENT-MEMBRANE-ORGANIZATION	0.000156289	0.242564	0.694	0.365	1	Cluster 2
GO-OLIGOSACCHARIDE-METABOLIC-PROCESS	0.000156289	0.146677	0.75	0.385	1	Cluster 2
GO-REGULATION-OF-MORPHOGENESIS-OF-AN-EPITHELIUM	0.000156289	0.105379	0.778	0.346	1	Cluster 2
GO-POSITIVE-REGULATION-OF-DENDRITIC-SPINE-MORPHOGENESIS	0.000161703	0.172638	0.722	0.25	1	Cluster 2
GO-ENDODERM-FORMATION	0.000161703	0.148093	0.778	0.365	1	Cluster 2
GO-CHONDROITIN-SULFATE-PROTEOGLYCAN-METABOLIC-PROCESS	0.000167294	0.175744	0.722	0.327	1	Cluster 2
GO-RUFFLE	0.000173066	0.137556	0.639	0.327	1	Cluster 2
GO-DEOXYRIBONUCLEOSIDE-MONOPHOSPHATE-METABOLIC-PROCESS	0.000173066	-0.264497	0.194	0.577	1	Cluster 2
GO-OXIDOREDUCTASE-ACTIVITY-OXIDIZING-METAL-IONS	0.000179025	0.221119	0.694	0.365	1	Cluster 2
GO-CHONDROCYTE-DIFFERENTIATION-INVOLVED-IN-ENDOCHONDRAL-BONE-MORPHOGENESIS	0.000179025	0.197958	0.75	0.442	1	Cluster 2
GO-CARDIAC-CHAMBER-FORMATION	0.000179025	-0.244937	0.306	0.635	1	Cluster 2
GO-NUCLEOTIDE-SUGAR-BIOSYNTHETIC-PROCESS	0.000185177	0.189457	0.639	0.327	1	Cluster 2
GO-VITAMIN-TRANSMEMBRANE-TRANSPORT	0.000191527	-0.205076	0.306	0.692	1	Cluster 2
GO-AMINO-SUGAR-BIOSYNTHETIC-PROCESS	0.000198081	0.228641	0.639	0.288	1	Cluster 2
GO-RESPONSE-TO-INTERLEUKIN-9	0.000204846	0.254547	0.694	0.308	1	Cluster 2
GO-EARLY-PHAGOSOME	0.000204846	0.241615	0.667	0.346	1	Cluster 2
GO-NEGATIVE-REGULATION-OF-REACTIVE-OXYGEN-SPECIES-METABOLIC-PROCESS	0.000211827	0.140154	0.611	0.327	1	Cluster 2
GO-DNA-MODIFICATION	0.000211827	-0.102742	0.194	0.577	1	Cluster 2
GO-CARTILAGE-DEVELOPMENT-INVOLVED-IN-ENDOCHONDRAL-BONE-MORPHOGENESIS	0.000219031	0.166919	0.778	0.404	1	Cluster 2
GO-MEMBRANE-PROTEIN-PROTEOLYSIS	0.000219031	0.143686	0.667	0.346	1	Cluster 2
GO-SYNAPTIC-VESICLE-RECYCLING	0.000219031	0.129386	0.694	0.365	1	Cluster 2
GO-ENDOSOME-ORGANIZATION	0.000219031	0.127644	0.611	0.308	1	Cluster 2
GO-NEGATIVE-REGULATION-OF-TRANSMEMBRANE-TRANSPORT	0.000219031	0.100711	0.667	0.404	1	Cluster 2
GO-PHENOL-CONTAINING-COMPOUND-CATABOLIC-PROCESS	0.000219031	-0.200783	0.444	0.673	1	Cluster 2
GO-CALCIUM-CHANNEL-INHIBITOR-ACTIVITY	0.000234135	0.200923	0.639	0.327	1	Cluster 2
GO-CYTOSKELETAL-ADAPTOR-ACTIVITY	0.000234135	0.175028	0.611	0.308	1	Cluster 2
GO-POSITIVE-REGULATION-OF-NUCLEOTIDE-METABOLIC-PROCESS	0.000234135	0.138122	0.667	0.385	1	Cluster 2
GO-NEURON-PROJECTION-MAINTENANCE	0.000242048	0.233522	0.694	0.288	1	Cluster 2
GO-FILOPODIUM-MEMBRANE	0.000242048	0.221638	0.611	0.346	1	Cluster 2
GO-CELL-SUBSTRATE-JUNCTION-ORGANIZATION	0.000242048	0.17019	0.75	0.327	1	Cluster 2
GO-LYSOSOMAL-TRANSPORT	0.000242048	0.147214	0.667	0.231	1	Cluster 2
GO-REGULATION-OF-MACROAUTOPHAGY	0.000242048	0.115538	0.583	0.288	1	Cluster 2
GO-PITUITARY-GLAND-DEVELOPMENT	0.000242048	-0.15087	0.417	0.75	1	Cluster 2
GO-CATECHOLAMINE-BIOSYNTHETIC-PROCESS	0.000242048	-0.178168	0.361	0.731	1	Cluster 2
GO-SUBSTRATE-DEPENDENT-CELL-MIGRATION	0.000250211	0.189094	0.722	0.327	1	Cluster 2
GO-SARCOLEMMA	0.000258633	0.134424	0.722	0.404	1	Cluster 2
GO-RECEPTOR-METABOLIC-PROCESS	0.000258633	0.100384	0.806	0.462	1	Cluster 2
GO-REGULATION-OF-TRANSCRIPTION-REGULATORY-REGION-DNA-BINDING	0.000258633	-0.102796	0.25	0.654	1	Cluster 2
GO-CLATHRIN-COAT-OF-ENDOCYTIC-VESICLE	0.000267319	0.244064	0.667	0.385	1	Cluster 2
GO-INNERVATION	0.000276278	0.134875	0.75	0.462	1	Cluster 2
GO-VITAMIN-BIOSYNTHETIC-PROCESS	0.000285519	0.209527	0.694	0.365	1	Cluster 2
GO-PROTEASE-BINDING	0.000285519	0.129794	0.722	0.385	1	Cluster 2
GO-ORGANELLE-FUSION	0.000295048	0.109936	0.667	0.269	1	Cluster 2
GO-LOW-DENSITY-LIPOPROTEIN-PARTICLE-RECEPTOR-CATABOLIC-PROCESS	0.000304874	0.20599	0.722	0.404	1	Cluster 2
GO-G-PROTEIN-COUPLED-GLUTAMATE-RECEPTOR-SIGNALING-PATHWAY	0.000315006	-0.199044	0.361	0.731	1	Cluster 2
GO-NEGATIVE-REGULATION-OF-KERATINOCYTE-PROLIFERATION	0.000325453	0.223664	0.75	0.346	1	Cluster 2
GO-GDP-BINDING	0.000325453	0.164814	0.611	0.365	1	Cluster 2
GO-CELL-ADHESION-MEDIATED-BY-INTEGRIN	0.000325453	0.156152	0.694	0.346	1	Cluster 2
GO-ENDOCYTIC-RECYCLING	0.000325453	0.134228	0.639	0.25	1	Cluster 2
GO-ACTIN-FILAMENT-BUNDLE-ORGANIZATION	0.000325453	0.117909	0.667	0.346	1	Cluster 2
GO-DNA-APURINIC-OR-APYRIMIDINIC-SITE-ENDONUCLEASE-ACTIVITY	0.000325453	-0.22203	0.25	0.558	1	Cluster 2
GO-REGULATION-OF-HEXOKINASE-ACTIVITY	0.000336224	0.202701	0.75	0.404	1	Cluster 2
GO-OVULATION	0.000336224	0.199917	0.722	0.404	1	Cluster 2
GO-REGULATION-OF-EXTRACELLULAR-MATRIX-ORGANIZATION	0.000336224	0.199123	0.75	0.385	1	Cluster 2
GO-LOW-DENSITY-LIPOPROTEIN-RECEPTOR-PARTICLE-METABOLIC-PROCESS	0.000336224	0.174327	0.694	0.365	1	Cluster 2
GO-VESICLE-COAT	0.000336224	0.172717	0.611	0.269	1	Cluster 2
GO-DEVELOPMENTAL-INDUCTION	0.000336224	-0.172524	0.333	0.692	1	Cluster 2
GO-MITOCHONDRIAL-DNA-METABOLIC-PROCESS	0.000336224	-0.191966	0.306	0.615	1	Cluster 2
GO-LONG-CHAIN-FATTY-ACYL-COA-METABOLIC-PROCESS	0.000347327	0.145207	0.667	0.288	1	Cluster 2
GO-EARLY-ENDOSOME	0.000347327	0.108304	0.694	0.346	1	Cluster 2
GO-EXTRACELLULAR-MATRIX-CONSTITUENT-CONFERRING-ELASTICITY	0.000358772	0.246515	0.778	0.346	1	Cluster 2
GO-REGULATION-OF-KERATINOCYTE-PROLIFERATION	0.000358772	0.159514	0.833	0.442	1	Cluster 2
GO-PHOSPHATIDYLINOSITOL-3-5-BISPHOSPHATE-BINDING	0.000358772	0.156716	0.583	0.327	1	Cluster 2
GO-MAINTENANCE-OF-SISTER-CHROMATID-COHESION	0.000358772	-0.232527	0.222	0.596	1	Cluster 2
GO-DETERMINATION-OF-DORSAL-VENTRAL-ASYMMETRY	0.000370569	0.199045	0.806	0.462	1	Cluster 2
GO-EXTRACELLULAR-MATRIX-BINDING	0.000370569	0.192529	0.694	0.404	1	Cluster 2
GO-CELLULAR-RESPONSE-TO-GLUCOSE-STARVATION	0.000382729	0.144867	0.778	0.327	1	Cluster 2
GO-CYTOSOLIC-TRANSPORT	0.000382729	0.116306	0.639	0.269	1	Cluster 2
GO-NEGATIVE-REGULATION-OF-TRANSPORTER-ACTIVITY	0.000382729	0.102179	0.722	0.404	1	Cluster 2
GO-DIENCEPHALON-DEVELOPMENT	0.000382729	-0.122576	0.472	0.712	1	Cluster 2
GO-DNA-N-GLYCOSYLASE-ACTIVITY	0.000382729	-0.211372	0.278	0.596	1	Cluster 2
GO-THYROID-HORMONE-METABOLIC-PROCESS	0.00039526	0.139921	0.722	0.308	1	Cluster 2
GO-HEMIDESMOSOME-ASSEMBLY	0.000408174	0.239536	0.722	0.346	1	Cluster 2
GO-POLYSACCHARIDE-BIOSYNTHETIC-PROCESS	0.000408174	0.11723	0.667	0.346	1	Cluster 2
GO-MECHANOSENSITIVE-ION-CHANNEL-ACTIVITY	0.000408174	-0.192814	0.194	0.673	1	Cluster 2
GO-CYTOPLASMIC-EXOSOME-RNASE-COMPLEX	0.000408174	-0.248852	0.278	0.558	1	Cluster 2
GO-PROGESTERONE-METABOLIC-PROCESS	0.000421481	0.21856	0.694	0.404	1	Cluster 2
GO-NUCLEAR-EXOSOME-RNASE-COMPLEX	0.000421481	-0.257054	0.25	0.519	1	Cluster 2
GO-PODOSOME	0.000435192	0.184296	0.611	0.327	1	Cluster 2
GO-MEMBRANE-COAT	0.000435192	0.122446	0.639	0.25	1	Cluster 2
GO-ORGANELLE-MEMBRANE-FUSION	0.000435192	0.121476	0.694	0.308	1	Cluster 2
GO-NEGATIVE-REGULATION-OF-T-CELL-RECEPTOR-SIGNALING-PATHWAY	0.000449319	0.225114	0.722	0.327	1	Cluster 2
GO-UDP-N-ACETYLGLUCOSAMINE-BIOSYNTHETIC-PROCESS	0.000449319	0.211938	0.639	0.288	1	Cluster 2
GO-PALMITOYLTRANSFERASE-COMPLEX	0.000449319	0.198807	0.722	0.308	1	Cluster 2
GO-REGULATION-OF-SYNAPTIC-VESICLE-ENDOCYTOSIS	0.000449319	0.194879	0.639	0.308	1	Cluster 2
GO-ACTIVATION-OF-GTPASE-ACTIVITY	0.000463873	0.107441	0.639	0.385	1	Cluster 2
GO-REGULATION-OF-CELL-JUNCTION-ASSEMBLY	0.000478866	0.141083	0.694	0.346	1	Cluster 2
GO-REGULATION-OF-EXTRINSIC-APOPTOTIC-SIGNALING-PATHWAY	0.00049431	0.114496	0.667	0.365	1	Cluster 2
GO-SPECIFIC-GRANULE-LUMEN	0.000510217	0.175709	0.694	0.442	1	Cluster 2
GO-REGULATION-OF-MEMBRANE-PROTEIN-ECTODOMAIN-PROTEOLYSIS	0.000510217	0.17244	0.694	0.346	1	Cluster 2
GO-NEGATIVE-REGULATION-OF-TRANSCRIPTION-FROM-RNA-POLYMERASE-II-PROMOTER-IN-RESPONSE-TO-STRESS	0.0005266	0.235473	0.583	0.269	1	Cluster 2
GO-BILE-ACID-BINDING	0.0005266	0.231235	0.639	0.327	1	Cluster 2
GO-NEGATIVE-REGULATION-OF-REACTIVE-OXYGEN-SPECIES-BIOSYNTHETIC-PROCESS	0.0005266	0.18737	0.667	0.385	1	Cluster 2
GO-MORPHOGENESIS-OF-A-POLARIZED-EPITHELIUM	0.0005266	0.109019	0.667	0.269	1	Cluster 2
GO-DEOXYRIBOSE-PHOSPHATE-BIOSYNTHETIC-PROCESS	0.0005266	-0.189176	0.278	0.654	1	Cluster 2
GO-TRANSFORMING-GROWTH-FACTOR-BETA-BINDING	0.000543473	0.224459	0.75	0.365	1	Cluster 2
GO-RESPONSE-TO-INTERLEUKIN-6	0.000543473	0.173875	0.667	0.404	1	Cluster 2
GO-REGULATION-OF-LIPOPROTEIN-METABOLIC-PROCESS	0.000560848	0.159834	0.75	0.404	1	Cluster 2
GO-CONTRACTILE-ACTIN-FILAMENT-BUNDLE-ASSEMBLY	0.000560848	0.128062	0.639	0.269	1	Cluster 2
GO-NEGATIVE-REGULATION-OF-WOUND-HEALING	0.000560848	0.122123	0.667	0.404	1	Cluster 2
GO-REGULATION-OF-ENDOCYTOSIS	0.000560848	0.100126	0.694	0.365	1	Cluster 2
GO-SUBPALLIUM-DEVELOPMENT	0.000578739	-0.134972	0.389	0.635	1	Cluster 2
GO-TRANSMEMBRANE-RECEPTOR-PROTEIN-SERINE-THREONINE-KINASE-BINDING	0.000578739	-0.213012	0.361	0.673	1	Cluster 2
GO-BASE-EXCISION-REPAIR-AP-SITE-FORMATION	0.000597161	-0.206303	0.194	0.615	1	Cluster 2
GO-RESPONSE-TO-ANGIOTENSIN	0.000616127	0.160956	0.75	0.404	1	Cluster 2
GO-REGULATION-OF-EXTRINSIC-APOPTOTIC-SIGNALING-PATHWAY-VIA-DEATH-DOMAIN-RECEPTORS	0.000616127	0.139218	0.667	0.327	1	Cluster 2
GO-NEUREXIN-FAMILY-PROTEIN-BINDING	0.000635653	0.194338	0.722	0.308	1	Cluster 2
GO-POSITIVE-REGULATION-OF-CELL-SUBSTRATE-JUNCTION-ORGANIZATION	0.000635653	0.176117	0.694	0.404	1	Cluster 2
GO-RECEPTOR-CATABOLIC-PROCESS	0.000635653	0.145019	0.639	0.327	1	Cluster 2
GO-ODONTOGENESIS-OF-DENTIN-CONTAINING-TOOTH	0.000635653	-0.137092	0.389	0.712	1	Cluster 2
GO-SERINE-FAMILY-AMINO-ACID-CATABOLIC-PROCESS	0.000635653	-0.21305	0.333	0.558	1	Cluster 2
GO-NEGATIVE-REGULATION-OF-PROTEIN-TYROSINE-KINASE-ACTIVITY	0.000655753	0.153893	0.722	0.308	1	Cluster 2
GO-REGULATION-OF-PEPTIDYL-THREONINE-PHOSPHORYLATION	0.000655753	0.135671	0.583	0.327	1	Cluster 2
GO-CELLULAR-RESPONSE-TO-MECHANICAL-STIMULUS	0.000655753	0.132071	0.694	0.327	1	Cluster 2
GO-RESPONSE-TO-DSRNA	0.000655753	0.120979	0.722	0.5	1	Cluster 2
GO-NEGATIVE-REGULATION-OF-SIGNAL-TRANSDUCTION-BY-P53-CLASS-MEDIATOR	0.000655753	0.112017	0.5	0.327	1	Cluster 2
GO-TROPOMYOSIN-BINDING	0.000676442	0.220557	0.694	0.423	1	Cluster 2
GO-HEPARAN-SULFATE-PROTEOGLYCAN-METABOLIC-PROCESS	0.000676442	0.18292	0.611	0.404	1	Cluster 2
GO-CELL-SURFACE-RECEPTOR-SIGNALING-PATHWAY-INVOLVED-IN-HEART-DEVELOPMENT	0.000676442	-0.177002	0.25	0.635	1	Cluster 2
GO-T-CELL-EXTRAVASATION	0.000697737	0.252246	0.75	0.442	1	Cluster 2
GO-PROTEIN-KINASE-B-BINDING	0.000697737	0.226399	0.722	0.346	1	Cluster 2
GO-CADHERIN-BINDING-INVOLVED-IN-CELL-CELL-ADHESION	0.000697737	0.179122	0.639	0.327	1	Cluster 2
GO-CELL-SUBSTRATE-JUNCTION	0.000697737	0.118169	0.528	0.308	1	Cluster 2
GO-CATECHOLAMINE-METABOLIC-PROCESS	0.000697737	-0.125347	0.361	0.673	1	Cluster 2
GO-MEMBRANE-RAFT-ASSEMBLY	0.000719654	0.246406	0.722	0.365	1	Cluster 2
GO-OXIDOREDUCTASE-ACTIVITY-ACTING-ON-PAIRED-DONORS-WITH-INCORPORATION-OR-REDUCTION-OF-MOLECULAR-OXYGEN-NAD-P-H-AS-ONE-DONOR-AND-INCORPORATION-OF-ONE-ATOM-OF-OXYGEN	0.000719654	0.146881	0.778	0.442	1	Cluster 2
GO-REGULATION-OF-CALCIUM-ION-IMPORT	0.000719654	0.135499	0.722	0.385	1	Cluster 2
GO-NEGATIVE-REGULATION-OF-CATION-CHANNEL-ACTIVITY	0.000719654	0.109271	0.722	0.365	1	Cluster 2
GO-ACTIN-CYTOSKELETON	0.000719654	0.101625	0.694	0.365	1	Cluster 2
GO-PROTEOGLYCAN-BINDING	0.000742209	0.170783	0.75	0.442	1	Cluster 2
GO-NEGATIVE-REGULATION-OF-TRANSCRIPTION-REGULATORY-REGION-DNA-BINDING	0.000742209	-0.151366	0.306	0.538	1	Cluster 2
GO-VENTRAL-SPINAL-CORD-INTERNEURON-DIFFERENTIATION	0.000742209	-0.176138	0.389	0.673	1	Cluster 2
GO-PYRIMIDINE-NUCLEOTIDE-SUGAR-TRANSMEMBRANE-TRANSPORT	0.000789301	0.208459	0.639	0.365	1	Cluster 2
GO-RESPONSE-TO-DEXAMETHASONE	0.000789301	0.103143	0.722	0.346	1	Cluster 2
GO-MEMBRANE-RAFT-ORGANIZATION	0.000813874	0.20295	0.639	0.346	1	Cluster 2
GO-REGULATION-OF-ACTIN-FILAMENT-BUNDLE-ASSEMBLY	0.000813874	0.127444	0.583	0.288	1	Cluster 2
GO-AUTOPHAGOSOME	0.000813874	0.123161	0.639	0.25	1	Cluster 2
GO-NUCLEOTIDE-SUGAR-TRANSMEMBRANE-TRANSPORT	0.000839154	0.201819	0.639	0.288	1	Cluster 2
GO-UDP-N-ACETYLGLUCOSAMINE-METABOLIC-PROCESS	0.000839154	0.19346	0.611	0.327	1	Cluster 2
GO-EXTRACELLULAR-REGULATION-OF-SIGNAL-TRANSDUCTION	0.000839154	0.185392	0.806	0.385	1	Cluster 2
GO-INTEGRIN-MEDIATED-SIGNALING-PATHWAY	0.000839154	0.152325	0.694	0.308	1	Cluster 2
GO-NEUROTRANSMITTER-RECEPTOR-INTERNALIZATION	0.000839154	0.144787	0.722	0.385	1	Cluster 2
GO-MELANIN-METABOLIC-PROCESS	0.000839154	0.130249	0.722	0.385	1	Cluster 2
GO-GOLGI-CISTERNA	0.000839154	0.126206	0.583	0.365	1	Cluster 2
GO-NEGATIVE-REGULATION-OF-TELOMERE-MAINTENANCE-VIA-TELOMERASE	0.000839154	-0.170495	0.25	0.577	1	Cluster 2
GO-REGULATION-OF-PROTEIN-LOCALIZATION-TO-ENDOSOME	0.000865162	0.222335	0.667	0.346	1	Cluster 2
GO-SCHMIDT-LANTERMAN-INCISURE	0.000865162	0.206056	0.667	0.365	1	Cluster 2
GO-REGULATION-OF-RECEPTOR-RECYCLING	0.000865162	0.166957	0.639	0.327	1	Cluster 2
GO-MEMBRANE-PROTEIN-ECTODOMAIN-PROTEOLYSIS	0.000865162	0.151221	0.694	0.385	1	Cluster 2
GO-REGULATION-OF-ACTOMYOSIN-STRUCTURE-ORGANIZATION	0.000865162	0.133806	0.694	0.308	1	Cluster 2
GO-RESPONSE-TO-MANGANESE-ION	0.000891915	0.156887	0.667	0.385	1	Cluster 2
GO-ZYMOGEN-ACTIVATION	0.000891915	0.141709	0.778	0.442	1	Cluster 2
GO-ONE-CARBON-METABOLIC-PROCESS	0.000891915	-0.153335	0.25	0.596	1	Cluster 2
GO-RESPONSE-TO-AMYLOID-BETA	0.000919433	0.139807	0.722	0.404	1	Cluster 2
GO-REGULATION-OF-TAU-PROTEIN-KINASE-ACTIVITY	0.000919433	-0.253097	0.222	0.635	1	Cluster 2
GO-OVULATION-CYCLE	0.000947736	0.127417	0.722	0.5	1	Cluster 2
GO-PLASMA-MEMBRANE-ORGANIZATION	0.000947736	0.100885	0.639	0.365	1	Cluster 2
GO-ENDOSOME-TO-PLASMA-MEMBRANE-PROTEIN-TRANSPORT	0.000947736	-0.147852	0.306	0.635	1	Cluster 2
GO-MYOBLAST-MIGRATION	0.000976845	0.203702	0.667	0.288	1	Cluster 2
GO-REGULATION-OF-EXTRACELLULAR-MATRIX-DISASSEMBLY	0.000976845	0.177955	0.778	0.423	1	Cluster 2
GO-REGULATION-OF-LAMELLIPODIUM-ORGANIZATION	0.000976845	0.142562	0.667	0.327	1	Cluster 2
GO-POSITIVE-REGULATION-OF-DENDRITE-MORPHOGENESIS	0.000976845	0.115283	0.639	0.269	1	Cluster 2
GO-LYS63-SPECIFIC-DEUBIQUITINASE-ACTIVITY	0.00103756	0.220313	0.611	0.346	1	Cluster 2
GO-BARBED-END-ACTIN-FILAMENT-CAPPING	0.00103756	0.177663	0.667	0.288	1	Cluster 2
GO-REGULATION-OF-DEOXYRIBONUCLEASE-ACTIVITY	0.00103756	-0.197579	0.278	0.5	1	Cluster 2
GO-ASTROCYTE-ACTIVATION	0.00106921	0.19191	0.75	0.365	1	Cluster 2
GO-ADRENERGIC-RECEPTOR-ACTIVITY	0.00106921	-0.165957	0.472	0.769	1	Cluster 2
GO-POSITIVE-REGULATION-OF-PROTEIN-KINASE-C-SIGNALING	0.00106921	-0.198998	0.389	0.635	1	Cluster 2
GO-NLS-BEARING-PROTEIN-IMPORT-INTO-NUCLEUS	0.00110175	0.211006	0.556	0.423	1	Cluster 2
GO-REGULATION-OF-TOLL-LIKE-RECEPTOR-4-SIGNALING-PATHWAY	0.00110175	0.187563	0.75	0.365	1	Cluster 2
GO-SPHINGOID-METABOLIC-PROCESS	0.00110175	0.173849	0.528	0.288	1	Cluster 2
GO-EPIBOLY	0.00110175	0.161909	0.694	0.385	1	Cluster 2
GO-GAMMA-AMINOBUTYRIC-ACID-TRANSPORT	0.00113521	0.187283	0.694	0.423	1	Cluster 2
GO-NEGATIVE-REGULATION-OF-EXOCYTOSIS	0.00113521	0.164735	0.639	0.385	1	Cluster 2
GO-MICROVILLUS-MEMBRANE	0.00113521	0.147246	0.667	0.423	1	Cluster 2
GO-REGULATION-OF-ANION-TRANSMEMBRANE-TRANSPORT	0.00113521	0.143836	0.722	0.462	1	Cluster 2
GO-VESICLE-CARGO-LOADING	0.0011696	0.220205	0.694	0.385	1	Cluster 2
GO-REGULATION-OF-HEART-MORPHOGENESIS	0.0011696	-0.143305	0.278	0.596	1	Cluster 2
GO-TRANSCRIPTION-EXPORT-COMPLEX	0.0011696	-0.181282	0.25	0.538	1	Cluster 2
GO-REGULATION-OF-GTP-BINDING	0.00120495	0.165809	0.583	0.288	1	Cluster 2
GO-NEGATIVE-REGULATION-OF-ACTIN-FILAMENT-DEPOLYMERIZATION	0.00120495	0.158112	0.667	0.365	1	Cluster 2
GO-ESTABLISHMENT-OR-MAINTENANCE-OF-BIPOLAR-CELL-POLARITY	0.00120495	0.134687	0.639	0.308	1	Cluster 2
GO-TRANSFERASE-ACTIVITY-TRANSFERRING-PENTOSYL-GROUPS	0.00120495	0.121022	0.667	0.308	1	Cluster 2
GO-POLY-N-ACETYLLACTOSAMINE-METABOLIC-PROCESS	0.00124129	0.238412	0.639	0.423	1	Cluster 2
GO-PHOSPHOLIPASE-INHIBITOR-ACTIVITY	0.00124129	0.220942	0.694	0.423	1	Cluster 2
GO-NEGATIVE-REGULATION-OF-CELL-SUBSTRATE-JUNCTION-ORGANIZATION	0.00124129	0.184495	0.639	0.365	1	Cluster 2
GO-NEGATIVE-REGULATION-OF-RECEPTOR-SIGNALING-PATHWAY-VIA-STAT	0.00124129	0.1525	0.667	0.404	1	Cluster 2
GO-NEGATIVE-REGULATION-OF-PEPTIDYL-TYROSINE-PHOSPHORYLATION	0.00124129	0.140429	0.667	0.365	1	Cluster 2
GO-RUFFLE-MEMBRANE	0.00124129	0.118117	0.639	0.327	1	Cluster 2
GO-SIGNAL-TRANSDUCTION-IN-ABSENCE-OF-LIGAND	0.00124129	0.104035	0.667	0.442	1	Cluster 2
GO-MITOCHONDRIAL-GENOME-MAINTENANCE	0.00124129	-0.143868	0.278	0.635	1	Cluster 2
GO-RIBOSOMAL-LARGE-SUBUNIT-BIOGENESIS	0.00124129	-0.233139	0.306	0.519	1	Cluster 2
GO-OLIGOSACCHARIDE-CATABOLIC-PROCESS	0.00127864	0.21892	0.639	0.385	1	Cluster 2
GO-REGULATION-OF-EARLY-ENDOSOME-TO-LATE-ENDOSOME-TRANSPORT	0.00127864	0.187022	0.667	0.288	1	Cluster 2
GO-NEGATIVE-REGULATION-OF-NITRIC-OXIDE-METABOLIC-PROCESS	0.00131702	0.194328	0.667	0.404	1	Cluster 2
GO-RESPONSE-TO-TRANSFORMING-GROWTH-FACTOR-BETA	0.00131702	0.102634	0.639	0.308	1	Cluster 2
GO-NEGATIVE-REGULATION-OF-EXTRINSIC-APOPTOTIC-SIGNALING-PATHWAY	0.00131702	0.100544	0.639	0.365	1	Cluster 2
GO-REGULATION-OF-T-HELPER-2-CELL-DIFFERENTIATION	0.00135647	0.227814	0.611	0.423	1	Cluster 2
GO-FOCAL-ADHESION-ASSEMBLY	0.00135647	0.132948	0.694	0.365	1	Cluster 2
GO-NEGATIVE-REGULATION-OF-STRESS-ACTIVATED-PROTEIN-KINASE-SIGNALING-CASCADE	0.00135647	0.109504	0.583	0.327	1	Cluster 2
GO-EPHRIN-RECEPTOR-SIGNALING-PATHWAY	0.00135647	0.106201	0.639	0.327	1	Cluster 2
GO-SUBSTANTIA-NIGRA-DEVELOPMENT	0.001397	0.149367	0.611	0.346	1	Cluster 2
GO-AROMATIC-AMINO-ACID-FAMILY-METABOLIC-PROCESS	0.001397	-0.124639	0.306	0.577	1	Cluster 2
GO-NEGATIVE-REGULATION-OF-CELL-JUNCTION-ASSEMBLY	0.00143864	0.167997	0.694	0.346	1	Cluster 2
GO-VITAMIN-D-METABOLIC-PROCESS	0.00143864	0.161795	0.75	0.385	1	Cluster 2
GO-POSTSYNAPTIC-NEUROTRANSMITTER-RECEPTOR-INTERNALIZATION	0.00143864	0.157981	0.722	0.404	1	Cluster 2
GO-WNT-PROTEIN-BINDING	0.00143864	0.15498	0.667	0.365	1	Cluster 2
GO-POSITIVE-REGULATION-OF-FLAGELLATED-SPERM-MOTILITY	0.00143864	0.151134	0.806	0.519	1	Cluster 2
GO-MUCOPOLYSACCHARIDE-METABOLIC-PROCESS	0.00143864	0.138199	0.667	0.404	1	Cluster 2
GO-CELL-CELL-ADHESION-MEDIATED-BY-CADHERIN	0.00143864	-0.122754	0.333	0.673	1	Cluster 2
GO-RIBOSOMAL-LARGE-SUBUNIT-ASSEMBLY	0.00143864	-0.254613	0.278	0.577	1	Cluster 2
GO-INTERLEUKIN-2-SECRETION	0.00148143	0.190394	0.611	0.308	1	Cluster 2
GO-COLLAGEN-CATABOLIC-PROCESS	0.00148143	0.174173	0.722	0.481	1	Cluster 2
GO-CONTRACTILE-FIBER	0.00148143	0.115751	0.667	0.346	1	Cluster 2
GO-OXIDOREDUCTASE-ACTIVITY-ACTING-ON-THE-CH-NH-GROUP-OF-DONORS	0.00148143	-0.145156	0.278	0.538	1	Cluster 2
GO-NEGATIVE-REGULATION-OF-CELL-DIVISION	0.00148143	-0.165751	0.306	0.654	1	Cluster 2
GO-AEROBIC-ELECTRON-TRANSPORT-CHAIN	0.00148143	-0.211303	0.222	0.673	1	Cluster 2
GO-CELLULAR-RESPONSE-TO-PROSTAGLANDIN-STIMULUS	0.00152538	0.168616	0.722	0.423	1	Cluster 2
GO-MACROMOLECULE-DEPALMITOYLATION	0.00152538	-0.190172	0.222	0.538	1	Cluster 2
GO-PALMITOYL-PROTEIN-HYDROLASE-ACTIVITY	0.00152538	-0.190172	0.222	0.538	1	Cluster 2
GO-SUBSTRATE-DEPENDENT-CELL-MIGRATION-CELL-EXTENSION	0.00157054	0.204583	0.694	0.423	1	Cluster 2
GO-POSITIVE-REGULATION-OF-VASCULAR-SMOOTH-MUSCLE-CELL-PROLIFERATION	0.00157054	0.134733	0.639	0.327	1	Cluster 2
GO-FOLIC-ACID-METABOLIC-PROCESS	0.00157054	-0.174126	0.278	0.596	1	Cluster 2
GO-ACTIVATION-OF-CYSTEINE-TYPE-ENDOPEPTIDASE-ACTIVITY	0.00161692	0.209036	0.667	0.423	1	Cluster 2
GO-ENDOLYSOSOME	0.00161692	0.206764	0.694	0.365	1	Cluster 2
GO-RESPONSE-TO-UV-C	0.00161692	0.144723	0.667	0.346	1	Cluster 2
GO-TYPE-B-PANCREATIC-CELL-APOPTOTIC-PROCESS	0.00161692	-0.168567	0.417	0.673	1	Cluster 2
GO-LUNG-SECRETORY-CELL-DIFFERENTIATION	0.00161692	-0.188195	0.444	0.692	1	Cluster 2
GO-POLYSOMAL-RIBOSOME	0.00161692	-0.257242	0.306	0.577	1	Cluster 2
REACTOME-VXPX-CARGO-TARGETING-TO-CILIUM	0.00166456	0.141353	0.556	0.212	1	Cluster 2
GO-NEUROBLAST-PROLIFERATION	0.00166456	0.137338	0.694	0.385	1	Cluster 2
GO-VESICLE-TARGETING	0.00166456	0.127321	0.639	0.385	1	Cluster 2
GO-RUFFLE-ORGANIZATION	0.00166456	0.121432	0.639	0.365	1	Cluster 2
GO-VACUOLAR-TRANSPORT	0.00166456	0.116737	0.639	0.288	1	Cluster 2
GO-RESPONSE-TO-PROSTAGLANDIN-E	0.00171349	0.15626	0.611	0.404	1	Cluster 2
GO-BODY-MORPHOGENESIS	0.00171349	0.13128	0.667	0.346	1	Cluster 2
GO-GOLGI-CISTERNA-MEMBRANE	0.00171349	0.126405	0.556	0.346	1	Cluster 2
GO-NEGATIVE-REGULATION-OF-NEUROTRANSMITTER-SECRETION	0.00176374	0.174911	0.694	0.423	1	Cluster 2
GO-NEGATIVE-REGULATION-OF-INTERLEUKIN-8-PRODUCTION	0.00176374	0.161306	0.667	0.404	1	Cluster 2
GO-ASTROCYTE-PROJECTION	0.00176374	0.159936	0.778	0.481	1	Cluster 2
GO-RESPONSE-TO-THYROID-HORMONE	0.00176374	0.159573	0.667	0.327	1	Cluster 2
GO-PHOSPHATIDYLINOSITOL-4-PHOSPHATE-BINDING	0.00176374	0.153456	0.667	0.308	1	Cluster 2
GO-CELLULAR-RESPONSE-TO-RETINOIC-ACID	0.00176374	0.102924	0.778	0.404	1	Cluster 2
GO-PTERIDINE-CONTAINING-COMPOUND-METABOLIC-PROCESS	0.00176374	-0.153288	0.25	0.519	1	Cluster 2
GO-OXIDOREDUCTASE-ACTIVITY-ACTING-ON-THE-CH-NH-GROUP-OF-DONORS-NAD-OR-NADP-AS-ACCEPTOR	0.00176374	-0.160218	0.25	0.519	1	Cluster 2
GO-CLATHRIN-SCULPTED-VESICLE	0.00176374	-0.184437	0.306	0.615	1	Cluster 2
GO-FANCONI-ANAEMIA-NUCLEAR-COMPLEX	0.00176374	-0.202977	0.306	0.577	1	Cluster 2
GO-NEUTROPHIL-EXTRAVASATION	0.00181534	0.222958	0.639	0.404	1	Cluster 2
GO-CENTRAL-NERVOUS-SYSTEM-PROJECTION-NEURON-AXONOGENESIS	0.00181534	0.168477	0.667	0.423	1	Cluster 2
GO-SALIVARY-GLAND-DEVELOPMENT	0.00181534	0.137743	0.667	0.365	1	Cluster 2
GO-MAIN-AXON	0.00181534	0.123944	0.667	0.423	1	Cluster 2
GO-ACTIN-FILAMENT	0.00186832	0.111592	0.694	0.346	1	Cluster 2
GO-POSITIVE-REGULATION-OF-PROTEIN-POLYUBIQUITINATION	0.00192272	0.169088	0.528	0.385	1	Cluster 2
GO-POSITIVE-REGULATION-OF-DNA-TEMPLATED-TRANSCRIPTION-INITIATION	0.00192272	0.164183	0.583	0.327	1	Cluster 2
GO-VESICLE-TARGETING-TO-FROM-OR-WITHIN-GOLGI	0.00192272	0.134906	0.694	0.404	1	Cluster 2
GO-PHOSPHOLIPASE-BINDING	0.00192272	0.130927	0.694	0.327	1	Cluster 2
GO-LYSINE-METABOLIC-PROCESS	0.00192272	-0.150029	0.25	0.577	1	Cluster 2
GO-CELLULAR-RESPONSE-TO-THYROID-HORMONE-STIMULUS	0.00197858	0.194837	0.639	0.365	1	Cluster 2
GO-POSITIVE-REGULATION-OF-AUTOPHAGY-OF-MITOCHONDRION	0.00197858	0.185351	0.556	0.346	1	Cluster 2
GO-O-GLYCAN-PROCESSING	0.00197858	0.132519	0.667	0.365	1	Cluster 2
GO-STARTLE-RESPONSE	0.00197858	-0.114265	0.306	0.712	1	Cluster 2
GO-RESPONSE-TO-COBALT-ION	0.00203591	0.196627	0.667	0.365	1	Cluster 2
GO-NEGATIVE-REGULATION-OF-EXTRINSIC-APOPTOTIC-SIGNALING-PATHWAY-VIA-DEATH-DOMAIN-RECEPTORS	0.00203591	0.153328	0.667	0.365	1	Cluster 2
GO-PROTEIN-LOCALIZATION-TO-ENDOSOME	0.00203591	0.143649	0.639	0.404	1	Cluster 2
GO-FOREBRAIN-GENERATION-OF-NEURONS	0.00203591	-0.107612	0.417	0.673	1	Cluster 2
GO-INORGANIC-ANION-EXCHANGER-ACTIVITY	0.00203591	-0.1437	0.278	0.635	1	Cluster 2
GO-ENTERIC-NERVOUS-SYSTEM-DEVELOPMENT	0.00203591	-0.174985	0.417	0.712	1	Cluster 2
GO-FOLIC-ACID-BINDING	0.00203591	-0.193324	0.417	0.654	1	Cluster 2
GO-BENZODIAZEPINE-RECEPTOR-ACTIVITY	0.00203591	-0.20168	0.472	0.692	1	Cluster 2
GO-NEGATIVE-REGULATION-OF-EPIDERMAL-GROWTH-FACTOR-ACTIVATED-RECEPTOR-ACTIVITY	0.00209477	0.152851	0.694	0.365	1	Cluster 2
GO-NEGATIVE-REGULATION-OF-POTASSIUM-ION-TRANSPORT	0.00209477	0.120462	0.694	0.404	1	Cluster 2
GO-POSITIVE-REGULATION-OF-MITOTIC-NUCLEAR-DIVISION	0.00209477	-0.126666	0.278	0.615	1	Cluster 2
GO-VIRAL-GENE-EXPRESSION	0.00209477	-0.17325	0.278	0.538	1	Cluster 2
GO-MODIFICATION-OF-SYNAPTIC-STRUCTURE	0.00215519	0.160487	0.611	0.385	1	Cluster 2
GO-PARTURITION	0.00215519	0.13481	0.694	0.462	1	Cluster 2
GO-CIS-GOLGI-NETWORK	0.00215519	0.134527	0.583	0.346	1	Cluster 2
GO-PLATELET-ALPHA-GRANULE	0.00215519	0.125498	0.694	0.462	1	Cluster 2
GO-ACTOMYOSIN-STRUCTURE-ORGANIZATION	0.00215519	0.100325	0.694	0.346	1	Cluster 2
GO-GABA-RECEPTOR-COMPLEX	0.00215519	-0.176418	0.472	0.75	1	Cluster 2
GO-ANGIOTENSIN-ACTIVATED-SIGNALING-PATHWAY	0.0022172	0.21106	0.667	0.519	1	Cluster 2
GO-LAMININ-BINDING	0.0022172	0.189741	0.583	0.365	1	Cluster 2
GO-FATTY-ACID-ELONGATION	0.0022172	0.181993	0.611	0.365	1	Cluster 2
GO-RETROMER-COMPLEX	0.0022172	0.169835	0.667	0.365	1	Cluster 2
GO-NEGATIVE-REGULATION-OF-AMINO-ACID-TRANSPORT	0.0022172	0.158173	0.722	0.423	1	Cluster 2
GO-CELL-PROLIFERATION-IN-FOREBRAIN	0.0022172	0.150952	0.778	0.442	1	Cluster 2
GO-CORPUS-CALLOSUM-DEVELOPMENT	0.00228084	0.189047	0.583	0.346	1	Cluster 2
GO-NEGATIVE-REGULATION-OF-JNK-CASCADE	0.00228084	0.115501	0.639	0.385	1	Cluster 2
GO-SYNAPTIC-VESICLE-ENDOCYTOSIS	0.00228084	0.112252	0.667	0.442	1	Cluster 2
GO-RETROGRADE-TRANSPORT-ENDOSOME-TO-GOLGI	0.00228084	0.101481	0.528	0.288	1	Cluster 2
GO-POSITIVE-REGULATION-OF-NUCLEAR-DIVISION	0.00228084	-0.109048	0.278	0.673	1	Cluster 2
GO-EMBRYONIC-SKELETAL-JOINT-MORPHOGENESIS	0.00228084	-0.196874	0.333	0.577	1	Cluster 2
GO-U1-SNRNP	0.00228084	-0.199688	0.333	0.558	1	Cluster 2
GO-PSEUDOURIDINE-SYNTHASE-ACTIVITY	0.00228084	-0.217455	0.333	0.538	1	Cluster 2
GO-CYTOSOLIC-RIBOSOME	0.00228084	-0.247398	0.306	0.635	1	Cluster 2
GO-EXTRACELLULAR-MATRIX-ASSEMBLY	0.00234615	0.174755	0.667	0.327	1	Cluster 2
GO-POSITIVE-REGULATION-OF-VACUOLE-ORGANIZATION	0.00234615	0.173174	0.667	0.365	1	Cluster 2
GO-REGULATION-OF-PLASMINOGEN-ACTIVATION	0.00234615	0.166545	0.694	0.365	1	Cluster 2
GO-FIBRINOLYSIS	0.00234615	0.156478	0.694	0.404	1	Cluster 2
GO-REGULATION-OF-EPIDERMAL-GROWTH-FACTOR-ACTIVATED-RECEPTOR-ACTIVITY	0.00234615	0.126518	0.722	0.385	1	Cluster 2
GO-KINASE-INHIBITOR-ACTIVITY	0.00234615	0.104805	0.528	0.25	1	Cluster 2
GO-DOPAMINE-METABOLIC-PROCESS	0.00234615	-0.116711	0.389	0.673	1	Cluster 2
GO-SOLUTE-ANION-ANTIPORTER-ACTIVITY	0.00234615	-0.124795	0.417	0.654	1	Cluster 2
GO-REGULATION-OF-CELL-PROLIFERATION-INVOLVED-IN-KIDNEY-DEVELOPMENT	0.00234615	-0.164523	0.417	0.731	1	Cluster 2
GO-NEGATIVE-REGULATION-OF-LONG-TERM-SYNAPTIC-POTENTIATION	0.00241317	0.195614	0.694	0.365	1	Cluster 2
GO-AMINO-ACID-IMPORT	0.00241317	0.125756	0.667	0.538	1	Cluster 2
GO-EMBRYONIC-DIGIT-MORPHOGENESIS	0.00241317	-0.121086	0.306	0.558	1	Cluster 2
GO-CEREBRAL-CORTEX-NEURON-DIFFERENTIATION	0.00241317	-0.131428	0.389	0.615	1	Cluster 2
GO-NEGATIVE-REGULATION-OF-TELOMERASE-ACTIVITY	0.00241317	-0.159601	0.306	0.635	1	Cluster 2
GO-POSITIVE-REGULATION-OF-RECEPTOR-RECYCLING	0.00248193	0.186977	0.639	0.288	1	Cluster 2
GO-NEGATIVE-REGULATION-OF-RECEPTOR-SIGNALING-PATHWAY-VIA-JAK-STAT	0.00248193	0.152401	0.667	0.365	1	Cluster 2
GO-LONG-CHAIN-FATTY-ACYL-COA-BIOSYNTHETIC-PROCESS	0.00248193	0.132228	0.75	0.365	1	Cluster 2
GO-GOLGI-ASSOCIATED-VESICLE	0.00248193	0.115059	0.639	0.346	1	Cluster 2
GO-PSEUDOURIDINE-SYNTHESIS	0.00248193	-0.196621	0.278	0.481	1	Cluster 2
GO-CYTOSOLIC-LARGE-RIBOSOMAL-SUBUNIT	0.00248193	-0.272915	0.306	0.635	1	Cluster 2
GO-NEUROEPITHELIAL-CELL-DIFFERENTIATION	0.00255249	-0.11538	0.417	0.635	1	Cluster 2
GO-NUCLEAR-TRANSCRIBED-MRNA-CATABOLIC-PROCESS	0.00255249	-0.16845	0.278	0.538	1	Cluster 2
GO-PROTEIN-LOCALIZATION-TO-NUCLEOLUS	0.00255249	-0.213015	0.278	0.519	1	Cluster 2
GO-SYNAPTIC-VESICLE-BUDDING	0.00262487	0.17199	0.722	0.385	1	Cluster 2
GO-MAP-KINASE-KINASE-KINASE-ACTIVITY	0.00262487	0.146872	0.694	0.365	1	Cluster 2
GO-SYNCYTIUM-FORMATION	0.00262487	0.136557	0.694	0.365	1	Cluster 2
GO-QUATERNARY-AMMONIUM-GROUP-BINDING	0.00262487	0.124337	0.722	0.346	1	Cluster 2
GO-ENDOCYTIC-VESICLE	0.00262487	0.111267	0.639	0.365	1	Cluster 2
GO-LYSOSOMAL-LUMEN	0.00269913	0.184975	0.667	0.327	1	Cluster 2
GO-HYALURONAN-BIOSYNTHETIC-PROCESS	0.00269913	0.15198	0.667	0.385	1	Cluster 2
GO-AMELOGENESIS	0.00269913	-0.157065	0.417	0.654	1	Cluster 2
GO-TRANSCRIPTION-FACTOR-TFTC-COMPLEX	0.00269913	-0.160951	0.25	0.481	1	Cluster 2
GO-PRESPLICEOSOME	0.00269913	-0.176695	0.306	0.519	1	Cluster 2
GO-CARTILAGE-MORPHOGENESIS	0.0027753	0.15587	0.722	0.404	1	Cluster 2
GO-VACUOLAR-LUMEN	0.0027753	0.143788	0.639	0.327	1	Cluster 2
GO-REGULATION-OF-PROTEIN-KINASE-C-SIGNALING	0.0027753	-0.149149	0.389	0.577	1	Cluster 2
GO-ENAMEL-MINERALIZATION	0.0027753	-0.181833	0.333	0.654	1	Cluster 2
GO-DERMATAN-SULFATE-METABOLIC-PROCESS	0.00285343	0.191132	0.667	0.442	1	Cluster 2
GO-ACTOMYOSIN	0.00285343	0.154254	0.667	0.423	1	Cluster 2
GO-REGULATION-OF-CELLULAR-EXTRAVASATION	0.00285343	0.153118	0.722	0.404	1	Cluster 2
GO-COPII-COATED-VESICLE-BUDDING	0.00285343	0.127777	0.639	0.385	1	Cluster 2
GO-NEUROTRANSMITTER-RECEPTOR-REGULATOR-ACTIVITY	0.00285343	-0.175682	0.389	0.635	1	Cluster 2
GO-COTRANSLATIONAL-PROTEIN-TARGETING-TO-MEMBRANE	0.00285343	-0.246955	0.278	0.558	1	Cluster 2
GO-THYROID-HORMONE-GENERATION	0.00293357	0.146864	0.639	0.308	1	Cluster 2
GO-NEGATIVE-REGULATION-OF-NEUROTRANSMITTER-TRANSPORT	0.00293357	0.139315	0.694	0.462	1	Cluster 2
GO-STEM-CELL-DIVISION	0.00293357	0.120128	0.639	0.385	1	Cluster 2
GO-INTERMEDIATE-FILAMENT-BASED-PROCESS	0.00293357	0.106273	0.722	0.5	1	Cluster 2
GO-POSITIVE-REGULATION-OF-I-KAPPAB-KINASE-NF-KAPPAB-SIGNALING	0.00293357	0.104497	0.694	0.346	1	Cluster 2
GO-POSITIVE-REGULATION-OF-BROWN-FAT-CELL-DIFFERENTIATION	0.00301575	0.156698	0.694	0.404	1	Cluster 2
GO-ENDOCARDIAL-CUSHION-MORPHOGENESIS	0.00301575	-0.161549	0.278	0.615	1	Cluster 2
GO-CYTOSOLIC-SMALL-RIBOSOMAL-SUBUNIT	0.00301575	-0.232698	0.306	0.596	1	Cluster 2
GO-REGULATION-OF-T-HELPER-1-CELL-DIFFERENTIATION	0.00310003	0.221252	0.639	0.423	1	Cluster 2
GO-BONE-TRABECULA-MORPHOGENESIS	0.00310003	0.142517	0.667	0.423	1	Cluster 2
GO-NEGATIVE-REGULATION-OF-ACTIN-FILAMENT-BUNDLE-ASSEMBLY	0.00310003	0.141825	0.639	0.365	1	Cluster 2
GO-COLLAGEN-METABOLIC-PROCESS	0.00310003	0.135449	0.722	0.481	1	Cluster 2
GO-POSITIVE-REGULATION-OF-CELL-JUNCTION-ASSEMBLY	0.00310003	0.121616	0.694	0.404	1	Cluster 2
GO-TRANSCRIPTION-BY-RNA-POLYMERASE-III	0.00310003	-0.135681	0.25	0.423	1	Cluster 2
GO-GABA-GATED-CHLORIDE-ION-CHANNEL-ACTIVITY	0.00310003	-0.180312	0.444	0.731	1	Cluster 2
GO-PROTEIN-LOCALIZATION-TO-ENDOPLASMIC-RETICULUM	0.00310003	-0.191835	0.25	0.596	1	Cluster 2
GO-NUCLEOTIDE-BINDING-DOMAIN-LEUCINE-RICH-REPEAT-CONTAINING-RECEPTOR-SIGNALING-PATHWAY	0.00318645	0.129294	0.611	0.346	1	Cluster 2
GO-NUCLEAR-TRANSCRIBED-MRNA-CATABOLIC-PROCESS-EXONUCLEOLYTIC	0.00318645	-0.179672	0.278	0.5	1	Cluster 2
GO-NUCLEAR-TRANSCRIBED-MRNA-CATABOLIC-PROCESS-NONSENSE-MEDIATED-DECAY	0.00318645	-0.21673	0.306	0.577	1	Cluster 2
GO-NEGATIVE-REGULATION-OF-ACTIVATED-T-CELL-PROLIFERATION	0.00327506	0.196221	0.611	0.308	1	Cluster 2
GO-COSTAMERE	0.00327506	0.178774	0.694	0.365	1	Cluster 2
GO-GLYCOPROTEIN-COMPLEX	0.00327506	0.177412	0.722	0.481	1	Cluster 2
GO-POSITIVE-REGULATION-OF-DEFENSE-RESPONSE-TO-VIRUS-BY-HOST	0.00327506	0.176717	0.528	0.404	1	Cluster 2
GO-VASCULAR-ASSOCIATED-SMOOTH-MUSCLE-CELL-MIGRATION	0.00327506	0.175354	0.722	0.404	1	Cluster 2
GO-POLYPEPTIDE-N-ACETYLGALACTOSAMINYLTRANSFERASE-ACTIVITY	0.00327506	0.174506	0.667	0.423	1	Cluster 2
GO-REGULATION-OF-LAMELLIPODIUM-ASSEMBLY	0.00327506	0.136809	0.667	0.481	1	Cluster 2
GO-PEPTIDE-CROSS-LINKING	0.00327506	0.123651	0.694	0.481	1	Cluster 2
GO-REGULATION-OF-CELLULAR-RESPIRATION	0.00336591	-0.128409	0.306	0.519	1	Cluster 2
GO-POSITIVE-REGULATION-OF-CARDIAC-MUSCLE-CELL-DIFFERENTIATION	0.00336591	-0.141137	0.278	0.596	1	Cluster 2
GO-MRNA-5-UTR-BINDING	0.00336591	-0.175993	0.333	0.538	1	Cluster 2
GO-ESTABLISHMENT-OR-MAINTENANCE-OF-CYTOSKELETON-POLARITY	0.00345905	0.149977	0.556	0.308	1	Cluster 2
GO-HEAD-MORPHOGENESIS	0.00345905	0.141164	0.639	0.385	1	Cluster 2
GO-ANTIGEN-PROCESSING-AND-PRESENTATION-OF-PEPTIDE-OR-POLYSACCHARIDE-ANTIGEN-VIA-MHC-CLASS-II	0.00345905	0.124436	0.639	0.346	1	Cluster 2
GO-ACTIN-CYTOSKELETON-REORGANIZATION	0.00345905	0.11218	0.639	0.327	1	Cluster 2
GO-REGULATION-OF-VASCULAR-SMOOTH-MUSCLE-CELL-PROLIFERATION	0.00345905	0.111895	0.639	0.365	1	Cluster 2
GO-NUCLEAR-TRANSCRIBED-MRNA-CATABOLIC-PROCESS-EXONUCLEOLYTIC-3-5	0.00345905	-0.228376	0.306	0.519	1	Cluster 2
GO-BONE-TRABECULA-FORMATION	0.00355452	0.160304	0.667	0.346	1	Cluster 2
GO-GOLGI-VESICLE-BUDDING	0.00355452	0.123247	0.667	0.385	1	Cluster 2
GO-REGULATION-OF-ESTABLISHMENT-OF-PLANAR-POLARITY	0.00355452	0.110786	0.667	0.365	1	Cluster 2
GO-TRNA-SPECIFIC-RIBONUCLEASE-ACTIVITY	0.00355452	-0.193389	0.278	0.519	1	Cluster 2
GO-SPERM-CHROMATIN-CONDENSATION	0.00355452	-0.198906	0.361	0.673	1	Cluster 2
GO-CORECEPTOR-ACTIVITY	0.00365239	0.150904	0.722	0.327	1	Cluster 2
GO-POSITIVE-REGULATION-OF-EXTRINSIC-APOPTOTIC-SIGNALING-PATHWAY	0.00365239	0.13701	0.667	0.404	1	Cluster 2
GO-REGULATION-OF-HYDROGEN-PEROXIDE-METABOLIC-PROCESS	0.00365239	0.122836	0.722	0.404	1	Cluster 2
GO-CELLULAR-PIGMENTATION	0.00365239	0.119011	0.583	0.365	1	Cluster 2
GO-REGULATION-OF-WOUND-HEALING	0.00365239	0.105146	0.639	0.404	1	Cluster 2
GO-POSITIVE-REGULATION-OF-ATP-METABOLIC-PROCESS	0.00365239	0.100634	0.583	0.327	1	Cluster 2
GO-PRESYNAPTIC-MODULATION-OF-CHEMICAL-SYNAPTIC-TRANSMISSION	0.00365239	-0.148351	0.278	0.673	1	Cluster 2
GO-CYTOCHROME-COMPLEX	0.00365239	-0.186224	0.306	0.615	1	Cluster 2
GO-CLEAVAGE-FURROW	0.00375271	0.123313	0.556	0.346	1	Cluster 2
GO-SIGNAL-SEQUENCE-BINDING	0.00375271	0.120739	0.639	0.288	1	Cluster 2
GO-SKELETAL-MUSCLE-TISSUE-REGENERATION	0.00375271	0.115273	0.694	0.404	1	Cluster 2
GO-FOLIC-ACID-CONTAINING-COMPOUND-METABOLIC-PROCESS	0.00375271	-0.149819	0.306	0.558	1	Cluster 2
GO-PYRIMIDINE-NUCLEOTIDE-CATABOLIC-PROCESS	0.00375271	-0.199072	0.389	0.577	1	Cluster 2
GO-POSITIVE-REGULATION-OF-PROTEIN-EXIT-FROM-ENDOPLASMIC-RETICULUM	0.00385552	0.186575	0.694	0.385	1	Cluster 2
GO-POSITIVE-REGULATION-OF-SYNAPTIC-TRANSMISSION-GLUTAMATERGIC	0.00385552	0.141099	0.639	0.423	1	Cluster 2
GO-POLY-PYRIMIDINE-TRACT-BINDING	0.00385552	-0.161849	0.222	0.558	1	Cluster 2
GO-NEGATIVE-REGULATION-OF-OLIGODENDROCYTE-DIFFERENTIATION	0.00385552	-0.179788	0.333	0.654	1	Cluster 2
GO-T-HELPER-2-CELL-DIFFERENTIATION	0.00396089	0.205726	0.667	0.404	1	Cluster 2
GO-NEGATIVE-REGULATION-OF-ANTIGEN-RECEPTOR-MEDIATED-SIGNALING-PATHWAY	0.00396089	0.186477	0.639	0.308	1	Cluster 2
GO-MODIFICATION-OF-POSTSYNAPTIC-STRUCTURE	0.00396089	0.159918	0.694	0.404	1	Cluster 2
GO-PHOSPHATIDYLINOSITOL-3-KINASE-COMPLEX	0.00396089	0.132485	0.611	0.346	1	Cluster 2
GO-LOW-DENSITY-LIPOPROTEIN-PARTICLE-CLEARANCE	0.00396089	0.120686	0.639	0.404	1	Cluster 2
GO-PONS-DEVELOPMENT	0.00396089	-0.159444	0.333	0.654	1	Cluster 2
GO-MAGNESIUM-ION-HOMEOSTASIS	0.00396089	-0.170903	0.361	0.577	1	Cluster 2
GO-MITOCHONDRIAL-DNA-REPLICATION	0.00396089	-0.195735	0.333	0.558	1	Cluster 2
GO-ESTABLISHMENT-OF-PROTEIN-LOCALIZATION-TO-ENDOPLASMIC-RETICULUM	0.00396089	-0.226647	0.306	0.577	1	Cluster 2
GO-CYCLIN-DEPENDENT-PROTEIN-SERINE-THREONINE-KINASE-INHIBITOR-ACTIVITY	0.00406886	0.182318	0.583	0.327	1	Cluster 2
GO-CRANIOFACIAL-SUTURE-MORPHOGENESIS	0.00406886	0.166084	0.694	0.462	1	Cluster 2
GO-MYELOID-LEUKOCYTE-CYTOKINE-PRODUCTION	0.00406886	0.140549	0.611	0.423	1	Cluster 2
GO-REGULATION-OF-GLOMERULUS-DEVELOPMENT	0.00406886	-0.171131	0.444	0.673	1	Cluster 2
GO-DEOXYRIBONUCLEOSIDE-TRIPHOSPHATE-METABOLIC-PROCESS	0.00406886	-0.192484	0.333	0.673	1	Cluster 2
GO-ESTROUS-CYCLE	0.0041795	0.160977	0.639	0.404	1	Cluster 2
GO-NEUTROPHIL-HOMEOSTASIS	0.0041795	0.152388	0.583	0.288	1	Cluster 2
GO-PLASMA-MEMBRANE-TUBULATION	0.0041795	0.150858	0.611	0.308	1	Cluster 2
GO-ENDOPLASMIC-RETICULUM-EXIT-SITE	0.0041795	0.146373	0.667	0.346	1	Cluster 2
GO-POLARIZED-EPITHELIAL-CELL-DIFFERENTIATION	0.0041795	0.139407	0.722	0.423	1	Cluster 2
GO-IMMUNOLOGICAL-SYNAPSE-FORMATION	0.00429286	0.220322	0.639	0.462	1	Cluster 2
GO-REGULATION-OF-T-CELL-MIGRATION	0.00429286	0.154047	0.667	0.423	1	Cluster 2
GO-NEGATIVE-REGULATION-OF-VOLTAGE-GATED-POTASSIUM-CHANNEL-ACTIVITY	0.00429286	0.148781	0.694	0.385	1	Cluster 2
GO-PROTEIN-ADP-RIBOSYLATION	0.00429286	0.116365	0.583	0.327	1	Cluster 2
GO-PARANODE-REGION-OF-AXON	0.004409	0.188089	0.639	0.365	1	Cluster 2
GO-DERMATAN-SULFATE-PROTEOGLYCAN-METABOLIC-PROCESS	0.004409	0.172829	0.611	0.365	1	Cluster 2
GO-CIRCADIAN-REGULATION-OF-GENE-EXPRESSION	0.004409	0.108428	0.667	0.327	1	Cluster 2
GO-FAT-SOLUBLE-VITAMIN-METABOLIC-PROCESS	0.004409	0.107776	0.778	0.481	1	Cluster 2
GO-GOLGI-ORGANIZATION	0.004409	0.10749	0.639	0.327	1	Cluster 2
GO-AROMATIC-AMINO-ACID-FAMILY-CATABOLIC-PROCESS	0.004409	-0.136731	0.306	0.538	1	Cluster 2
GO-PYRIMIDINE-DEOXYRIBONUCLEOTIDE-METABOLIC-PROCESS	0.004409	-0.178118	0.361	0.558	1	Cluster 2
GO-MAINTENANCE-OF-APICAL-BASAL-CELL-POLARITY	0.00452798	0.202541	0.611	0.327	1	Cluster 2
GO-NEGATIVE-REGULATION-OF-AUTOPHAGOSOME-ASSEMBLY	0.00452798	0.18953	0.611	0.365	1	Cluster 2
GO-REGULATION-OF-DEACETYLASE-ACTIVITY	0.00452798	0.143712	0.611	0.404	1	Cluster 2
GO-SERINE-TYPE-ENDOPEPTIDASE-INHIBITOR-ACTIVITY	0.00452798	0.109989	0.722	0.635	1	Cluster 2
GO-POSITIVE-REGULATION-OF-PROTEIN-MATURATION	0.00452798	0.105991	0.611	0.346	1	Cluster 2
GO-RESPONSE-TO-ISCHEMIA	0.00452798	0.104164	0.611	0.404	1	Cluster 2
GO-SPINDLE-POLE-CENTROSOME	0.00452798	-0.137985	0.306	0.481	1	Cluster 2
GO-PHOSPHATIDYLINOSITOL-MONOPHOSPHATE-PHOSPHATASE-ACTIVITY	0.00464986	0.195177	0.667	0.423	1	Cluster 2
GO-ENDOSOME-LUMEN	0.00464986	0.133322	0.667	0.442	1	Cluster 2
GO-CATENIN-COMPLEX	0.00464986	-0.143231	0.417	0.654	1	Cluster 2
GO-KERATAN-SULFATE-METABOLIC-PROCESS	0.00477471	0.12374	0.667	0.442	1	Cluster 2
GO-MUSCLE-CELL-MIGRATION	0.00477471	0.119554	0.611	0.404	1	Cluster 2
GO-NEGATIVE-REGULATION-OF-ORGANELLE-ASSEMBLY	0.00477471	0.115039	0.583	0.288	1	Cluster 2
GO-TRANSLATIONAL-INITIATION	0.00477471	-0.167019	0.306	0.558	1	Cluster 2
GO-NEGATIVE-REGULATION-OF-PROTEIN-AUTOPHOSPHORYLATION	0.00490258	0.178365	0.694	0.442	1	Cluster 2
GO-POSITIVE-REGULATION-OF-INTERLEUKIN-2-PRODUCTION	0.00490258	0.162632	0.611	0.385	1	Cluster 2
GO-NEGATIVE-REGULATION-OF-CALCIUM-ION-TRANSMEMBRANE-TRANSPORT	0.00490258	0.105018	0.722	0.442	1	Cluster 2
GO-CARDIAC-NEURAL-CREST-CELL-DIFFERENTIATION-INVOLVED-IN-HEART-DEVELOPMENT	0.00490258	-0.161903	0.333	0.596	1	Cluster 2
GO-EMBRYONIC-VISCEROCRANIUM-MORPHOGENESIS	0.00490258	-0.166038	0.333	0.615	1	Cluster 2
GO-GLUCOCORTICOID-RECEPTOR-BINDING	0.00503354	0.155741	0.583	0.346	1	Cluster 2
GO-COMPACT-MYELIN	0.00503354	0.144114	0.611	0.385	1	Cluster 2
GO-GALACTOSYLTRANSFERASE-ACTIVITY	0.00503354	0.128345	0.667	0.442	1	Cluster 2
GO-VESICLE-LUMEN	0.00503354	0.117612	0.639	0.365	1	Cluster 2
GO-RESPONSE-TO-PH	0.00503354	0.11509	0.778	0.442	1	Cluster 2
GO-TOOTH-MINERALIZATION	0.00503354	-0.14738	0.361	0.692	1	Cluster 2
GO-CAVEOLIN-MEDIATED-ENDOCYTOSIS	0.00516766	0.149847	0.694	0.423	1	Cluster 2
GO-DNA-METHYLATION	0.00516766	-0.108776	0.278	0.615	1	Cluster 2
GO-MICROFIBRIL	0.005305	0.211224	0.583	0.462	1	Cluster 2
GO-PHOSPHATE-ION-BINDING	0.005305	0.159635	0.556	0.423	1	Cluster 2
GO-REGULATION-OF-LYMPHOCYTE-MIGRATION	0.005305	0.145469	0.667	0.442	1	Cluster 2
GO-NEGATIVE-REGULATION-OF-POTASSIUM-ION-TRANSMEMBRANE-TRANSPORT	0.005305	0.134897	0.639	0.365	1	Cluster 2
GO-POSITIVE-REGULATION-OF-VASCULAR-ENDOTHELIAL-GROWTH-FACTOR-PRODUCTION	0.005305	0.133476	0.694	0.423	1	Cluster 2
GO-ACTIN-FILAMENT-DEPOLYMERIZATION	0.005305	0.125432	0.639	0.385	1	Cluster 2
GO-MITOCHONDRION-DISTRIBUTION	0.005305	0.120504	0.639	0.365	1	Cluster 2
GO-POSITIVE-REGULATION-OF-RESPONSE-TO-DRUG	0.005305	0.106797	0.694	0.423	1	Cluster 2
GO-RNA-POLYMERASE-II-INTRONIC-TRANSCRIPTION-REGULATORY-REGION-SEQUENCE-SPECIFIC-DNA-BINDING	0.005305	-0.129686	0.306	0.519	1	Cluster 2
GO-NCRNA-3-END-PROCESSING	0.005305	-0.143431	0.278	0.519	1	Cluster 2
GO-CLATHRIN-VESICLE-COAT	0.00544563	0.138412	0.611	0.327	1	Cluster 2
GO-FILOPODIUM	0.00544563	0.10861	0.556	0.365	1	Cluster 2
GO-MEMBRANE-BIOGENESIS	0.00544563	0.101438	0.667	0.365	1	Cluster 2
GO-NEGATIVE-REGULATION-OF-TELOMERE-MAINTENANCE-VIA-TELOMERE-LENGTHENING	0.00544563	-0.119138	0.25	0.481	1	Cluster 2
GO-SNRNA-PROCESSING	0.00544563	-0.147857	0.389	0.519	1	Cluster 2
GO-REGULATION-OF-TRANSLATIONAL-FIDELITY	0.00544563	-0.174521	0.361	0.519	1	Cluster 2
GO-N-GLYCAN-PROCESSING	0.00558961	0.159856	0.556	0.346	1	Cluster 2
GO-POSITIVE-REGULATION-OF-AXON-EXTENSION	0.00558961	0.137347	0.639	0.423	1	Cluster 2
GO-PLATELET-ALPHA-GRANULE-LUMEN	0.00558961	0.123283	0.639	0.442	1	Cluster 2
GO-GOLGI-ASSOCIATED-VESICLE-MEMBRANE	0.00558961	0.109889	0.611	0.404	1	Cluster 2
GO-RRNA-TRANSCRIPTION	0.00558961	-0.136737	0.278	0.538	1	Cluster 2
GO-VITAMIN-D-BIOSYNTHETIC-PROCESS	0.00573702	0.171118	0.722	0.462	1	Cluster 2
GO-POSITIVE-REGULATION-OF-CELL-AGING	0.00573702	0.155708	0.694	0.404	1	Cluster 2
GO-RECEPTOR-RECYCLING	0.00573702	0.121424	0.694	0.346	1	Cluster 2
GO-NEURON-FATE-COMMITMENT	0.00573702	-0.112499	0.361	0.673	1	Cluster 2
GO-ESTABLISHMENT-OF-PLANAR-POLARITY-OF-EMBRYONIC-EPITHELIUM	0.00588792	0.179458	0.583	0.346	1	Cluster 2
GO-NEGATIVE-REGULATION-OF-PROTEIN-LOCALIZATION-TO-CELL-SURFACE	0.00588792	0.176227	0.611	0.365	1	Cluster 2
GO-POSITIVE-REGULATION-OF-CELLULAR-EXTRAVASATION	0.00588792	0.169492	0.667	0.442	1	Cluster 2
GO-ENDOCYTIC-VESICLE-MEMBRANE	0.00588792	0.117532	0.611	0.365	1	Cluster 2
GO-NEGATIVE-REGULATION-OF-ORGANIC-ACID-TRANSPORT	0.00588792	0.113016	0.722	0.5	1	Cluster 2
GO-LAMELLIPODIUM-ORGANIZATION	0.00588792	0.10026	0.667	0.327	1	Cluster 2
GO-ANTERIOR-POSTERIOR-PATTERN-SPECIFICATION	0.00588792	-0.104027	0.306	0.577	1	Cluster 2
GO-MEIOSIS-I-CELL-CYCLE-PROCESS	0.00588792	-0.1119	0.417	0.635	1	Cluster 2
GO-RIBOSOMAL-SMALL-SUBUNIT-BIOGENESIS	0.00588792	-0.185765	0.25	0.538	1	Cluster 2
GO-CHANNEL-INHIBITOR-ACTIVITY	0.0060424	0.107772	0.667	0.327	1	Cluster 2
GO-CILIARY-MEMBRANE	0.0060424	0.102897	0.611	0.365	1	Cluster 2
GO-NEUROPEPTIDE-HORMONE-ACTIVITY	0.0060424	-0.113554	0.528	0.635	1	Cluster 2
GO-PYRIMIDINE-NUCLEOSIDE-MONOPHOSPHATE-METABOLIC-PROCESS	0.0060424	-0.143759	0.333	0.596	1	Cluster 2
GO-RIBOSOME	0.0060424	-0.185917	0.306	0.558	1	Cluster 2
GO-SNORNA-3-END-PROCESSING	0.0060424	-0.19648	0.25	0.519	1	Cluster 2
GO-MODIFICATION-OF-POSTSYNAPTIC-ACTIN-CYTOSKELETON	0.00620051	0.181633	0.694	0.327	1	Cluster 2
GO-LAMELLIPODIUM-MORPHOGENESIS	0.00620051	0.153317	0.611	0.308	1	Cluster 2
GO-POSITIVE-REGULATION-OF-SMOOTH-MUSCLE-CELL-MIGRATION	0.00620051	0.140698	0.639	0.423	1	Cluster 2
GO-AMINOGLYCAN-BIOSYNTHETIC-PROCESS	0.00620051	0.131202	0.583	0.404	1	Cluster 2
GO-AMINOGLYCAN-CATABOLIC-PROCESS	0.00620051	0.127843	0.667	0.404	1	Cluster 2
GO-AUTOPHAGOSOME-MEMBRANE	0.00620051	0.125961	0.667	0.346	1	Cluster 2
GO-NEGATIVE-REGULATION-OF-ERBB-SIGNALING-PATHWAY	0.00620051	0.119405	0.611	0.365	1	Cluster 2
GO-POSITIVE-REGULATION-OF-INTRINSIC-APOPTOTIC-SIGNALING-PATHWAY	0.00620051	-0.100297	0.333	0.558	1	Cluster 2
GO-MRNA-3-UTR-BINDING	0.00620051	-0.131672	0.278	0.577	1	Cluster 2
GO-CLASS-I-DNA-APURINIC-OR-APYRIMIDINIC-SITE-ENDONUCLEASE-ACTIVITY	0.00620051	-0.183454	0.306	0.558	1	Cluster 2
GO-REGULATION-OF-SISTER-CHROMATID-COHESION	0.00620051	-0.183787	0.333	0.577	1	Cluster 2
GO-POSITIVE-REGULATION-OF-CHROMOSOME-SEPARATION	0.00620051	-0.190523	0.361	0.538	1	Cluster 2
GO-HETEROCHROMATIN-ASSEMBLY	0.00620051	-0.201228	0.306	0.558	1	Cluster 2
GO-TOLL-LIKE-RECEPTOR-3-SIGNALING-PATHWAY	0.00636234	0.188118	0.694	0.404	1	Cluster 2
GO-PSEUDOPODIUM	0.00636234	0.186676	0.611	0.481	1	Cluster 2
GO-PROTEIN-K48-LINKED-UBIQUITINATION	0.00636234	0.104925	0.611	0.288	1	Cluster 2
GO-KINETOCHORE-ASSEMBLY	0.00636234	-0.170157	0.278	0.558	1	Cluster 2
GO-L-PHENYLALANINE-METABOLIC-PROCESS	0.00636234	-0.200813	0.389	0.558	1	Cluster 2
GO-CELLULAR-RESPONSE-TO-BRAIN-DERIVED-NEUROTROPHIC-FACTOR-STIMULUS	0.00652797	0.163167	0.639	0.327	1	Cluster 2
GO-FUCOSYLTRANSFERASE-ACTIVITY	0.00652797	0.152783	0.556	0.346	1	Cluster 2
GO-GLYCOLIPID-BINDING	0.00652797	0.130616	0.722	0.462	1	Cluster 2
GO-NEGATIVE-REGULATION-OF-RHO-PROTEIN-SIGNAL-TRANSDUCTION	0.00652797	0.129857	0.556	0.327	1	Cluster 2
GO-RESPONSE-TO-COPPER-ION	0.00652797	0.127589	0.611	0.404	1	Cluster 2
GO-PHAGOLYSOSOME-ASSEMBLY	0.00669746	0.195697	0.611	0.404	1	Cluster 2
GO-REGULATION-OF-MACROPHAGE-ACTIVATION	0.00669746	0.136754	0.667	0.462	1	Cluster 2
GO-POSITIVE-REGULATION-OF-FILOPODIUM-ASSEMBLY	0.00669746	0.117854	0.667	0.404	1	Cluster 2
GO-REGULATION-OF-NUCLEASE-ACTIVITY	0.00669746	-0.148918	0.333	0.538	1	Cluster 2
GO-INDOLE-CONTAINING-COMPOUND-CATABOLIC-PROCESS	0.00669746	-0.160798	0.25	0.5	1	Cluster 2
GO-ENDOLYSOSOME-MEMBRANE	0.00687089	0.197703	0.528	0.442	1	Cluster 2
GO-POSITIVE-REGULATION-OF-ENDOTHELIAL-CELL-CHEMOTAXIS	0.00687089	0.147807	0.611	0.423	1	Cluster 2
GO-SOMATIC-STEM-CELL-DIVISION	0.00687089	0.144314	0.611	0.365	1	Cluster 2
GO-PROTEIN-OXIDATION	0.00687089	0.143896	0.639	0.385	1	Cluster 2
GO-ASTROCYTE-DIFFERENTIATION	0.00687089	0.11245	0.639	0.385	1	Cluster 2
GO-CHONDROCYTE-DIFFERENTIATION	0.00687089	0.108766	0.75	0.404	1	Cluster 2
GO-RECEPTOR-SERINE-THREONINE-KINASE-BINDING	0.00687089	-0.134308	0.5	0.654	1	Cluster 2
GO-PROTEIN-TARGETING-TO-MEMBRANE	0.00687089	-0.140255	0.306	0.558	1	Cluster 2
GO-NEURONAL-ION-CHANNEL-CLUSTERING	0.00687089	-0.159428	0.389	0.596	1	Cluster 2
GO-TELOMERE-CAP-COMPLEX	0.00687089	-0.165254	0.333	0.538	1	Cluster 2
GO-MACROPHAGE-ACTIVATION-INVOLVED-IN-IMMUNE-RESPONSE	0.00704835	0.231606	0.611	0.346	1	Cluster 2
GO-POSITIVE-REGULATION-OF-VASCULAR-ASSOCIATED-SMOOTH-MUSCLE-CELL-MIGRATION	0.00704835	0.19827	0.639	0.481	1	Cluster 2
GO-APICAL-PROTEIN-LOCALIZATION	0.00704835	0.163971	0.639	0.385	1	Cluster 2
GO-METALLOENDOPEPTIDASE-INHIBITOR-ACTIVITY	0.00704835	0.142761	0.75	0.423	1	Cluster 2
GO-ACETYLGALACTOSAMINYLTRANSFERASE-ACTIVITY	0.00704835	0.135364	0.583	0.404	1	Cluster 2
GO-HISTONE-H4-DEACETYLATION	0.00704835	0.12224	0.556	0.327	1	Cluster 2
GO-MYELIN-SHEATH	0.00704835	0.101268	0.694	0.385	1	Cluster 2
GO-RNA-CATABOLIC-PROCESS	0.00704835	-0.105174	0.278	0.481	1	Cluster 2
GO-RIBOSOMAL-SUBUNIT	0.00704835	-0.200366	0.333	0.558	1	Cluster 2
GO-DYNACTIN-BINDING	0.00722992	0.191399	0.611	0.365	1	Cluster 2
GO-PROSTANOID-RECEPTOR-ACTIVITY	0.00722992	0.167386	0.694	0.5	1	Cluster 2
GO-CHONDROITIN-SULFATE-CATABOLIC-PROCESS	0.00722992	0.162922	0.722	0.404	1	Cluster 2
GO-ARF-GUANYL-NUCLEOTIDE-EXCHANGE-FACTOR-ACTIVITY	0.00722992	0.147639	0.667	0.462	1	Cluster 2
GO-ICOSANOID-RECEPTOR-ACTIVITY	0.00722992	0.141218	0.778	0.442	1	Cluster 2
GO-POSITIVE-REGULATION-OF-STRESS-FIBER-ASSEMBLY	0.00722992	0.118924	0.528	0.365	1	Cluster 2
GO-OXIDOREDUCTASE-ACTIVITY-ACTING-ON-A-HEME-GROUP-OF-DONORS	0.00722992	-0.154498	0.361	0.577	1	Cluster 2
GO-COPII-VESICLE-COAT	0.00741567	0.169939	0.611	0.346	1	Cluster 2
GO-NEGATIVE-REGULATION-BY-HOST-OF-VIRAL-PROCESS	0.00741567	0.157613	0.556	0.404	1	Cluster 2
GO-POSTSYNAPTIC-ENDOCYTIC-ZONE	0.00741567	0.15382	0.667	0.462	1	Cluster 2
GO-PROTEIN-LOCALIZATION-TO-EARLY-ENDOSOME	0.00741567	0.145599	0.639	0.442	1	Cluster 2
GO-CELLULAR-RESPONSE-TO-VITAMIN	0.00741567	0.122599	0.722	0.442	1	Cluster 2
GO-POSITIVE-REGULATION-OF-ACTIN-FILAMENT-BUNDLE-ASSEMBLY	0.00741567	0.108183	0.583	0.346	1	Cluster 2
GO-TRYPTOPHAN-METABOLIC-PROCESS	0.00741567	-0.118165	0.278	0.538	1	Cluster 2
GO-POLE-PLASM	0.00741567	-0.133425	0.417	0.712	1	Cluster 2
GO-FAT-SOLUBLE-VITAMIN-BIOSYNTHETIC-PROCESS	0.00760569	0.157992	0.667	0.442	1	Cluster 2
GO-REGULATION-OF-CYTOPLASMIC-TRANSPORT	0.00760569	0.149562	0.556	0.346	1	Cluster 2
GO-CELLULAR-RESPONSE-TO-MANGANESE-ION	0.00760569	0.146481	0.667	0.404	1	Cluster 2
GO-NEGATIVE-REGULATION-OF-EPIDERMIS-DEVELOPMENT	0.00760569	-0.130082	0.417	0.615	1	Cluster 2
GO-STRUCTURAL-CONSTITUENT-OF-RIBOSOME	0.00760569	-0.214007	0.333	0.577	1	Cluster 2
GO-5S-RRNA-BINDING	0.00760569	-0.22523	0.361	0.615	1	Cluster 2
GO-RESPONSE-TO-LIGHT-INTENSITY	0.00780006	0.184241	0.694	0.442	1	Cluster 2
GO-SYMMETRIC-SYNAPSE	0.00780006	0.171233	0.639	0.423	1	Cluster 2
GO-BRANCHING-INVOLVED-IN-SALIVARY-GLAND-MORPHOGENESIS	0.00780006	0.12649	0.611	0.404	1	Cluster 2
GO-PIGMENT-GRANULE	0.00780006	0.121488	0.639	0.385	1	Cluster 2
GO-REGULATION-OF-EPITHELIAL-CELL-DIFFERENTIATION-INVOLVED-IN-KIDNEY-DEVELOPMENT	0.00780006	0.117802	0.667	0.462	1	Cluster 2
GO-REGULATION-OF-NEUROTRANSMITTER-UPTAKE	0.00780006	0.111338	0.722	0.442	1	Cluster 2
GO-SNRNA-3-END-PROCESSING	0.00780006	-0.155286	0.389	0.558	1	Cluster 2
GO-COPII-COATED-VESICLE-CARGO-LOADING	0.00799888	0.191065	0.639	0.462	1	Cluster 2
GO-PHOSPHOLIPID-SCRAMBLASE-ACTIVITY	0.00799888	0.177598	0.694	0.462	1	Cluster 2
GO-HEPARAN-SULFATE-PROTEOGLYCAN-BIOSYNTHETIC-PROCESS	0.00799888	0.159881	0.556	0.346	1	Cluster 2
GO-POSITIVE-REGULATION-OF-PROTEIN-DEACETYLATION	0.00799888	0.124416	0.639	0.481	1	Cluster 2
GO-PROLINE-METABOLIC-PROCESS	0.00799888	-0.196206	0.306	0.558	1	Cluster 2
GO-HISTONE-H4-K20-METHYLATION	0.00799888	-0.202263	0.278	0.596	1	Cluster 2
GO-PROTEIN-DEMANNOSYLATION	0.00820221	0.160186	0.583	0.404	1	Cluster 2
GO-TONIC-SMOOTH-MUSCLE-CONTRACTION	0.00820221	0.150296	0.694	0.481	1	Cluster 2
GO-PLASMA-MEMBRANE-PHOSPHOLIPID-SCRAMBLING	0.00820221	0.119145	0.667	0.404	1	Cluster 2
GO-REFLEX	0.00820221	-0.111201	0.306	0.615	1	Cluster 2
GO-POSITIVE-REGULATION-OF-MITOPHAGY	0.00841017	0.205366	0.583	0.365	1	Cluster 2
GO-TRANSFORMING-GROWTH-FACTOR-BETA-ACTIVATED-RECEPTOR-ACTIVITY	0.00841017	0.192229	0.667	0.442	1	Cluster 2
GO-NEGATIVE-REGULATION-OF-GLYCOLYTIC-PROCESS	0.00841017	0.187104	0.667	0.423	1	Cluster 2
GO-POSITIVE-REGULATION-OF-MYOTUBE-DIFFERENTIATION	0.00841017	0.134712	0.667	0.442	1	Cluster 2
GO-REGULATION-OF-AUTOPHAGOSOME-ASSEMBLY	0.00841017	0.122226	0.528	0.327	1	Cluster 2
REACTOME-CARGO-TRAFFICKING-TO-THE-PERICILIARY-MEMBRANE	0.00841017	0.104363	0.528	0.308	1	Cluster 2
GO-SMALL-RIBOSOMAL-SUBUNIT	0.00841017	-0.204433	0.333	0.596	1	Cluster 2
GO-TONGUE-DEVELOPMENT	0.00862282	0.133621	0.639	0.365	1	Cluster 2
GO-REGULATION-OF-PROTEIN-POLYUBIQUITINATION	0.00862282	0.125452	0.639	0.346	1	Cluster 2
GO-POSITIVE-REGULATION-OF-RESPONSE-TO-CYTOKINE-STIMULUS	0.00862282	0.111804	0.611	0.365	1	Cluster 2
GO-BONE-CELL-DEVELOPMENT	0.00884027	0.138677	0.639	0.385	1	Cluster 2
GO-BENZENE-CONTAINING-COMPOUND-METABOLIC-PROCESS	0.00884027	-0.119577	0.417	0.635	1	Cluster 2
GO-NEGATIVE-REGULATION-OF-NUCLEAR-DIVISION	0.00884027	-0.137237	0.333	0.635	1	Cluster 2
GO-C4-DICARBOXYLATE-TRANSMEMBRANE-TRANSPORTER-ACTIVITY	0.00884027	-0.138495	0.333	0.577	1	Cluster 2
GO-PHAGOCYTIC-VESICLE-MEMBRANE	0.00906261	0.148346	0.583	0.365	1	Cluster 2
GO-BEHAVIORAL-RESPONSE-TO-PAIN	0.00906261	0.130042	0.694	0.442	1	Cluster 2
GO-REGULATION-OF-CILIUM-DEPENDENT-CELL-MOTILITY	0.00906261	0.108145	0.722	0.5	1	Cluster 2
GO-SAGA-TYPE-COMPLEX	0.00906261	-0.122313	0.25	0.442	1	Cluster 2
GO-RESPONSE-TO-MUSCLE-STRETCH	0.00928992	0.154374	0.639	0.519	1	Cluster 2
GO-AMINO-SUGAR-METABOLIC-PROCESS	0.00928992	0.105452	0.583	0.308	1	Cluster 2
GO-POSITIVE-REGULATION-OF-CARDIOCYTE-DIFFERENTIATION	0.00928992	-0.107774	0.389	0.596	1	Cluster 2
GO-ENDOCARDIAL-CUSHION-DEVELOPMENT	0.00928992	-0.130201	0.361	0.673	1	Cluster 2
GO-H4-HISTONE-ACETYLTRANSFERASE-ACTIVITY	0.00928992	-0.15184	0.222	0.538	1	Cluster 2
GO-ATRIOVENTRICULAR-VALVE-DEVELOPMENT	0.00928992	-0.155228	0.306	0.654	1	Cluster 2
GO-CYSTEINE-METABOLIC-PROCESS	0.00928992	-0.180332	0.306	0.615	1	Cluster 2
GO-DETECTION-OF-MOLECULE-OF-BACTERIAL-ORIGIN	0.00952231	0.225881	0.667	0.481	1	Cluster 2
GO-GLUCOSE-BINDING	0.00952231	0.196371	0.583	0.365	1	Cluster 2
GO-EMBRYONIC-BODY-MORPHOGENESIS	0.00952231	0.139155	0.556	0.327	1	Cluster 2
GO-ORGANOPHOSPHATE-ESTER-TRANSMEMBRANE-TRANSPORTER-ACTIVITY	0.00952231	-0.11097	0.472	0.635	1	Cluster 2
GO-REGULATION-OF-AUTOPHAGY-OF-MITOCHONDRION-IN-RESPONSE-TO-MITOCHONDRIAL-DEPOLARIZATION	0.00975987	0.186585	0.528	0.308	1	Cluster 2
GO-REGULATION-OF-PROTEIN-EXIT-FROM-ENDOPLASMIC-RETICULUM	0.00975987	0.117673	0.667	0.346	1	Cluster 2
GO-PLASMA-LIPOPROTEIN-PARTICLE-CLEARANCE	0.00975987	0.103713	0.694	0.442	1	Cluster 2
GO-ADULT-HEART-DEVELOPMENT	0.00975987	-0.132063	0.389	0.692	1	Cluster 2
GO-RNA-SPLICING-VIA-ENDONUCLEOLYTIC-CLEAVAGE-AND-LIGATION	0.00975987	-0.163759	0.25	0.538	1	Cluster 2
GO-CATSPER-COMPLEX	0.00975987	-0.195109	0.389	0.558	1	Cluster 2
GO-BASEMENT-MEMBRANE.1	2.54802e-08	-0.313597	0.08	0.667	0.000172909	Cluster 3
GO-MEMBRANE-RAFT-ASSEMBLY.1	8.89812e-08	-0.443392	0.08	0.683	0.000603826	Cluster 3
GO-EXTRACELLULAR-MATRIX-STRUCTURAL-CONSTITUENT-CONFERRING-COMPRESSION-RESISTANCE.1	1.47723e-07	-0.463048	0.04	0.667	0.00100245	Cluster 3
GO-EXTRACELLULAR-MATRIX-STRUCTURAL-CONSTITUENT.1	1.55334e-07	-0.305759	0.08	0.683	0.0010541	Cluster 3
GO-GROWTH-PLATE-CARTILAGE-CHONDROCYTE-DIFFERENTIATION.1	2.55535e-07	-0.332579	0.2	0.683	0.00173406	Cluster 3
GO-COLLAGEN-CONTAINING-EXTRACELLULAR-MATRIX.1	2.82004e-07	-0.234806	0.12	0.73	0.00191368	Cluster 3
GO-GROWTH-PLATE-CARTILAGE-DEVELOPMENT.1	3.11112e-07	-0.285544	0.16	0.667	0.0021112	Cluster 3
GO-CALCIUM-DEPENDENT-PROTEIN-BINDING.1	3.78273e-07	-0.231718	0.12	0.698	0.00256696	Cluster 3
GO-CALCIUM-RELEASE-CHANNEL-ACTIVITY.1	3.97134e-07	-0.267506	0.16	0.746	0.00269495	Cluster 3
GO-REGULATION-OF-MODIFICATION-OF-SYNAPTIC-STRUCTURE.1	6.43104e-07	-0.409793	0.12	0.587	0.0043641	Cluster 3
GO-REGULATION-OF-VESICLE-FUSION	1.03283e-06	-0.236376	0.24	0.683	0.00700879	Cluster 3
GO-ASTROCYTE-DEVELOPMENT.1	1.24544e-06	-0.252413	0.2	0.651	0.00845156	Cluster 3
GO-GROWTH-PLATE-CARTILAGE-MORPHOGENESIS.1	1.24544e-06	-0.346101	0.16	0.667	0.00845156	Cluster 3
GO-EPHRIN-RECEPTOR-ACTIVITY	1.64508e-06	-0.346522	0.12	0.683	0.0111635	Cluster 3
GO-BONE-GROWTH.1	1.80379e-06	-0.255048	0.24	0.698	0.0122405	Cluster 3
GO-RESPONSE-TO-PROSTAGLANDIN.1	1.80379e-06	-0.265805	0.16	0.667	0.0122405	Cluster 3
GO-FOREBRAIN-NEURON-FATE-COMMITMENT.1	2.06975e-06	0.336169	0.84	0.397	0.0140454	Cluster 3
GO-NEGATIVE-REGULATION-OF-EXTRACELLULAR-MATRIX-ORGANIZATION.1	2.06975e-06	-0.41131	0.2	0.698	0.0140454	Cluster 3
GO-LIGAND-GATED-CALCIUM-CHANNEL-ACTIVITY.1	2.48347e-06	-0.236378	0.16	0.714	0.0168529	Cluster 3
GO-DEVELOPMENTAL-INDUCTION.1	3.25608e-06	0.232428	0.92	0.397	0.0220958	Cluster 3
GO-SIGNAL-PEPTIDE-PROCESSING	4.65092e-06	0.410708	0.8	0.317	0.0315611	Cluster 3
GO-ASTROCYTE-DIFFERENTIATION.1	4.86108e-06	-0.200023	0.12	0.635	0.0329873	Cluster 3
GO-RETINA-LAYER-FORMATION	5.08032e-06	0.247796	0.84	0.413	0.0344751	Cluster 3
GO-ICOSANOID-RECEPTOR-ACTIVITY.1	6.05575e-06	-0.290176	0.24	0.714	0.0410943	Cluster 3
GO-NEGATIVE-REGULATION-OF-ENDOCYTOSIS	6.32627e-06	-0.190958	0.16	0.587	0.0429301	Cluster 3
GO-PLASMA-MEMBRANE-TUBULATION.1	6.32627e-06	-0.25701	0.12	0.556	0.0429301	Cluster 3
GO-NEGATIVE-REGULATION-OF-LONG-TERM-SYNAPTIC-POTENTIATION.1	6.60833e-06	-0.334761	0.16	0.635	0.0448441	Cluster 3
GO-HYALURONIC-ACID-BINDING.1	6.9024e-06	-0.253037	0.2	0.635	0.0468397	Cluster 3
GO-NEGATIVE-REGULATION-OF-INTERLEUKIN-8-PRODUCTION.1	7.86159e-06	-0.277735	0.2	0.635	0.0533488	Cluster 3
GO-POSITIVE-REGULATION-OF-NUCLEOTIDE-METABOLIC-PROCESS.1	8.57049e-06	-0.193743	0.16	0.635	0.0581593	Cluster 3
GO-POSITIVE-REGULATION-OF-VESICLE-FUSION	8.57049e-06	-0.307642	0.24	0.667	0.0581593	Cluster 3
GO-PIGMENT-GRANULE-LOCALIZATION.1	9.34024e-06	-0.25633	0.08	0.571	0.0633828	Cluster 3
GO-MACROPINOCYTOSIS.1	9.34024e-06	-0.357768	0.16	0.587	0.0633828	Cluster 3
GO-POSITIVE-REGULATION-OF-PROTEIN-LOCALIZATION-TO-SYNAPSE	9.74946e-06	-0.301282	0.12	0.635	0.0661598	Cluster 3
GO-ORGAN-INDUCTION	1.06198e-05	0.230521	0.8	0.365	0.0720663	Cluster 3
GO-SUBSTRATE-ADHESION-DEPENDENT-CELL-SPREADING.1	1.06198e-05	-0.198612	0.16	0.587	0.0720663	Cluster 3
GO-REGULATION-OF-EXTRACELLULAR-MATRIX-ORGANIZATION.1	1.06198e-05	-0.275573	0.2	0.667	0.0720663	Cluster 3
GO-EXTRACELLULAR-MATRIX-STRUCTURAL-CONSTITUENT-CONFERRING-TENSILE-STRENGTH.1	1.06198e-05	-0.280715	0.12	0.714	0.0720663	Cluster 3
GO-REGULATION-OF-PINOCYTOSIS.1	1.10824e-05	-0.341131	0.16	0.635	0.0752052	Cluster 3
GO-POSITIVE-REGULATION-OF-CELLULAR-CATABOLIC-PROCESS.1	1.15641e-05	-0.116868	0.12	0.524	0.0784743	Cluster 3
GO-GLYCOSAMINOGLYCAN-BINDING.1	1.15641e-05	-0.164466	0.32	0.73	0.0784743	Cluster 3
GO-ESTABLISHMENT-OF-PIGMENT-GRANULE-LOCALIZATION.1	1.20658e-05	-0.271706	0.04	0.619	0.0818788	Cluster 3
GO-POSITIVE-REGULATION-OF-AUTOPHAGY.1	1.36986e-05	-0.1716	0.2	0.524	0.0929587	Cluster 3
GO-INTRACELLULAR-LIGAND-GATED-ION-CHANNEL-ACTIVITY.1	1.4902e-05	-0.184392	0.28	0.746	0.101125	Cluster 3
GO-TYPE-B-PANCREATIC-CELL-APOPTOTIC-PROCESS.1	1.55408e-05	0.235532	0.88	0.444	0.10546	Cluster 3
GO-RESPONSE-TO-PROSTAGLANDIN-E.1	1.55408e-05	-0.232609	0.2	0.603	0.10546	Cluster 3
GO-ESTABLISHMENT-OF-LYMPHOCYTE-POLARITY.1	1.62057e-05	-0.376045	0.16	0.667	0.109972	Cluster 3
GO-CARTILAGE-MORPHOGENESIS.1	1.68977e-05	-0.259246	0.24	0.651	0.114668	Cluster 3
GO-CELLULAR-RESPONSE-TO-PH.1	1.99575e-05	-0.228448	0.24	0.587	0.135432	Cluster 3
GO-INTEGRIN-BINDING.1	2.08011e-05	-0.21373	0.16	0.667	0.141157	Cluster 3
GO-REGULATION-OF-MEMBRANE-PROTEIN-ECTODOMAIN-PROTEOLYSIS.1	2.08011e-05	-0.247413	0.2	0.603	0.141157	Cluster 3
GO-FIBRILLAR-COLLAGEN-TRIMER.1	2.08011e-05	-0.402606	0.12	0.651	0.141157	Cluster 3
GO-REGULATION-OF-SUBSTRATE-ADHESION-DEPENDENT-CELL-SPREADING.1	2.16787e-05	-0.162822	0.16	0.524	0.147111	Cluster 3
GO-CHONDROCYTE-DEVELOPMENT-INVOLVED-IN-ENDOCHONDRAL-BONE-MORPHOGENESIS.1	2.16787e-05	-0.267184	0.24	0.667	0.147111	Cluster 3
GO-NEGATIVE-REGULATION-OF-ERAD-PATHWAY	2.45276e-05	0.269887	0.8	0.317	0.166444	Cluster 3
GO-POSITIVE-REGULATION-OF-PEPTIDYL-SERINE-PHOSPHORYLATION	2.45276e-05	-0.109662	0.24	0.714	0.166444	Cluster 3
GO-CELLULAR-RESPONSE-TO-PROSTAGLANDIN-STIMULUS.1	3.00824e-05	-0.247207	0.24	0.667	0.204139	Cluster 3
GO-ESTROUS-CYCLE.1	3.13284e-05	-0.248231	0.2	0.619	0.212594	Cluster 3
GO-MEMBRANE-RAFT-ORGANIZATION.1	3.26233e-05	-0.279367	0.16	0.587	0.221381	Cluster 3
GO-BASEMENT-MEMBRANE-ORGANIZATION.1	3.39689e-05	-0.305786	0.16	0.635	0.230513	Cluster 3
GO-LAMININ-COMPLEX.1	3.39689e-05	-0.333976	0.16	0.683	0.230513	Cluster 3
GO-NEUROMUSCULAR-PROCESS-CONTROLLING-BALANCE	3.53671e-05	-0.165134	0.28	0.698	0.240001	Cluster 3
GO-NEUTROPHIL-EXTRAVASATION.1	3.53671e-05	-0.327693	0.16	0.635	0.240001	Cluster 3
GO-CELL-ADHESION-MOLECULE-BINDING.1	3.83292e-05	-0.116477	0.12	0.603	0.260102	Cluster 3
GO-DNA-METHYLATION-INVOLVED-IN-GAMETE-GENERATION.1	3.98971e-05	0.232482	0.8	0.508	0.270742	Cluster 3
GO-INTERSTITIAL-MATRIX.1	4.15258e-05	-0.315786	0.24	0.651	0.281794	Cluster 3
GO-ACTIVATION-OF-GTPASE-ACTIVITY.1	4.32174e-05	-0.157641	0.24	0.587	0.293273	Cluster 3
GO-POSITIVE-REGULATION-OF-MEMBRANE-PROTEIN-ECTODOMAIN-PROTEOLYSIS	4.32174e-05	-0.266373	0.2	0.587	0.293273	Cluster 3
GO-POSITIVE-REGULATION-OF-JNK-CASCADE	4.49743e-05	-0.13708	0.2	0.556	0.305195	Cluster 3
GO-PROSTANOID-RECEPTOR-ACTIVITY.1	4.67987e-05	-0.287798	0.24	0.714	0.317576	Cluster 3
GO-PLATELET-DENSE-GRANULE.1	4.86932e-05	-0.228782	0.24	0.683	0.330432	Cluster 3
GO-NEGATIVE-REGULATION-OF-DNA-DAMAGE-RESPONSE-SIGNAL-TRANSDUCTION-BY-P53-CLASS-MEDIATOR.1	4.86932e-05	-0.255075	0.12	0.603	0.330432	Cluster 3
GO-REGULATION-OF-HYDROGEN-PEROXIDE-METABOLIC-PROCESS.1	5.06602e-05	-0.201795	0.2	0.667	0.34378	Cluster 3
GO-CHONDROCYTE-DIFFERENTIATION-INVOLVED-IN-ENDOCHONDRAL-BONE-MORPHOGENESIS.1	5.06602e-05	-0.240036	0.28	0.683	0.34378	Cluster 3
GO-VITAMIN-BIOSYNTHETIC-PROCESS.1	5.06602e-05	-0.262589	0.2	0.619	0.34378	Cluster 3
GO-FAT-SOLUBLE-VITAMIN-BIOSYNTHETIC-PROCESS.1	5.06602e-05	-0.277146	0.28	0.635	0.34378	Cluster 3
GO-MEMBRANE-BIOGENESIS.1	5.27024e-05	-0.171138	0.24	0.587	0.357639	Cluster 3
GO-COLLAGEN-FIBRIL-ORGANIZATION.1	5.27024e-05	-0.306003	0.16	0.619	0.357639	Cluster 3
GO-VITAMIN-D-METABOLIC-PROCESS.1	5.48224e-05	-0.241265	0.28	0.635	0.372025	Cluster 3
GO-PLASMA-MEMBRANE-ORGANIZATION.1	5.70231e-05	-0.134882	0.16	0.603	0.386959	Cluster 3
GO-BRANCHING-INVOLVED-IN-SALIVARY-GLAND-MORPHOGENESIS.1	5.93072e-05	-0.238158	0.24	0.587	0.402459	Cluster 3
GO-REGULATION-OF-ATP-BIOSYNTHETIC-PROCESS	6.16779e-05	-0.233872	0.16	0.587	0.418546	Cluster 3
GO-PINOCYTOSIS.1	6.16779e-05	-0.272056	0.08	0.619	0.418546	Cluster 3
GO-REGULATION-OF-MACROPHAGE-ACTIVATION.1	6.4138e-05	-0.242922	0.28	0.651	0.43524	Cluster 3
GO-ANCHORED-COMPONENT-OF-SYNAPTIC-MEMBRANE	6.66908e-05	-0.230698	0.24	0.714	0.452564	Cluster 3
GO-CELL-AGGREGATION	6.66908e-05	-0.271658	0.24	0.651	0.452564	Cluster 3
GO-POSITIVE-REGULATION-OF-STRESS-ACTIVATED-PROTEIN-KINASE-SIGNALING-CASCADE	7.20877e-05	-0.133414	0.2	0.571	0.489187	Cluster 3
GO-PYRIMIDINE-NUCLEOTIDE-SUGAR-TRANSMEMBRANE-TRANSPORTER-ACTIVITY.1	7.49385e-05	-0.274852	0.2	0.54	0.508533	Cluster 3
GO-ENAMEL-MINERALIZATION.1	8.09632e-05	0.261876	0.84	0.397	0.549416	Cluster 3
GO-POSITIVE-REGULATION-OF-SYNAPSE-ASSEMBLY	8.09632e-05	-0.179612	0.36	0.698	0.549416	Cluster 3
GO-CARTILAGE-DEVELOPMENT-INVOLVED-IN-ENDOCHONDRAL-BONE-MORPHOGENESIS.1	8.09632e-05	-0.203748	0.28	0.667	0.549416	Cluster 3
GO-AV-NODE-CELL-TO-BUNDLE-OF-HIS-CELL-COMMUNICATION	8.41445e-05	-0.2058	0.24	0.603	0.571005	Cluster 3
GO-REGULATION-OF-METALLOPEPTIDASE-ACTIVITY.1	8.41445e-05	-0.287857	0.24	0.54	0.571005	Cluster 3
GO-VITAMIN-D-BIOSYNTHETIC-PROCESS.1	8.41445e-05	-0.292961	0.32	0.667	0.571005	Cluster 3
GO-DIPEPTIDASE-ACTIVITY	8.74437e-05	0.259559	0.8	0.381	0.593393	Cluster 3
GO-EXTRACELLULAR-STRUCTURE-ORGANIZATION.1	8.74437e-05	-0.185981	0.24	0.667	0.593393	Cluster 3
GO-EYELID-DEVELOPMENT-IN-CAMERA-TYPE-EYE	9.44121e-05	-0.248769	0.2	0.651	0.64068	Cluster 3
GO-REGULATION-OF-CELL-SUBSTRATE-ADHESION.1	9.80899e-05	-0.153724	0.16	0.635	0.665638	Cluster 3
GO-NEGATIVE-REGULATION-OF-CELL-SUBSTRATE-ADHESION.1	9.80899e-05	-0.168084	0.12	0.587	0.665638	Cluster 3
GO-ANCHORED-COMPONENT-OF-PLASMA-MEMBRANE	9.80899e-05	-0.177135	0.2	0.698	0.665638	Cluster 3
GO-CELLULAR-RESPONSE-TO-GLUCAGON-STIMULUS	9.80899e-05	-0.182323	0.16	0.651	0.665638	Cluster 3
GO-ASTROCYTE-ACTIVATION.1	9.80899e-05	-0.258948	0.2	0.651	0.665638	Cluster 3
GO-PLASMA-MEMBRANE-REPAIR.1	9.80899e-05	-0.279783	0.16	0.651	0.665638	Cluster 3
GO-POSITIVE-REGULATION-OF-SYNAPTIC-TRANSMISSION	0.000101903	-0.11146	0.2	0.683	0.691511	Cluster 3
GO-HEPARIN-BINDING.1	0.000101903	-0.140214	0.36	0.778	0.691511	Cluster 3
GO-REGULATION-OF-STRESS-ACTIVATED-PROTEIN-KINASE-SIGNALING-CASCADE	0.000105855	-0.110793	0.2	0.587	0.718332	Cluster 3
GO-POSITIVE-REGULATION-OF-MACROAUTOPHAGY.1	0.000109952	-0.18483	0.2	0.571	0.746132	Cluster 3
GO-PONS-DEVELOPMENT.1	0.000114198	0.216141	0.84	0.397	0.774944	Cluster 3
GO-ACTIVATION-OF-MAPK-ACTIVITY	0.000114198	-0.118737	0.24	0.635	0.774944	Cluster 3
GO-POSITIVE-REGULATION-OF-GLYCOLYTIC-PROCESS.1	0.000114198	-0.22541	0.16	0.619	0.774944	Cluster 3
GO-NEUROTROPHIN-RECEPTOR-BINDING	0.000114198	-0.277943	0.24	0.587	0.774944	Cluster 3
GO-REGULATION-OF-DEOXYRIBONUCLEASE-ACTIVITY.1	0.000118598	0.243775	0.72	0.286	0.804804	Cluster 3
GO-REGULATION-OF-CELLULAR-EXTRAVASATION.1	0.000123157	-0.225472	0.2	0.667	0.835747	Cluster 3
GO-DERMATAN-SULFATE-METABOLIC-PROCESS.1	0.000123157	-0.261745	0.24	0.651	0.835747	Cluster 3
GO-DORSAL-VENTRAL-AXIS-SPECIFICATION.1	0.000127882	0.258102	0.72	0.381	0.867808	Cluster 3
GO-POSITIVE-REGULATION-OF-DENDRITE-MORPHOGENESIS.1	0.000127882	-0.156341	0.16	0.524	0.867808	Cluster 3
GO-REGULATION-OF-KERATINOCYTE-PROLIFERATION.1	0.000127882	-0.196144	0.32	0.714	0.867808	Cluster 3
GO-MODIFICATION-OF-SYNAPTIC-STRUCTURE.1	0.000127882	-0.226249	0.16	0.603	0.867808	Cluster 3
GO-NEGATIVE-REGULATION-OF-SUBSTRATE-ADHESION-DEPENDENT-CELL-SPREADING.1	0.000132777	-0.265455	0.2	0.635	0.901026	Cluster 3
GO-REGULATION-OF-SYNAPSE-STRUCTURE-OR-ACTIVITY	0.000137849	-0.107176	0.2	0.651	0.93544	Cluster 3
GO-CELLULAR-RESPONSE-TO-ACID-CHEMICAL	0.000143102	-0.1113	0.28	0.571	0.971089	Cluster 3
GO-CELLULAR-RESPONSE-TO-ACIDIC-PH.1	0.000143102	-0.217226	0.16	0.571	0.971089	Cluster 3
GO-RESPONSE-TO-MECHANICAL-STIMULUS	0.000148543	-0.127766	0.2	0.635	1	Cluster 3
GO-PROTEIN-LOCALIZATION-TO-ENDOPLASMIC-RETICULUM.1	0.000154179	0.253712	0.76	0.333	1	Cluster 3
GO-EPHRIN-RECEPTOR-SIGNALING-PATHWAY.1	0.000154179	-0.14153	0.16	0.571	1	Cluster 3
GO-CELL-SUBSTRATE-ADHESION.1	0.000154179	-0.157243	0.16	0.603	1	Cluster 3
GO-LIMB-BUD-FORMATION	0.000154179	-0.288928	0.24	0.603	1	Cluster 3
GO-TORC1-SIGNALING	0.000160016	-0.172799	0.12	0.556	1	Cluster 3
GO-CHEMOKINE-PRODUCTION	0.000160016	-0.207816	0.2	0.651	1	Cluster 3
GO-DERMATAN-SULFATE-PROTEOGLYCAN-METABOLIC-PROCESS.1	0.000160016	-0.231928	0.2	0.571	1	Cluster 3
GO-EMBRYONIC-VISCEROCRANIUM-MORPHOGENESIS.1	0.000172318	0.231455	0.8	0.381	1	Cluster 3
GO-POSITIVE-REGULATION-OF-NUCLEOTIDE-BIOSYNTHETIC-PROCESS	0.000172318	-0.145668	0.2	0.683	1	Cluster 3
GO-OLIGOSACCHARIDE-METABOLIC-PROCESS.1	0.000172318	-0.155757	0.24	0.651	1	Cluster 3
GO-CHONDROCYTE-DEVELOPMENT.1	0.000172318	-0.217476	0.24	0.667	1	Cluster 3
GO-OVULATION.1	0.000172318	-0.231012	0.32	0.619	1	Cluster 3
GO-PHOSPHATIDYLETHANOLAMINE-BINDING	0.000172318	-0.282135	0.16	0.556	1	Cluster 3
GO-POSITIVE-REGULATION-OF-SMALL-MOLECULE-METABOLIC-PROCESS	0.000178798	-0.110948	0.28	0.667	1	Cluster 3
GO-NEGATIVE-REGULATION-OF-ANION-TRANSPORT.1	0.000178798	-0.172834	0.24	0.683	1	Cluster 3
GO-REGULATION-OF-INTEGRIN-MEDIATED-SIGNALING-PATHWAY.1	0.000185506	-0.245421	0.28	0.651	1	Cluster 3
GO-COLLAGEN-TRIMER.1	0.000192451	-0.168693	0.4	0.73	1	Cluster 3
GO-POSITIVE-REGULATION-OF-MYOTUBE-DIFFERENTIATION.1	0.000192451	-0.212202	0.28	0.635	1	Cluster 3
GO-NEURON-PROJECTION-MAINTENANCE.1	0.000192451	-0.291556	0.16	0.571	1	Cluster 3
GO-EMBRYONIC-SKELETAL-JOINT-MORPHOGENESIS.1	0.000207079	0.259183	0.76	0.365	1	Cluster 3
GO-POSITIVE-REGULATION-OF-CELLULAR-EXTRAVASATION.1	0.000214779	-0.244183	0.24	0.651	1	Cluster 3
GO-PYRIMIDINE-NUCLEOTIDE-SUGAR-TRANSMEMBRANE-TRANSPORT.1	0.000214779	-0.249836	0.28	0.556	1	Cluster 3
GO-JNK-CASCADE	0.000222746	-0.104938	0.24	0.571	1	Cluster 3
GO-NEGATIVE-REGULATION-OF-KERATINOCYTE-PROLIFERATION.1	0.000222746	-0.284966	0.16	0.651	1	Cluster 3
GO-POSITIVE-REGULATION-OF-VASCULAR-SMOOTH-MUSCLE-CELL-PROLIFERATION.1	0.000230991	-0.186063	0.12	0.587	1	Cluster 3
GO-FIBRONECTIN-BINDING.1	0.000230991	-0.276154	0.24	0.635	1	Cluster 3
GO-AMELOGENESIS.1	0.000239522	0.209049	0.84	0.444	1	Cluster 3
GO-ORGANELLE-FUSION.1	0.000239522	-0.118985	0.12	0.556	1	Cluster 3
GO-REGULATION-OF-ENDOCRINE-PROCESS	0.000239522	-0.144063	0.4	0.73	1	Cluster 3
GO-HEPARAN-SULFATE-PROTEOGLYCAN-METABOLIC-PROCESS.1	0.000239522	-0.208124	0.24	0.587	1	Cluster 3
GO-G-PROTEIN-COUPLED-RECEPTOR-INTERNALIZATION	0.000239522	-0.215333	0.36	0.714	1	Cluster 3
GO-ORGANELLE-MEMBRANE-FUSION.1	0.000248347	-0.137976	0.16	0.587	1	Cluster 3
GO-T-HELPER-2-CELL-DIFFERENTIATION.1	0.000248347	-0.288284	0.24	0.619	1	Cluster 3
GO-KERATAN-SULFATE-CATABOLIC-PROCESS.1	0.000248347	-0.304908	0.32	0.667	1	Cluster 3
GO-MAP-KINASE-KINASE-KINASE-ACTIVITY.1	0.000257477	-0.202438	0.24	0.603	1	Cluster 3
GO-DRINKING-BEHAVIOR	0.000257477	-0.221425	0.32	0.603	1	Cluster 3
GO-POSITIVE-REGULATION-OF-EPITHELIAL-TO-MESENCHYMAL-TRANSITION	0.000276688	-0.175052	0.32	0.603	1	Cluster 3
GO-PHAGOLYSOSOME-ASSEMBLY.1	0.000276688	-0.285841	0.28	0.571	1	Cluster 3
GO-DETECTION-OF-MOLECULE-OF-BACTERIAL-ORIGIN.1	0.000276688	-0.381347	0.28	0.667	1	Cluster 3
GO-E-BOX-BINDING	0.000297237	-0.153846	0.24	0.635	1	Cluster 3
GO-POSITIVE-REGULATION-OF-INTERLEUKIN-2-PRODUCTION.1	0.000297237	-0.231321	0.2	0.587	1	Cluster 3
GO-GLUCOSE-BINDING.1	0.000297237	-0.295845	0.16	0.571	1	Cluster 3
GO-ODONTOGENESIS-OF-DENTIN-CONTAINING-TOOTH.1	0.000308039	0.154	0.84	0.476	1	Cluster 3
GO-POSITIVE-REGULATION-OF-RESPONSE-TO-DRUG.1	0.000308039	-0.164196	0.2	0.667	1	Cluster 3
GO-NEGATIVE-REGULATION-OF-INTRACELLULAR-STEROID-HORMONE-RECEPTOR-SIGNALING-PATHWAY	0.000319208	-0.167431	0.16	0.619	1	Cluster 3
GO-GLYCOPROTEIN-COMPLEX.1	0.000319208	-0.240672	0.32	0.683	1	Cluster 3
GO-CLATHRIN-COAT-OF-ENDOCYTIC-VESICLE.1	0.000319208	-0.265664	0.24	0.603	1	Cluster 3
GO-RESPONSE-TO-INTERLEUKIN-9.1	0.000319208	-0.285613	0.16	0.587	1	Cluster 3
GO-CELL-MIGRATION-INVOLVED-IN-HEART-DEVELOPMENT	0.000330755	-0.213043	0.32	0.587	1	Cluster 3
GO-OVULATION-CYCLE.1	0.000342693	-0.147359	0.4	0.667	1	Cluster 3
GO-T-CELL-EXTRAVASATION.1	0.000342693	-0.310091	0.32	0.667	1	Cluster 3
GO-HISTONE-H4-K20-METHYLATION.1	0.000355032	0.312563	0.76	0.349	1	Cluster 3
GO-STEM-CELL-PROLIFERATION	0.000355032	-0.127308	0.24	0.619	1	Cluster 3
GO-EPHRIN-RECEPTOR-BINDING	0.000355032	-0.186022	0.24	0.603	1	Cluster 3
GO-NEGATIVE-REGULATION-OF-ANION-TRANSMEMBRANE-TRANSPORT.1	0.000355032	-0.194376	0.28	0.667	1	Cluster 3
GO-NEUROBLAST-DIVISION.1	0.000367786	-0.239016	0.2	0.556	1	Cluster 3
GO-HEART-FIELD-SPECIFICATION.1	0.000380967	0.227554	0.8	0.429	1	Cluster 3
GO-REGULATION-OF-ENDOCYTIC-RECYCLING.1	0.000380967	-0.2414	0.28	0.492	1	Cluster 3
GO-NEGATIVE-REGULATION-OF-RESPONSE-TO-ENDOPLASMIC-RETICULUM-STRESS	0.000394589	0.168638	0.68	0.349	1	Cluster 3
GO-RESPONSE-TO-ORGANOPHOSPHORUS	0.000394589	-0.115675	0.28	0.635	1	Cluster 3
GO-CELLULAR-RESPONSE-TO-RETINOIC-ACID.1	0.000394589	-0.129354	0.28	0.667	1	Cluster 3
GO-KERATINOCYTE-DEVELOPMENT.1	0.000394589	-0.227741	0.28	0.635	1	Cluster 3
GO-SARCOLEMMA.1	0.000408664	-0.147412	0.32	0.619	1	Cluster 3
GO-NUCLEOTIDE-SUGAR-TRANSMEMBRANE-TRANSPORTER-ACTIVITY.1	0.000423208	-0.231732	0.2	0.524	1	Cluster 3
GO-NEGATIVE-REGULATION-OF-T-CELL-RECEPTOR-SIGNALING-PATHWAY.1	0.000423208	-0.247958	0.2	0.603	1	Cluster 3
GO-EMBRYONIC-SKELETAL-JOINT-DEVELOPMENT	0.000438234	0.213072	0.72	0.381	1	Cluster 3
GO-REGULATION-OF-EPITHELIAL-TUBE-FORMATION	0.000438234	-0.213969	0.2	0.556	1	Cluster 3
GO-MAINTENANCE-OF-PROTEIN-LOCATION-IN-NUCLEUS	0.000453756	-0.169339	0.12	0.46	1	Cluster 3
GO-SALIVARY-GLAND-DEVELOPMENT.1	0.000453756	-0.179775	0.24	0.587	1	Cluster 3
GO-OXIDOREDUCTASE-ACTIVITY-ACTING-ON-THE-CH-NH-GROUP-OF-DONORS.1	0.000469791	0.171846	0.68	0.333	1	Cluster 3
GO-RESPONSE-TO-FATTY-ACID	0.000469791	-0.112531	0.28	0.571	1	Cluster 3
GO-POSITIVE-REGULATION-OF-CELL-SUBSTRATE-ADHESION.1	0.000469791	-0.141046	0.24	0.603	1	Cluster 3
GO-GLIAL-CELL-ACTIVATION	0.000469791	-0.232689	0.24	0.635	1	Cluster 3
GO-REGULATION-OF-ANION-TRANSMEMBRANE-TRANSPORT.1	0.000486353	-0.164093	0.36	0.651	1	Cluster 3
GO-CELLULAR-COPPER-ION-HOMEOSTASIS	0.000486353	-0.202735	0.28	0.571	1	Cluster 3
GO-BEHAVIORAL-RESPONSE-TO-PAIN.1	0.000486353	-0.220641	0.28	0.651	1	Cluster 3
GO-GAP-JUNCTION-ASSEMBLY	0.000503458	-0.250816	0.36	0.651	1	Cluster 3
GO-NEGATIVE-REGULATION-OF-EPITHELIAL-CELL-PROLIFERATION	0.000521122	-0.107216	0.24	0.635	1	Cluster 3
GO-ADAPTATION-OF-SIGNALING-PATHWAY	0.000521122	-0.207336	0.24	0.651	1	Cluster 3
GO-ENDOLYSOSOME-MEMBRANE.1	0.000521122	-0.275858	0.28	0.556	1	Cluster 3
GO-MYELIN-SHEATH.1	0.000539363	-0.142757	0.24	0.619	1	Cluster 3
GO-CENTRAL-NERVOUS-SYSTEM-PROJECTION-NEURON-AXONOGENESIS.1	0.000539363	-0.193878	0.24	0.635	1	Cluster 3
GO-TRANSMEMBRANE-EPHRIN-RECEPTOR-ACTIVITY	0.000558198	-0.244167	0.28	0.619	1	Cluster 3
GO-POSITIVE-REGULATION-OF-PROTEIN-MATURATION.1	0.000577643	-0.132408	0.16	0.571	1	Cluster 3
GO-NEGATIVE-REGULATION-OF-NEURAL-PRECURSOR-CELL-PROLIFERATION	0.000577643	-0.174861	0.32	0.698	1	Cluster 3
GO-NEUTROPHIL-HOMEOSTASIS.1	0.000577643	-0.242869	0.16	0.508	1	Cluster 3
GO-TRANSLATIONAL-INITIATION.1	0.000597718	0.214051	0.68	0.365	1	Cluster 3
GO-GLIAL-CELL-DEVELOPMENT	0.000597718	-0.10817	0.28	0.635	1	Cluster 3
GO-CELL-MATRIX-ADHESION.1	0.000597718	-0.14031	0.16	0.635	1	Cluster 3
GO-B-CELL-APOPTOTIC-PROCESS	0.000597718	-0.192159	0.2	0.587	1	Cluster 3
GO-GAMMA-AMINOBUTYRIC-ACID-TRANSPORT.1	0.000597718	-0.205374	0.32	0.619	1	Cluster 3
GO-ESTABLISHMENT-OF-PROTEIN-LOCALIZATION-TO-ENDOPLASMIC-RETICULUM.1	0.00061844	0.274785	0.72	0.365	1	Cluster 3
GO-CELL-CELL-ADHESION-INVOLVED-IN-GASTRULATION	0.00061844	-0.23552	0.2	0.587	1	Cluster 3
GO-MAINTENANCE-OF-SISTER-CHROMATID-COHESION.1	0.00063983	0.221315	0.72	0.333	1	Cluster 3
GO-NEPHRIC-DUCT-MORPHOGENESIS	0.00063983	-0.158394	0.36	0.635	1	Cluster 3
GO-HEPARAN-SULFATE-SULFOTRANSFERASE-ACTIVITY	0.00063983	-0.20272	0.36	0.683	1	Cluster 3
GO-LATERAL-VENTRICLE-DEVELOPMENT	0.00063983	-0.23391	0.2	0.571	1	Cluster 3
REACTOME-CARGO-RECOGNITION-FOR-CLATHRIN-MEDIATED-ENDOCYTOSIS	0.000661906	-0.126405	0.24	0.54	1	Cluster 3
GO-SYNAPTIC-MEMBRANE-ADHESION	0.000661906	-0.16684	0.24	0.619	1	Cluster 3
GO-COTRANSLATIONAL-PROTEIN-TARGETING-TO-MEMBRANE.1	0.000684688	0.285636	0.68	0.349	1	Cluster 3
GO-POSITIVE-REGULATION-OF-CHEMOKINE-PRODUCTION	0.000684688	-0.202466	0.32	0.635	1	Cluster 3
GO-REGULATION-OF-MORPHOGENESIS-OF-AN-EPITHELIUM.1	0.000708198	-0.106666	0.28	0.619	1	Cluster 3
GO-NITRIC-OXIDE-SYNTHASE-BINDING	0.000708198	-0.191979	0.28	0.508	1	Cluster 3
GO-REGULATION-OF-AUTOPHAGOSOME-MATURATION	0.000708198	-0.226009	0.28	0.54	1	Cluster 3
GO-NEGATIVE-REGULATION-OF-CALCIUM-ION-TRANSPORT	0.000732455	-0.121363	0.4	0.714	1	Cluster 3
GO-REGULATION-OF-FAT-CELL-DIFFERENTIATION	0.000757483	-0.111739	0.2	0.587	1	Cluster 3
GO-REGULATION-OF-MEMBRANE-REPOLARIZATION	0.000757483	-0.142034	0.36	0.603	1	Cluster 3
GO-MAIN-AXON.1	0.000757483	-0.144507	0.28	0.619	1	Cluster 3
GO-PEPTIDE-CROSS-LINKING.1	0.000757483	-0.151228	0.32	0.667	1	Cluster 3
GO-REGULATION-OF-TYPE-2-IMMUNE-RESPONSE	0.000757483	-0.224349	0.28	0.603	1	Cluster 3
GO-INTERLEUKIN-8-SECRETION	0.000757483	-0.257991	0.24	0.603	1	Cluster 3
GO-G-PROTEIN-COUPLED-GLUTAMATE-RECEPTOR-SIGNALING-PATHWAY.1	0.000783303	0.183366	0.84	0.476	1	Cluster 3
GO-ESTABLISHMENT-OF-PROTEIN-LOCALIZATION-TO-MEMBRANE	0.000783303	0.119941	0.72	0.397	1	Cluster 3
GO-MITOCHONDRIAL-FISSION	0.000783303	-0.134138	0.16	0.524	1	Cluster 3
GO-MACROPHAGE-MIGRATION	0.000783303	-0.212999	0.36	0.587	1	Cluster 3
GO-POSITIVE-REGULATION-OF-PROTEIN-SUMOYLATION	0.000783303	-0.249643	0.24	0.524	1	Cluster 3
GO-SODIUM-CHANNEL-ACTIVITY	0.000809938	-0.122507	0.36	0.794	1	Cluster 3
GO-MACROPHAGE-ACTIVATION	0.000809938	-0.214011	0.28	0.619	1	Cluster 3
GO-REGULATION-OF-CALCIUM-ION-IMPORT.1	0.000837411	-0.157087	0.24	0.635	1	Cluster 3
GO-ESTABLISHMENT-OF-PLANAR-POLARITY-OF-EMBRYONIC-EPITHELIUM.1	0.000837411	-0.222299	0.16	0.556	1	Cluster 3
GO-MAGNESIUM-ION-HOMEOSTASIS.1	0.000865746	0.211222	0.68	0.413	1	Cluster 3
GO-MORPHOGENESIS-OF-A-POLARIZED-EPITHELIUM.1	0.000865746	-0.121053	0.16	0.54	1	Cluster 3
GO-DICHOTOMOUS-SUBDIVISION-OF-AN-EPITHELIAL-TERMINAL-UNIT	0.000865746	-0.283428	0.28	0.571	1	Cluster 3
GO-PROTEIN-SERINE-THREONINE-PHOSPHATASE-ACTIVITY	0.000894969	0.115459	0.64	0.302	1	Cluster 3
GO-SMOOTH-MUSCLE-TISSUE-DEVELOPMENT	0.000894969	-0.196958	0.24	0.587	1	Cluster 3
GO-PROTEOGLYCAN-BINDING.1	0.000894969	-0.201727	0.32	0.667	1	Cluster 3
GO-CAVEOLIN-MEDIATED-ENDOCYTOSIS.1	0.000894969	-0.209882	0.32	0.619	1	Cluster 3
GO-POLY-N-ACETYLLACTOSAMINE-METABOLIC-PROCESS.1	0.000894969	-0.250183	0.32	0.587	1	Cluster 3
GO-INTERLEUKIN-8-BIOSYNTHETIC-PROCESS	0.000894969	-0.259635	0.28	0.619	1	Cluster 3
GO-POSITIVE-REGULATION-OF-CARBOHYDRATE-METABOLIC-PROCESS.1	0.000925103	-0.116166	0.2	0.54	1	Cluster 3
GO-MATURE-B-CELL-DIFFERENTIATION	0.000925103	-0.250551	0.24	0.603	1	Cluster 3
GO-CYTOSOLIC-SMALL-RIBOSOMAL-SUBUNIT.1	0.000956175	0.268509	0.68	0.397	1	Cluster 3
GO-REGULATION-OF-INTRACELLULAR-STEROID-HORMONE-RECEPTOR-SIGNALING-PATHWAY	0.000988212	-0.102728	0.16	0.54	1	Cluster 3
GO-TYPE-B-PANCREATIC-CELL-PROLIFERATION	0.000988212	-0.190361	0.2	0.619	1	Cluster 3
GO-NEGATIVE-REGULATION-OF-ANTIGEN-RECEPTOR-MEDIATED-SIGNALING-PATHWAY.1	0.000988212	-0.245636	0.2	0.54	1	Cluster 3
GO-NUCLEAR-TRANSCRIBED-MRNA-CATABOLIC-PROCESS.1	0.00102124	0.187766	0.68	0.333	1	Cluster 3
GO-NEGATIVE-REGULATION-OF-JNK-CASCADE.1	0.00102124	-0.132711	0.24	0.587	1	Cluster 3
GO-POSITIVE-REGULATION-OF-T-HELPER-CELL-DIFFERENTIATION	0.00102124	-0.218439	0.28	0.635	1	Cluster 3
GO-ENDOLYSOSOME.1	0.00102124	-0.25462	0.28	0.587	1	Cluster 3
GO-BRUSH-BORDER	0.00105529	-0.112937	0.32	0.667	1	Cluster 3
GO-REGULATION-OF-CARDIAC-MUSCLE-CELL-MEMBRANE-REPOLARIZATION	0.00105529	-0.163717	0.36	0.619	1	Cluster 3
GO-NEGATIVE-REGULATION-OF-EXOCYTOSIS.1	0.00105529	-0.197555	0.32	0.556	1	Cluster 3
GO-COMPLEX-OF-COLLAGEN-TRIMERS.1	0.00105529	-0.223526	0.32	0.619	1	Cluster 3
GO-REGULATION-OF-NON-CANONICAL-WNT-SIGNALING-PATHWAY	0.00109038	-0.181993	0.28	0.587	1	Cluster 3
GO-THIOESTERASE-BINDING	0.00109038	-0.22102	0.24	0.587	1	Cluster 3
GO-LIGAND-GATED-SODIUM-CHANNEL-ACTIVITY	0.00109038	-0.256496	0.4	0.667	1	Cluster 3
GO-FOREBRAIN-NEURON-DIFFERENTIATION.1	0.00112655	0.146254	0.8	0.444	1	Cluster 3
GO-NEGATIVE-REGULATION-OF-REACTIVE-OXYGEN-SPECIES-METABOLIC-PROCESS.1	0.00112655	-0.117077	0.28	0.508	1	Cluster 3
GO-CHEMOKINE-BIOSYNTHETIC-PROCESS	0.00112655	-0.233435	0.36	0.603	1	Cluster 3
GO-MATURE-B-CELL-DIFFERENTIATION-INVOLVED-IN-IMMUNE-RESPONSE	0.00112655	-0.25383	0.24	0.619	1	Cluster 3
GO-RESPONSE-TO-GLUCAGON	0.00116383	-0.138372	0.2	0.635	1	Cluster 3
GO-BHLH-TRANSCRIPTION-FACTOR-BINDING	0.00116383	-0.165212	0.24	0.508	1	Cluster 3
GO-SELECTIVE-AUTOPHAGY.1	0.00116383	-0.168054	0.28	0.54	1	Cluster 3
GO-MODIFICATION-OF-POSTSYNAPTIC-ACTIN-CYTOSKELETON.1	0.00116383	-0.252313	0.16	0.603	1	Cluster 3
GO-POSITIVE-REGULATION-OF-BIOMINERALIZATION	0.00120224	0.153523	0.8	0.381	1	Cluster 3
GO-HISTONE-DEACETYLATION	0.00120224	-0.103559	0.2	0.46	1	Cluster 3
GO-BLOOD-MICROPARTICLE	0.00120224	-0.131288	0.32	0.683	1	Cluster 3
GO-RESPONSE-TO-INTERLEUKIN-4	0.00120224	-0.132678	0.24	0.54	1	Cluster 3
GO-CELLULAR-RESPONSE-TO-MECHANICAL-STIMULUS.1	0.00120224	-0.146027	0.24	0.571	1	Cluster 3
GO-FORELIMB-MORPHOGENESIS	0.00120224	-0.158287	0.2	0.556	1	Cluster 3
GO-NEUROBLAST-PROLIFERATION.1	0.00120224	-0.168719	0.36	0.571	1	Cluster 3
GO-NEGATIVE-REGULATION-OF-CELL-MATRIX-ADHESION.1	0.00120224	-0.171077	0.2	0.571	1	Cluster 3
GO-BASIC-AMINO-ACID-TRANSPORT	0.00120224	-0.186342	0.28	0.54	1	Cluster 3
GO-POSITIVE-REGULATION-OF-GLIAL-CELL-MIGRATION	0.00120224	-0.314628	0.24	0.54	1	Cluster 3
GO-PROTEIN-TARGETING-TO-MEMBRANE.1	0.00124183	0.171971	0.68	0.365	1	Cluster 3
GO-LIGAND-GATED-CATION-CHANNEL-ACTIVITY	0.00124183	-0.102088	0.48	0.73	1	Cluster 3
GO-NADP-BINDING	0.00124183	-0.118433	0.32	0.508	1	Cluster 3
GO-RAB-PROTEIN-SIGNAL-TRANSDUCTION.1	0.00124183	-0.135667	0.2	0.524	1	Cluster 3
GO-POSITIVE-REGULATION-OF-NF-KAPPAB-TRANSCRIPTION-FACTOR-ACTIVITY	0.00124183	-0.135685	0.2	0.476	1	Cluster 3
GO-POSITIVE-REGULATION-OF-FAT-CELL-DIFFERENTIATION	0.00124183	-0.137743	0.28	0.651	1	Cluster 3
GO-REGULATION-OF-CELL-MATRIX-ADHESION.1	0.00124183	-0.144838	0.24	0.619	1	Cluster 3
GO-MITOPHAGY	0.00124183	-0.195468	0.2	0.476	1	Cluster 3
GO-SNARE-COMPLEX-ASSEMBLY	0.00124183	-0.196521	0.24	0.587	1	Cluster 3
GO-POSITIVE-REGULATION-OF-BROWN-FAT-CELL-DIFFERENTIATION.1	0.00124183	-0.220157	0.28	0.619	1	Cluster 3
GO-GABAERGIC-NEURON-DIFFERENTIATION.1	0.00128261	0.18608	0.84	0.46	1	Cluster 3
GO-POSITIVE-REGULATION-OF-MITOTIC-NUCLEAR-DIVISION.1	0.00128261	0.13387	0.8	0.349	1	Cluster 3
GO-ATPASE-BINDING	0.00128261	0.107206	0.72	0.397	1	Cluster 3
GO-REGULATION-OF-MONOCYTE-DIFFERENTIATION	0.00128261	-0.226555	0.24	0.492	1	Cluster 3
GO-HEART-FORMATION.1	0.00132463	0.171964	0.8	0.46	1	Cluster 3
GO-FAT-SOLUBLE-VITAMIN-METABOLIC-PROCESS.1	0.00132463	-0.142728	0.36	0.698	1	Cluster 3
GO-EMBRYONIC-FORELIMB-MORPHOGENESIS	0.00132463	-0.167746	0.2	0.587	1	Cluster 3
GO-NEGATIVE-REGULATION-OF-PATHWAY-RESTRICTED-SMAD-PROTEIN-PHOSPHORYLATION	0.00136791	0.206962	0.72	0.413	1	Cluster 3
GO-POLE-PLASM.1	0.00136791	0.184917	0.76	0.524	1	Cluster 3
GO-ENDOCRINE-HORMONE-SECRETION	0.00136791	-0.130765	0.36	0.683	1	Cluster 3
GO-INNERVATION.1	0.00136791	-0.137399	0.36	0.667	1	Cluster 3
GO-CELL-ADHESION-MEDIATED-BY-INTEGRIN.1	0.00136791	-0.168238	0.16	0.619	1	Cluster 3
GO-REGULATION-OF-MACROPHAGE-MIGRATION	0.00136791	-0.216854	0.32	0.54	1	Cluster 3
GO-EMBRYONIC-CAMERA-TYPE-EYE-FORMATION	0.00136791	-0.218842	0.2	0.635	1	Cluster 3
GO-RIBONUCLEOPROTEIN-COMPLEX-BINDING	0.0014125	0.134804	0.76	0.302	1	Cluster 3
GO-RESPONSE-TO-AXON-INJURY	0.0014125	-0.115709	0.28	0.556	1	Cluster 3
GO-CELL-SUBSTRATE-JUNCTION.1	0.0014125	-0.116582	0.24	0.46	1	Cluster 3
GO-EPIBOLY.1	0.0014125	-0.174521	0.32	0.587	1	Cluster 3
GO-1-PHOSPHATIDYLINOSITOL-3-KINASE-REGULATOR-ACTIVITY	0.0014125	-0.197446	0.24	0.524	1	Cluster 3
GO-LEUKOCYTE-ACTIVATION-INVOLVED-IN-INFLAMMATORY-RESPONSE	0.0014125	-0.222174	0.36	0.571	1	Cluster 3
GO-NEGATIVE-REGULATION-OF-MACROPHAGE-ACTIVATION	0.0014125	-0.256338	0.24	0.556	1	Cluster 3
GO-RESPONSE-TO-TRANSFORMING-GROWTH-FACTOR-BETA.1	0.00145842	-0.104326	0.24	0.524	1	Cluster 3
GO-FATTY-ACID-DERIVATIVE-TRANSPORT	0.00150571	-0.128073	0.36	0.683	1	Cluster 3
GO-REGULATION-OF-ANDROGEN-RECEPTOR-SIGNALING-PATHWAY	0.00150571	-0.148653	0.24	0.508	1	Cluster 3
GO-NUCLEOTIDE-SUGAR-METABOLIC-PROCESS.1	0.00150571	-0.157496	0.16	0.54	1	Cluster 3
GO-CYTOKINE-PRODUCTION-INVOLVED-IN-INFLAMMATORY-RESPONSE	0.00150571	-0.171428	0.36	0.556	1	Cluster 3
GO-INTERLEUKIN-2-PRODUCTION	0.00150571	-0.185433	0.28	0.587	1	Cluster 3
GO-NEGATIVE-REGULATION-OF-INTERFERON-GAMMA-PRODUCTION	0.00150571	-0.194189	0.28	0.635	1	Cluster 3
GO-REGULATION-OF-T-HELPER-2-CELL-DIFFERENTIATION.1	0.00150571	-0.252428	0.32	0.571	1	Cluster 3
GO-PLATELET-DERIVED-GROWTH-FACTOR-BINDING.1	0.00150571	-0.297626	0.28	0.556	1	Cluster 3
GO-TRANSMEMBRANE-RECEPTOR-PROTEIN-TYROSINE-KINASE-ACTIVITY	0.00155442	-0.163484	0.2	0.603	1	Cluster 3
GO-INTEGRIN-MEDIATED-SIGNALING-PATHWAY.1	0.00155442	-0.170679	0.2	0.571	1	Cluster 3
GO-CELLULAR-RESPONSE-TO-PROSTAGLANDIN-E-STIMULUS	0.00155442	-0.188515	0.28	0.619	1	Cluster 3
GO-LOW-DENSITY-LIPOPROTEIN-PARTICLE-RECEPTOR-CATABOLIC-PROCESS.1	0.00155442	-0.20843	0.32	0.619	1	Cluster 3
GO-TORC2-COMPLEX	0.00155442	-0.218122	0.24	0.571	1	Cluster 3
GO-PROTEIN-LOCALIZATION-TO-CHROMOSOME-CENTROMERIC-REGION	0.00160457	0.260453	0.8	0.333	1	Cluster 3
GO-ANATOMICAL-STRUCTURE-ARRANGEMENT	0.00160457	0.188685	0.8	0.397	1	Cluster 3
GO-SENSORY-PERCEPTION-OF-TEMPERATURE-STIMULUS	0.00160457	-0.15757	0.2	0.587	1	Cluster 3
GO-NEGATIVE-REGULATION-OF-CELL-ADHESION-MEDIATED-BY-INTEGRIN.1	0.00160457	-0.223933	0.36	0.683	1	Cluster 3
GO-ACTIN-BINDING	0.0016562	-0.114614	0.28	0.556	1	Cluster 3
GO-NUCLEOTIDE-SUGAR-TRANSMEMBRANE-TRANSPORT.1	0.0016562	-0.223027	0.28	0.492	1	Cluster 3
GO-CHRONIC-INFLAMMATORY-RESPONSE	0.0016562	-0.228766	0.32	0.556	1	Cluster 3
GO-NEUREXIN-FAMILY-PROTEIN-BINDING.1	0.0016562	-0.23245	0.16	0.603	1	Cluster 3
GO-CEREBRAL-CORTEX-GABAERGIC-INTERNEURON-DIFFERENTIATION.1	0.00170936	0.207915	0.88	0.444	1	Cluster 3
GO-PRESYNAPTIC-ACTIVE-ZONE-CYTOPLASMIC-COMPONENT	0.00170936	0.183572	0.68	0.476	1	Cluster 3
GO-CELLULAR-RESPONSE-TO-AMINO-ACID-STIMULUS.1	0.00170936	-0.118217	0.16	0.492	1	Cluster 3
GO-CELLULAR-RESPONSE-TO-NUTRIENT	0.00170936	-0.133357	0.32	0.603	1	Cluster 3
GO-DEATH-RECEPTOR-ACTIVITY	0.00170936	-0.264943	0.32	0.619	1	Cluster 3
GO-BASEMENT-MEMBRANE-ASSEMBLY.1	0.00170936	-0.268821	0.28	0.556	1	Cluster 3
GO-ATPASE-ACTIVATOR-ACTIVITY	0.00176409	0.153218	0.64	0.365	1	Cluster 3
GO-ACTIN-CYTOSKELETON.1	0.00176409	-0.104605	0.28	0.587	1	Cluster 3
GO-GOLGI-LUMEN	0.00176409	-0.135664	0.28	0.683	1	Cluster 3
GO-ENDOSOME-TO-LYSOSOME-TRANSPORT.1	0.00176409	-0.147158	0.24	0.508	1	Cluster 3
GO-REGULATION-OF-CELL-SUBSTRATE-JUNCTION-ASSEMBLY.1	0.00176409	-0.156298	0.2	0.619	1	Cluster 3
GO-CD4-POSITIVE-ALPHA-BETA-T-CELL-DIFFERENTIATION	0.00176409	-0.185688	0.32	0.571	1	Cluster 3
GO-POSITIVE-REGULATION-OF-AUTOPHAGY-OF-MITOCHONDRION.1	0.00176409	-0.192872	0.24	0.508	1	Cluster 3
GO-3-5-CYCLIC-AMP-PHOSPHODIESTERASE-ACTIVITY	0.00176409	-0.220205	0.28	0.587	1	Cluster 3
GO-CYTOSOLIC-RIBOSOME.1	0.00182042	0.2575	0.72	0.413	1	Cluster 3
GO-PHOSPHATE-ION-TRANSMEMBRANE-TRANSPORT	0.00182042	0.199393	0.72	0.429	1	Cluster 3
GO-PROTEIN-TRIMERIZATION	0.00182042	-0.115192	0.28	0.54	1	Cluster 3
GO-POSITIVE-REGULATION-OF-PEPTIDYL-THREONINE-PHOSPHORYLATION.1	0.00182042	-0.156238	0.24	0.54	1	Cluster 3
GO-LONG-CHAIN-FATTY-ACYL-COA-METABOLIC-PROCESS.1	0.00182042	-0.157115	0.2	0.54	1	Cluster 3
GO-POSITIVE-REGULATION-OF-CHEMOKINE-BIOSYNTHETIC-PROCESS	0.00182042	-0.223994	0.4	0.603	1	Cluster 3
GO-NEGATIVE-REGULATION-OF-PROTEIN-EXIT-FROM-ENDOPLASMIC-RETICULUM	0.0018784	0.215371	0.68	0.333	1	Cluster 3
GO-REGULATION-OF-MESODERM-DEVELOPMENT	0.0018784	0.162505	0.76	0.397	1	Cluster 3
GO-REGULATION-OF-VASCULAR-SMOOTH-MUSCLE-CELL-PROLIFERATION.1	0.0018784	-0.138333	0.24	0.571	1	Cluster 3
GO-CHONDROITIN-SULFATE-BIOSYNTHETIC-PROCESS.1	0.0018784	-0.197124	0.28	0.556	1	Cluster 3
GO-REGULATION-OF-T-HELPER-1-CELL-DIFFERENTIATION.1	0.0018784	-0.27074	0.36	0.571	1	Cluster 3
GO-PROLINE-METABOLIC-PROCESS.1	0.00193808	0.217696	0.68	0.365	1	Cluster 3
GO-PARENTAL-BEHAVIOR	0.00193808	0.215429	0.72	0.365	1	Cluster 3
GO-REGULATION-OF-EXTRINSIC-APOPTOTIC-SIGNALING-PATHWAY.1	0.00193808	-0.107172	0.24	0.587	1	Cluster 3
GO-NEGATIVE-REGULATION-OF-T-CELL-PROLIFERATION	0.00193808	-0.164509	0.32	0.635	1	Cluster 3
GO-NEGATIVE-REGULATION-OF-RESPONSE-TO-EXTRACELLULAR-STIMULUS	0.00193808	-0.185499	0.24	0.603	1	Cluster 3
GO-ACTIN-CYTOSKELETON-REORGANIZATION.1	0.00199949	-0.13816	0.2	0.556	1	Cluster 3
GO-POSITIVE-REGULATION-OF-INTERLEUKIN-6-PRODUCTION	0.00199949	-0.176364	0.32	0.571	1	Cluster 3
GO-KINETOCHORE-ASSEMBLY.1	0.00206268	0.210671	0.72	0.333	1	Cluster 3
GO-REGULATION-OF-ODONTOGENESIS-OF-DENTIN-CONTAINING-TOOTH.1	0.00206268	0.19215	0.84	0.524	1	Cluster 3
GO-ENDOPLASMIC-RETICULUM-TO-CYTOSOL-TRANSPORT	0.00206268	0.156783	0.68	0.381	1	Cluster 3
GO-ACTIN-FILAMENT.1	0.00206268	-0.127288	0.2	0.603	1	Cluster 3
GO-ACTIVATION-OF-MAPKK-ACTIVITY.1	0.00206268	-0.15229	0.24	0.492	1	Cluster 3
GO-POSITIVE-REGULATION-OF-DEFENSE-RESPONSE-TO-VIRUS-BY-HOST.1	0.00206268	-0.194471	0.28	0.524	1	Cluster 3
GO-POLYSOMAL-RIBOSOME.1	0.0021277	0.25171	0.68	0.381	1	Cluster 3
GO-INORGANIC-ANION-EXCHANGER-ACTIVITY.1	0.0021277	0.166719	0.76	0.381	1	Cluster 3
GO-POSITIVE-REGULATION-OF-BONE-MINERALIZATION	0.0021277	0.162525	0.68	0.381	1	Cluster 3
GO-REGULATION-OF-GLOMERULUS-DEVELOPMENT.1	0.00219459	0.205885	0.72	0.524	1	Cluster 3
GO-ACTIN-FILAMENT-BUNDLE-ORGANIZATION.1	0.00219459	-0.112905	0.28	0.556	1	Cluster 3
GO-REGULATION-OF-LAMELLIPODIUM-ASSEMBLY.1	0.00219459	-0.148587	0.36	0.635	1	Cluster 3
GO-CLEAVAGE-FURROW.1	0.00219459	-0.150006	0.28	0.492	1	Cluster 3
GO-RESPONSE-TO-ACIDIC-PH	0.00219459	-0.151349	0.28	0.651	1	Cluster 3
GO-TONGUE-DEVELOPMENT.1	0.00219459	-0.165662	0.28	0.556	1	Cluster 3
GO-SPECIFIC-GRANULE-LUMEN.1	0.00219459	-0.171474	0.36	0.619	1	Cluster 3
GO-CELLULAR-EXTRAVASATION	0.00219459	-0.182399	0.32	0.635	1	Cluster 3
GO-FILOPODIUM-MEMBRANE.1	0.00219459	-0.186928	0.24	0.54	1	Cluster 3
GO-POSITIVE-REGULATION-OF-VACUOLE-ORGANIZATION.1	0.00219459	-0.192271	0.28	0.571	1	Cluster 3
GO-OXIDOREDUCTASE-ACTIVITY-OXIDIZING-METAL-IONS.1	0.00219459	-0.202393	0.28	0.587	1	Cluster 3
GO-SEH1-ASSOCIATED-COMPLEX	0.00219459	-0.206205	0.32	0.524	1	Cluster 3
GO-POSITIVE-REGULATION-OF-CHROMOSOME-SEPARATION.1	0.00226341	0.222257	0.68	0.381	1	Cluster 3
GO-SPHINGOMYELIN-METABOLIC-PROCESS	0.00226341	0.193651	0.72	0.333	1	Cluster 3
GO-ENDODERMAL-CELL-FATE-COMMITMENT	0.00226341	0.167256	0.84	0.444	1	Cluster 3
GO-GROOMING-BEHAVIOR	0.00226341	0.139116	0.88	0.46	1	Cluster 3
GO-DETECTION-OF-MECHANICAL-STIMULUS-INVOLVED-IN-SENSORY-PERCEPTION	0.00226341	-0.135852	0.32	0.603	1	Cluster 3
GO-REGULATION-OF-CELL-AGING	0.00226341	-0.141335	0.24	0.556	1	Cluster 3
GO-RETINAL-ROD-CELL-DIFFERENTIATION	0.00226341	-0.184493	0.28	0.587	1	Cluster 3
GO-GLUTAMATE-SECRETION	0.00233419	-0.101886	0.28	0.54	1	Cluster 3
GO-ACTIVATION-OF-JUN-KINASE-ACTIVITY	0.00233419	-0.136977	0.24	0.603	1	Cluster 3
GO-GLYCOLIPID-BINDING.1	0.00233419	-0.166892	0.4	0.635	1	Cluster 3
GO-GLUCOCORTICOID-RECEPTOR-BINDING.1	0.00233419	-0.185244	0.24	0.524	1	Cluster 3
GO-LIGAND-ACTIVATED-TRANSCRIPTION-FACTOR-ACTIVITY	0.002407	-0.135699	0.28	0.603	1	Cluster 3
GO-TRANSCRIPTION-COREPRESSOR-BINDING	0.002407	-0.161789	0.2	0.476	1	Cluster 3
GO-NEGATIVE-REGULATION-OF-CHEMOKINE-PRODUCTION	0.002407	-0.164558	0.32	0.683	1	Cluster 3
GO-NEGATIVE-REGULATION-OF-ACTIN-FILAMENT-BUNDLE-ASSEMBLY.1	0.002407	-0.172473	0.32	0.54	1	Cluster 3
GO-REGULATION-OF-SYNAPTIC-VESICLE-RECYCLING.1	0.002407	-0.172706	0.28	0.603	1	Cluster 3
GO-POSITIVE-REGULATION-OF-ATP-BIOSYNTHETIC-PROCESS	0.002407	-0.181318	0.28	0.524	1	Cluster 3
GO-PARANODE-REGION-OF-AXON.1	0.002407	-0.208331	0.32	0.54	1	Cluster 3
GO-REGULATION-OF-RETROGRADE-PROTEIN-TRANSPORT-ER-TO-CYTOSOL	0.00248188	0.197828	0.72	0.397	1	Cluster 3
GO-REPLACEMENT-OSSIFICATION	0.00248188	0.187537	0.72	0.476	1	Cluster 3
GO-DICARBOXYLIC-ACID-BIOSYNTHETIC-PROCESS	0.00248188	0.176261	0.68	0.381	1	Cluster 3
GO-ENDOCRINE-PROCESS	0.00248188	-0.119495	0.4	0.746	1	Cluster 3
GO-ACTIVATION-OF-ADENYLATE-CYCLASE-ACTIVITY	0.00248188	-0.123166	0.4	0.73	1	Cluster 3
GO-REGULATION-OF-CELL-JUNCTION-ASSEMBLY.1	0.00248188	-0.140311	0.24	0.587	1	Cluster 3
GO-INTERLEUKIN-7-MEDIATED-SIGNALING-PATHWAY	0.00248188	-0.197794	0.32	0.651	1	Cluster 3
GO-POSITIVE-REGULATION-OF-CELLULAR-RESPONSE-TO-DRUG	0.00248188	-0.198961	0.16	0.54	1	Cluster 3
GO-POLY-PYRIMIDINE-TRACT-BINDING.1	0.00255889	0.182296	0.68	0.317	1	Cluster 3
GO-METANEPHROS-MORPHOGENESIS	0.00255889	-0.139007	0.4	0.698	1	Cluster 3
GO-VASODILATION	0.00255889	-0.145071	0.32	0.587	1	Cluster 3
GO-CELLULAR-RESPONSE-TO-VITAMIN.1	0.00255889	-0.156194	0.36	0.635	1	Cluster 3
GO-ADA2-GCN5-ADA3-TRANSCRIPTION-ACTIVATOR-COMPLEX	0.00255889	-0.168735	0.16	0.508	1	Cluster 3
GO-REGULATION-OF-PLASMINOGEN-ACTIVATION.1	0.00255889	-0.183689	0.24	0.603	1	Cluster 3
GO-EXTRACELLULAR-MATRIX-ASSEMBLY.1	0.00255889	-0.189258	0.2	0.571	1	Cluster 3
GO-NUCLEOTIDE-SUGAR-BIOSYNTHETIC-PROCESS.1	0.00255889	-0.1948	0.28	0.524	1	Cluster 3
GO-TYPE-2-IMMUNE-RESPONSE	0.00255889	-0.209338	0.36	0.603	1	Cluster 3
GO-ESTABLISHMENT-OF-BLOOD-BRAIN-BARRIER	0.00255889	-0.218203	0.28	0.587	1	Cluster 3
GO-REGULATION-OF-T-HELPER-1-TYPE-IMMUNE-RESPONSE	0.00255889	-0.238205	0.32	0.619	1	Cluster 3
GO-PROTEIN-LOCALIZATION-TO-KINETOCHORE	0.00263808	0.237599	0.76	0.349	1	Cluster 3
GO-SPERM-CHROMATIN-CONDENSATION.1	0.00263808	0.193244	0.8	0.444	1	Cluster 3
GO-LOCOMOTION-INVOLVED-IN-LOCOMOTORY-BEHAVIOR	0.00263808	0.169483	0.68	0.54	1	Cluster 3
GO-POSITIVE-REGULATION-OF-CALCIUM-ION-TRANSPORT	0.00263808	-0.116979	0.28	0.556	1	Cluster 3
GO-RESPONSE-TO-AMYLOID-BETA.1	0.00263808	-0.141585	0.28	0.635	1	Cluster 3
GO-LOW-DENSITY-LIPOPROTEIN-RECEPTOR-PARTICLE-METABOLIC-PROCESS.1	0.00263808	-0.161169	0.28	0.587	1	Cluster 3
GO-BLEB-ASSEMBLY.1	0.00263808	-0.247452	0.28	0.571	1	Cluster 3
GO-OLFACTORY-BULB-INTERNEURON-DIFFERENTIATION.1	0.0027195	0.187851	0.8	0.476	1	Cluster 3
GO-CARBOXY-LYASE-ACTIVITY	0.0027195	0.142437	0.6	0.381	1	Cluster 3
GO-POSITIVE-REGULATION-OF-PROTEIN-TARGETING-TO-MITOCHONDRION	0.0027195	-0.106975	0.2	0.444	1	Cluster 3
GO-PURINERGIC-RECEPTOR-SIGNALING-PATHWAY	0.0027195	-0.175281	0.28	0.571	1	Cluster 3
GO-POSITIVE-REGULATION-OF-HISTONE-DEACETYLATION	0.0027195	-0.176157	0.36	0.619	1	Cluster 3
GO-POSITIVE-REGULATION-OF-CELL-MIGRATION-INVOLVED-IN-SPROUTING-ANGIOGENESIS	0.0027195	-0.215061	0.32	0.635	1	Cluster 3
GO-LEUKOCYTE-MIGRATION-INVOLVED-IN-INFLAMMATORY-RESPONSE	0.0027195	-0.253979	0.28	0.54	1	Cluster 3
GO-5S-RRNA-BINDING.1	0.00280321	0.260561	0.72	0.429	1	Cluster 3
GO-TOOTH-MINERALIZATION.1	0.00280321	0.171495	0.84	0.444	1	Cluster 3
GO-EMBRYO-IMPLANTATION	0.00280321	-0.11539	0.2	0.587	1	Cluster 3
GO-POSITIVE-REGULATION-OF-ENDOCYTOSIS.1	0.00280321	-0.122828	0.32	0.524	1	Cluster 3
GO-PORE-COMPLEX	0.00288927	0.172602	0.8	0.444	1	Cluster 3
GO-PHOSPHOLIPID-HOMEOSTASIS	0.00288927	0.151403	0.68	0.397	1	Cluster 3
GO-NEGATIVE-REGULATION-OF-CALCIUM-ION-TRANSMEMBRANE-TRANSPORT.1	0.00297774	-0.117674	0.32	0.651	1	Cluster 3
GO-ENDODERM-FORMATION.1	0.00297774	-0.126823	0.28	0.635	1	Cluster 3
GO-NEURON-PROJECTION-REGENERATION	0.00297774	-0.13063	0.28	0.587	1	Cluster 3
GO-CONTRACTILE-ACTIN-FILAMENT-BUNDLE-ASSEMBLY.1	0.00297774	-0.132598	0.12	0.54	1	Cluster 3
GO-REGULATION-OF-ACTOMYOSIN-STRUCTURE-ORGANIZATION.1	0.00297774	-0.135761	0.24	0.556	1	Cluster 3
GO-NEGATIVE-REGULATION-OF-OSTEOBLAST-DIFFERENTIATION	0.00297774	-0.13848	0.24	0.587	1	Cluster 3
GO-RESPONSE-TO-MOLECULE-OF-BACTERIAL-ORIGIN	0.00297774	-0.143877	0.36	0.587	1	Cluster 3
GO-INTERLEUKIN-8-PRODUCTION	0.00297774	-0.18537	0.32	0.571	1	Cluster 3
GO-REGULATION-OF-MITOPHAGY	0.00297774	-0.191067	0.2	0.54	1	Cluster 3
GO-DETECTION-OF-BIOTIC-STIMULUS	0.00297774	-0.195941	0.36	0.619	1	Cluster 3
GO-PROTEIN-KINASE-B-BINDING.1	0.00297774	-0.215528	0.32	0.571	1	Cluster 3
GO-PROTEIN-DEACETYLASE-ACTIVITY	0.00306867	-0.134493	0.2	0.524	1	Cluster 3
GO-NEGATIVE-REGULATION-OF-STEM-CELL-PROLIFERATION	0.00306867	-0.20358	0.32	0.714	1	Cluster 3
GO-EXTRACELLULAR-MATRIX-CONSTITUENT-SECRETION	0.00306867	-0.240559	0.2	0.571	1	Cluster 3
GO-POSITIVE-REGULATION-OF-MITOTIC-SISTER-CHROMATID-SEGREGATION	0.00316212	0.206212	0.64	0.365	1	Cluster 3
GO-SODIUM-CHLORIDE-SYMPORTER-ACTIVITY	0.00316212	0.186816	0.88	0.571	1	Cluster 3
GO-NEURON-CELLULAR-HOMEOSTASIS	0.00316212	-0.128967	0.28	0.603	1	Cluster 3
GO-S100-PROTEIN-BINDING.1	0.00316212	-0.173541	0.32	0.603	1	Cluster 3
GO-REGULATION-OF-ENDOPLASMIC-RETICULUM-STRESS-INDUCED-INTRINSIC-APOPTOTIC-SIGNALING-PATHWAY	0.00325816	0.14591	0.68	0.333	1	Cluster 3
GO-POSITIVE-REGULATION-OF-NUCLEAR-DIVISION.1	0.00325816	0.102213	0.76	0.413	1	Cluster 3
GO-NEURAL-TUBE-DEVELOPMENT	0.00325816	-0.10528	0.24	0.571	1	Cluster 3
GO-NEGATIVE-REGULATION-OF-CELL-ADHESION	0.00325816	-0.115475	0.28	0.571	1	Cluster 3
GO-AMINOGLYCAN-BIOSYNTHETIC-PROCESS.1	0.00325816	-0.133823	0.24	0.571	1	Cluster 3
GO-POSITIVE-REGULATION-OF-CALCIUM-ION-IMPORT	0.00325816	-0.191957	0.32	0.635	1	Cluster 3
GO-ESTABLISHMENT-OF-PLANAR-POLARITY-INVOLVED-IN-NEURAL-TUBE-CLOSURE	0.00325816	-0.193673	0.2	0.571	1	Cluster 3
GO-REGULATION-OF-PHOSPHOLIPASE-A2-ACTIVITY.1	0.00325816	-0.230006	0.2	0.54	1	Cluster 3
GO-STRUCTURAL-MOLECULE-ACTIVITY-CONFERRING-ELASTICITY.1	0.00325816	-0.231541	0.28	0.603	1	Cluster 3
GO-ARYLSULFATASE-ACTIVITY.1	0.00325816	-0.253854	0.28	0.54	1	Cluster 3
GO-POSITIVE-REGULATION-OF-MITOCHONDRIAL-CALCIUM-ION-CONCENTRATION	0.00335685	0.189249	0.68	0.397	1	Cluster 3
GO-CELL-FATE-DETERMINATION	0.00335685	0.149056	0.8	0.46	1	Cluster 3
GO-RESPONSE-TO-CAMP	0.00335685	-0.10473	0.28	0.635	1	Cluster 3
GO-REGULATION-OF-ACTIN-FILAMENT-BUNDLE-ASSEMBLY.1	0.00335685	-0.134743	0.16	0.508	1	Cluster 3
GO-PARTURITION.1	0.00335685	-0.15388	0.4	0.619	1	Cluster 3
GO-ACTIVATION-OF-PROTEIN-KINASE-A-ACTIVITY	0.00335685	-0.164603	0.28	0.619	1	Cluster 3
GO-HEPARAN-SULFATE-PROTEOGLYCAN-BIOSYNTHETIC-PROCESS.1	0.00335685	-0.174111	0.2	0.524	1	Cluster 3
GO-TROPOMYOSIN-BINDING.1	0.00335685	-0.207728	0.4	0.587	1	Cluster 3
GO-SOMATIC-STEM-CELL-DIVISION.1	0.00345826	-0.168016	0.2	0.571	1	Cluster 3
GO-GROWTH-HORMONE-RECEPTOR-SIGNALING-PATHWAY-VIA-JAK-STAT	0.00345826	-0.19991	0.28	0.635	1	Cluster 3
GO-REGULATION-OF-AUTOPHAGY-OF-MITOCHONDRION-IN-RESPONSE-TO-MITOCHONDRIAL-DEPOLARIZATION.1	0.00345826	-0.204509	0.24	0.46	1	Cluster 3
GO-MEIOTIC-TELOMERE-CLUSTERING	0.00356245	0.21464	0.72	0.46	1	Cluster 3
GO-TRANSLATION-ELONGATION-FACTOR-ACTIVITY	0.00356245	0.200734	0.68	0.397	1	Cluster 3
GO-PROTEIN-LOCALIZATION-TO-CELL-SURFACE	0.00356245	-0.114267	0.28	0.587	1	Cluster 3
GO-RESPONSE-TO-PH.1	0.00356245	-0.135203	0.28	0.698	1	Cluster 3
GO-CADHERIN-BINDING-INVOLVED-IN-CELL-CELL-ADHESION.1	0.00356245	-0.167075	0.32	0.508	1	Cluster 3
GO-POSITIVE-REGULATION-OF-ENDOTHELIAL-CELL-CHEMOTAXIS.1	0.00356245	-0.170287	0.28	0.587	1	Cluster 3
GO-FILAMIN-BINDING	0.00356245	-0.20298	0.36	0.651	1	Cluster 3
GO-REGULATION-OF-MICROGLIAL-CELL-ACTIVATION	0.00356245	-0.205023	0.32	0.619	1	Cluster 3
GO-POSITIVE-REGULATION-OF-CD4-POSITIVE-ALPHA-BETA-T-CELL-DIFFERENTIATION	0.00356245	-0.206316	0.32	0.54	1	Cluster 3
GO-NEGATIVE-REGULATION-OF-SECRETION	0.00366948	-0.109359	0.36	0.698	1	Cluster 3
GO-EPIDERMIS-MORPHOGENESIS	0.00366948	-0.151714	0.32	0.635	1	Cluster 3
GO-EXORIBONUCLEASE-COMPLEX.1	0.00377943	0.188797	0.68	0.429	1	Cluster 3
GO-NADPLUS-KINASE-ACTIVITY	0.00377943	-0.163999	0.2	0.556	1	Cluster 3
GO-POSITIVE-REGULATION-OF-KERATINOCYTE-PROLIFERATION	0.00377943	-0.169338	0.4	0.651	1	Cluster 3
GO-ACTOMYOSIN.1	0.00377943	-0.171054	0.36	0.587	1	Cluster 3
GO-CALCIUM-CHANNEL-INHIBITOR-ACTIVITY.1	0.00377943	-0.184025	0.2	0.556	1	Cluster 3
GO-NEUROINFLAMMATORY-RESPONSE	0.00377943	-0.185235	0.36	0.619	1	Cluster 3
GO-POSITIVE-REGULATION-OF-IMMUNOGLOBULIN-SECRETION	0.00377943	-0.203586	0.36	0.667	1	Cluster 3
GO-CHONDROITIN-SULFATE-BINDING	0.00377943	-0.217926	0.28	0.556	1	Cluster 3
GO-NUCLEAR-TRANSCRIBED-MRNA-CATABOLIC-PROCESS-NONSENSE-MEDIATED-DECAY.1	0.00389237	0.220058	0.64	0.397	1	Cluster 3
GO-KINETOCHORE-ORGANIZATION	0.00389237	0.214614	0.76	0.365	1	Cluster 3
GO-NEPHRON-TUBULE-EPITHELIAL-CELL-DIFFERENTIATION	0.00389237	0.163382	0.72	0.476	1	Cluster 3
GO-ANION-SODIUM-SYMPORTER-ACTIVITY	0.00389237	0.159887	0.8	0.54	1	Cluster 3
GO-REGULATION-OF-REACTIVE-OXYGEN-SPECIES-BIOSYNTHETIC-PROCESS	0.00389237	-0.109257	0.4	0.603	1	Cluster 3
GO-REGULATION-OF-MRNA-BINDING	0.00389237	-0.173055	0.2	0.508	1	Cluster 3
GO-NEGATIVE-REGULATION-OF-MACROPHAGE-MIGRATION	0.00389237	-0.191876	0.28	0.619	1	Cluster 3
GO-HISTONE-H3-K36-DEMETHYLATION	0.00389237	-0.268411	0.2	0.444	1	Cluster 3
GO-HISTONE-DEMETHYLASE-ACTIVITY-H3-K36-SPECIFIC	0.00389237	-0.268411	0.2	0.444	1	Cluster 3
GO-ATP-DEPENDENT-MICROTUBULE-MOTOR-ACTIVITY-MINUS-END-DIRECTED	0.00400837	0.200295	0.72	0.46	1	Cluster 3
GO-RESPONSE-TO-ANTIMETABOLITE	0.00400837	0.14371	0.8	0.381	1	Cluster 3
GO-CILIARY-MEMBRANE.1	0.00400837	-0.122265	0.2	0.571	1	Cluster 3
GO-RESPONSE-TO-THYROID-HORMONE.1	0.00400837	-0.148827	0.2	0.571	1	Cluster 3
GO-POSITIVE-REGULATION-OF-SPROUTING-ANGIOGENESIS	0.00400837	-0.182724	0.28	0.587	1	Cluster 3
GO-FOREGUT-MORPHOGENESIS	0.00412749	0.199324	0.68	0.444	1	Cluster 3
GO-REGULATION-OF-GENE-EXPRESSION-BY-GENETIC-IMPRINTING	0.00412749	0.156262	0.68	0.413	1	Cluster 3
GO-POSTSYNAPTIC-NEUROTRANSMITTER-RECEPTOR-INTERNALIZATION.1	0.00412749	-0.155208	0.36	0.603	1	Cluster 3
GO-ADENOSINE-RECEPTOR-SIGNALING-PATHWAY	0.00412749	-0.196235	0.4	0.619	1	Cluster 3
GO-POSITIVE-REGULATION-OF-MITOCHONDRIAL-DEPOLARIZATION	0.00412749	-0.201347	0.24	0.508	1	Cluster 3
GO-APOLIPOPROTEIN-BINDING	0.00424982	0.185927	0.6	0.413	1	Cluster 3
GO-REGULATION-OF-ARP2-3-COMPLEX-MEDIATED-ACTIN-NUCLEATION	0.00424982	0.145543	0.72	0.349	1	Cluster 3
GO-VENTRICULAR-CARDIAC-MUSCLE-CELL-MEMBRANE-REPOLARIZATION	0.00424982	-0.128831	0.36	0.619	1	Cluster 3
GO-REGULATION-OF-DEFENSE-RESPONSE-TO-BACTERIUM	0.00424982	-0.172007	0.2	0.635	1	Cluster 3
GO-POSITIVE-REGULATION-OF-MITOPHAGY.1	0.00424982	-0.232916	0.28	0.524	1	Cluster 3
GO-SMALL-RIBOSOMAL-SUBUNIT.1	0.00437542	0.227202	0.68	0.413	1	Cluster 3
GO-SYNAPSIS	0.00437542	0.146385	0.76	0.476	1	Cluster 3
GO-REGULATION-OF-CELLULAR-RESPIRATION.1	0.00437542	0.144979	0.6	0.365	1	Cluster 3
GO-REGULATION-OF-RESPONSE-TO-ENDOPLASMIC-RETICULUM-STRESS	0.00437542	0.115471	0.64	0.302	1	Cluster 3
GO-REGULATION-OF-SYNAPSE-ASSEMBLY	0.00437542	-0.117889	0.36	0.587	1	Cluster 3
GO-MELANIN-METABOLIC-PROCESS.1	0.00437542	-0.125423	0.32	0.603	1	Cluster 3
GO-REGULATION-OF-LAMELLIPODIUM-ORGANIZATION.1	0.00437542	-0.135128	0.24	0.556	1	Cluster 3
GO-RESPONSE-TO-MUSCLE-STRETCH.1	0.00437542	-0.177668	0.36	0.651	1	Cluster 3
GO-POSITIVE-REGULATION-OF-CYTOKINE-BIOSYNTHETIC-PROCESS	0.00437542	-0.189178	0.28	0.603	1	Cluster 3
GO-DENDRITIC-CELL-APOPTOTIC-PROCESS	0.00437542	-0.24998	0.44	0.556	1	Cluster 3
GO-HOMOLOGOUS-CHROMOSOME-SEGREGATION	0.00450439	0.141691	0.72	0.46	1	Cluster 3
GO-EPIDERMAL-GROWTH-FACTOR-RECEPTOR-BINDING	0.00450439	0.13847	0.68	0.381	1	Cluster 3
GO-TUBE-CLOSURE	0.00450439	-0.106518	0.2	0.476	1	Cluster 3
GO-POSITIVE-REGULATION-OF-RESPONSE-TO-CYTOKINE-STIMULUS.1	0.00450439	-0.150911	0.24	0.556	1	Cluster 3
GO-ESTABLISHMENT-OF-EPITHELIAL-CELL-APICAL-BASAL-POLARITY	0.00450439	-0.162893	0.36	0.619	1	Cluster 3
GO-REGULATION-OF-MACROPHAGE-CHEMOTAXIS	0.00450439	-0.174457	0.2	0.587	1	Cluster 3
GO-POSITIVE-REGULATION-OF-T-HELPER-1-TYPE-IMMUNE-RESPONSE	0.00450439	-0.212287	0.4	0.603	1	Cluster 3
GO-PROTEIN-DNA-COMPLEX	0.00463678	0.109024	0.6	0.349	1	Cluster 3
GO-INTRASPECIES-INTERACTION-BETWEEN-ORGANISMS	0.00463678	-0.106969	0.28	0.587	1	Cluster 3
GO-FIBROBLAST-GROWTH-FACTOR-RECEPTOR-BINDING	0.00463678	-0.124524	0.36	0.619	1	Cluster 3
GO-POSITIVE-REGULATION-OF-INTERLEUKIN-5-PRODUCTION	0.00463678	-0.169738	0.32	0.635	1	Cluster 3
GO-INTERLEUKIN-13-PRODUCTION	0.00463678	-0.173827	0.32	0.619	1	Cluster 3
GO-POSITIVE-REGULATION-OF-INTERLEUKIN-13-PRODUCTION	0.00463678	-0.210363	0.36	0.603	1	Cluster 3
GO-VAGINA-DEVELOPMENT	0.00463678	-0.214643	0.28	0.603	1	Cluster 3
GO-REGULATION-OF-SISTER-CHROMATID-COHESION.1	0.00477269	0.19971	0.68	0.397	1	Cluster 3
GO-HSP70-PROTEIN-BINDING	0.00477269	0.11323	0.64	0.317	1	Cluster 3
GO-AXON-EXTENSION	0.00477269	-0.111867	0.36	0.524	1	Cluster 3
GO-RENAL-ABSORPTION	0.00477269	-0.167384	0.24	0.556	1	Cluster 3
GO-REGULATION-OF-GTP-BINDING.1	0.00477269	-0.17183	0.2	0.492	1	Cluster 3
GO-REGULATION-OF-HEXOKINASE-ACTIVITY.1	0.00477269	-0.196349	0.28	0.651	1	Cluster 3
GO-SULFURIC-ESTER-HYDROLASE-ACTIVITY.1	0.00477269	-0.247367	0.32	0.54	1	Cluster 3
GO-CELLULAR-RESPONSE-TO-FATTY-ACID	0.0049122	-0.101362	0.32	0.603	1	Cluster 3
GO-CYTOPLASMIC-SEQUESTERING-OF-TRANSCRIPTION-FACTOR	0.0049122	-0.122364	0.24	0.524	1	Cluster 3
GO-RESPONSE-TO-LEAD-ION.1	0.0049122	-0.123941	0.24	0.524	1	Cluster 3
GO-MESENCHYMAL-CELL-PROLIFERATION	0.0049122	-0.124189	0.28	0.587	1	Cluster 3
GO-POSITIVE-REGULATION-OF-SUBSTRATE-ADHESION-DEPENDENT-CELL-SPREADING	0.0049122	-0.129634	0.32	0.524	1	Cluster 3
GO-REGULATION-OF-LONG-TERM-NEURONAL-SYNAPTIC-PLASTICITY	0.0049122	-0.134172	0.32	0.571	1	Cluster 3
GO-POSITIVE-REGULATION-OF-SYNAPTIC-TRANSMISSION-GLUTAMATERGIC.1	0.0049122	-0.147739	0.36	0.571	1	Cluster 3
GO-COPPER-ION-HOMEOSTASIS	0.0049122	-0.154072	0.24	0.54	1	Cluster 3
GO-NAD-DEPENDENT-PROTEIN-DEACETYLASE-ACTIVITY	0.0049122	-0.160499	0.28	0.46	1	Cluster 3
GO-CYSTEINE-TYPE-ENDOPEPTIDASE-ACTIVATOR-ACTIVITY-INVOLVED-IN-APOPTOTIC-PROCESS	0.0049122	-0.163697	0.28	0.508	1	Cluster 3
GO-REGULATION-OF-MICROVILLUS-ORGANIZATION	0.0049122	-0.175923	0.28	0.571	1	Cluster 3
GO-EXTRACELLULAR-MATRIX-BINDING.1	0.0049122	-0.179641	0.36	0.587	1	Cluster 3
GO-T-HELPER-1-CELL-DIFFERENTIATION	0.0049122	-0.201373	0.32	0.556	1	Cluster 3
GO-DEACETYLASE-ACTIVITY	0.00505539	-0.122898	0.28	0.508	1	Cluster 3
GO-TRABECULA-FORMATION	0.00505539	-0.139293	0.36	0.683	1	Cluster 3
GO-GLIAL-CELL-PROJECTION.1	0.00505539	-0.142013	0.32	0.635	1	Cluster 3
GO-POSITIVE-REGULATION-OF-GLIOGENESIS	0.00520233	-0.116502	0.32	0.571	1	Cluster 3
GO-UNSATURATED-FATTY-ACID-BIOSYNTHETIC-PROCESS	0.00520233	-0.118032	0.4	0.651	1	Cluster 3
GO-PROSTATE-GLAND-MORPHOGENESIS	0.00520233	-0.159088	0.32	0.571	1	Cluster 3
GO-IMMUNOGLOBULIN-SECRETION	0.00520233	-0.196706	0.32	0.603	1	Cluster 3
GO-CYTOSOLIC-LARGE-RIBOSOMAL-SUBUNIT.1	0.00535313	0.25128	0.68	0.429	1	Cluster 3
GO-RESPONSE-TO-NITROSATIVE-STRESS	0.00535313	0.192525	0.76	0.381	1	Cluster 3
GO-REGULATION-OF-LONG-TERM-SYNAPTIC-POTENTIATION	0.00535313	-0.112243	0.2	0.587	1	Cluster 3
GO-CARDIOBLAST-PROLIFERATION	0.00535313	-0.112539	0.28	0.587	1	Cluster 3
GO-POSITIVE-REGULATION-OF-PROTEIN-DEACETYLATION.1	0.00535313	-0.137526	0.4	0.603	1	Cluster 3
GO-CELL-SUBSTRATE-JUNCTION-ORGANIZATION.1	0.00535313	-0.149927	0.32	0.571	1	Cluster 3
GO-REGULATION-OF-SYNAPTIC-VESICLE-ENDOCYTOSIS.1	0.00535313	-0.172702	0.28	0.508	1	Cluster 3
GO-JUXTAPARANODE-REGION-OF-AXON	0.00535313	-0.187681	0.32	0.683	1	Cluster 3
GO-INVADOPODIUM.1	0.00535313	-0.189304	0.28	0.508	1	Cluster 3
GO-CLATHRIN-COAT-OF-COATED-PIT.1	0.00535313	-0.191862	0.24	0.571	1	Cluster 3
GO-REGULATION-OF-NATURAL-KILLER-CELL-DIFFERENTIATION	0.00535313	-0.195688	0.32	0.524	1	Cluster 3
GO-POSITIVE-REGULATION-OF-ENDOPLASMIC-RETICULUM-STRESS-INDUCED-INTRINSIC-APOPTOTIC-SIGNALING-PATHWAY	0.00550786	0.189536	0.72	0.444	1	Cluster 3
GO-TELOMERE-LOCALIZATION	0.00550786	0.175544	0.68	0.46	1	Cluster 3
GO-EXTRACELLULAR-MATRIX-DISASSEMBLY.1	0.00550786	-0.140122	0.4	0.603	1	Cluster 3
GO-POSITIVE-REGULATION-OF-CYTOKINE-PRODUCTION-INVOLVED-IN-INFLAMMATORY-RESPONSE	0.00550786	-0.210977	0.28	0.635	1	Cluster 3
GO-POSITIVE-REGULATION-OF-TYPE-2-IMMUNE-RESPONSE	0.00550786	-0.232882	0.36	0.587	1	Cluster 3
GO-CELL-BODY-MEMBRANE	0.00566662	0.139427	0.72	0.619	1	Cluster 3
GO-MITOCHONDRIAL-TRANSMEMBRANE-TRANSPORT	0.00566662	0.113607	0.68	0.349	1	Cluster 3
GO-NEGATIVE-REGULATION-OF-WOUND-HEALING.1	0.00566662	-0.112043	0.32	0.587	1	Cluster 3
GO-POSITIVE-REGULATION-OF-BLOOD-VESSEL-DIAMETER	0.00566662	-0.115172	0.32	0.619	1	Cluster 3
GO-REGULATION-OF-ESTABLISHMENT-OF-PLANAR-POLARITY.1	0.00566662	-0.115908	0.32	0.556	1	Cluster 3
GO-NEGATIVE-REGULATION-OF-INFLAMMATORY-RESPONSE	0.00566662	-0.116532	0.36	0.571	1	Cluster 3
GO-CELL-DIVISION-SITE	0.00566662	-0.117469	0.24	0.476	1	Cluster 3
GO-CD4-POSITIVE-ALPHA-BETA-T-CELL-ACTIVATION	0.00566662	-0.152442	0.32	0.556	1	Cluster 3
GO-PROSTAGLANDIN-TRANSPORT	0.00566662	-0.160392	0.32	0.556	1	Cluster 3
GO-MACROPHAGE-CHEMOTAXIS	0.00566662	-0.163478	0.32	0.571	1	Cluster 3
GO-POSITIVE-REGULATION-OF-TUMOR-NECROSIS-FACTOR-SUPERFAMILY-CYTOKINE-PRODUCTION	0.00566662	-0.170725	0.32	0.619	1	Cluster 3
GO-PODOSOME.1	0.00566662	-0.176973	0.24	0.524	1	Cluster 3
GO-MODIFICATION-OF-POSTSYNAPTIC-STRUCTURE.1	0.00566662	-0.178959	0.32	0.603	1	Cluster 3
GO-NEGATIVE-REGULATION-OF-PROTEIN-IMPORT-INTO-NUCLEUS	0.00582949	0.194204	0.64	0.397	1	Cluster 3
GO-NEGATIVE-REGULATION-OF-INTRACELLULAR-PROTEIN-TRANSPORT	0.00582949	0.123396	0.56	0.381	1	Cluster 3
GO-NEGATIVE-REGULATION-OF-ORGANIC-ACID-TRANSPORT.1	0.00582949	-0.114946	0.32	0.698	1	Cluster 3
GO-PHOSPHOLIPASE-BINDING.1	0.00582949	-0.142304	0.28	0.556	1	Cluster 3
GO-RESPONSE-TO-MERCURY-ION	0.00582949	-0.189225	0.36	0.635	1	Cluster 3
GO-RNA-SPLICING-VIA-ENDONUCLEOLYTIC-CLEAVAGE-AND-LIGATION.1	0.00599657	0.179628	0.72	0.302	1	Cluster 3
GO-VIRAL-GENE-EXPRESSION.1	0.00599657	0.161352	0.64	0.349	1	Cluster 3
GO-CENTRAL-NERVOUS-SYSTEM-NEURON-AXONOGENESIS	0.00599657	-0.1278	0.24	0.54	1	Cluster 3
GO-REGULATION-OF-HIGH-VOLTAGE-GATED-CALCIUM-CHANNEL-ACTIVITY	0.00599657	-0.150632	0.28	0.492	1	Cluster 3
GO-POSITIVE-REGULATION-OF-DNA-TEMPLATED-TRANSCRIPTION-INITIATION.1	0.00599657	-0.170379	0.2	0.524	1	Cluster 3
GO-COLLAGEN-BINDING.1	0.00599657	-0.174268	0.24	0.571	1	Cluster 3
GO-G-PROTEIN-COUPLED-RECEPTOR-SIGNALING-PATHWAY-INVOLVED-IN-HEART-PROCESS	0.00599657	-0.202569	0.36	0.635	1	Cluster 3
GO-DETECTION-OF-EXTERNAL-BIOTIC-STIMULUS	0.00599657	-0.223949	0.32	0.667	1	Cluster 3
GO-UBIQUITIN-PROTEIN-TRANSFERASE-REGULATOR-ACTIVITY.1	0.00616796	0.188185	0.64	0.429	1	Cluster 3
GO-SPECIFICATION-OF-ANIMAL-ORGAN-IDENTITY	0.00616796	0.12052	0.72	0.508	1	Cluster 3
GO-BETA-TUBULIN-BINDING	0.00616796	-0.100582	0.28	0.508	1	Cluster 3
GO-POLARIZED-EPITHELIAL-CELL-DIFFERENTIATION.1	0.00616796	-0.146324	0.4	0.603	1	Cluster 3
GO-DEMETHYLASE-ACTIVITY	0.00616796	-0.175878	0.28	0.46	1	Cluster 3
GO-HISTONE-DEACETYLASE-ACTIVITY-H3-K14-SPECIFIC	0.00616796	-0.176507	0.28	0.476	1	Cluster 3
GO-NUCLEAR-TRANSCRIBED-MRNA-CATABOLIC-PROCESS-EXONUCLEOLYTIC.1	0.00634374	0.161871	0.6	0.333	1	Cluster 3
GO-EXTRINSIC-COMPONENT-OF-CYTOPLASMIC-SIDE-OF-PLASMA-MEMBRANE	0.00634374	-0.114803	0.36	0.54	1	Cluster 3
GO-REGULATION-OF-LEUKOCYTE-MIGRATION	0.00634374	-0.147945	0.36	0.651	1	Cluster 3
GO-FUCOSYLATION	0.00634374	-0.155466	0.32	0.587	1	Cluster 3
GO-FATTY-ACID-ELONGATION.1	0.00634374	-0.189625	0.24	0.556	1	Cluster 3
GO-PHOSPHOLIPASE-INHIBITOR-ACTIVITY.1	0.00634374	-0.194663	0.4	0.587	1	Cluster 3
GO-HEMIDESMOSOME-ASSEMBLY.1	0.00634374	-0.201625	0.28	0.587	1	Cluster 3
GO-INTERLEUKIN-13-SECRETION	0.00634374	-0.206747	0.36	0.571	1	Cluster 3
GO-PROTEIN-PHOSPHATASE-TYPE-1-COMPLEX	0.00652402	0.175915	0.72	0.397	1	Cluster 3
GO-I-KAPPAB-KINASE-NF-KAPPAB-SIGNALING	0.00652402	-0.104719	0.32	0.556	1	Cluster 3
GO-CLATHRIN-VESICLE-COAT.1	0.00652402	-0.138344	0.24	0.524	1	Cluster 3
GO-REGULATION-OF-CHLORIDE-TRANSPORT	0.00652402	-0.165345	0.4	0.635	1	Cluster 3
GO-COLLAGEN-CATABOLIC-PROCESS.1	0.00652402	-0.168871	0.36	0.667	1	Cluster 3
GO-POSITIVE-REGULATION-OF-NEUTROPHIL-MIGRATION	0.00652402	-0.173446	0.36	0.667	1	Cluster 3
GO-REGULATION-OF-T-HELPER-CELL-DIFFERENTIATION	0.00652402	-0.175535	0.28	0.587	1	Cluster 3
GO-REGULATION-OF-GONADOTROPIN-SECRETION	0.00652402	-0.178874	0.4	0.667	1	Cluster 3
GO-NEGATIVE-REGULATION-OF-NUCLEAR-DIVISION.1	0.00670889	0.152456	0.76	0.413	1	Cluster 3
GO-POLYSOME	0.00670889	0.142745	0.52	0.333	1	Cluster 3
GO-REGULATION-OF-RESPIRATORY-GASEOUS-EXCHANGE-BY-NERVOUS-SYSTEM-PROCESS	0.00670889	-0.171486	0.28	0.603	1	Cluster 3
GO-RIBOSOME.1	0.00689846	0.196076	0.6	0.397	1	Cluster 3
GO-REGULATION-OF-HISTONE-DEACETYLATION	0.00689846	-0.146712	0.28	0.587	1	Cluster 3
GO-POSITIVE-REGULATION-OF-T-HELPER-17-TYPE-IMMUNE-RESPONSE	0.00689846	-0.184208	0.28	0.571	1	Cluster 3
GO-AEROBIC-ELECTRON-TRANSPORT-CHAIN.1	0.00709283	0.196441	0.76	0.381	1	Cluster 3
GO-RNA-CATABOLIC-PROCESS.1	0.00709283	0.112139	0.64	0.302	1	Cluster 3
GO-REACTIVE-OXYGEN-SPECIES-BIOSYNTHETIC-PROCESS	0.00709283	-0.103939	0.36	0.587	1	Cluster 3
GO-STEROID-HORMONE-RECEPTOR-ACTIVITY	0.00709283	-0.114936	0.32	0.619	1	Cluster 3
GO-CHONDROITIN-SULFATE-PROTEOGLYCAN-BIOSYNTHETIC-PROCESS.1	0.00709283	-0.146155	0.36	0.508	1	Cluster 3
GO-REGULATION-OF-DEFENSE-RESPONSE-TO-VIRUS-BY-HOST	0.00709283	-0.15034	0.28	0.587	1	Cluster 3
GO-POSITIVE-REGULATION-OF-CATECHOLAMINE-SECRETION	0.00709283	-0.166916	0.4	0.619	1	Cluster 3
GO-COMPLEMENT-BINDING	0.00709283	-0.17986	0.36	0.571	1	Cluster 3
GO-GALACTOSE-METABOLIC-PROCESS.1	0.00709283	-0.189989	0.2	0.571	1	Cluster 3
GO-REGULATION-OF-EXTRACELLULAR-MATRIX-ASSEMBLY	0.00709283	-0.208692	0.32	0.619	1	Cluster 3
GO-NEGATIVE-REGULATION-OF-TRANSLATIONAL-INITIATION	0.0072921	0.165121	0.6	0.365	1	Cluster 3
GO-SISTER-CHROMATID-COHESION	0.0072921	0.162062	0.64	0.444	1	Cluster 3
GO-HISTONE-EXCHANGE	0.0072921	0.15261	0.68	0.381	1	Cluster 3
GO-ENDOCYTIC-RECYCLING.1	0.0072921	-0.114864	0.2	0.492	1	Cluster 3
GO-NATURAL-KILLER-CELL-DIFFERENTIATION	0.0072921	-0.147786	0.32	0.556	1	Cluster 3
GO-POSITIVE-REGULATION-OF-CYTOKINE-SECRETION	0.0072921	-0.148916	0.32	0.603	1	Cluster 3
GO-NEGATIVE-REGULATION-OF-ANDROGEN-RECEPTOR-SIGNALING-PATHWAY	0.0072921	-0.153195	0.32	0.619	1	Cluster 3
GO-REGULATION-OF-ANGIOTENSIN-LEVELS-IN-BLOOD	0.0072921	-0.205763	0.36	0.651	1	Cluster 3
GO-C4-DICARBOXYLATE-TRANSMEMBRANE-TRANSPORTER-ACTIVITY.1	0.00749638	0.165052	0.6	0.429	1	Cluster 3
GO-POSITIVE-REGULATION-OF-TELOMERASE-ACTIVITY	0.00749638	0.156724	0.68	0.381	1	Cluster 3
GO-POSITIVE-REGULATION-OF-PROTEIN-DEPOLYMERIZATION	0.00749638	0.13907	0.72	0.46	1	Cluster 3
GO-LIPOPROTEIN-PARTICLE-RECEPTOR-BINDING	0.00749638	0.131006	0.68	0.444	1	Cluster 3
GO-ESTABLISHMENT-OR-MAINTENANCE-OF-BIPOLAR-CELL-POLARITY.1	0.00749638	-0.110411	0.2	0.54	1	Cluster 3
GO-B-CELL-DIFFERENTIATION	0.00749638	-0.114515	0.28	0.571	1	Cluster 3
GO-RESPONSE-TO-INTERFERON-BETA	0.00749638	-0.152522	0.28	0.556	1	Cluster 3
GO-SPONGIOTROPHOBLAST-LAYER-DEVELOPMENT	0.00749638	-0.183921	0.32	0.571	1	Cluster 3
GO-TRANSFORMING-GROWTH-FACTOR-BETA-BINDING.1	0.00749638	-0.199787	0.28	0.619	1	Cluster 3
GO-POSITIVE-REGULATION-OF-MACROPHAGE-ACTIVATION	0.00749638	-0.210121	0.36	0.619	1	Cluster 3
GO-TRANSLATION-REGULATOR-ACTIVITY	0.00770577	0.111491	0.56	0.349	1	Cluster 3
GO-SEX-DETERMINATION	0.00770577	-0.120819	0.44	0.698	1	Cluster 3
GO-PEROXISOME-PROLIFERATOR-ACTIVATED-RECEPTOR-SIGNALING-PATHWAY	0.00770577	-0.134939	0.28	0.492	1	Cluster 3
GO-LYMPHOCYTE-COSTIMULATION	0.00770577	-0.149232	0.28	0.492	1	Cluster 3
GO-RESPONSE-TO-MITOCHONDRIAL-DEPOLARISATION	0.00770577	-0.185954	0.2	0.556	1	Cluster 3
GO-EXTRACELLULAR-MATRIX-CONSTITUENT-CONFERRING-ELASTICITY.1	0.00770577	-0.201448	0.28	0.619	1	Cluster 3
GO-CARD-DOMAIN-BINDING	0.00770577	-0.210778	0.4	0.619	1	Cluster 3
GO-CYTOPLASMIC-TRANSLATION	0.0079204	0.171822	0.64	0.317	1	Cluster 3
GO-INOSITOL-PHOSPHATE-PHOSPHATASE-ACTIVITY	0.0079204	0.165469	0.6	0.365	1	Cluster 3
GO-PROSTANOID-METABOLIC-PROCESS	0.0079204	-0.105247	0.36	0.619	1	Cluster 3
GO-NEGATIVE-REGULATION-OF-LIPID-CATABOLIC-PROCESS	0.0079204	-0.121176	0.28	0.571	1	Cluster 3
GO-CELLULAR-RESPONSE-TO-GROWTH-HORMONE-STIMULUS	0.0079204	-0.122282	0.28	0.667	1	Cluster 3
GO-NEUROTRANSMITTER-RECEPTOR-INTERNALIZATION.1	0.0079204	-0.129541	0.24	0.635	1	Cluster 3
GO-NEGATIVE-REGULATION-OF-ALCOHOL-BIOSYNTHETIC-PROCESS	0.0079204	-0.149591	0.36	0.603	1	Cluster 3
GO-CELLULAR-RESPONSE-TO-ATP	0.0079204	-0.159609	0.24	0.492	1	Cluster 3
GO-PROTEIN-LOCALIZATION-TO-NUCLEOLUS.1	0.00814036	0.237553	0.6	0.349	1	Cluster 3
GO-NEGATIVE-REGULATION-OF-UBIQUITIN-PROTEIN-TRANSFERASE-ACTIVITY	0.00814036	0.153661	0.72	0.381	1	Cluster 3
GO-STEREOCILIUM-TIP	0.00814036	0.128751	0.76	0.444	1	Cluster 3
GO-EXOCRINE-SYSTEM-DEVELOPMENT	0.00814036	-0.118346	0.32	0.587	1	Cluster 3
GO-PLATELET-ALPHA-GRANULE-LUMEN.1	0.00814036	-0.119616	0.28	0.619	1	Cluster 3
GO-MEMBRANE-DEPOLARIZATION-DURING-CARDIAC-MUSCLE-CELL-ACTION-POTENTIAL	0.00814036	-0.133014	0.44	0.667	1	Cluster 3
GO-COLLAGEN-METABOLIC-PROCESS.1	0.00814036	-0.138097	0.4	0.651	1	Cluster 3
GO-CRANIAL-NERVE-STRUCTURAL-ORGANIZATION	0.00836577	0.157595	0.72	0.46	1	Cluster 3
GO-REGULATION-OF-CHROMOSOME-SEPARATION	0.00836577	0.142064	0.68	0.429	1	Cluster 3
GO-NEGATIVE-REGULATION-OF-PEPTIDYL-TYROSINE-PHOSPHORYLATION.1	0.00836577	-0.113246	0.28	0.571	1	Cluster 3
GO-CILIARY-BASE	0.00836577	-0.113504	0.2	0.46	1	Cluster 3
GO-POSITIVE-REGULATION-OF-LEUKOCYTE-MIGRATION	0.00836577	-0.133731	0.36	0.603	1	Cluster 3
GO-MYELOID-LEUKOCYTE-CYTOKINE-PRODUCTION.1	0.00836577	-0.139364	0.36	0.556	1	Cluster 3
GO-INHIBITORY-SYNAPSE-ASSEMBLY	0.00836577	-0.161671	0.28	0.635	1	Cluster 3
GO-POSTSYNAPTIC-ENDOCYTIC-ZONE.1	0.00836577	-0.164819	0.36	0.619	1	Cluster 3
GO-SYMMETRIC-SYNAPSE.1	0.00836577	-0.187358	0.36	0.571	1	Cluster 3
GO-PURINE-CONTAINING-COMPOUND-SALVAGE	0.00859675	0.180053	0.68	0.413	1	Cluster 3
GO-C2H2-ZINC-FINGER-DOMAIN-BINDING	0.00859675	0.159506	0.68	0.381	1	Cluster 3
GO-ANION-CATION-SYMPORTER-ACTIVITY	0.00859675	0.127577	0.72	0.524	1	Cluster 3
GO-SYNAPTIC-VESICLE-RECYCLING.1	0.00859675	-0.120726	0.32	0.571	1	Cluster 3
GO-NEGATIVE-REGULATION-OF-NEUROTRANSMITTER-TRANSPORT.1	0.00859675	-0.136829	0.44	0.603	1	Cluster 3
GO-SMOOTHENED-SIGNALING-PATHWAY-INVOLVED-IN-DORSAL-VENTRAL-NEURAL-TUBE-PATTERNING	0.00859675	-0.150695	0.24	0.492	1	Cluster 3
GO-CENTROMERE-COMPLEX-ASSEMBLY	0.00883342	0.162049	0.72	0.413	1	Cluster 3
GO-MITOCHONDRIAL-CALCIUM-ION-HOMEOSTASIS	0.00883342	0.130011	0.64	0.333	1	Cluster 3
GO-NEGATIVE-REGULATION-OF-LEUKOCYTE-CELL-CELL-ADHESION	0.00883342	-0.12376	0.32	0.587	1	Cluster 3
GO-REGULATION-OF-NEURON-PROJECTION-REGENERATION	0.00883342	-0.125023	0.36	0.603	1	Cluster 3
GO-TRANSMEMBRANE-RECEPTOR-PROTEIN-KINASE-ACTIVITY	0.00883342	-0.127072	0.32	0.603	1	Cluster 3
GO-TOR-COMPLEX	0.00883342	-0.173093	0.32	0.571	1	Cluster 3
GO-REGULATION-OF-TRANSCRIPTION-FROM-RNA-POLYMERASE-II-PROMOTER-INVOLVED-IN-HEART-DEVELOPMENT.1	0.00907588	0.168643	0.64	0.413	1	Cluster 3
GO-INTERLEUKIN-5-PRODUCTION	0.00907588	-0.138873	0.4	0.619	1	Cluster 3
GO-REGULATION-OF-CELL-PROJECTION-SIZE	0.00907588	-0.146327	0.32	0.524	1	Cluster 3
GO-POSITIVE-REGULATION-OF-FATTY-ACID-BETA-OXIDATION	0.00907588	-0.178312	0.36	0.492	1	Cluster 3
GO-NEGATIVE-REGULATION-OF-GENE-SILENCING-BY-MIRNA	0.00907588	-0.181776	0.36	0.556	1	Cluster 3
GO-PEPTIDYL-SERINE-DEPHOSPHORYLATION	0.00932428	0.136542	0.72	0.381	1	Cluster 3
GO-SPERM-EGG-RECOGNITION	0.00932428	0.13019	0.64	0.444	1	Cluster 3
GO-SCAVENGER-RECEPTOR-ACTIVITY	0.00932428	-0.122082	0.4	0.667	1	Cluster 3
GO-NEPHRIC-DUCT-DEVELOPMENT	0.00932428	-0.129114	0.28	0.603	1	Cluster 3
GO-NEGATIVE-REGULATION-OF-LEUKOCYTE-PROLIFERATION	0.00932428	-0.139316	0.32	0.571	1	Cluster 3
GO-ESTABLISHMENT-OR-MAINTENANCE-OF-CYTOSKELETON-POLARITY.1	0.00932428	-0.152882	0.2	0.492	1	Cluster 3
GO-T-CELL-MIGRATION	0.00932428	-0.17935	0.32	0.556	1	Cluster 3
GO-RESPIRATORY-ELECTRON-TRANSPORT-CHAIN	0.00957872	0.16928	0.72	0.381	1	Cluster 3
GO-NEGATIVE-REGULATION-OF-STRESS-ACTIVATED-PROTEIN-KINASE-SIGNALING-CASCADE.1	0.00957872	-0.102764	0.28	0.492	1	Cluster 3
GO-NEGATIVE-REGULATION-OF-ORGANELLE-ASSEMBLY.1	0.00957872	-0.114149	0.2	0.492	1	Cluster 3
GO-RENAL-WATER-HOMEOSTASIS	0.00957872	-0.116896	0.4	0.635	1	Cluster 3
GO-SYNAPTIC-VESICLE-ENDOCYTOSIS.1	0.00957872	-0.120795	0.44	0.571	1	Cluster 3
GO-MACROPHAGE-ACTIVATION-INVOLVED-IN-IMMUNE-RESPONSE.1	0.00957872	-0.253503	0.28	0.524	1	Cluster 3
GO-SOLUTE-ANION-ANTIPORTER-ACTIVITY.1	0.00983933	0.107124	0.76	0.476	1	Cluster 3
GO-POSITIVE-REGULATION-OF-REACTIVE-OXYGEN-SPECIES-METABOLIC-PROCESS	0.00983933	-0.103178	0.32	0.635	1	Cluster 3
GO-PLATELET-DEGRANULATION.1	0.00983933	-0.107456	0.32	0.635	1	Cluster 3
GO-THYMUS-DEVELOPMENT	0.00983933	-0.107648	0.28	0.556	1	Cluster 3
GO-RESPONSE-TO-ANGIOTENSIN.1	0.00983933	-0.1407	0.32	0.635	1	Cluster 3
GO-CALCIUM-MEDIATED-SIGNALING-USING-INTRACELLULAR-CALCIUM-SOURCE	0.00983933	-0.141072	0.44	0.619	1	Cluster 3
GO-POSITIVE-REGULATION-OF-CELL-SUBSTRATE-JUNCTION-ORGANIZATION.1	0.00983933	-0.154106	0.32	0.603	1	Cluster 3
GO-NEGATIVE-REGULATION-OF-CYTOKINE-PRODUCTION-INVOLVED-IN-INFLAMMATORY-RESPONSE	0.00983933	-0.163673	0.24	0.54	1	Cluster 3
GO-RESPONSE-TO-PROTOZOAN	0.00983933	-0.199462	0.28	0.556	1	Cluster 3
GO-POSITIVE-REGULATION-OF-MACROPHAGE-MIGRATION	0.00983933	-0.200687	0.36	0.571	1	Cluster 3
GO-SEMAPHORIN-PLEXIN-SIGNALING-PATHWAY-INVOLVED-IN-NEURON-PROJECTION-GUIDANCE	0.00983933	-0.222771	0.24	0.619	1	Cluster 3
GO-VESICLE-BUDDING-FROM-MEMBRANE.1	1.52597e-05	-0.177438	0.259	0.607	0.103552	Cluster 1
GO-MITOCHONDRIAL-DNA-METABOLIC-PROCESS.1	2.20085e-05	0.232495	0.741	0.377	0.14935	Cluster 1
GO-GOLGI-VESICLE-BUDDING.1	2.69003e-05	-0.194123	0.222	0.623	0.182545	Cluster 1
GO-REGULATION-OF-RESPONSE-TO-ENDOPLASMIC-RETICULUM-STRESS.1	2.79955e-05	-0.147767	0.111	0.525	0.189977	Cluster 1
GO-REGULATION-OF-PROTEIN-EXIT-FROM-ENDOPLASMIC-RETICULUM.1	2.9133e-05	-0.20788	0.185	0.607	0.197697	Cluster 1
GO-EMBRYONIC-CAMERA-TYPE-EYE-FORMATION.1	3.41377e-05	0.277879	0.778	0.393	0.231659	Cluster 1
GO-REGULATION-OF-ERAD-PATHWAY	5.66554e-05	-0.14637	0.222	0.541	0.384463	Cluster 1
GO-PRESYNAPTIC-MODULATION-OF-CHEMICAL-SYNAPTIC-TRANSMISSION.1	5.88745e-05	0.213031	0.852	0.361	0.399522	Cluster 1
GO-COPII-COATED-VESICLE-BUDDING.1	6.3562e-05	-0.187113	0.222	0.607	0.431332	Cluster 1
GO-REGULATION-OF-RETROGRADE-PROTEIN-TRANSPORT-ER-TO-CYTOSOL.1	8.60843e-05	-0.243596	0.185	0.623	0.584168	Cluster 1
GO-DETERMINATION-OF-DORSAL-VENTRAL-ASYMMETRY.1	9.63302e-05	-0.266093	0.407	0.689	0.653697	Cluster 1
GO-VESICLE-TARGETING-TO-FROM-OR-WITHIN-GOLGI.1	0.00010772	-0.185129	0.222	0.656	0.730989	Cluster 1
GO-ENDOPLASMIC-RETICULUM-MANNOSE-TRIMMING	0.000134416	-0.234363	0.259	0.639	0.91215	Cluster 1
GO-APICAL-PROTEIN-LOCALIZATION.1	0.000149994	-0.248658	0.222	0.607	1	Cluster 1
GO-CELL-MIGRATION-INVOLVED-IN-HEART-DEVELOPMENT.1	0.000179792	0.219004	0.741	0.41	1	Cluster 1
GO-VESICLE-TARGETING.1	0.000193202	-0.167674	0.185	0.623	1	Cluster 1
GO-NEGATIVE-REGULATION-OF-ERAD-PATHWAY.1	0.000207548	-0.245068	0.185	0.574	1	Cluster 1
GO-HEART-VALVE-FORMATION	0.000285386	0.24901	0.741	0.41	1	Cluster 1
GO-NEGATIVE-REGULATION-OF-RESPONSE-TO-ENDOPLASMIC-RETICULUM-STRESS.1	0.000285386	-0.16492	0.185	0.557	1	Cluster 1
GO-GABA-RECEPTOR-COMPLEX.1	0.000295551	0.205572	0.852	0.541	1	Cluster 1
GO-BENZODIAZEPINE-RECEPTOR-ACTIVITY.1	0.000306055	0.227991	0.852	0.492	1	Cluster 1
GO-REGULATION-OF-SYNAPTIC-VESICLE-FUSION-TO-PRESYNAPTIC-ACTIVE-ZONE-MEMBRANE	0.000364021	0.226232	0.815	0.459	1	Cluster 1
GO-GOLGI-ASSOCIATED-VESICLE.1	0.000364021	-0.144874	0.222	0.574	1	Cluster 1
GO-ADENOSINE-RECEPTOR-SIGNALING-PATHWAY.1	0.000403571	0.224994	0.778	0.459	1	Cluster 1
GO-CELLULAR-RESPONSE-TO-MANGANESE-ION.1	0.000417623	-0.220401	0.259	0.623	1	Cluster 1
GO-GABA-GATED-CHLORIDE-ION-CHANNEL-ACTIVITY.1	0.000432131	0.20916	0.852	0.508	1	Cluster 1
GO-NEGATIVE-REGULATION-OF-PROTEIN-EXIT-FROM-ENDOPLASMIC-RETICULUM.1	0.000447108	-0.271227	0.111	0.574	1	Cluster 1
GO-CARDIOBLAST-PROLIFERATION.1	0.000462568	0.164795	0.815	0.361	1	Cluster 1
GO-HEPARAN-SULFATE-SULFOTRANSFERASE-ACTIVITY.1	0.000478526	0.185152	0.815	0.492	1	Cluster 1
GO-TRANSMEMBRANE-EPHRIN-RECEPTOR-ACTIVITY.1	0.000494996	0.212529	0.778	0.41	1	Cluster 1
GO-CELLULAR-RESPONSE-TO-GLUCOSE-STARVATION.1	0.000494996	-0.158288	0.222	0.639	1	Cluster 1
GO-POSITIVE-REGULATION-OF-CARDIOCYTE-DIFFERENTIATION.1	0.000529534	0.143505	0.741	0.41	1	Cluster 1
GO-ER-NUCLEUS-SIGNALING-PATHWAY	0.000585573	-0.145398	0.185	0.541	1	Cluster 1
GO-REGULATION-OF-ER-TO-GOLGI-VESICLE-MEDIATED-TRANSPORT	0.000585573	-0.202156	0.333	0.607	1	Cluster 1
GO-ENDOPLASMIC-RETICULUM-TUBULAR-NETWORK-ORGANIZATION	0.000585573	-0.231584	0.259	0.492	1	Cluster 1
GO-PHOSPHATIDYLINOSITOL-4-PHOSPHATE-BINDING.1	0.000625948	-0.186986	0.185	0.574	1	Cluster 1
GO-MECHANOSENSORY-BEHAVIOR	0.000668901	0.178182	0.778	0.443	1	Cluster 1
GO-ENDOPLASMIC-RETICULUM-GOLGI-INTERMEDIATE-COMPARTMENT	0.000668901	-0.147591	0.222	0.574	1	Cluster 1
GO-PROTEIN-DEMANNOSYLATION.1	0.000668901	-0.203597	0.222	0.59	1	Cluster 1
GO-POSITIVE-REGULATION-OF-HAIR-CYCLE	0.000691391	0.162999	0.889	0.475	1	Cluster 1
GO-ENDOPLASMIC-RETICULUM-TO-GOLGI-VESICLE-MEDIATED-TRANSPORT	0.000691391	-0.131431	0.259	0.59	1	Cluster 1
GO-PEPTIDYL-ASPARAGINE-MODIFICATION	0.000714581	-0.184759	0.333	0.557	1	Cluster 1
GO-ENDOPLASMIC-RETICULUM-QUALITY-CONTROL-COMPARTMENT	0.000714581	-0.193899	0.185	0.574	1	Cluster 1
GO-OLIGOSACCHARYL-TRANSFERASE-ACTIVITY	0.000738493	-0.275182	0.296	0.574	1	Cluster 1
GO-EPHRIN-RECEPTOR-ACTIVITY.1	0.000763146	0.203674	0.778	0.41	1	Cluster 1
GO-PHOSPHOLIPID-HOMEOSTASIS.1	0.000763146	-0.172043	0.259	0.574	1	Cluster 1
GO-FILOPODIUM-TIP	0.000814761	-0.176512	0.259	0.574	1	Cluster 1
GO-CARDIAC-NEURAL-CREST-CELL-DIFFERENTIATION-INVOLVED-IN-HEART-DEVELOPMENT.1	0.000841766	0.197277	0.704	0.393	1	Cluster 1
GO-REGULATION-OF-LIPID-CATABOLIC-PROCESS	0.000841766	0.100345	0.778	0.361	1	Cluster 1
GO-MAGNESIUM-ION-TRANSMEMBRANE-TRANSPORTER-ACTIVITY	0.000841766	-0.215208	0.148	0.557	1	Cluster 1
GO-POSITIVE-REGULATION-OF-PEPTIDYL-LYSINE-ACETYLATION	0.00105532	0.145539	0.778	0.344	1	Cluster 1
REACTOME-CARGO-CONCENTRATION-IN-THE-ER	0.00108963	-0.201084	0.37	0.623	1	Cluster 1
GO-NEGATIVE-REGULATION-OF-INTRACELLULAR-TRANSPORT	0.00112497	-0.116364	0.259	0.59	1	Cluster 1
GO-OXIDOREDUCTASE-ACTIVITY-ACTING-ON-THE-CH-NH2-GROUP-OF-DONORS	0.00112497	-0.171525	0.296	0.607	1	Cluster 1
GO-TRIGEMINAL-NERVE-DEVELOPMENT	0.00116136	0.195153	0.778	0.459	1	Cluster 1
GO-TRANSFERASE-ACTIVITY-TRANSFERRING-PENTOSYL-GROUPS.1	0.00116136	-0.126757	0.222	0.557	1	Cluster 1
GO-REGULATION-OF-GROWTH-HORMONE-SECRETION	0.00116136	-0.19882	0.259	0.623	1	Cluster 1
GO-DEOXYRIBONUCLEOSIDE-MONOPHOSPHATE-METABOLIC-PROCESS.1	0.00123743	0.230358	0.63	0.328	1	Cluster 1
GO-MITOCHONDRIA-ASSOCIATED-ENDOPLASMIC-RETICULUM-MEMBRANE	0.00127717	-0.239658	0.222	0.623	1	Cluster 1
GO-MITOCHONDRION-DISTRIBUTION.1	0.00136021	-0.161419	0.259	0.574	1	Cluster 1
GO-NEGATIVE-REGULATION-OF-INTRACELLULAR-PROTEIN-TRANSPORT.1	0.00140357	-0.141886	0.259	0.508	1	Cluster 1
GO-GOLGI-ASSOCIATED-VESICLE-MEMBRANE.1	0.00140357	-0.144421	0.296	0.574	1	Cluster 1
GO-EXTRACELLULAR-REGULATION-OF-SIGNAL-TRANSDUCTION.1	0.0014482	-0.216177	0.259	0.689	1	Cluster 1
GO-O-GLYCAN-PROCESSING.1	0.00149413	-0.11377	0.185	0.623	1	Cluster 1
GO-PROTEIN-EXIT-FROM-ENDOPLASMIC-RETICULUM	0.00169162	-0.14475	0.296	0.541	1	Cluster 1
GO-GOLGI-VESICLE-TRANSPORT	0.00174461	-0.10624	0.333	0.557	1	Cluster 1
GO-COPII-VESICLE-COAT.1	0.00174461	-0.234633	0.296	0.525	1	Cluster 1
GO-NEGATIVE-REGULATION-OF-PROTEIN-LOCALIZATION-TO-MEMBRANE	0.00179912	-0.146374	0.259	0.557	1	Cluster 1
GO-ENDOPLASMIC-RETICULUM-TO-CYTOSOL-TRANSPORT.1	0.00179912	-0.148149	0.296	0.541	1	Cluster 1
GO-PLATELET-ALPHA-GRANULE-MEMBRANE	0.00179912	-0.206316	0.296	0.59	1	Cluster 1
GO-POSITIVE-REGULATION-OF-PROTEIN-ACETYLATION	0.00185519	0.117254	0.667	0.295	1	Cluster 1
GO-POLY-A-PLUS-MRNA-EXPORT-FROM-NUCLEUS.1	0.00191287	0.161381	0.667	0.41	1	Cluster 1
GO-REGULATION-OF-ENDOPLASMIC-RETICULUM-STRESS-INDUCED-INTRINSIC-APOPTOTIC-SIGNALING-PATHWAY.1	0.00191287	-0.153192	0.222	0.525	1	Cluster 1
GO-POSTSYNAPTIC-CYTOSKELETON-ORGANIZATION	0.00197219	0.190401	0.778	0.41	1	Cluster 1
GO-LIPOPROTEIN-PARTICLE-RECEPTOR-BINDING.1	0.00197219	-0.147619	0.296	0.607	1	Cluster 1
GO-REGULATION-OF-FLAGELLATED-SPERM-MOTILITY.1	0.00197219	-0.154647	0.444	0.754	1	Cluster 1
GO-NEPHRON-TUBULE-EPITHELIAL-CELL-DIFFERENTIATION.1	0.00197219	-0.164891	0.37	0.623	1	Cluster 1
GO-ENDOPLASMIC-RETICULUM-EXIT-SITE.1	0.00203319	-0.195169	0.259	0.574	1	Cluster 1
GO-LIMB-BUD-FORMATION.1	0.00209592	0.228605	0.704	0.41	1	Cluster 1
GO-COP9-SIGNALOSOME	0.00209592	0.12566	0.704	0.377	1	Cluster 1
GO-POSITIVE-REGULATION-OF-ENDOPLASMIC-RETICULUM-STRESS-INDUCED-INTRINSIC-APOPTOTIC-SIGNALING-PATHWAY.1	0.00209592	-0.215186	0.333	0.607	1	Cluster 1
GO-REGULATION-OF-EPITHELIAL-CELL-DIFFERENTIATION-INVOLVED-IN-KIDNEY-DEVELOPMENT.1	0.00222673	-0.147816	0.37	0.623	1	Cluster 1
GO-EMBRYONIC-HINDLIMB-MORPHOGENESIS	0.0022949	0.152478	0.741	0.377	1	Cluster 1
GO-DOPAMINE-METABOLIC-PROCESS.1	0.0022949	0.11588	0.741	0.475	1	Cluster 1
GO-RETROGRADE-VESICLE-MEDIATED-TRANSPORT-GOLGI-TO-ENDOPLASMIC-RETICULUM	0.0022949	-0.138461	0.222	0.541	1	Cluster 1
GO-GROWTH-HORMONE-SECRETION	0.0022949	-0.174217	0.333	0.574	1	Cluster 1
GO-POLYPEPTIDE-N-ACETYLGALACTOSAMINYLTRANSFERASE-ACTIVITY.1	0.00236498	-0.189148	0.37	0.59	1	Cluster 1
GO-POSITIVE-REGULATION-OF-CARDIAC-MUSCLE-CELL-DIFFERENTIATION.1	0.00243702	0.159441	0.741	0.344	1	Cluster 1
GO-REGULATION-OF-TRANSLATION-IN-RESPONSE-TO-STRESS	0.00243702	-0.182953	0.259	0.508	1	Cluster 1
GO-PROTEIN-LOCALIZATION-TO-CILIARY-MEMBRANE	0.00243702	-0.212222	0.222	0.557	1	Cluster 1
GO-PROTEIN-PHOSPHATASE-TYPE-1-COMPLEX.1	0.00251106	-0.209036	0.296	0.574	1	Cluster 1
GO-DIOL-METABOLIC-PROCESS	0.00258715	-0.143608	0.259	0.574	1	Cluster 1
GO-PROTEIN-DEGLYCOSYLATION	0.00258715	-0.156663	0.222	0.557	1	Cluster 1
GO-DRINKING-BEHAVIOR.1	0.00266534	0.161084	0.704	0.443	1	Cluster 1
GO-CIS-GOLGI-NETWORK.1	0.00266534	-0.149784	0.259	0.525	1	Cluster 1
GO-REGULATION-OF-TRANSLATIONAL-INITIATION-IN-RESPONSE-TO-STRESS	0.00282825	-0.191627	0.259	0.541	1	Cluster 1
GO-PYRIMIDINE-DEOXYRIBONUCLEOTIDE-METABOLIC-PROCESS.1	0.00300019	0.188425	0.63	0.41	1	Cluster 1
GO-SKELETAL-MUSCLE-SATELLITE-CELL-DIFFERENTIATION	0.00300019	-0.197051	0.259	0.639	1	Cluster 1
GO-NEGATIVE-REGULATION-OF-B-CELL-APOPTOTIC-PROCESS	0.00308969	0.160322	0.667	0.377	1	Cluster 1
GO-BETA-TUBULIN-BINDING.1	0.00308969	0.114474	0.667	0.344	1	Cluster 1
GO-POSITIVE-REGULATION-OF-TOR-SIGNALING	0.00308969	0.109567	0.704	0.393	1	Cluster 1
GO-AXONAL-TRANSPORT-OF-MITOCHONDRION	0.00308969	-0.187379	0.37	0.607	1	Cluster 1
GO-VESICLE-CARGO-LOADING.1	0.00308969	-0.227751	0.296	0.607	1	Cluster 1
GO-REGULATION-OF-VESICLE-FUSION.1	0.00318163	0.133278	0.778	0.459	1	Cluster 1
GO-NEGATIVE-REGULATION-OF-MULTICELLULAR-ORGANISM-GROWTH	0.00327604	0.184728	0.741	0.393	1	Cluster 1
GO-STEROL-BINDING.1	0.00327604	-0.10627	0.296	0.623	1	Cluster 1
GO-NEUROTRANSMITTER-RECEPTOR-LOCALIZATION-TO-POSTSYNAPTIC-SPECIALIZATION-MEMBRANE	0.00337301	-0.147497	0.222	0.59	1	Cluster 1
GO-UTERINE-SMOOTH-MUSCLE-CONTRACTION.1	0.00337301	-0.182873	0.333	0.607	1	Cluster 1
GO-POSITIVE-REGULATION-OF-RESPONSE-TO-ENDOPLASMIC-RETICULUM-STRESS	0.00347257	-0.118334	0.259	0.574	1	Cluster 1
GO-SIGNAL-SEQUENCE-BINDING.1	0.00347257	-0.149906	0.185	0.541	1	Cluster 1
GO-NLS-BEARING-PROTEIN-IMPORT-INTO-NUCLEUS.1	0.00367978	-0.207506	0.407	0.508	1	Cluster 1
GO-NEGATIVE-REGULATION-OF-DELAYED-RECTIFIER-POTASSIUM-CHANNEL-ACTIVITY	0.00378754	-0.172116	0.296	0.557	1	Cluster 1
GO-PHOSPHATIDYLINOSITOL-MONOPHOSPHATE-PHOSPHATASE-ACTIVITY.1	0.00378754	-0.227105	0.333	0.607	1	Cluster 1
GO-ENDOPLASMIC-RETICULUM-UNFOLDED-PROTEIN-RESPONSE	0.00389817	-0.114008	0.259	0.492	1	Cluster 1
GO-REGULATION-OF-ENDOPLASMIC-RETICULUM-UNFOLDED-PROTEIN-RESPONSE	0.00389817	-0.138896	0.296	0.557	1	Cluster 1
GO-COPII-COATED-ER-TO-GOLGI-TRANSPORT-VESICLE	0.00389817	-0.140608	0.259	0.574	1	Cluster 1
GO-POSITIVE-REGULATION-OF-VESICLE-FUSION.1	0.00401172	0.159995	0.704	0.475	1	Cluster 1
GO-CELLULAR-CARBOHYDRATE-CATABOLIC-PROCESS	0.00401172	-0.107226	0.222	0.557	1	Cluster 1
GO-POLYOL-CATABOLIC-PROCESS	0.00401172	-0.134394	0.333	0.508	1	Cluster 1
GO-CHEMOREPELLENT-ACTIVITY	0.00412826	0.169631	0.704	0.426	1	Cluster 1
GO-SAGA-COMPLEX	0.00412826	0.164805	0.556	0.344	1	Cluster 1
GO-S-ADENOSYLMETHIONINE-METABOLIC-PROCESS	0.00412826	0.159276	0.704	0.311	1	Cluster 1
GO-CELLULAR-RESPONSE-TO-TOPOLOGICALLY-INCORRECT-PROTEIN	0.00412826	-0.100005	0.259	0.475	1	Cluster 1
GO-MAINTENANCE-OF-CELL-POLARITY.1	0.00412826	-0.138973	0.259	0.574	1	Cluster 1
GO-INTRA-GOLGI-VESICLE-MEDIATED-TRANSPORT	0.00412826	-0.160162	0.296	0.541	1	Cluster 1
GO-WASH-COMPLEX.1	0.00412826	-0.183709	0.222	0.574	1	Cluster 1
GO-PEPTIDE-DISULFIDE-OXIDOREDUCTASE-ACTIVITY	0.00412826	-0.250698	0.296	0.623	1	Cluster 1
GO-REGULATION-OF-MICROTUBULE-MOTOR-ACTIVITY	0.00424787	0.167627	0.667	0.344	1	Cluster 1
GO-CARDIAC-RIGHT-VENTRICLE-MORPHOGENESIS	0.00424787	0.159363	0.704	0.443	1	Cluster 1
GO-OPTIC-NERVE-DEVELOPMENT	0.00437061	-0.164855	0.296	0.59	1	Cluster 1
GO-REGULATION-OF-B-CELL-APOPTOTIC-PROCESS	0.00449656	0.162686	0.593	0.328	1	Cluster 1
GO-PYRIMIDINE-NUCLEOSIDE-BIOSYNTHETIC-PROCESS	0.00449656	0.156218	0.63	0.328	1	Cluster 1
GO-INDOLE-CONTAINING-COMPOUND-METABOLIC-PROCESS	0.00449656	0.118606	0.667	0.377	1	Cluster 1
GO-RESPONSE-TO-PLATELET-AGGREGATION-INHIBITOR	0.00462579	0.170857	0.741	0.443	1	Cluster 1
GO-DOPAMINE-BIOSYNTHETIC-PROCESS.1	0.00462579	0.163187	0.741	0.443	1	Cluster 1
GO-OXIDATIVE-DEMETHYLATION	0.00462579	0.1629	0.667	0.361	1	Cluster 1
GO-MULTICELLULAR-ORGANISM-AGING	0.00462579	-0.124512	0.407	0.656	1	Cluster 1
GO-DICARBOXYLIC-ACID-BIOSYNTHETIC-PROCESS.1	0.00462579	-0.169102	0.259	0.557	1	Cluster 1
GO-SPHINGOID-BIOSYNTHETIC-PROCESS	0.00475838	-0.180977	0.259	0.508	1	Cluster 1
GO-VITAMIN-TRANSMEMBRANE-TRANSPORT.1	0.00489439	0.148324	0.741	0.443	1	Cluster 1
GO-CELL-PROLIFERATION-INVOLVED-IN-HEART-MORPHOGENESIS	0.00489439	0.140545	0.593	0.393	1	Cluster 1
GO-SAGA-TYPE-COMPLEX.1	0.00489439	0.127441	0.519	0.295	1	Cluster 1
GO-LOW-DENSITY-LIPOPROTEIN-PARTICLE-RECEPTOR-BINDING	0.00489439	-0.141616	0.259	0.541	1	Cluster 1
GO-INSEMINATION	0.00489439	-0.143041	0.407	0.705	1	Cluster 1
GO-REGULATION-OF-MITOTIC-SPINDLE-ASSEMBLY	0.00489439	-0.169325	0.296	0.508	1	Cluster 1
GO-DIVALENT-INORGANIC-CATION-TRANSMEMBRANE-TRANSPORTER-ACTIVITY	0.00503391	-0.132447	0.333	0.607	1	Cluster 1
GO-CALCIUM-IMPORT-INTO-THE-MITOCHONDRION	0.00503391	-0.220996	0.185	0.525	1	Cluster 1
GO-POSITIVE-REGULATION-OF-GLUCONEOGENESIS	0.00517702	-0.182432	0.259	0.525	1	Cluster 1
GO-AV-NODE-CELL-TO-BUNDLE-OF-HIS-CELL-COMMUNICATION.1	0.00532379	0.135283	0.667	0.426	1	Cluster 1
GO-PHOSPHATASE-COMPLEX	0.00532379	-0.108874	0.222	0.557	1	Cluster 1
GO-C-ACYLTRANSFERASE-ACTIVITY	0.00532379	-0.168179	0.296	0.607	1	Cluster 1
GO-MICROFIBRIL.1	0.00532379	-0.227262	0.407	0.557	1	Cluster 1
GO-SERINE-TYPE-ENDOPEPTIDASE-INHIBITOR-ACTIVITY.1	0.00547431	-0.113902	0.519	0.738	1	Cluster 1
GO-ESTABLISHMENT-OF-PROTEIN-LOCALIZATION-TO-VACUOLE	0.00562867	-0.101417	0.333	0.541	1	Cluster 1
GO-PERK-MEDIATED-UNFOLDED-PROTEIN-RESPONSE	0.00578693	-0.157783	0.296	0.525	1	Cluster 1
GO-COPI-COATED-VESICLE-MEMBRANE	0.00578693	-0.244291	0.259	0.557	1	Cluster 1
GO-CALCIUM-DEPENDENT-PROTEIN-KINASE-ACTIVITY	0.0059492	0.186256	0.704	0.393	1	Cluster 1
GO-REGULATION-OF-ATP-BIOSYNTHETIC-PROCESS.1	0.0059492	0.134176	0.741	0.344	1	Cluster 1
GO-TRNA-SPECIFIC-RIBONUCLEASE-ACTIVITY.1	0.00611556	0.15956	0.593	0.344	1	Cluster 1
GO-NEGATIVE-REGULATION-OF-VOLTAGE-GATED-POTASSIUM-CHANNEL-ACTIVITY.1	0.00611556	-0.159348	0.333	0.59	1	Cluster 1
GO-PARENTAL-BEHAVIOR.1	0.00611556	-0.201236	0.259	0.557	1	Cluster 1
GO-PYRIMIDINE-NUCLEOTIDE-CATABOLIC-PROCESS.1	0.0062861	0.1839	0.63	0.443	1	Cluster 1
GO-REGULATION-OF-TRANSCRIPTION-INVOLVED-IN-CELL-FATE-COMMITMENT	0.0062861	0.155825	0.704	0.508	1	Cluster 1
GO-SPHINGOSINE-METABOLIC-PROCESS	0.0062861	-0.161443	0.259	0.525	1	Cluster 1
GO-MAGNESIUM-ION-TRANSPORT	0.0062861	-0.166911	0.222	0.508	1	Cluster 1
GO-EMBRYONIC-CAMERA-TYPE-EYE-DEVELOPMENT	0.0064609	0.124539	0.63	0.393	1	Cluster 1
GO-3-5-EXODEOXYRIBONUCLEASE-ACTIVITY	0.00664007	0.159788	0.667	0.361	1	Cluster 1
GO-PROTEIN-FOLDING-IN-ENDOPLASMIC-RETICULUM	0.00664007	-0.274048	0.259	0.541	1	Cluster 1
GO-POSITIVE-REGULATION-OF-PROTEIN-EXIT-FROM-ENDOPLASMIC-RETICULUM.1	0.00682369	-0.18244	0.296	0.607	1	Cluster 1
GO-REGULATION-OF-PERK-MEDIATED-UNFOLDED-PROTEIN-RESPONSE	0.00701186	-0.206448	0.296	0.525	1	Cluster 1
GO-SIGNAL-PEPTIDE-PROCESSING.1	0.00701186	-0.245325	0.259	0.541	1	Cluster 1
GO-POSITIVE-REGULATION-OF-MITOCHONDRIAL-DEPOLARIZATION.1	0.00720467	0.19953	0.556	0.377	1	Cluster 1
GO-POSITIVE-REGULATION-OF-DOUBLE-STRAND-BREAK-REPAIR-VIA-HOMOLOGOUS-RECOMBINATION	0.00720467	0.159022	0.63	0.393	1	Cluster 1
GO-DNA-APURINIC-OR-APYRIMIDINIC-SITE-ENDONUCLEASE-ACTIVITY.1	0.00720467	0.15022	0.63	0.344	1	Cluster 1
GO-MEMBRANE-PROTEIN-INTRACELLULAR-DOMAIN-PROTEOLYSIS	0.00720467	-0.126018	0.222	0.459	1	Cluster 1
GO-NEGATIVE-REGULATION-OF-PROTEIN-LOCALIZATION-TO-CELL-PERIPHERY	0.00720467	-0.12795	0.259	0.557	1	Cluster 1
GO-PALMITOYLTRANSFERASE-COMPLEX.1	0.00720467	-0.172456	0.222	0.59	1	Cluster 1
GO-CARDIAC-MUSCLE-CELL-MYOBLAST-DIFFERENTIATION	0.00740224	0.166933	0.741	0.443	1	Cluster 1
GO-POSITIVE-REGULATION-OF-PROTEIN-KINASE-C-SIGNALING.1	0.00740224	0.166139	0.741	0.443	1	Cluster 1
GO-EMBRYONIC-CAMERA-TYPE-EYE-MORPHOGENESIS	0.00740224	0.136087	0.593	0.426	1	Cluster 1
GO-INOSITOL-PHOSPHATE-PHOSPHATASE-ACTIVITY.1	0.00740224	-0.143244	0.296	0.492	1	Cluster 1
GO-COPII-COATED-VESICLE-CARGO-LOADING.1	0.00740224	-0.237038	0.407	0.59	1	Cluster 1
GO-CLASS-I-DNA-APURINIC-OR-APYRIMIDINIC-SITE-ENDONUCLEASE-ACTIVITY.1	0.00760465	0.166715	0.593	0.393	1	Cluster 1
GO-PYRIMIDINE-NUCLEOSIDE-MONOPHOSPHATE-METABOLIC-PROCESS.1	0.00760465	0.162031	0.667	0.41	1	Cluster 1
GO-VIRION-BINDING	0.00760465	0.144243	0.704	0.361	1	Cluster 1
GO-NEURAL-CREST-CELL-MIGRATION	0.00760465	0.115711	0.63	0.41	1	Cluster 1
GO-POSITIVE-REGULATION-OF-FLAGELLATED-SPERM-MOTILITY.1	0.00760465	-0.137626	0.407	0.738	1	Cluster 1
GO-CARDIAC-CHAMBER-FORMATION.1	0.007812	0.181161	0.667	0.426	1	Cluster 1
GO-NEGATIVE-REGULATION-OF-TELOMERASE-ACTIVITY.1	0.007812	0.148174	0.667	0.426	1	Cluster 1
GO-PHOSPHOLIPID-DEPHOSPHORYLATION	0.007812	-0.109452	0.333	0.541	1	Cluster 1
GO-PROTEIN-DENEDDYLATION	0.00802441	0.217046	0.63	0.328	1	Cluster 1
GO-POSITIVE-REGULATION-OF-SYNAPTIC-VESICLE-EXOCYTOSIS	0.00802441	0.149796	0.704	0.475	1	Cluster 1
GO-SODIUM-INDEPENDENT-ORGANIC-ANION-TRANSMEMBRANE-TRANSPORTER-ACTIVITY	0.00824197	0.146174	0.741	0.443	1	Cluster 1
GO-CARBON-SULFUR-LYASE-ACTIVITY	0.0084648	0.171309	0.556	0.459	1	Cluster 1
GO-ZINC-ION-TRANSPORT	0.0084648	-0.132318	0.259	0.59	1	Cluster 1
GO-PHOSPHATIDYLINOSITOL-5-PHOSPHATE-BINDING.1	0.0084648	-0.148389	0.37	0.607	1	Cluster 1
GO-PROTEIN-AUTOPROCESSING	0.00892668	0.155358	0.704	0.475	1	Cluster 1
GO-CATECHOLAMINE-BIOSYNTHETIC-PROCESS.1	0.00892668	0.137769	0.778	0.492	1	Cluster 1
GO-GLOMERULAR-EPITHELIAL-CELL-DEVELOPMENT	0.00892668	-0.208861	0.37	0.639	1	Cluster 1
GO-AORTA-MORPHOGENESIS	0.00916596	0.181667	0.704	0.311	1	Cluster 1
GO-ENDONUCLEASE-ACTIVITY-ACTIVE-WITH-EITHER-RIBO-OR-DEOXYRIBONUCLEIC-ACIDS-AND-PRODUCING-3-PHOSPHOMONOESTERS	0.00916596	0.154467	0.556	0.344	1	Cluster 1
GO-REGULATION-OF-EARLY-ENDOSOME-TO-LATE-ENDOSOME-TRANSPORT.1	0.00916596	-0.167813	0.185	0.557	1	Cluster 1
GO-COLLAGEN-ACTIVATED-SIGNALING-PATHWAY	0.00916596	-0.178763	0.37	0.623	1	Cluster 1
GO-INTRINSIC-APOPTOTIC-SIGNALING-PATHWAY-IN-RESPONSE-TO-ENDOPLASMIC-RETICULUM-STRESS	0.00941094	-0.102053	0.296	0.475	1	Cluster 1
GO-NEURONAL-ACTION-POTENTIAL	0.00941094	-0.119013	0.37	0.623	1	Cluster 1
GO-ENDOSOME-ORGANIZATION.1	0.00966175	-0.103451	0.296	0.492	1	Cluster 1
GO-ORGANELLE-MEMBRANE-CONTACT-SITE	0.00966175	-0.147704	0.296	0.541	1	Cluster 1
GO-REGULATION-OF-ODONTOGENESIS.1	0.0099185	0.114356	0.741	0.475	1	Cluster 1
GO-INTRACELLULAR-LIPID-TRANSPORT	0.0099185	-0.11119	0.259	0.541	1	Cluster 1
