# Supplementary material for: A novel molecular classification method for osteosarcoma based on tumor cell differentiation trajectories
Source: Bone Res. 2023 Jan 2;11:1. doi: 10.1038/s41413-022-00233-w (PMC9806110; doi:10.1038/s41413-022-00233-w)
Supplement: Supplementary file 21 — Supplementary Table 14 [file 41413_2022_233_MOESM21_ESM.xlsx]

## Sheet: Sheet1
Supplementary Table 14 Comparisons of clinical characteristics among the three groups of OS patients
Characteristics	Group A	Group B	Group C	p value
	(n = 49)	(n = 58)	(n = 31)
Sex (n %)				0.103
Female	16 (32.7)	30 (51.7)	11 (35.5)
Male	33 (67.3)	28 (48.3)	20 (64.5)
Age (n %)				0.933
> 40 years	17 (34.7)	21 (36.2)	10 (32.3)
≤ 40 years	32 (65.3)	37 (63.8)	21 (67.7)
Symptom Time before Treatment (n %)				0.877
> 3 months	13 (26.5)	18 (31.0)	9 (29.0)
≤ 3 months	36 (73.5)	40 (69.0)	22 (71.0)
Metastasis before Treatment (n %)				0.142
No	39 (79.6)	52 (89.7)	29 (93.5)
Yes	10 (20.4)	6 (10.3)	2 (6.5)
ECOG Score (n %)				0.015
0-2 score	27 (55.1)	43 (74.1)	26 (83.9)
3-5 score	22 (44.9)	15 (25.9)	5 (16.1)
Location (n %)				0.921
Limb	20 (40.8)	22 (37.9)	13 (41.9)
Spine	29 (59.2)	36 (62.1)	18 (58.1)
Tumor Size (n %)				0.781
> 6 cm	28 (57.1)	36 (62.1)	20 (64.5)
≤ 6 cm	21 (42.9)	22 (37.9)	11 (35.5)
Operation Method (n %)				0.359
En bloc	13 (26.5)	19 (32.8)	13 (41.9)
Non-en bloc	36 (73.5)	39 (67.2)	18 (58.1)
Chemotherapy (n %)
No	5 (10.2)	8 (13.8)	2 (6.5)	0.560
Yes	44 (89.8)	50 (86.2)	29 (93.5)
Radiotherapy (n %)				0.124
No	41 (83.7)	46 (79.3)	20 (64.5)
Yes	8 (16.3)	12 (20.7)	11 (35.5)
Living Status (n %)				<0.001*
Alive	30 (61.2)	9 (15.5)	15 (48.4)
Dead	19 (38.8)	49 (84.5)	16 (51.6)
* means p value ≤ 0.05.
