# Supplementary material for: A novel molecular classification method for osteosarcoma based on tumor cell differentiation trajectories
Source: Bone Res. 2023 Jan 2;11:1. doi: 10.1038/s41413-022-00233-w (PMC9806110; doi:10.1038/s41413-022-00233-w)
Supplement: Supplementary file 22 — Supplementary Table 15 [file 41413_2022_233_MOESM22_ESM.xlsx]

## Sheet: OSC_seurat_markers
Supplementary Table 15 | Different genes list of CSC-like clusters
Gene Symbol	P.value	Average Log2(Fold Change)	pct.1*	pct.2*	Adjusted p.value	cluster
NCOR1	5.77453e-87	0.807735	0.422	0.162	1.36279e-82	OSCL2
SON	2.59439e-82	0.700048	0.601	0.311	6.12275e-78	OSCL2
LUC7L3	1.84697e-81	1.0502	0.459	0.221	4.35886e-77	OSCL2
PMP22	2.44318e-76	1.03708	0.274	0.083	5.76591e-72	OSCL2
IBSP	1.50874e-59	1.38941	0.465	0.272	3.56062e-55	OSCL2
RRBP1	7.48286e-56	0.611586	0.493	0.268	1.76596e-51	OSCL2
PCOLCE	2.61148e-54	0.726861	0.535	0.345	6.1631e-50	OSCL2
PTH1R	6.65765e-52	0.731621	0.308	0.128	1.57121e-47	OSCL2
MXRA8	2.8009e-45	0.537467	0.437	0.232	6.61013e-41	OSCL2
FUS	2.49607e-43	0.613382	0.339	0.165	5.89073e-39	OSCL2
LMNA	6.07552e-40	0.483588	0.528	0.327	1.43382e-35	OSCL2
PHF14	9.23233e-40	0.599148	0.255	0.108	2.17883e-35	OSCL2
SRSF11	1.00744e-39	0.522606	0.352	0.176	2.37756e-35	OSCL2
FKBP10	5.24978e-39	0.559909	0.39	0.213	1.23895e-34	OSCL2
PTN	5.39408e-39	0.58803	0.39	0.218	1.273e-34	OSCL2
DDX18	2.54233e-37	0.528896	0.309	0.15	5.9999e-33	OSCL2
JTB	3.55646e-37	0.596654	0.36	0.196	8.39325e-33	OSCL2
SLC25A6	3.57064e-37	0.35004	0.772	0.582	8.42671e-33	OSCL2
S100A13	1.29774e-36	0.596436	0.479	0.308	3.06266e-32	OSCL2
RGS3	2.65777e-33	0.537717	0.399	0.235	6.27234e-29	OSCL2
EIF1	1.821e-31	0.272846	0.891	0.773	4.29757e-27	OSCL2
NEAT1	1.1893e-30	0.382317	0.536	0.352	2.80674e-26	OSCL2
CTSC	3.30896e-29	0.576415	0.256	0.128	7.80914e-25	OSCL2
BGN	4.3939e-29	0.526656	0.406	0.253	1.03696e-24	OSCL2
TAF1D	7.34353e-29	0.530653	0.259	0.131	1.73307e-24	OSCL2
APP	4.0577e-28	0.486796	0.291	0.155	9.57617e-24	OSCL2
UBXN4	8.43467e-27	0.435773	0.266	0.138	1.99058e-22	OSCL2
COL6A1	1.22414e-26	0.402602	0.418	0.261	2.88897e-22	OSCL2
P4HB	3.12469e-25	0.407002	0.44	0.288	7.37427e-21	OSCL2
TTC3	3.33048e-23	0.391423	0.303	0.175	7.85993e-19	OSCL2
LUM	1.85411e-21	0.410325	0.617	0.524	4.37569e-17	OSCL2
CLEC11A	4.10126e-21	0.362861	0.475	0.334	9.67897e-17	OSCL2
TIMP1	2.1988e-20	0.43963	0.556	0.459	5.18917e-16	OSCL2
ID3	2.72395e-18	0.31816	0.647	0.497	6.42852e-14	OSCL2
DDX24	4.03553e-18	0.339188	0.338	0.214	9.52386e-14	OSCL2
AURKAIP1	6.01563e-17	0.266232	0.361	0.232	1.41969e-12	OSCL2
TSC22D3	7.87776e-17	0.380399	0.265	0.162	1.85915e-12	OSCL2
DDIT4	1.85321e-16	0.33299	0.346	0.228	4.37358e-12	OSCL2
COL1A2	1.0765e-15	0.419998	0.868	0.784	2.54054e-11	OSCL2
SSR2	3.67896e-15	0.290345	0.438	0.314	8.68234e-11	OSCL2
TMEM59	1.3678e-14	0.260087	0.416	0.293	3.228e-10	OSCL2
COL11A1	5.21911e-14	0.425203	0.313	0.209	1.23171e-09	OSCL2
HSPA1B	2.0365e-12	0.35952	0.327	0.233	4.80614e-08	OSCL2
HSPA1A	7.5319e-11	0.411018	0.589	0.5	1.77753e-06	OSCL2
TNC	3.08201e-10	0.264888	0.298	0.212	7.27355e-06	OSCL2
SELENOP	6.52186e-10	0.260883	0.487	0.384	1.53916e-05	OSCL2
NNMT	1.57638e-09	0.294687	0.253	0.175	3.72025e-05	OSCL2
IFITM5	2.23287e-09	0.293994	0.359	0.273	5.26957e-05	OSCL2
VCAN	4.33454e-09	0.322714	0.331	0.252	0.000102295	OSCL2
SERPINF1	1.53936e-08	0.341616	0.305	0.23	0.000363289	OSCL2
ANXA1	1.44866e-06	0.267172	0.421	0.338	0.0341883	OSCL2
IER2	3.29993e-06	0.338444	0.459	0.394	0.0778784	OSCL2
MT2A	0.000198424	0.354478	0.619	0.559	1	OSCL2
MT1X	1.26765e-297	1.21914	0.839	0.366	2.99166e-293	OSCL1
EEF1A1	5.24343e-286	0.849746	0.97	0.862	1.23745e-281	OSCL1
GAPDH	7.41716e-276	0.823866	0.977	0.824	1.75045e-271	OSCL1
FTL	5.59416e-252	0.639756	0.998	0.962	1.32022e-247	OSCL1
PDCD5	2.66253e-217	1.09274	0.733	0.322	6.28358e-213	OSCL1
CHCHD2	8.96462e-214	0.94195	0.837	0.54	2.11565e-209	OSCL1
S100A6	1.79799e-181	0.666201	0.937	0.769	4.24326e-177	OSCL1
TMSB10	4.6282e-179	0.451695	0.996	0.963	1.09225e-174	OSCL1
NDUFB11	7.33964e-156	0.927859	0.703	0.387	1.73216e-151	OSCL1
EEF1B2	7.09606e-155	0.936302	0.715	0.424	1.67467e-150	OSCL1
TPT1	9.74416e-144	0.643167	0.908	0.757	2.29962e-139	OSCL1
COX7C	1.48145e-142	0.827835	0.767	0.532	3.49623e-138	OSCL1
TUBB	4.03717e-141	0.815441	0.73	0.457	9.52772e-137	OSCL1
UQCRB	6.74513e-139	0.744915	0.815	0.604	1.59185e-134	OSCL1
MT1G	4.74459e-131	1.08855	0.469	0.164	1.11972e-126	OSCL1
MDH2	3.22383e-129	1.04799	0.532	0.239	7.60824e-125	OSCL1
SERPINA1	4.37272e-125	1.10684	0.431	0.142	1.03196e-120	OSCL1
BSG	1.59906e-124	0.971512	0.654	0.392	3.77379e-120	OSCL1
BTF3	6.03074e-124	0.81501	0.707	0.468	1.42325e-119	OSCL1
MT2A1	1.23249e-123	0.487384	0.787	0.477	2.90869e-119	OSCL1
FAU	5.56867e-109	0.564047	0.862	0.723	1.31421e-104	OSCL1
GSTA1	2.28195e-107	1.0747	0.375	0.12	5.38539e-103	OSCL1
UQCRH	2.76948e-103	0.739798	0.668	0.438	6.53598e-99	OSCL1
ACTB	6.97064e-100	0.441404	0.946	0.882	1.64507e-95	OSCL1
NACA	2.57088e-98	0.586684	0.822	0.659	6.06727e-94	OSCL1
PRDX2	2.64962e-97	1.02677	0.396	0.152	6.25311e-93	OSCL1
RGCC	2.84438e-87	0.80946	0.457	0.202	6.71274e-83	OSCL1
HNRNPA1	2.85521e-81	0.640586	0.677	0.49	6.73829e-77	OSCL1
UQCR11	3.53708e-80	0.682723	0.643	0.457	8.34751e-76	OSCL1
UBB	3.20913e-79	0.412364	0.889	0.751	7.57354e-75	OSCL1
EEF1D	8.54091e-76	0.582639	0.709	0.529	2.01565e-71	OSCL1
GADD45B	1.12473e-74	0.543765	0.624	0.384	2.65435e-70	OSCL1
MT1M	9.23169e-73	0.978178	0.304	0.111	2.17868e-68	OSCL1
MT1E	1.51187e-72	0.842735	0.405	0.192	3.56801e-68	OSCL1
EIF3H	2.04621e-70	0.850708	0.453	0.25	4.82906e-66	OSCL1
PABPC1	5.463e-70	0.753168	0.531	0.334	1.28927e-65	OSCL1
TKT	3.61021e-69	0.85793	0.34	0.14	8.52011e-65	OSCL1
PRELP	1.75254e-68	0.978705	0.263	0.085	4.13599e-64	OSCL1
LSM7	9.25637e-67	0.749876	0.494	0.295	2.1845e-62	OSCL1
VIM	1.57273e-65	0.376364	0.919	0.835	3.71164e-61	OSCL1
UQCRFS1	2.62482e-62	0.759937	0.457	0.257	6.19458e-58	OSCL1
NDUFS5	4.78297e-62	0.618561	0.6	0.43	1.12878e-57	OSCL1
LDHB	6.30118e-62	0.655892	0.557	0.374	1.48708e-57	OSCL1
COMMD6	1.54916e-61	0.672302	0.538	0.353	3.65601e-57	OSCL1
FABP5	1.96428e-61	0.71723	0.476	0.279	4.6357e-57	OSCL1
ENO1	2.00034e-59	0.577718	0.626	0.475	4.72081e-55	OSCL1
ATP5ME	4.5126e-58	0.63767	0.55	0.366	1.06497e-53	OSCL1
HIST1H1C	1.20901e-57	0.767854	0.349	0.163	2.85326e-53	OSCL1
FTH1	3.78683e-56	0.364381	0.915	0.861	8.93692e-52	OSCL1
PSMB1	7.05051e-56	0.730752	0.444	0.266	1.66392e-51	OSCL1
MARCKSL1	2.13278e-54	0.834941	0.302	0.133	5.03337e-50	OSCL1
APRT	4.50704e-53	0.75727	0.379	0.204	1.06366e-48	OSCL1
GSTP1	4.74487e-53	0.579453	0.572	0.423	1.11979e-48	OSCL1
NPM1	5.31391e-53	0.675126	0.541	0.39	1.25408e-48	OSCL1
OAZ1	1.05072e-51	0.52524	0.609	0.463	2.4797e-47	OSCL1
H3F3A	1.31089e-49	0.545349	0.628	0.497	3.0937e-45	OSCL1
SELENOK	6.0523e-49	0.790059	0.344	0.182	1.42834e-44	OSCL1
CRYAB	1.04926e-47	0.811932	0.298	0.143	2.47625e-43	OSCL1
MIF	5.3193e-47	0.707384	0.418	0.254	1.25535e-42	OSCL1
COX4I1	2.20083e-46	0.520005	0.581	0.439	5.19395e-42	OSCL1
EEF2	4.28837e-45	0.568872	0.553	0.415	1.01206e-40	OSCL1
SERPINH1	4.46147e-45	0.510817	0.653	0.52	1.05291e-40	OSCL1
POLR2L	6.58688e-45	0.56849	0.518	0.362	1.5545e-40	OSCL1
IFI27L2	6.65699e-45	0.698762	0.395	0.237	1.57105e-40	OSCL1
YBX1	2.37895e-44	0.478305	0.661	0.538	5.61432e-40	OSCL1
HSP90AB1	2.81208e-44	0.502795	0.612	0.489	6.63652e-40	OSCL1
CIRBP	5.78267e-44	0.590173	0.528	0.381	1.36471e-39	OSCL1
TMA7	7.01336e-44	0.503434	0.616	0.493	1.65515e-39	OSCL1
ATP5F1E	1.08155e-43	0.395721	0.76	0.669	2.55245e-39	OSCL1
SLC25A61	7.19869e-43	0.364295	0.739	0.597	1.69889e-38	OSCL1
SERF2	4.37876e-42	0.287242	0.915	0.863	1.03339e-37	OSCL1
FSCN1	1.90597e-41	0.709119	0.291	0.142	4.49808e-37	OSCL1
NDUFC2	3.21525e-41	0.616434	0.475	0.333	7.588e-37	OSCL1
LDHA	3.31446e-41	0.562295	0.527	0.389	7.82213e-37	OSCL1
SNRPE	1.47701e-40	0.614038	0.428	0.277	3.48574e-36	OSCL1
EIF3F	1.75885e-39	0.754278	0.299	0.16	4.15088e-35	OSCL1
TBCA	4.02958e-38	0.6617	0.359	0.218	9.50982e-34	OSCL1
COX5B	6.50878e-38	0.533794	0.492	0.354	1.53607e-33	OSCL1
RSL1D1	9.66935e-38	0.701094	0.334	0.194	2.28197e-33	OSCL1
ATP5F1D	1.68899e-37	0.569297	0.463	0.328	3.98601e-33	OSCL1
CYR61	2.23426e-37	0.404285	0.462	0.288	5.27286e-33	OSCL1
CCL3	1.19477e-36	0.699174	0.273	0.137	2.81966e-32	OSCL1
OST4	4.5444e-36	0.469242	0.585	0.467	1.07248e-31	OSCL1
MYC	4.24878e-35	0.674571	0.257	0.127	1.00271e-30	OSCL1
TRIR	6.61087e-35	0.599782	0.388	0.25	1.56016e-30	OSCL1
NME1	1.28977e-34	0.670885	0.292	0.159	3.04386e-30	OSCL1
SNRPD2	1.28989e-34	0.553994	0.446	0.317	3.04414e-30	OSCL1
PRDX6	1.61912e-34	0.668303	0.332	0.199	3.82113e-30	OSCL1
JUNB	2.66769e-34	0.408153	0.501	0.35	6.29576e-30	OSCL1
MZT2B	8.61615e-34	0.496832	0.507	0.383	2.03341e-29	OSCL1
EIF3E	5.67947e-32	0.551208	0.446	0.315	1.34035e-27	OSCL1
NDUFB4	9.87637e-32	0.612753	0.357	0.231	2.33082e-27	OSCL1
TXN	1.29578e-31	0.401941	0.591	0.487	3.05804e-27	OSCL1
SRP14	2.71238e-31	0.410827	0.62	0.538	6.40122e-27	OSCL1
MZT2A	1.16238e-29	0.626703	0.318	0.195	2.74321e-25	OSCL1
ZFAS1	1.22104e-29	0.610861	0.384	0.263	2.88165e-25	OSCL1
COPS3	1.49704e-29	0.699979	0.252	0.138	3.533e-25	OSCL1
ATP5PO	2.40743e-29	0.515253	0.428	0.31	5.68153e-25	OSCL1
ID1	2.85435e-29	0.451583	0.429	0.293	6.73627e-25	OSCL1
IER3	3.99157e-29	0.495119	0.33	0.198	9.42011e-25	OSCL1
COX6C	4.88404e-29	0.386972	0.596	0.494	1.15263e-24	OSCL1
C19orf70	3.81623e-28	0.612194	0.307	0.187	9.00629e-24	OSCL1
SUMO2	1.98824e-27	0.51013	0.443	0.333	4.69224e-23	OSCL1
UQCRQ	3.08838e-27	0.479248	0.479	0.374	7.28859e-23	OSCL1
SNHG8	5.76709e-27	0.635322	0.265	0.154	1.36103e-22	OSCL1
LSM2	6.57289e-27	0.589549	0.268	0.155	1.5512e-22	OSCL1
DUSP1	9.82491e-27	0.448313	0.403	0.271	2.31868e-22	OSCL1
TPI1	1.54064e-26	0.405926	0.533	0.435	3.6359e-22	OSCL1
CLIC1	3.52838e-26	0.541296	0.363	0.25	8.32698e-22	OSCL1
EIF4A2	3.82896e-25	0.589456	0.295	0.184	9.03635e-21	OSCL1
PPIA	1.69262e-24	0.408752	0.541	0.457	3.99458e-20	OSCL1
TGFBI	1.258e-23	0.439691	0.392	0.272	2.96887e-19	OSCL1
NDUFA11	3.03662e-23	0.505286	0.369	0.264	7.16642e-19	OSCL1
SF3B6	5.50544e-23	0.48871	0.364	0.26	1.29928e-18	OSCL1
TMEM258	5.72715e-23	0.477148	0.398	0.296	1.35161e-18	OSCL1
NDUFS7	3.4833e-22	0.554826	0.276	0.174	8.22058e-18	OSCL1
SOD1	3.50724e-22	0.432346	0.416	0.311	8.27708e-18	OSCL1
CSNK2B	2.99883e-21	0.536378	0.286	0.187	7.07723e-17	OSCL1
C8orf59	4.02625e-21	0.501368	0.327	0.228	9.50194e-17	OSCL1
NDUFA2	1.57625e-20	0.558582	0.257	0.163	3.71995e-16	OSCL1
SEC61G	2.68952e-20	0.373022	0.51	0.429	6.34726e-16	OSCL1
CALR	3.29519e-20	0.472125	0.418	0.334	7.77666e-16	OSCL1
TRAPPC1	5.21529e-20	0.566809	0.278	0.183	1.23081e-15	OSCL1
ENY2	1.36503e-19	0.447937	0.394	0.301	3.22146e-15	OSCL1
ATP5IF1	1.51281e-19	0.409494	0.437	0.35	3.57023e-15	OSCL1
FKBP1A	4.92332e-19	0.494793	0.296	0.203	1.1619e-14	OSCL1
NDUFA13	1.89091e-18	0.418076	0.409	0.324	4.46255e-14	OSCL1
SAP18	2.60954e-18	0.474167	0.349	0.259	6.15852e-14	OSCL1
PPDPF	2.68689e-18	0.527919	0.281	0.191	6.34106e-14	OSCL1
ATP5MC1	7.0985e-18	0.49415	0.327	0.24	1.67524e-13	OSCL1
CD99	8.26055e-18	0.45513	0.409	0.331	1.94949e-13	OSCL1
PFDN2	9.01661e-18	0.504988	0.254	0.166	2.12792e-13	OSCL1
EDF1	1.35932e-17	0.355673	0.485	0.413	3.20799e-13	OSCL1
HSBP1	1.50455e-17	0.437402	0.313	0.224	3.55074e-13	OSCL1
ATP5MC3	2.67893e-17	0.4615	0.372	0.288	6.32227e-13	OSCL1
S100A4	5.96651e-17	0.280905	0.593	0.517	1.4081e-12	OSCL1
TIMM13	7.53851e-17	0.470554	0.339	0.257	1.77909e-12	OSCL1
PPIB	1.22572e-16	0.306808	0.582	0.528	2.89271e-12	OSCL1
TRMT112	1.38286e-16	0.439986	0.353	0.272	3.26355e-12	OSCL1
CDKN2A	1.40988e-16	0.51905	0.261	0.179	3.32731e-12	OSCL1
PFDN5	2.32125e-16	0.345142	0.518	0.455	5.47815e-12	OSCL1
NAA38	2.83365e-16	0.48985	0.284	0.201	6.68741e-12	OSCL1
C12orf57	5.16521e-16	0.415743	0.368	0.29	1.21899e-11	OSCL1
ANXA2	1.43465e-15	0.290344	0.557	0.493	3.38577e-11	OSCL1
ANXA5	1.66305e-15	0.471428	0.289	0.207	3.9248e-11	OSCL1
BEX3	1.95552e-15	0.472011	0.306	0.226	4.61503e-11	OSCL1
COX7B	2.02992e-15	0.416895	0.377	0.304	4.79061e-11	OSCL1
SKP1	2.14086e-15	0.381595	0.395	0.318	5.05243e-11	OSCL1
STMN1	2.52793e-15	0.321956	0.384	0.289	5.96593e-11	OSCL1
TUBA1A	2.70546e-15	0.394364	0.331	0.249	6.38489e-11	OSCL1
COX8A	4.2363e-15	0.405386	0.372	0.296	9.99768e-11	OSCL1
CDC42	8.44123e-15	0.473699	0.276	0.198	1.99213e-10	OSCL1
ID2	1.53481e-14	0.441161	0.271	0.191	3.62216e-10	OSCL1
VKORC1	1.73271e-14	0.486057	0.267	0.193	4.0892e-10	OSCL1
HSPE1	1.80076e-14	0.372625	0.395	0.321	4.2498e-10	OSCL1
PARK7	3.36867e-14	0.354409	0.416	0.345	7.95006e-10	OSCL1
SSR3	5.21607e-14	0.442723	0.302	0.228	1.23099e-09	OSCL1
HMGB2	5.38696e-14	0.279211	0.301	0.21	1.27132e-09	OSCL1
PRDX1	8.12526e-14	0.34785	0.434	0.362	1.91756e-09	OSCL1
IFITM2	1.09457e-13	0.466524	0.263	0.19	2.58318e-09	OSCL1
ALPL	1.75344e-13	0.411114	0.328	0.253	4.13813e-09	OSCL1
UBL5	1.76263e-13	0.361348	0.427	0.359	4.1598e-09	OSCL1
WDR83OS	8.28396e-13	0.388404	0.295	0.221	1.95501e-08	OSCL1
PKM	1.24658e-12	0.352184	0.434	0.375	2.94192e-08	OSCL1
TOMM7	1.93802e-12	0.384264	0.369	0.306	4.57372e-08	OSCL1
RUNX2	3.6536e-12	0.404855	0.284	0.217	8.62251e-08	OSCL1
NDUFB9	5.93369e-12	0.417552	0.307	0.24	1.40035e-07	OSCL1
POMP	3.54797e-11	0.358245	0.37	0.31	8.3732e-07	OSCL1
NCL	4.96688e-11	0.416297	0.301	0.24	1.17218e-06	OSCL1
IFITM51	8.82774e-11	0.275295	0.354	0.275	2.08335e-06	OSCL1
NOP10	1.17116e-10	0.416408	0.27	0.208	2.76394e-06	OSCL1
COX6B1	1.98234e-10	0.349573	0.354	0.297	4.67833e-06	OSCL1
GUK1	2.53969e-10	0.375562	0.351	0.298	5.99368e-06	OSCL1
CFL1	6.15056e-10	0.258162	0.488	0.446	1.45153e-05	OSCL1
HSPD1	6.74939e-10	0.348649	0.263	0.201	1.59285e-05	OSCL1
PGK1	8.12958e-10	0.383965	0.283	0.224	1.91858e-05	OSCL1
GADD45GIP1	1.08835e-09	0.365773	0.286	0.224	2.5685e-05	OSCL1
COX7A2	6.62886e-09	0.283322	0.415	0.376	0.000156441	OSCL1
PRDX4	6.72489e-09	0.299378	0.362	0.307	0.000158707	OSCL1
HINT1	7.90373e-08	0.29608	0.369	0.326	0.00186528	OSCL1
LSM3	8.59831e-08	0.363379	0.257	0.208	0.0020292	OSCL1
NDUFB7	1.30446e-07	0.322846	0.319	0.274	0.00307853	OSCL1
C4orf3	1.33436e-07	0.355777	0.251	0.203	0.00314909	OSCL1
NDUFA1	2.71526e-07	0.30636	0.366	0.33	0.00640802	OSCL1
MYDGF	4.10247e-07	0.357994	0.275	0.232	0.00968183	OSCL1
TAGLN2	4.61227e-07	0.27584	0.325	0.277	0.010885	OSCL1
UQCR10	5.16298e-07	0.264197	0.432	0.396	0.0121846	OSCL1
SLC25A5	2.46948e-06	0.324287	0.263	0.222	0.0582798	OSCL1
SUB1	3.41036e-06	0.268432	0.363	0.328	0.0804846	OSCL1
MDK	1.20521e-05	0.26802	0.269	0.227	0.284429	OSCL1
SERBP1	3.63103e-05	0.256767	0.303	0.271	0.856924	OSCL1
C19orf53	4.52647e-05	0.258232	0.307	0.271	1	OSCL1
RBM8A	6.42776e-05	0.287489	0.277	0.246	1	OSCL1
MALAT1	0	1.20874	0.999	0.993	0	OSCL3
XIST	2.11687e-288	2.07505	0.394	0.021	4.99582e-284	OSCL3
CST3	7.16157e-221	1.07823	0.873	0.547	1.69013e-216	OSCL3
B2M	7.70277e-209	0.756848	0.972	0.83	1.81785e-204	OSCL3
MMP9	7.8658e-204	1.51107	0.533	0.139	1.85633e-199	OSCL3
FN1	2.08292e-179	1.5967	0.555	0.187	4.9157e-175	OSCL3
SPP1	3.43915e-177	1.7159	0.682	0.329	8.1164e-173	OSCL3
CTSK	1.62546e-176	1.45466	0.445	0.103	3.83608e-172	OSCL3
IGFBP7	2.32291e-161	1.42186	0.43	0.102	5.48206e-157	OSCL3
ACP5	2.45092e-158	1.39787	0.427	0.104	5.78417e-154	OSCL3
IFI27	4.39239e-154	1.51267	0.344	0.061	1.03661e-149	OSCL3
MMP13	2.65006e-126	1.72113	0.278	0.046	6.25414e-122	OSCL3
HLA-B	6.15894e-113	0.989092	0.521	0.217	1.45351e-108	OSCL3
COL6A3	1.64349e-111	1.37447	0.331	0.085	3.87864e-107	OSCL3
CALD1	1.94648e-108	0.991748	0.559	0.266	4.5937e-104	OSCL3
PLEKHA5	7.58237e-102	1.21132	0.324	0.089	1.78944e-97	OSCL3
LGALS1	2.50612e-93	0.48568	0.952	0.848	5.91445e-89	OSCL3
ISG15	1.51936e-92	1.10695	0.349	0.109	3.58569e-88	OSCL3
TPM2	2.48803e-83	0.98069	0.328	0.107	5.87174e-79	OSCL3
HTRA1	5.12722e-77	1.04195	0.251	0.066	1.21002e-72	OSCL3
TMSB4X	1.26072e-74	0.402623	0.977	0.897	2.9753e-70	OSCL3
COL1A1	1.06399e-70	0.884169	0.895	0.833	2.51103e-66	OSCL3
NEAT11	8.77103e-66	0.705978	0.586	0.345	2.06996e-61	OSCL3
MYL6	7.81575e-63	0.553711	0.709	0.501	1.84452e-58	OSCL3
APOE	6.56845e-60	0.823776	0.475	0.261	1.55015e-55	OSCL3
TIMP11	5.09843e-59	0.382689	0.699	0.411	1.20323e-54	OSCL3
A2M	9.77794e-58	0.958581	0.256	0.09	2.30759e-53	OSCL3
LUM1	4.64196e-55	0.462853	0.728	0.489	1.0955e-50	OSCL3
NPC2	4.58696e-48	0.701623	0.417	0.229	1.08252e-43	OSCL3
HLA-DRB1	4.6244e-48	0.752772	0.314	0.142	1.09136e-43	OSCL3
COL3A1	1.6743e-47	0.915334	0.624	0.478	3.95134e-43	OSCL3
TYROBP	2.45878e-44	0.65166	0.389	0.202	5.80272e-40	OSCL3
IFI6	1.03382e-43	0.750301	0.275	0.118	2.43982e-39	OSCL3
CD74	3.38809e-43	0.582774	0.442	0.254	7.99589e-39	OSCL3
COL1A21	2.41315e-42	0.49308	0.854	0.795	5.69504e-38	OSCL3
MYL9	5.56259e-42	0.732028	0.271	0.119	1.31277e-37	OSCL3
CD63	1.89388e-41	0.375472	0.748	0.554	4.46957e-37	OSCL3
ATP6V0E1	9.08999e-38	0.651484	0.326	0.164	2.14524e-33	OSCL3
HLA-C	2.40505e-36	0.5901	0.437	0.264	5.67592e-32	OSCL3
COL5A1	8.27131e-32	0.631032	0.306	0.164	1.95203e-27	OSCL3
COL6A2	4.68852e-31	0.608258	0.447	0.295	1.10649e-26	OSCL3
HLA-A	7.85244e-31	0.506749	0.505	0.353	1.85318e-26	OSCL3
HLA-DRA	9.78765e-29	0.51085	0.388	0.24	2.30989e-24	OSCL3
CKB	1.78572e-28	0.547762	0.395	0.251	4.21429e-24	OSCL3
EMP3	3.23944e-28	0.519179	0.335	0.193	7.64508e-24	OSCL3
CSTB	7.31552e-27	0.512368	0.409	0.267	1.72646e-22	OSCL3
RNASE1	2.76046e-25	0.544563	0.29	0.165	6.51468e-21	OSCL3
ARGLU1	6.58921e-22	0.610807	0.275	0.163	1.55505e-17	OSCL3
CALM1	5.29976e-21	0.467767	0.337	0.216	1.25074e-16	OSCL3
CYBA	2.07557e-19	0.465972	0.355	0.238	4.89835e-15	OSCL3
SERPINF11	7.25562e-19	0.529794	0.336	0.224	1.71233e-14	OSCL3
ZFP36L1	1.49559e-18	0.542876	0.295	0.19	3.52959e-14	OSCL3
PSAP	2.94941e-18	0.428974	0.368	0.254	6.9606e-14	OSCL3
FOS	8.58094e-16	0.498173	0.446	0.353	2.0251e-11	OSCL3
LGALS3	5.97416e-15	0.415772	0.266	0.173	1.4099e-10	OSCL3
MYL12A	1.39279e-14	0.405285	0.292	0.196	3.28698e-10	OSCL3
ITM2B	2.21544e-14	0.375785	0.365	0.264	5.22844e-10	OSCL3
S100A41	5.90074e-14	0.293669	0.6	0.52	1.39257e-09	OSCL3
DCN	6.55449e-14	0.412492	0.358	0.256	1.54686e-09	OSCL3
FLNA	7.24855e-14	0.485702	0.26	0.173	1.71066e-09	OSCL3
HSPB1	1.80577e-13	0.41264	0.493	0.406	4.26163e-09	OSCL3
SAT1	2.65686e-13	0.380546	0.363	0.266	6.27019e-09	OSCL3
JUN	4.34015e-11	0.357977	0.556	0.485	1.02428e-06	OSCL3
COL6A11	1.82543e-09	0.334533	0.366	0.291	4.30802e-05	OSCL3
SH3BGRL3	4.5809e-09	0.311388	0.298	0.226	0.000108109	OSCL3
NDUFB2	4.95458e-08	0.252649	0.342	0.272	0.00116928	OSCL3
RBM39	6.92572e-08	0.330174	0.284	0.221	0.00163447	OSCL3
DDX5	2.64145e-07	0.25173	0.307	0.24	0.00623383	OSCL3
SOX4	1.14979e-06	0.382525	0.382	0.332	0.0271351	OSCL3
ATP6V0B	9.74045e-05	0.255617	0.257	0.213	1	OSCL3
COL5A2	0.00013858	0.286683	0.302	0.259	1	OSCL3
TOP2A	3.44911e-194	1.89325	0.566	0.074	8.1399e-190	OSC
CENPF	4.35135e-167	2.01321	0.531	0.075	1.02692e-162	OSC
CENPE	6.38954e-150	1.69762	0.355	0.032	1.50793e-145	OSC
CCNB1	1.21192e-134	1.64043	0.39	0.047	2.86013e-130	OSC
CDKN3	1.58085e-134	1.61179	0.363	0.04	3.73081e-130	OSC
CDC20	3.89086e-131	1.58274	0.35	0.037	9.18242e-127	OSC
ASPM	1.07032e-124	1.45846	0.293	0.026	2.52596e-120	OSC
TPX2	1.13116e-124	1.41972	0.312	0.03	2.66954e-120	OSC
MKI67	3.01227e-121	1.51036	0.317	0.032	7.10896e-117	OSC
NUSAP1	4.62826e-120	1.51209	0.382	0.051	1.09227e-115	OSC
HMGB21	3.10015e-114	1.45087	0.705	0.204	7.31636e-110	OSC
BIRC5	3.45345e-113	1.45844	0.417	0.065	8.15014e-109	OSC
H2AFZ	5.28193e-99	1.38321	0.843	0.447	1.24653e-94	OSC
CKS2	2.26179e-98	1.32629	0.531	0.126	5.33783e-94	OSC
CALM2	1.19228e-89	1.21491	0.867	0.503	2.81379e-85	OSC
STMN11	1.73216e-85	1.14723	0.737	0.287	4.0879e-81	OSC
UBE2S	4.00847e-85	1.34533	0.496	0.126	9.45999e-81	OSC
UBE2C	1.93856e-84	1.49702	0.385	0.075	4.575e-80	OSC
CCNB2	1.87329e-77	1.21186	0.312	0.052	4.42097e-73	OSC
ARL6IP1	5.59792e-77	1.38195	0.512	0.148	1.32111e-72	OSC
MAD2L1	2.96526e-64	1.03509	0.255	0.041	6.99801e-60	OSC
TUBA1C	7.50771e-61	1.12989	0.447	0.131	1.77182e-56	OSC
CKS1B	1.18856e-59	1.16798	0.404	0.109	2.80501e-55	OSC
PTTG1	4.20021e-58	1.11142	0.312	0.067	9.91248e-54	OSC
HMGB3	6.9858e-58	1.03036	0.314	0.068	1.64865e-53	OSC
TUBA1B	4.13932e-54	0.925116	0.818	0.497	9.7688e-50	OSC
HDGF	8.24131e-51	1.14702	0.279	0.063	1.94495e-46	OSC
RAD21	3.55736e-48	0.956806	0.306	0.075	8.39537e-44	OSC
SMC4	6.51817e-48	1.03209	0.298	0.074	1.53829e-43	OSC
NUCKS1	3.46963e-47	0.984795	0.58	0.26	8.18832e-43	OSC
HMGB1	5.14573e-45	0.818327	0.759	0.448	1.21439e-40	OSC
HMGN2	4.46192e-44	0.903358	0.65	0.327	1.05301e-39	OSC
SMC2	2.82575e-43	0.99948	0.257	0.061	6.66878e-39	OSC
HP1BP3	1.79002e-34	0.868432	0.304	0.095	4.22445e-30	OSC
HMG20B	3.30979e-32	0.876004	0.279	0.087	7.81111e-28	OSC
TUBB4B	2.69241e-30	0.882904	0.358	0.137	6.3541e-26	OSC
H2AFV	1.17644e-27	0.788812	0.333	0.126	2.77639e-23	OSC
RAN	1.22112e-27	0.705104	0.547	0.28	2.88185e-23	OSC
LSM5	1.1936e-25	0.722842	0.366	0.153	2.8169e-21	OSC
PTMS	1.99018e-24	0.691198	0.477	0.239	4.69682e-20	OSC
ANP32B	7.98083e-23	0.670216	0.374	0.165	1.88348e-18	OSC
ILF2	1.06925e-20	0.652163	0.333	0.145	2.52344e-16	OSC
HNRNPA2B1	2.12552e-20	0.583638	0.501	0.267	5.01622e-16	OSC
PTMA	4.664e-20	0.406007	0.946	0.845	1.1007e-15	OSC
44446	3.28628e-19	0.708019	0.385	0.197	7.75563e-15	OSC
LGALS11	7.83992e-19	0.548078	0.916	0.874	1.85022e-14	OSC
MORF4L2	1.96815e-17	0.583692	0.415	0.218	4.64484e-13	OSC
UBB1	1.26635e-15	0.347119	0.897	0.789	2.98858e-11	OSC
PSMA7	1.76153e-15	0.446301	0.575	0.361	4.15721e-11	OSC
DYNLL1	2.04811e-15	0.471451	0.653	0.444	4.83354e-11	OSC
HSP90B1	3.30434e-15	0.497753	0.496	0.299	7.79825e-11	OSC
JPT1	2.0767e-14	0.542568	0.333	0.168	4.901e-10	OSC
TUBB1	4.4062e-14	0.518942	0.724	0.533	1.03986e-09	OSC
TMSB4X1	6.27348e-14	0.390081	0.951	0.916	1.48054e-09	OSC
PTN1	1.75065e-13	0.427035	0.45	0.26	4.13154e-09	OSC
ACTG1	1.84553e-13	0.436897	0.756	0.595	4.35546e-09	OSC
BASP1	2.97551e-13	0.485212	0.306	0.153	7.02221e-09	OSC
RANBP1	5.91981e-13	0.471954	0.42	0.24	1.39707e-08	OSC
CFL11	1.23663e-12	0.378601	0.64	0.446	2.91844e-08	OSC
PSMA4	1.32523e-12	0.481869	0.355	0.195	3.12754e-08	OSC
SNRPD1	2.12167e-12	0.430339	0.344	0.182	5.00713e-08	OSC
RBM8A1	3.70019e-12	0.398786	0.428	0.243	8.73246e-08	OSC
ERH	6.01353e-12	0.471916	0.417	0.246	1.41919e-07	OSC
YWHAE	8.33339e-12	0.538314	0.314	0.172	1.96668e-07	OSC
SNRPG	8.9717e-12	0.3972	0.458	0.28	2.11732e-07	OSC
HSPA8	1.26138e-11	0.386367	0.472	0.288	2.97687e-07	OSC
MARCKS	3.98343e-11	0.406507	0.39	0.228	9.4009e-07	OSC
PRDX11	5.01331e-11	0.361709	0.545	0.373	1.18314e-06	OSC
SFPQ	1.24488e-10	0.410617	0.285	0.15	2.93793e-06	OSC
LMNA1	1.48887e-10	0.479544	0.537	0.381	3.51373e-06	OSC
SOD11	9.69003e-10	0.328224	0.52	0.332	2.28685e-05	OSC
HNRNPM	9.74349e-10	0.465642	0.29	0.164	2.29946e-05	OSC
TMBIM6	1.48571e-09	0.396556	0.369	0.224	3.50628e-05	OSC
H3F3B	1.68773e-09	0.290173	0.745	0.59	3.98305e-05	OSC
PSMA2	1.73534e-09	0.505331	0.266	0.144	4.0954e-05	OSC
PSME2	2.51762e-09	0.3907	0.293	0.164	5.94158e-05	OSC
CCNI	2.66049e-09	0.385791	0.339	0.201	6.27876e-05	OSC
HMGN1	4.93968e-09	0.33362	0.388	0.235	0.000116576	OSC
EIF5	1.16276e-08	0.414633	0.336	0.204	0.000274411	OSC
TPM4	1.16324e-08	0.399546	0.325	0.196	0.000274524	OSC
NEDD8	1.58645e-08	0.349373	0.415	0.266	0.000374401	OSC
SRI	2.00081e-08	0.37584	0.252	0.14	0.000472192	OSC
SKP11	2.41871e-08	0.380566	0.488	0.332	0.000570816	OSC
RTRAF	3.23926e-08	0.342753	0.285	0.165	0.000764466	OSC
PTGES3	9.2275e-08	0.422013	0.26	0.152	0.00217769	OSC
GPX4	1.00256e-07	0.273782	0.526	0.366	0.00236604	OSC
YWHAQ	1.02163e-07	0.330899	0.306	0.184	0.00241104	OSC
SET	2.31822e-07	0.359069	0.336	0.218	0.00547099	OSC
PPP1CB	2.52576e-07	0.452253	0.314	0.197	0.0059608	OSC
YWHAZ	4.13847e-07	0.307768	0.257	0.148	0.00976679	OSC
SNRPD3	1.31699e-06	0.311812	0.276	0.169	0.0310811	OSC
RHOC	1.7433e-06	0.299524	0.341	0.226	0.041142	OSC
NAP1L1	1.88524e-06	0.267375	0.382	0.25	0.0444917	OSC
SNRPB	1.93607e-06	0.31098	0.312	0.199	0.0456913	OSC
PSMB6	3.05888e-06	0.307419	0.271	0.169	0.0721897	OSC
HNRNPK	4.05788e-06	0.260694	0.347	0.229	0.0957659	OSC
LDHA1	4.74083e-06	0.304209	0.55	0.425	0.111883	OSC
SRSF3	4.9883e-06	0.290727	0.393	0.27	0.117724	OSC
SLIRP	5.12775e-06	0.281053	0.363	0.243	0.121015	OSC
HNRNPH1	8.05489e-06	0.4093	0.293	0.194	0.190095	OSC
ST13	8.25318e-06	0.29495	0.271	0.173	0.194775	OSC
POMP1	1.40561e-05	0.326619	0.444	0.321	0.331725	OSC
UBE2L3	2.40061e-05	0.279464	0.271	0.176	0.566543	OSC
PFN1	3.03925e-05	0.288244	0.591	0.483	0.717264	OSC
MZT2B1	3.68303e-05	0.251562	0.526	0.416	0.869194	OSC
EIF11	6.14544e-05	0.269837	0.829	0.81	1	OSC
MDK1	6.30738e-05	0.345725	0.331	0.234	1	OSC
BANF1	8.02668e-05	0.259134	0.257	0.169	1	OSC
ANAPC11	8.7346e-05	0.261942	0.366	0.265	1	OSC
SNRPF	0.000110029	0.292801	0.26	0.174	1	OSC
HIST1H4C	0.000149589	0.552831	0.266	0.185	1	OSC
SRRM1	0.00015968	0.275502	0.268	0.183	1	OSC
ELOC	0.000160135	0.254535	0.304	0.211	1	OSC
TPI11	0.000183242	0.252964	0.572	0.459	1	OSC
RTN4	0.000370997	0.26266	0.279	0.196	1	OSC
CYCS	0.000448023	0.266584	0.274	0.19	1	OSC
TXN1	0.000540876	0.253862	0.612	0.514	1	OSC
SON1	0.00240168	0.262857	0.482	0.399	1	OSC
