# Supplementary material for: A novel molecular classification method for osteosarcoma based on tumor cell differentiation trajectories
Source: Bone Res. 2023 Jan 2;11:1. doi: 10.1038/s41413-022-00233-w (PMC9806110; doi:10.1038/s41413-022-00233-w)
Supplement: Supplementary file 23 — Supplementary Table 16 [file 41413_2022_233_MOESM23_ESM.xlsx]

## Sheet: OSC_VS_OSCL1+L2+L3_findallmarke
Supplementary Table 16 | Different genes list of CSC vs CSCL1+CSCL2+CSCL3
Gene Symbol	P.value	Average Log2(Fold Change)	pct.1*	pct.2*	Adjusted p.value	cluster
TOP2A	3.45e-194	1.89325	0.566	0.074	1.55e-189	OSC
CENPF	4.35e-167	2.01321	0.531	0.075	1.96e-162	OSC
CENPE	6.39e-150	1.69762	0.355	0.032	2.87e-145	OSC
CCNB1	1.21e-134	1.64043	0.39	0.047	5.45e-130	OSC
CDKN3	1.58e-134	1.61179	0.363	0.04	7.1e-130	OSC
CDC20	3.89e-131	1.58274	0.35	0.037	1.75e-126	OSC
ASPM	1.07e-124	1.45846	0.293	0.026	4.81e-120	OSC
TPX2	1.13e-124	1.41972	0.312	0.03	5.08e-120	OSC
MKI67	3.01e-121	1.51036	0.317	0.032	1.35e-116	OSC
NUSAP1	4.63e-120	1.51209	0.382	0.051	2.08e-115	OSC
HMGB2	3.1e-114	1.45087	0.705	0.204	1.39e-109	OSC
BIRC5	3.45e-113	1.45844	0.417	0.065	1.55e-108	OSC
CENPA	1.12e-101	1.25952	0.238	0.021	5.02e-97	OSC
H2AFZ	5.28e-99	1.38321	0.843	0.447	2.37e-94	OSC
CKS2	2.26e-98	1.32629	0.531	0.126	1.02e-93	OSC
HMMR	3.46e-96	1.38831	0.228	0.02	1.55e-91	OSC
CALM2	1.19e-89	1.21491	0.867	0.503	5.36e-85	OSC
DEPDC1	4.48e-86	1.12721	0.201	0.017	2.01e-81	OSC
STMN1	1.73e-85	1.14723	0.737	0.287	7.78e-81	OSC
UBE2S	4.01e-85	1.34533	0.496	0.126	1.8e-80	OSC
CKAP2	6.84e-85	1.27136	0.244	0.028	3.08e-80	OSC
UBE2C	1.94e-84	1.49702	0.385	0.075	8.71e-80	OSC
AURKA	2.01e-78	1.11394	0.184	0.016	9.03e-74	OSC
CCNB2	1.87e-77	1.21186	0.312	0.052	8.42e-73	OSC
ARL6IP1	5.6e-77	1.38195	0.512	0.148	2.52e-72	OSC
KIF2C	5.77e-71	1.00954	0.144	0.01	2.59e-66	OSC
KIF4A	4.72e-67	0.887221	0.122	0.007	2.12e-62	OSC
GTSE1	1.56e-64	1.04011	0.182	0.02	7.02e-60	OSC
MAD2L1	2.97e-64	1.03509	0.255	0.041	1.33e-59	OSC
PLK1	3.74e-62	1.10579	0.171	0.018	1.68e-57	OSC
PRC1	1.18e-61	1.1179	0.192	0.024	5.28e-57	OSC
TUBA1C	7.51e-61	1.12989	0.447	0.131	3.37e-56	OSC
CKS1B	1.19e-59	1.16798	0.404	0.109	5.34e-55	OSC
CDCA8	1.36e-59	0.968055	0.157	0.016	6.12e-55	OSC
SGO2	1.55e-59	1.06397	0.195	0.026	6.94e-55	OSC
PTTG1	4.2e-58	1.11142	0.312	0.067	1.89e-53	OSC
HMGB3	6.99e-58	1.03036	0.314	0.068	3.14e-53	OSC
TUBA1B	4.14e-54	0.925116	0.818	0.497	1.86e-49	OSC
PBK	8.59e-53	0.79919	0.133	0.013	3.86e-48	OSC
CKAP2L	1.53e-52	0.856214	0.127	0.012	6.88e-48	OSC
TACC3	1.49e-51	0.919858	0.168	0.022	6.68e-47	OSC
HDGF	8.24e-51	1.14702	0.279	0.063	3.7e-46	OSC
RAD21	3.56e-48	0.956806	0.306	0.075	1.6e-43	OSC
KIF20B	3.75e-48	0.87122	0.154	0.02	1.68e-43	OSC
SMC4	6.52e-48	1.03209	0.298	0.074	2.93e-43	OSC
NUCKS1	3.47e-47	0.984795	0.58	0.26	1.56e-42	OSC
KPNA2	1.17e-46	1.09211	0.233	0.047	5.24e-42	OSC
NUF2	3.54e-46	0.940094	0.146	0.019	1.59e-41	OSC
HMGB1	5.15e-45	0.818327	0.759	0.448	2.31e-40	OSC
HMGN2	4.46e-44	0.903358	0.65	0.327	2e-39	OSC
SMC2	2.83e-43	0.99948	0.257	0.061	1.27e-38	OSC
CCNA2	1.66e-38	0.764544	0.122	0.016	7.44e-34	OSC
DLGAP5	5.38e-36	0.744574	0.106	0.012	2.42e-31	OSC
HP1BP3	1.79e-34	0.868432	0.304	0.095	8.04e-30	OSC
CENPW	5.17e-34	0.791589	0.176	0.036	2.32e-29	OSC
AURKB	1.4e-33	0.78182	0.122	0.018	6.28e-29	OSC
SPC25	2.28e-33	0.668418	0.103	0.013	1.02e-28	OSC
CKAP5	2.81e-32	0.856672	0.152	0.029	1.26e-27	OSC
HMG20B	3.31e-32	0.876004	0.279	0.087	1.49e-27	OSC
CDC25B	1.04e-31	0.713996	0.108	0.015	4.66e-27	OSC
H2AFX	1.41e-31	0.790229	0.144	0.027	6.34e-27	OSC
PHF19	2.8e-31	0.763093	0.122	0.02	1.26e-26	OSC
UBE2T	4.64e-31	0.76553	0.171	0.037	2.09e-26	OSC
TUBB4B	2.69e-30	0.882904	0.358	0.137	1.21e-25	OSC
TROAP	5.16e-29	0.647476	0.103	0.015	2.32e-24	OSC
CDCA3	6.83e-29	0.648955	0.106	0.016	3.07e-24	OSC
H2AFV	1.18e-27	0.788812	0.333	0.126	5.29e-23	OSC
RAN	1.22e-27	0.705104	0.547	0.28	5.49e-23	OSC
KIF22	8.99e-26	0.692016	0.146	0.032	4.04e-21	OSC
LSM5	1.19e-25	0.722842	0.366	0.153	5.36e-21	OSC
CDK1	4.67e-25	0.726077	0.108	0.019	2.1e-20	OSC
PTMS	1.99e-24	0.691198	0.477	0.239	8.94e-20	OSC
DDX39A	5.06e-23	0.72348	0.222	0.073	2.27e-18	OSC
ANP32B	7.98e-23	0.670216	0.374	0.165	3.59e-18	OSC
MZT1	1.15e-21	0.728595	0.168	0.047	5.16e-17	OSC
ILF2	1.07e-20	0.652163	0.333	0.145	4.8e-16	OSC
HNRNPA2B1	2.13e-20	0.583638	0.501	0.267	9.55e-16	OSC
PCLAF	2.98e-20	0.760605	0.249	0.095	1.34e-15	OSC
PTMA	4.66e-20	0.406007	0.946	0.845	2.1e-15	OSC
CDKN2C	1.23e-19	0.614148	0.165	0.049	5.53e-15	OSC
SEPT7	3.29e-19	0.708019	0.385	0.197	1.48e-14	OSC
LGALS1	7.84e-19	0.548078	0.916	0.874	3.52e-14	OSC
ANP32E	9.36e-18	0.629239	0.146	0.044	4.21e-13	OSC
MORF4L2	1.97e-17	0.583692	0.415	0.218	8.84e-13	OSC
GGH	1.99e-17	0.622111	0.22	0.084	8.96e-13	OSC
SKA2	3.34e-17	0.65689	0.171	0.057	1.5e-12	OSC
CCDC34	2.16e-16	0.57641	0.127	0.036	9.73e-12	OSC
UBB	1.27e-15	0.347119	0.897	0.789	5.69e-11	OSC
PSMA7	1.76e-15	0.446301	0.575	0.361	7.91e-11	OSC
DYNLL1	2.05e-15	0.471451	0.653	0.444	9.2e-11	OSC
HSP90B1	3.3e-15	0.497753	0.496	0.299	1.48e-10	OSC
BUB3	3.46e-15	0.579814	0.16	0.055	1.55e-10	OSC
JPT1	2.08e-14	0.542568	0.333	0.168	9.33e-10	OSC
TUBB	4.41e-14	0.518942	0.724	0.533	1.98e-09	OSC
DTYMK	5.78e-14	0.494191	0.127	0.04	2.6e-09	OSC
TMSB4X	6.27e-14	0.390081	0.951	0.916	2.82e-09	OSC
PTN	1.75e-13	0.427035	0.45	0.26	7.87e-09	OSC
ACTG1	1.85e-13	0.436897	0.756	0.595	8.29e-09	OSC
SUN2	1.98e-13	0.57472	0.108	0.032	8.91e-09	OSC
BASP1	2.98e-13	0.485212	0.306	0.153	1.34e-08	OSC
RANBP1	5.92e-13	0.471954	0.42	0.24	2.66e-08	OSC
KIF5B	6.82e-13	0.588031	0.179	0.072	3.06e-08	OSC
TYMS	7.43e-13	0.463618	0.133	0.045	3.34e-08	OSC
CFL1	1.24e-12	0.378601	0.64	0.446	5.56e-08	OSC
PSMA4	1.33e-12	0.481869	0.355	0.195	5.95e-08	OSC
SNRPD1	2.12e-12	0.430339	0.344	0.182	9.53e-08	OSC
TPRKB	3.17e-12	0.518808	0.192	0.082	1.42e-07	OSC
RBM8A	3.7e-12	0.398786	0.428	0.243	1.66e-07	OSC
ERH	6.01e-12	0.471916	0.417	0.246	2.7e-07	OSC
YWHAE	8.33e-12	0.538314	0.314	0.172	3.74e-07	OSC
SNRPG	8.97e-12	0.3972	0.458	0.28	4.03e-07	OSC
TUBB6	9.73e-12	0.44222	0.141	0.052	4.37e-07	OSC
HSPA8	1.26e-11	0.386367	0.472	0.288	5.67e-07	OSC
DEK	1.84e-11	0.521567	0.228	0.109	8.25e-07	OSC
MARCKS	3.98e-11	0.406507	0.39	0.228	1.79e-06	OSC
PRDX1	5.01e-11	0.361709	0.545	0.373	2.25e-06	OSC
PSIP1	6.81e-11	0.530158	0.168	0.072	3.06e-06	OSC
RHEB	8.73e-11	0.509506	0.217	0.104	3.92e-06	OSC
SFPQ	1.24e-10	0.410617	0.285	0.15	5.59e-06	OSC
LMNA	1.49e-10	0.479544	0.537	0.381	6.69e-06	OSC
CBX3	1.52e-10	0.541131	0.222	0.11	6.84e-06	OSC
SDCBP	5.69e-10	0.423052	0.238	0.121	2.56e-05	OSC
HNRNPH3	6.48e-10	0.420116	0.173	0.077	2.91e-05	OSC
HSP90AA1	6.73e-10	0.171058	0.856	0.729	3.02e-05	OSC
SOD1	9.69e-10	0.328224	0.52	0.332	4.35e-05	OSC
HNRNPM	9.74e-10	0.465642	0.29	0.164	4.38e-05	OSC
TMBIM6	1.49e-09	0.396556	0.369	0.224	6.68e-05	OSC
H3F3B	1.69e-09	0.290173	0.745	0.59	7.58e-05	OSC
PSMA2	1.74e-09	0.505331	0.266	0.144	7.8e-05	OSC
PSME2	2.52e-09	0.3907	0.293	0.164	0.000113119	OSC
GLRX5	2.54e-09	0.409821	0.182	0.085	0.000113929	OSC
CCNI	2.66e-09	0.385791	0.339	0.201	0.000119538	OSC
ITGB3BP	3.1e-09	0.406948	0.103	0.038	0.000139181	OSC
HMGN1	4.94e-09	0.33362	0.388	0.235	0.000221945	OSC
U2SURP	8.08e-09	0.344802	0.22	0.111	0.000363116	OSC
CNIH4	1.15e-08	0.435479	0.16	0.073	0.000515898	OSC
EIF5	1.16e-08	0.414633	0.336	0.204	0.00052244	OSC
TPM4	1.16e-08	0.399546	0.325	0.196	0.000522655	OSC
SMARCA5	1.46e-08	0.398294	0.117	0.047	0.000655471	OSC
NEDD8	1.59e-08	0.349373	0.415	0.266	0.000712806	OSC
HSPB11	1.7e-08	0.508818	0.217	0.116	0.000765498	OSC
GLRX3	1.79e-08	0.398938	0.108	0.043	0.000804388	OSC
SRI	2e-08	0.37584	0.252	0.14	0.000898986	OSC
SKP1	2.42e-08	0.380566	0.488	0.332	0.00108675	OSC
NUDCD2	2.45e-08	0.334669	0.165	0.077	0.00110091	OSC
SPTSSA	2.6e-08	0.465052	0.133	0.059	0.0011682	OSC
CNIH1	2.74e-08	0.382883	0.13	0.056	0.00122906	OSC
ARF5	2.92e-08	0.455444	0.119	0.05	0.00131091	OSC
RTRAF	3.24e-08	0.342753	0.285	0.165	0.00145543	OSC
HSD17B11	3.37e-08	0.421024	0.108	0.044	0.00151309	OSC
VDAC3	3.44e-08	0.370531	0.184	0.091	0.00154401	OSC
YWHAH	5.15e-08	0.422253	0.187	0.096	0.00231393	OSC
PSMA3	5.85e-08	0.468193	0.201	0.106	0.00262914	OSC
HMGN3	6.54e-08	0.380594	0.241	0.133	0.00293719	OSC
RPS19BP1	8.08e-08	0.446969	0.23	0.13	0.00362904	OSC
SSNA1	8.5e-08	0.429982	0.184	0.095	0.00381707	OSC
KHDRBS1	8.84e-08	0.33152	0.184	0.093	0.00397261	OSC
CBX1	9.15e-08	0.403073	0.125	0.055	0.00410917	OSC
PTGES3	9.23e-08	0.422013	0.26	0.152	0.00414601	OSC
TK1	9.65e-08	0.308964	0.111	0.046	0.00433547	OSC
GPX4	1e-07	0.273782	0.526	0.366	0.00450461	OSC
YWHAQ	1.02e-07	0.330899	0.306	0.184	0.00459027	OSC
EI24	1.11e-07	0.449522	0.16	0.078	0.00496663	OSC
PDAP1	1.42e-07	0.40008	0.154	0.075	0.00637135	OSC
MYH10	1.43e-07	0.402627	0.106	0.044	0.00644284	OSC
ELAVL1	1.77e-07	0.336505	0.13	0.059	0.0079362	OSC
PCMT1	2.29e-07	0.372093	0.122	0.055	0.010285	OSC
SET	2.32e-07	0.359069	0.336	0.218	0.010416	OSC
UBE2A	2.35e-07	0.375564	0.165	0.083	0.0105761	OSC
RALY	2.49e-07	0.42893	0.187	0.1	0.0111992	OSC
PPP1CB	2.53e-07	0.452253	0.314	0.197	0.0113485	OSC
DKC1	2.63e-07	0.425088	0.13	0.061	0.0118358	OSC
CBX5	2.82e-07	0.374678	0.122	0.055	0.0126903	OSC
SLTM	3.08e-07	0.380996	0.184	0.097	0.0138323	OSC
SH3GLB1	3.42e-07	0.338246	0.168	0.085	0.0153487	OSC
YWHAZ	4.14e-07	0.307768	0.257	0.148	0.0185946	OSC
TCEA1	4.71e-07	0.362468	0.198	0.108	0.0211671	OSC
BUD31	5.16e-07	0.321765	0.184	0.097	0.0231644	OSC
SNW1	5.2e-07	0.41265	0.152	0.076	0.0233531	OSC
SGCB	6e-07	0.408981	0.138	0.068	0.026939	OSC
VIM	6.77e-07	0.156463	0.924	0.858	0.0304349	OSC
PAIP1	8.16e-07	0.305863	0.114	0.051	0.0366838	OSC
ANP32A	1.03e-06	0.247601	0.173	0.089	0.0461088	OSC
HACD3	1.04e-06	0.409525	0.146	0.075	0.0469212	OSC
SRP9	1.3e-06	0.306603	0.23	0.133	0.0586092	OSC
SNRPD3	1.32e-06	0.311812	0.276	0.169	0.0591739	OSC
DPT	1.32e-06	0.419569	0.176	0.096	0.05933	OSC
HDAC2	1.36e-06	0.345723	0.138	0.067	0.0610383	OSC
ARPC1A	1.59e-06	0.405544	0.125	0.061	0.0715157	OSC
RHOC	1.74e-06	0.299524	0.341	0.226	0.0783284	OSC
NAP1L1	1.89e-06	0.267375	0.382	0.25	0.0847058	OSC
CCT4	1.89e-06	0.323408	0.222	0.129	0.084706	OSC
SNRPB	1.94e-06	0.31098	0.312	0.199	0.0869896	OSC
MRFAP1	2.07e-06	0.35184	0.214	0.123	0.0930542	OSC
GUSB	2.44e-06	0.370068	0.136	0.068	0.109471	OSC
TAX1BP1	2.54e-06	0.362647	0.163	0.088	0.113942	OSC
UBE2V2	2.69e-06	0.278106	0.225	0.13	0.120734	OSC
NUCB2	2.73e-06	0.330094	0.22	0.127	0.12257	OSC
PSMB6	3.06e-06	0.307419	0.271	0.169	0.137439	OSC
SDF2L1	4.01e-06	0.3706	0.19	0.109	0.179992	OSC
HNRNPK	4.06e-06	0.260694	0.347	0.229	0.182324	OSC
TMSB15A	4.3e-06	0.339558	0.133	0.067	0.193084	OSC
LDHA	4.74e-06	0.304209	0.55	0.425	0.21301	OSC
SRSF9	4.83e-06	0.297134	0.238	0.145	0.217157	OSC
SRSF3	4.99e-06	0.290727	0.393	0.27	0.224129	OSC
SLIRP	5.13e-06	0.281053	0.363	0.243	0.230395	OSC
POLR2F	6.71e-06	0.359292	0.247	0.154	0.301507	OSC
HNRNPH1	8.05e-06	0.4093	0.293	0.194	0.361914	OSC
ST13	8.25e-06	0.29495	0.271	0.173	0.370823	OSC
HNRNPR	8.35e-06	0.288918	0.209	0.123	0.374969	OSC
NUDT1	8.4e-06	0.320765	0.217	0.131	0.377326	OSC
ZC3H13	9.16e-06	0.234233	0.117	0.057	0.411665	OSC
LSM3	9.37e-06	0.24837	0.328	0.216	0.42103	OSC
CACYBP	1.03e-05	0.368165	0.157	0.088	0.462587	OSC
HNRNPD	1.04e-05	0.286015	0.157	0.085	0.465848	OSC
UQCR10	1.16e-05	0.182031	0.545	0.397	0.519015	OSC
SEM1	1.17e-05	0.2214	0.474	0.345	0.526105	OSC
PSMB2	1.19e-05	0.260803	0.233	0.14	0.532435	OSC
CRNDE	1.19e-05	0.334691	0.157	0.087	0.535179	OSC
SEC63	1.22e-05	0.27337	0.103	0.049	0.547494	OSC
PSMC3	1.27e-05	0.301574	0.206	0.123	0.568478	OSC
WASF2	1.36e-05	0.317587	0.187	0.109	0.609883	OSC
METAP2	1.37e-05	0.304082	0.168	0.095	0.613893	OSC
POMP	1.41e-05	0.326619	0.444	0.321	0.631557	OSC
GTF2A2	1.43e-05	0.320491	0.222	0.136	0.642302	OSC
DCXR	1.57e-05	0.274262	0.206	0.122	0.705171	OSC
XRCC6	1.65e-05	0.339804	0.16	0.09	0.74275	OSC
SRP72	1.74e-05	0.268181	0.16	0.089	0.782659	OSC
VTI1B	1.76e-05	0.389389	0.103	0.05	0.790024	OSC
CDK16	1.77e-05	0.339902	0.108	0.054	0.793848	OSC
CCDC88A	1.77e-05	0.302878	0.152	0.083	0.796697	OSC
RDX	1.83e-05	0.29386	0.173	0.1	0.820715	OSC
SUB1	1.88e-05	0.24236	0.453	0.331	0.84339	OSC
PSME1	1.9e-05	0.356533	0.192	0.116	0.851652	OSC
LSM6	1.96e-05	0.293847	0.125	0.064	0.881958	OSC
HNRNPA1	1.97e-05	0.224401	0.667	0.542	0.886714	OSC
BZW1	2.04e-05	0.338382	0.163	0.093	0.917612	OSC
ACTR3	2.2e-05	0.320168	0.141	0.077	0.986302	OSC
UBE2L3	2.4e-05	0.279464	0.271	0.176	1	OSC
C4orf3	2.58e-05	0.238367	0.32	0.211	1	OSC
PCBP2	2.66e-05	0.304758	0.214	0.131	1	OSC
CCDC124	2.88e-05	0.337767	0.146	0.082	1	OSC
TMEM256	2.9e-05	0.239403	0.217	0.132	1	OSC
HNRNPAB	2.93e-05	0.30255	0.138	0.075	1	OSC
PFN1	3.04e-05	0.288244	0.591	0.483	1	OSC
ACTB	3.26e-05	0.187327	0.938	0.9	1	OSC
MZT2B	3.68e-05	0.251562	0.526	0.416	1	OSC
WDR45B	3.8e-05	0.292892	0.103	0.051	1	OSC
ATXN10	3.85e-05	0.280751	0.106	0.053	1	OSC
ARPC5L	4.15e-05	0.302367	0.127	0.068	1	OSC
CNN3	4.27e-05	0.246349	0.201	0.12	1	OSC
BLOC1S1	4.51e-05	0.247249	0.203	0.124	1	OSC
ANXA2	4.78e-05	0.199388	0.615	0.506	1	OSC
FDPS	5.02e-05	0.249871	0.198	0.12	1	OSC
EIF1	6.15e-05	0.269837	0.829	0.81	1	OSC
MDK	6.31e-05	0.345725	0.331	0.234	1	OSC
PTP4A2	6.31e-05	0.35558	0.165	0.1	1	OSC
SAP18	6.45e-05	0.177405	0.401	0.28	1	OSC
DNAJB6	7.02e-05	0.276991	0.111	0.058	1	OSC
OAZ1	7.04e-05	0.22325	0.623	0.502	1	OSC
PSMB7	7.21e-05	0.195863	0.304	0.202	1	OSC
ATP5IF1	7.31e-05	0.166256	0.509	0.368	1	OSC
POLR3GL	7.4e-05	0.30139	0.138	0.077	1	OSC
LIMCH1	7.61e-05	0.25543	0.119	0.064	1	OSC
BANF1	8.03e-05	0.259134	0.257	0.169	1	OSC
RSRC1	8.1e-05	0.242013	0.136	0.075	1	OSC
CDC5L	8.32e-05	0.245207	0.136	0.075	1	OSC
PSMC6	8.44e-05	0.334159	0.114	0.061	1	OSC
ANAPC11	8.73e-05	0.261942	0.366	0.265	1	OSC
GNG5	9.19e-05	0.233317	0.257	0.17	1	OSC
POLD2	9.71e-05	0.249438	0.125	0.068	1	OSC
TRAM1	9.74e-05	0.298583	0.163	0.096	1	OSC
CRIP1	9.99e-05	0.261922	0.108	0.057	1	OSC
PSMD7	0.000104602	0.245171	0.171	0.102	1	OSC
EIF2S2	0.000105035	0.242185	0.285	0.195	1	OSC
NELFE	0.000107463	0.234992	0.176	0.107	1	OSC
PMP22	0.000108535	0.201375	0.22	0.139	1	OSC
SNRPF	0.000110029	0.292801	0.26	0.174	1	OSC
C9orf78	0.000110681	0.256907	0.117	0.062	1	OSC
ARPC5	0.000112712	0.251665	0.244	0.16	1	OSC
ZMAT2	0.000113447	0.214278	0.106	0.055	1	OSC
PMF1	0.000123208	0.354712	0.125	0.07	1	OSC
PCNA	0.000125961	0.273969	0.127	0.071	1	OSC
CAVIN3	0.000128601	0.228873	0.206	0.13	1	OSC
TRAPPC3	0.000132533	0.219011	0.136	0.076	1	OSC
VAPA	0.0001331	0.251915	0.201	0.126	1	OSC
TAGLN2	0.000141602	0.206538	0.393	0.285	1	OSC
NDUFA4	0.000141871	0.236264	0.575	0.457	1	OSC
RAC1	0.000147507	0.21281	0.455	0.347	1	OSC
HIST1H4C	0.000149589	0.552831	0.266	0.185	1	OSC
SRRM1	0.00015968	0.275502	0.268	0.183	1	OSC
ELOC	0.000160135	0.254535	0.304	0.211	1	OSC
UBE2N	0.000169716	0.284863	0.119	0.066	1	OSC
NIPBL	0.000174308	0.265754	0.103	0.054	1	OSC
ATP5MF	0.000178932	0.201747	0.401	0.295	1	OSC
SEC11A	0.000181016	0.217733	0.306	0.211	1	OSC
TPI1	0.000183242	0.252964	0.572	0.459	1	OSC
APH1A	0.000184211	0.256703	0.13	0.074	1	OSC
SUPT16H	0.00018514	0.307671	0.117	0.065	1	OSC
KTN1	0.000188214	0.205267	0.247	0.163	1	OSC
TXNDC17	0.000189003	0.220682	0.22	0.142	1	OSC
VCP	0.000194117	0.219922	0.125	0.069	1	OSC
TMED2	0.000212235	0.221008	0.198	0.124	1	OSC
ASNA1	0.000225326	0.235279	0.138	0.08	1	OSC
ATP5F1B	0.000227995	0.232432	0.328	0.236	1	OSC
COX8A	0.000230718	0.195999	0.423	0.313	1	OSC
YTHDC1	0.000231315	0.275317	0.103	0.055	1	OSC
NONO	0.000257938	0.229751	0.149	0.089	1	OSC
HNRNPC	0.000274087	0.215774	0.295	0.204	1	OSC
SLC25A3	0.000275963	0.235366	0.304	0.214	1	OSC
RAB7A	0.000302319	0.299996	0.111	0.062	1	OSC
CALM3	0.000309332	0.257574	0.225	0.148	1	OSC
SNX3	0.000311054	0.226723	0.217	0.141	1	OSC
DCTN3	0.000312998	0.191369	0.152	0.09	1	OSC
FXR1	0.000314601	0.279013	0.119	0.068	1	OSC
RSF1	0.00032151	0.248162	0.182	0.115	1	OSC
TLN1	0.000338892	0.318444	0.114	0.065	1	OSC
LSM8	0.000358057	0.181225	0.136	0.079	1	OSC
HINT1	0.000362435	0.207755	0.439	0.332	1	OSC
RTN4	0.000370997	0.26266	0.279	0.196	1	OSC
YWHAB	0.000371222	0.215547	0.222	0.148	1	OSC
FRG1	0.000374006	0.31115	0.119	0.068	1	OSC
SNRPA1	0.000376055	0.263802	0.154	0.095	1	OSC
AAMDC	0.000400679	0.295738	0.157	0.097	1	OSC
OSTC	0.000406626	0.181073	0.377	0.273	1	OSC
VBP1	0.000407034	0.30003	0.122	0.07	1	OSC
SERBP1	0.000407291	0.243296	0.371	0.275	1	OSC
CYCS	0.000448023	0.266584	0.274	0.19	1	OSC
VPS29	0.000451039	0.229306	0.176	0.111	1	OSC
PTGDS	0.000458006	0.318498	0.187	0.123	1	OSC
SLC25A5	0.000469978	0.178967	0.322	0.229	1	OSC
ATP5F1A	0.000491982	0.239257	0.217	0.146	1	OSC
TMCO1	0.000499304	0.198264	0.184	0.117	1	OSC
POLR2E	0.000521428	0.225135	0.238	0.161	1	OSC
RBX1	0.000538444	0.200484	0.333	0.238	1	OSC
TXN	0.000540876	0.253862	0.612	0.514	1	OSC
CCT3	0.000560161	0.242063	0.255	0.174	1	OSC
GNG11	0.000577166	0.285767	0.122	0.072	1	OSC
CAP1	0.000585863	0.340756	0.154	0.098	1	OSC
NAA38	0.000607425	0.141583	0.317	0.222	1	OSC
NDUFA6	0.000610017	0.21733	0.238	0.163	1	OSC
MAP2K2	0.000610354	0.215419	0.117	0.067	1	OSC
PRPF40A	0.000611327	0.251995	0.138	0.084	1	OSC
VAMP5	0.000650944	0.194078	0.141	0.085	1	OSC
MYL12B	0.000667245	0.186372	0.279	0.197	1	OSC
MLLT11	0.000733155	0.209206	0.106	0.059	1	OSC
LDHB	0.000745526	0.160702	0.534	0.427	1	OSC
MMADHC	0.000780025	0.274261	0.122	0.072	1	OSC
EIF1B	0.000787284	0.272131	0.152	0.095	1	OSC
BCAP31	0.000826781	0.252983	0.171	0.11	1	OSC
SSU72	0.000853115	0.15699	0.154	0.095	1	OSC
GSPT1	0.000874902	0.243314	0.114	0.066	1	OSC
CDC26	0.000886755	0.237781	0.114	0.066	1	OSC
NDUFB10	0.000888276	0.186405	0.268	0.19	1	OSC
PCNP	0.000898706	0.232392	0.13	0.079	1	OSC
DUT	0.000919663	0.236607	0.266	0.188	1	OSC
HRAS	0.000973225	0.255584	0.103	0.059	1	OSC
ROMO1	0.000981683	0.221956	0.201	0.135	1	OSC
H3F3A	0.000986094	0.150184	0.645	0.532	1	OSC
ACTR2	0.000991427	0.229622	0.141	0.088	1	OSC
SUMO1	0.00100925	0.242286	0.225	0.156	1	OSC
CHMP4B	0.00101077	0.273593	0.117	0.07	1	OSC
TXNL4A	0.00102271	0.279623	0.154	0.1	1	OSC
SDC2	0.00106056	0.205105	0.257	0.184	1	OSC
SSBP1	0.00106156	0.295864	0.249	0.179	1	OSC
AHSA1	0.00107803	0.250984	0.108	0.063	1	OSC
PRPF6	0.00110533	0.251951	0.108	0.063	1	OSC
STRAP	0.00113265	0.276875	0.138	0.087	1	OSC
NOL7	0.00113349	0.211682	0.138	0.085	1	OSC
PARK7	0.00117767	0.179685	0.469	0.361	1	OSC
FAM32A	0.00124195	0.22307	0.122	0.073	1	OSC
ELOB	0.0012534	0.176508	0.509	0.398	1	OSC
PRPF31	0.00129053	0.270656	0.111	0.066	1	OSC
LAMTOR2	0.00132573	0.201848	0.222	0.151	1	OSC
ITGAE	0.00138489	0.213969	0.111	0.066	1	OSC
NT5C3B	0.00139232	0.232499	0.13	0.08	1	OSC
CCT5	0.00141868	0.173303	0.179	0.117	1	OSC
PCBP1	0.00143344	0.170161	0.211	0.144	1	OSC
ACTN1	0.00144579	0.211033	0.149	0.095	1	OSC
SSB	0.00145519	0.148028	0.257	0.179	1	OSC
OAZ2	0.00148247	0.251719	0.136	0.085	1	OSC
SIVA1	0.00148795	0.157442	0.236	0.162	1	OSC
ADRM1	0.00151708	0.18599	0.149	0.095	1	OSC
COPS6	0.00151783	0.215638	0.19	0.127	1	OSC
MINOS1	0.00153495	0.184953	0.358	0.266	1	OSC
PA2G4	0.00164295	0.226238	0.198	0.135	1	OSC
PLP2	0.00166635	0.181796	0.133	0.082	1	OSC
RAB2A	0.00169245	0.144561	0.331	0.242	1	OSC
TWISTNB	0.00170605	0.258685	0.117	0.071	1	OSC
HNRNPDL	0.00172895	0.162877	0.304	0.219	1	OSC
CCT7	0.0017436	0.191372	0.203	0.138	1	OSC
SYNCRIP	0.00175412	0.2266	0.119	0.073	1	OSC
PIN1	0.00176466	0.210079	0.173	0.115	1	OSC
PRDX6	0.00186379	0.155498	0.322	0.236	1	OSC
RTF1	0.00187918	0.268193	0.22	0.157	1	OSC
ENO1	0.00195238	0.208354	0.618	0.517	1	OSC
PPP1R14B	0.00195289	0.193953	0.171	0.114	1	OSC
FIBP	0.00195661	0.231178	0.13	0.081	1	OSC
MANF	0.00197184	0.175529	0.209	0.143	1	OSC
APLP2	0.00198933	0.230727	0.152	0.1	1	OSC
PPIA	0.00204378	0.147651	0.58	0.477	1	OSC
CLEC11A	0.00210831	0.161896	0.474	0.372	1	OSC
APOPT1	0.00216791	0.242324	0.119	0.074	1	OSC
HNRNPA0	0.00222981	0.152237	0.176	0.116	1	OSC
SMARCB1	0.00226976	0.238188	0.117	0.072	1	OSC
CHTOP	0.00230111	0.240698	0.114	0.07	1	OSC
CDC42EP1	0.00235486	0.237369	0.103	0.062	1	OSC
C8orf59	0.00239772	0.155794	0.339	0.254	1	OSC
SON	0.00240168	0.262857	0.482	0.399	1	OSC
RSBN1L	0.0024511	0.20409	0.117	0.072	1	OSC
PKM	0.00247232	0.134832	0.491	0.387	1	OSC
ATP1B3	0.00269693	0.251124	0.192	0.134	1	OSC
POLR2K	0.00270415	0.196755	0.22	0.155	1	OSC
SUMO2	0.00274956	0.147665	0.453	0.362	1	OSC
CAMTA1	0.00275439	0.184593	0.22	0.154	1	OSC
MSRB2	0.00278188	0.247051	0.117	0.073	1	OSC
ITGB1	0.0027822	0.19935	0.203	0.14	1	OSC
KRTCAP2	0.00285112	0.174142	0.233	0.168	1	OSC
APEX1	0.00287287	0.224135	0.149	0.099	1	OSC
GMFG	0.00291116	0.162202	0.114	0.07	1	OSC
AHCYL1	0.00291965	0.201922	0.103	0.062	1	OSC
RAB1A	0.00299639	0.1923	0.165	0.11	1	OSC
UQCRFS1	0.00301497	0.134903	0.407	0.316	1	OSC
SPATC1L	0.00307301	0.286073	0.119	0.076	1	OSC
SMC3	0.00311264	0.245579	0.106	0.065	1	OSC
PRMT2	0.00326721	0.264684	0.144	0.096	1	OSC
RAB31	0.00329265	0.264163	0.106	0.065	1	OSC
UFD1	0.00336278	0.151233	0.138	0.088	1	OSC
SRRM2	0.0033987	0.158646	0.214	0.151	1	OSC
EIF1AX	0.00350176	0.241837	0.247	0.178	1	OSC
TOMM22	0.00350427	0.204889	0.141	0.092	1	OSC
SUMO3	0.00359706	0.217168	0.16	0.108	1	OSC
ESD	0.00365037	0.140289	0.152	0.099	1	OSC
UPF3A	0.00367171	0.217872	0.125	0.08	1	OSC
MDFI	0.00367968	0.212084	0.22	0.158	1	OSC
S100A13	0.00377104	0.154998	0.444	0.357	1	OSC
NDUFC1	0.0037945	0.157016	0.249	0.178	1	OSC
RPA3	0.00380572	0.179412	0.13	0.084	1	OSC
DYNLRB1	0.00388232	0.177395	0.179	0.123	1	OSC
NUDC	0.00389399	0.170291	0.206	0.145	1	OSC
KPNB1	0.00392742	0.179723	0.133	0.085	1	OSC
BAZ1B	0.00423516	0.312884	0.103	0.065	1	OSC
TCP1	0.00430265	0.185747	0.138	0.09	1	OSC
SMIM26	0.00439393	0.129152	0.225	0.158	1	OSC
JAK1	0.00441853	0.167309	0.106	0.065	1	OSC
GTF2H5	0.00446865	0.139681	0.209	0.146	1	OSC
EIF4H	0.00448803	0.219915	0.122	0.078	1	OSC
DDT	0.00461869	0.119698	0.263	0.19	1	OSC
CWC15	0.00475752	0.180227	0.192	0.136	1	OSC
TUBA1A	0.00482625	0.23909	0.344	0.271	1	OSC
TPM2	0.00482684	0.15026	0.225	0.163	1	OSC
DAD1	0.00490603	0.245002	0.304	0.233	1	OSC
ATP1B1	0.00491342	0.321286	0.119	0.077	1	OSC
FDX1	0.00493847	0.166562	0.127	0.082	1	OSC
MYL6	0.00500198	0.186418	0.629	0.553	1	OSC
ATP5F1C	0.00522612	0.147592	0.19	0.132	1	OSC
TPM1	0.0052674	0.167762	0.485	0.39	1	OSC
SPCS1	0.00529201	0.144436	0.241	0.174	1	OSC
RBMX	0.00538318	0.105855	0.19	0.131	1	OSC
GTF3A	0.00538828	0.166754	0.168	0.116	1	OSC
CSDE1	0.00540236	0.198459	0.171	0.118	1	OSC
PAPOLA	0.00547001	0.125112	0.154	0.103	1	OSC
PHPT1	0.00554787	0.191499	0.306	0.235	1	OSC
SELENOS	0.00568692	0.132465	0.217	0.156	1	OSC
LAPTM4A	0.00575684	0.147042	0.526	0.431	1	OSC
ATP6V1G1	0.00595575	0.106646	0.322	0.245	1	OSC
MLF2	0.00614919	0.133524	0.154	0.104	1	OSC
DECR1	0.00617376	0.194295	0.136	0.09	1	OSC
LMO4	0.00617749	0.122964	0.125	0.08	1	OSC
H2AFY	0.00621964	0.161543	0.138	0.092	1	OSC
AURKAIP1	0.00637912	0.135636	0.347	0.268	1	OSC
NCL	0.00641529	0.150975	0.331	0.254	1	OSC
RAB11A	0.00652161	0.162046	0.133	0.088	1	OSC
COX6C	0.0065929	0.163969	0.612	0.521	1	OSC
COX7A2L	0.00668315	0.104411	0.236	0.169	1	OSC
HSD17B10	0.00671993	0.137423	0.198	0.139	1	OSC
MTCH1	0.00687239	0.170347	0.133	0.088	1	OSC
RAB13	0.00688551	0.209889	0.247	0.185	1	OSC
ADI1	0.00694977	0.156158	0.165	0.114	1	OSC
NDUFAF3	0.00695897	0.156421	0.173	0.121	1	OSC
NDUFA12	0.00705154	0.160141	0.187	0.133	1	OSC
ITGB1BP1	0.0071807	0.167161	0.119	0.077	1	OSC
PYURF	0.00719388	0.175778	0.198	0.142	1	OSC
RCN2	0.00721894	0.169536	0.136	0.091	1	OSC
PSMB3	0.00741315	0.140123	0.287	0.215	1	OSC
SARS	0.00760168	0.241286	0.125	0.083	1	OSC
PSMC1	0.00776603	0.138161	0.138	0.092	1	OSC
EIF5B	0.00796354	0.233428	0.274	0.208	1	OSC
TMEM50A	0.00799785	0.100935	0.236	0.173	1	OSC
YY1	0.00800703	0.237594	0.119	0.079	1	OSC
MLEC	0.00800911	0.13952	0.133	0.088	1	OSC
HSPD1	0.00819176	0.141062	0.285	0.217	1	OSC
NDUFV2	0.00822876	0.130913	0.173	0.12	1	OSC
CCT8	0.00831126	0.116521	0.203	0.142	1	OSC
HADHA	0.00847858	0.196891	0.114	0.074	1	OSC
BOLA3	0.00862716	0.211367	0.122	0.081	1	OSC
KDELR1	0.0088954	0.230986	0.144	0.099	1	OSC
TMBIM4	0.00895057	0.233828	0.165	0.117	1	OSC
TMEM126A	0.00919969	0.180669	0.122	0.081	1	OSC
IQGAP1	0.00927793	0.112587	0.106	0.067	1	OSC
CTSC	0.00933199	0.151057	0.222	0.165	1	OSC
KRT10	0.00969721	0.136475	0.32	0.246	1	OSC
MT1X	1.27e-297	1.21914	0.839	0.366	5.7e-293	OSCL1
EEF1A1	5.24e-286	0.849746	0.97	0.862	2.36e-281	OSCL1
GAPDH	7.42e-276	0.823866	0.977	0.824	3.33e-271	OSCL1
FTL	5.59e-252	0.639756	0.998	0.962	2.51e-247	OSCL1
PDCD5	2.66e-217	1.09274	0.733	0.322	1.2e-212	OSCL1
CHCHD2	8.96e-214	0.94195	0.837	0.54	4.03e-209	OSCL1
S100A6	1.8e-181	0.666201	0.937	0.769	8.08e-177	OSCL1
TMSB10	4.63e-179	0.451695	0.996	0.963	2.08e-174	OSCL1
NDUFB11	7.34e-156	0.927859	0.703	0.387	3.3e-151	OSCL1
EEF1B2	7.1e-155	0.936302	0.715	0.424	3.19e-150	OSCL1
TPT1	9.74e-144	0.643167	0.908	0.757	4.38e-139	OSCL1
COX7C	1.48e-142	0.827835	0.767	0.532	6.66e-138	OSCL1
TUBB1	4.04e-141	0.815441	0.73	0.457	1.81e-136	OSCL1
UQCRB	6.75e-139	0.744915	0.815	0.604	3.03e-134	OSCL1
MT1G	4.74e-131	1.08855	0.469	0.164	2.13e-126	OSCL1
MDH2	3.22e-129	1.04799	0.532	0.239	1.45e-124	OSCL1
SERPINA1	4.37e-125	1.10684	0.431	0.142	1.96e-120	OSCL1
BSG	1.6e-124	0.971512	0.654	0.392	7.18e-120	OSCL1
BTF3	6.03e-124	0.81501	0.707	0.468	2.71e-119	OSCL1
MT2A	1.23e-123	0.487384	0.787	0.477	5.54e-119	OSCL1
FAU	5.57e-109	0.564047	0.862	0.723	2.5e-104	OSCL1
GSTA1	2.28e-107	1.0747	0.375	0.12	1.03e-102	OSCL1
UQCRH	2.77e-103	0.739798	0.668	0.438	1.24e-98	OSCL1
ACTB1	6.97e-100	0.441404	0.946	0.882	3.13e-95	OSCL1
NACA	2.57e-98	0.586684	0.822	0.659	1.16e-93	OSCL1
PRDX2	2.65e-97	1.02677	0.396	0.152	1.19e-92	OSCL1
RGCC	2.84e-87	0.80946	0.457	0.202	1.28e-82	OSCL1
HNRNPA11	2.86e-81	0.640586	0.677	0.49	1.28e-76	OSCL1
PHKG1	4.15e-81	1.22623	0.207	0.043	1.86e-76	OSCL1
UQCR11	3.54e-80	0.682723	0.643	0.457	1.59e-75	OSCL1
UBB1	3.21e-79	0.412364	0.889	0.751	1.44e-74	OSCL1
EEF1D	8.54e-76	0.582639	0.709	0.529	3.84e-71	OSCL1
GADD45B	1.12e-74	0.543765	0.624	0.384	5.05e-70	OSCL1
MT1M	9.23e-73	0.978178	0.304	0.111	4.15e-68	OSCL1
MT1E	1.51e-72	0.842735	0.405	0.192	6.79e-68	OSCL1
EIF3H	2.05e-70	0.850708	0.453	0.25	9.19e-66	OSCL1
PABPC1	5.46e-70	0.753168	0.531	0.334	2.45e-65	OSCL1
TKT	3.61e-69	0.85793	0.34	0.14	1.62e-64	OSCL1
PRELP	1.75e-68	0.978705	0.263	0.085	7.87e-64	OSCL1
LSM7	9.26e-67	0.749876	0.494	0.295	4.16e-62	OSCL1
VIM1	1.57e-65	0.376364	0.919	0.835	7.07e-61	OSCL1
UQCRFS11	2.62e-62	0.759937	0.457	0.257	1.18e-57	OSCL1
NDUFS5	4.78e-62	0.618561	0.6	0.43	2.15e-57	OSCL1
LDHB1	6.3e-62	0.655892	0.557	0.374	2.83e-57	OSCL1
COMMD6	1.55e-61	0.672302	0.538	0.353	6.96e-57	OSCL1
FABP5	1.96e-61	0.71723	0.476	0.279	8.83e-57	OSCL1
ENO11	2e-59	0.577718	0.626	0.475	8.99e-55	OSCL1
ATP5ME	4.51e-58	0.63767	0.55	0.366	2.03e-53	OSCL1
HIST1H1C	1.21e-57	0.767854	0.349	0.163	5.43e-53	OSCL1
FTH1	3.79e-56	0.364381	0.915	0.861	1.7e-51	OSCL1
PSMB1	7.05e-56	0.730752	0.444	0.266	3.17e-51	OSCL1
MARCKSL1	2.13e-54	0.834941	0.302	0.133	9.58e-50	OSCL1
APRT	4.51e-53	0.75727	0.379	0.204	2.03e-48	OSCL1
GSTP1	4.74e-53	0.579453	0.572	0.423	2.13e-48	OSCL1
NPM1	5.31e-53	0.675126	0.541	0.39	2.39e-48	OSCL1
OAZ11	1.05e-51	0.52524	0.609	0.463	4.72e-47	OSCL1
H3F3A1	1.31e-49	0.545349	0.628	0.497	5.89e-45	OSCL1
SELENOK	6.05e-49	0.790059	0.344	0.182	2.72e-44	OSCL1
CRYAB	1.05e-47	0.811932	0.298	0.143	4.71e-43	OSCL1
MIF	5.32e-47	0.707384	0.418	0.254	2.39e-42	OSCL1
COX4I1	2.2e-46	0.520005	0.581	0.439	9.89e-42	OSCL1
CENPV	2.73e-45	0.826714	0.2	0.071	1.23e-40	OSCL1
EEF2	4.29e-45	0.568872	0.553	0.415	1.93e-40	OSCL1
SERPINH1	4.46e-45	0.510817	0.653	0.52	2e-40	OSCL1
POLR2L	6.59e-45	0.56849	0.518	0.362	2.96e-40	OSCL1
IFI27L2	6.66e-45	0.698762	0.395	0.237	2.99e-40	OSCL1
YBX1	2.38e-44	0.478305	0.661	0.538	1.07e-39	OSCL1
HSP90AB1	2.81e-44	0.502795	0.612	0.489	1.26e-39	OSCL1
ADIRF	4.75e-44	0.793201	0.24	0.1	2.13e-39	OSCL1
CIRBP	5.78e-44	0.590173	0.528	0.381	2.6e-39	OSCL1
TMA7	7.01e-44	0.503434	0.616	0.493	3.15e-39	OSCL1
ATP5F1E	1.08e-43	0.395721	0.76	0.669	4.86e-39	OSCL1
LRRC75A	3.83e-43	0.88146	0.139	0.036	1.72e-38	OSCL1
SLC25A6	7.2e-43	0.364295	0.739	0.597	3.23e-38	OSCL1
SERF2	4.38e-42	0.287242	0.915	0.863	1.97e-37	OSCL1
FSCN1	1.91e-41	0.709119	0.291	0.142	8.56e-37	OSCL1
NDUFC2	3.22e-41	0.616434	0.475	0.333	1.44e-36	OSCL1
LDHA1	3.31e-41	0.562295	0.527	0.389	1.49e-36	OSCL1
SNRPE	1.48e-40	0.614038	0.428	0.277	6.64e-36	OSCL1
EIF3F	1.76e-39	0.754278	0.299	0.16	7.9e-35	OSCL1
B9D1	9.47e-39	0.798055	0.17	0.059	4.26e-34	OSCL1
MT1F	1.28e-38	0.811163	0.192	0.075	5.75e-34	OSCL1
SUMF2	1.35e-38	0.823934	0.21	0.087	6.08e-34	OSCL1
OGN	1.96e-38	0.838184	0.184	0.069	8.79e-34	OSCL1
ALKBH5	1.99e-38	0.7768	0.228	0.1	8.93e-34	OSCL1
TBCA	4.03e-38	0.6617	0.359	0.218	1.81e-33	OSCL1
COX5B	6.51e-38	0.533794	0.492	0.354	2.92e-33	OSCL1
RSL1D1	9.67e-38	0.701094	0.334	0.194	4.34e-33	OSCL1
GAMT	1.14e-37	0.810855	0.15	0.048	5.12e-33	OSCL1
ATP5F1D	1.69e-37	0.569297	0.463	0.328	7.59e-33	OSCL1
CYR61	2.23e-37	0.404285	0.462	0.288	1e-32	OSCL1
CCL3	1.19e-36	0.699174	0.273	0.137	5.37e-32	OSCL1
OST4	4.54e-36	0.469242	0.585	0.467	2.04e-31	OSCL1
MYC	4.25e-35	0.674571	0.257	0.127	1.91e-30	OSCL1
TRIR	6.61e-35	0.599782	0.388	0.25	2.97e-30	OSCL1
NME1	1.29e-34	0.670885	0.292	0.159	5.8e-30	OSCL1
SNRPD2	1.29e-34	0.553994	0.446	0.317	5.8e-30	OSCL1
PRDX61	1.62e-34	0.668303	0.332	0.199	7.27e-30	OSCL1
JUNB	2.67e-34	0.408153	0.501	0.35	1.2e-29	OSCL1
PRPSAP2	6.81e-34	0.698876	0.243	0.119	3.06e-29	OSCL1
MZT2B1	8.62e-34	0.496832	0.507	0.383	3.87e-29	OSCL1
MELTF	5.38e-33	0.780225	0.158	0.058	2.42e-28	OSCL1
EIF3E	5.68e-32	0.551208	0.446	0.315	2.55e-27	OSCL1
NDUFB4	9.88e-32	0.612753	0.357	0.231	4.44e-27	OSCL1
CARHSP1	9.96e-32	0.687712	0.237	0.118	4.48e-27	OSCL1
TXN1	1.3e-31	0.401941	0.591	0.487	5.82e-27	OSCL1
TOMM20	2.21e-31	0.709925	0.22	0.107	9.93e-27	OSCL1
SRP14	2.71e-31	0.410827	0.62	0.538	1.22e-26	OSCL1
DRG2	3.3e-31	0.693798	0.213	0.1	1.48e-26	OSCL1
NSMCE1	1.14e-30	0.751586	0.186	0.082	5.11e-26	OSCL1
C4orf48	1.91e-30	0.673756	0.225	0.11	8.6e-26	OSCL1
MZT2A	1.16e-29	0.626703	0.318	0.195	5.22e-25	OSCL1
ZFAS1	1.22e-29	0.610861	0.384	0.263	5.49e-25	OSCL1
COPS3	1.5e-29	0.699979	0.252	0.138	6.73e-25	OSCL1
EIF11	2.19e-29	0.206208	0.87	0.783	9.86e-25	OSCL1
ATP5PO	2.41e-29	0.515253	0.428	0.31	1.08e-24	OSCL1
ID1	2.85e-29	0.451583	0.429	0.293	1.28e-24	OSCL1
POLR1D	3.72e-29	0.687882	0.198	0.093	1.67e-24	OSCL1
IER3	3.99e-29	0.495119	0.33	0.198	1.79e-24	OSCL1
COX6C1	4.88e-29	0.386972	0.596	0.494	2.19e-24	OSCL1
C19orf70	3.82e-28	0.612194	0.307	0.187	1.71e-23	OSCL1
ACAN	4.15e-28	0.647248	0.23	0.117	1.86e-23	OSCL1
C7orf50	5.62e-28	0.705423	0.183	0.084	2.52e-23	OSCL1
FAM162A	1.19e-27	0.642517	0.215	0.107	5.36e-23	OSCL1
SUMO21	1.99e-27	0.51013	0.443	0.333	8.93e-23	OSCL1
ZSCAN16-AS1	2.48e-27	0.683043	0.172	0.076	1.12e-22	OSCL1
UQCRQ	3.09e-27	0.479248	0.479	0.374	1.39e-22	OSCL1
SNHG8	5.77e-27	0.635322	0.265	0.154	2.59e-22	OSCL1
LSM2	6.57e-27	0.589549	0.268	0.155	2.95e-22	OSCL1
CD24	7.62e-27	0.675945	0.18	0.083	3.42e-22	OSCL1
DUSP1	9.82e-27	0.448313	0.403	0.271	4.41e-22	OSCL1
CCL3L1	1.14e-26	0.691485	0.183	0.086	5.1e-22	OSCL1
TPI11	1.54e-26	0.405926	0.533	0.435	6.92e-22	OSCL1
CCL4L2	1.73e-26	0.702724	0.165	0.073	7.75e-22	OSCL1
POP4	2.74e-26	0.678629	0.2	0.101	1.23e-21	OSCL1
CLIC1	3.53e-26	0.541296	0.363	0.25	1.59e-21	OSCL1
CCL4	4.98e-26	0.686184	0.195	0.096	2.24e-21	OSCL1
UCHL1	2.46e-25	0.655273	0.134	0.052	1.1e-20	OSCL1
EIF4A2	3.83e-25	0.589456	0.295	0.184	1.72e-20	OSCL1
EIF5A	1.09e-24	0.626032	0.228	0.124	4.89e-20	OSCL1
PPIA1	1.69e-24	0.408752	0.541	0.457	7.61e-20	OSCL1
CLNS1A	3.74e-24	0.627155	0.245	0.143	1.68e-19	OSCL1
IER2	4.78e-24	0.237344	0.502	0.373	2.15e-19	OSCL1
PI15	9.86e-24	0.650868	0.107	0.037	4.43e-19	OSCL1
TGFBI	1.26e-23	0.439691	0.392	0.272	5.65e-19	OSCL1
IMPDH2	1.99e-23	0.621157	0.229	0.13	8.92e-19	OSCL1
NDUFA11	3.04e-23	0.505286	0.369	0.264	1.36e-18	OSCL1
SF3B6	5.51e-23	0.48871	0.364	0.26	2.47e-18	OSCL1
TMEM258	5.73e-23	0.477148	0.398	0.296	2.57e-18	OSCL1
NDUFS7	3.48e-22	0.554826	0.276	0.174	1.57e-17	OSCL1
SOD11	3.51e-22	0.432346	0.416	0.311	1.58e-17	OSCL1
UFC1	4.25e-22	0.591759	0.213	0.117	1.91e-17	OSCL1
UQCRC2	1.33e-21	0.624125	0.177	0.091	6e-17	OSCL1
PTRHD1	1.98e-21	0.640935	0.15	0.07	8.9e-17	OSCL1
CSNK2B	3e-21	0.536378	0.286	0.187	1.35e-16	OSCL1
C8orf591	4.03e-21	0.501368	0.327	0.228	1.81e-16	OSCL1
NDUFA2	1.58e-20	0.558582	0.257	0.163	7.08e-16	OSCL1
C19orf12	1.65e-20	0.619065	0.116	0.048	7.43e-16	OSCL1
NFIC	1.76e-20	0.579487	0.25	0.155	7.89e-16	OSCL1
BNIP3	2.17e-20	0.628656	0.136	0.062	9.73e-16	OSCL1
CRABP2	2.65e-20	0.596921	0.154	0.074	1.19e-15	OSCL1
SEC61G	2.69e-20	0.373022	0.51	0.429	1.21e-15	OSCL1
CALR	3.3e-20	0.472125	0.418	0.334	1.48e-15	OSCL1
ZSWIM7	4.56e-20	0.561585	0.224	0.133	2.05e-15	OSCL1
PFDN4	5.1e-20	0.589055	0.212	0.122	2.29e-15	OSCL1
TRAPPC1	5.22e-20	0.566809	0.278	0.183	2.34e-15	OSCL1
MIR4458HG	8.5e-20	0.629667	0.132	0.06	3.82e-15	OSCL1
ENY2	1.37e-19	0.447937	0.394	0.301	6.13e-15	OSCL1
ATP5IF11	1.51e-19	0.409494	0.437	0.35	6.8e-15	OSCL1
NDUFS4	1.86e-19	0.602042	0.196	0.111	8.36e-15	OSCL1
AC091729.3	3.62e-19	0.578261	0.112	0.046	1.63e-14	OSCL1
FKBP1A	4.92e-19	0.494793	0.296	0.203	2.21e-14	OSCL1
NDUFA13	1.89e-18	0.418076	0.409	0.324	8.5e-14	OSCL1
SAP181	2.61e-18	0.474167	0.349	0.259	1.17e-13	OSCL1
PPDPF	2.69e-18	0.527919	0.281	0.191	1.21e-13	OSCL1
TVP23B	5.14e-18	0.590115	0.109	0.046	2.31e-13	OSCL1
ATP5MC1	7.1e-18	0.49415	0.327	0.24	3.19e-13	OSCL1
CD99	8.26e-18	0.45513	0.409	0.331	3.71e-13	OSCL1
PFDN2	9.02e-18	0.504988	0.254	0.166	4.05e-13	OSCL1
EDF1	1.36e-17	0.355673	0.485	0.413	6.11e-13	OSCL1
HSBP1	1.5e-17	0.437402	0.313	0.224	6.76e-13	OSCL1
NSA2	2.42e-17	0.566514	0.195	0.115	1.09e-12	OSCL1
ATP5MC3	2.68e-17	0.4615	0.372	0.288	1.2e-12	OSCL1
GABARAPL2	4.57e-17	0.530182	0.225	0.143	2.05e-12	OSCL1
S100A4	5.97e-17	0.280905	0.593	0.517	2.68e-12	OSCL1
TIMM13	7.54e-17	0.470554	0.339	0.257	3.39e-12	OSCL1
PPIB	1.23e-16	0.306808	0.582	0.528	5.51e-12	OSCL1
TRMT112	1.38e-16	0.439986	0.353	0.272	6.21e-12	OSCL1
CDKN2A	1.41e-16	0.51905	0.261	0.179	6.33e-12	OSCL1
SEZ6L2	2.04e-16	0.551552	0.108	0.048	9.16e-12	OSCL1
PFDN5	2.32e-16	0.345142	0.518	0.455	1.04e-11	OSCL1
LITAF	2.76e-16	0.557408	0.149	0.079	1.24e-11	OSCL1
NAA381	2.83e-16	0.48985	0.284	0.201	1.27e-11	OSCL1
EPB41L4A-AS1	3.78e-16	0.55643	0.126	0.061	1.7e-11	OSCL1
C12orf57	5.17e-16	0.415743	0.368	0.29	2.32e-11	OSCL1
HAPLN1	6.17e-16	0.49701	0.157	0.085	2.77e-11	OSCL1
JPT11	8.57e-16	0.489662	0.234	0.153	3.85e-11	OSCL1
HIST1H2AC	8.99e-16	0.548411	0.157	0.087	4.04e-11	OSCL1
NIPSNAP2	1.3e-15	0.532874	0.118	0.057	5.85e-11	OSCL1
ANXA21	1.43e-15	0.290344	0.557	0.493	6.45e-11	OSCL1
ANXA5	1.66e-15	0.471428	0.289	0.207	7.47e-11	OSCL1
BEX3	1.96e-15	0.472011	0.306	0.226	8.79e-11	OSCL1
COX7B	2.03e-15	0.416895	0.377	0.304	9.12e-11	OSCL1
GCSH	2.09e-15	0.538664	0.123	0.061	9.4e-11	OSCL1
SKP11	2.14e-15	0.381595	0.395	0.318	9.62e-11	OSCL1
TUBA1A1	2.71e-15	0.394364	0.331	0.249	1.22e-10	OSCL1
SRP91	3.48e-15	0.544465	0.189	0.116	1.56e-10	OSCL1
COX8A1	4.24e-15	0.405386	0.372	0.296	1.9e-10	OSCL1
CDC42	8.44e-15	0.473699	0.276	0.198	3.79e-10	OSCL1
NDUFB5	9.38e-15	0.546339	0.18	0.11	4.21e-10	OSCL1
DNAJC19	1.32e-14	0.54898	0.132	0.069	5.92e-10	OSCL1
ID2	1.53e-14	0.441161	0.271	0.191	6.9e-10	OSCL1
VKORC1	1.73e-14	0.486057	0.267	0.193	7.79e-10	OSCL1
HSPE1	1.8e-14	0.372625	0.395	0.321	8.09e-10	OSCL1
CMSS1	2.24e-14	0.577619	0.11	0.054	1.01e-09	OSCL1
PARK71	3.37e-14	0.354409	0.416	0.345	1.51e-09	OSCL1
ARF1	5.05e-14	0.500545	0.24	0.166	2.27e-09	OSCL1
SSR3	5.22e-14	0.442723	0.302	0.228	2.34e-09	OSCL1
TMEM14A	7.96e-14	0.534426	0.168	0.102	3.58e-09	OSCL1
PRDX11	8.13e-14	0.34785	0.434	0.362	3.65e-09	OSCL1
IFITM2	1.09e-13	0.466524	0.263	0.19	4.92e-09	OSCL1
ALPL	1.75e-13	0.411114	0.328	0.253	7.88e-09	OSCL1
UBL5	1.76e-13	0.361348	0.427	0.359	7.92e-09	OSCL1
FLOT1	1.83e-13	0.496776	0.156	0.092	8.22e-09	OSCL1
SMIM261	1.97e-13	0.490034	0.21	0.139	8.85e-09	OSCL1
TUBB2A	4.46e-13	0.495724	0.114	0.059	2e-08	OSCL1
PHB	5.01e-13	0.464792	0.218	0.148	2.25e-08	OSCL1
ATPAF2	5.4e-13	0.494155	0.123	0.066	2.42e-08	OSCL1
COX20	6.32e-13	0.512091	0.17	0.105	2.84e-08	OSCL1
WDR83OS	8.28e-13	0.388404	0.295	0.221	3.72e-08	OSCL1
C19orf24	1.06e-12	0.485682	0.191	0.124	4.77e-08	OSCL1
WIPI2	1.17e-12	0.483783	0.15	0.089	5.26e-08	OSCL1
PKM1	1.25e-12	0.352184	0.434	0.375	5.6e-08	OSCL1
TOMM7	1.94e-12	0.384264	0.369	0.306	8.71e-08	OSCL1
H3F3B1	2.78e-12	0.228053	0.623	0.591	1.25e-07	OSCL1
DYNLT3	3.54e-12	0.497504	0.116	0.062	1.59e-07	OSCL1
RUNX2	3.65e-12	0.404855	0.284	0.217	1.64e-07	OSCL1
EIF3I	4.32e-12	0.454599	0.242	0.176	1.94e-07	OSCL1
NDUFB9	5.93e-12	0.417552	0.307	0.24	2.67e-07	OSCL1
LARP6	7.39e-12	0.474399	0.141	0.083	3.32e-07	OSCL1
COX7A2L1	8.07e-12	0.459298	0.218	0.153	3.62e-07	OSCL1
GLO1	1.35e-11	0.476359	0.143	0.086	6.08e-07	OSCL1
WDR18	2.55e-11	0.521443	0.126	0.073	1.14e-06	OSCL1
SELENOP	2.8e-11	0.245117	0.462	0.395	1.26e-06	OSCL1
CNBP	3.26e-11	0.489865	0.208	0.146	1.46e-06	OSCL1
POMP1	3.55e-11	0.358245	0.37	0.31	1.59e-06	OSCL1
IDH2	3.65e-11	0.436286	0.18	0.119	1.64e-06	OSCL1
NCL1	4.97e-11	0.416297	0.301	0.24	2.23e-06	OSCL1
CD9	5.01e-11	0.399825	0.25	0.183	2.25e-06	OSCL1
CA2	5.06e-11	0.397547	0.163	0.103	2.27e-06	OSCL1
GNL1	5.17e-11	0.382507	0.156	0.097	2.32e-06	OSCL1
KLF10	6.79e-11	0.44505	0.137	0.082	3.05e-06	OSCL1
IFITM5	8.83e-11	0.275295	0.354	0.275	3.97e-06	OSCL1
NOP10	1.17e-10	0.416408	0.27	0.208	5.26e-06	OSCL1
COX6B1	1.98e-10	0.349573	0.354	0.297	8.91e-06	OSCL1
YPEL3	2.37e-10	0.427688	0.127	0.076	1.07e-05	OSCL1
GUK1	2.54e-10	0.375562	0.351	0.298	1.14e-05	OSCL1
CSDE11	3.72e-10	0.426559	0.16	0.103	1.67e-05	OSCL1
NDUFA3	4.61e-10	0.451896	0.221	0.163	2.07e-05	OSCL1
TUFM	5.03e-10	0.443945	0.229	0.169	2.26e-05	OSCL1
CFL11	6.15e-10	0.258162	0.488	0.446	2.76e-05	OSCL1
HSPD11	6.75e-10	0.348649	0.263	0.201	3.03e-05	OSCL1
PSMA1	7.58e-10	0.428602	0.199	0.142	3.41e-05	OSCL1
PGK1	8.13e-10	0.383965	0.283	0.224	3.65e-05	OSCL1
RCN1	8.46e-10	0.440635	0.155	0.101	3.8e-05	OSCL1
ENAH	8.79e-10	0.462516	0.162	0.108	3.95e-05	OSCL1
CCT81	1.04e-09	0.384728	0.186	0.127	4.69e-05	OSCL1
GADD45GIP1	1.09e-09	0.365773	0.286	0.224	4.89e-05	OSCL1
MAGED1	1.45e-09	0.441976	0.191	0.136	6.49e-05	OSCL1
PPP1CB1	1.58e-09	0.336122	0.248	0.185	7.1e-05	OSCL1
ACP1	1.93e-09	0.410814	0.169	0.114	8.69e-05	OSCL1
FAM96B	2.84e-09	0.406057	0.215	0.159	0.000127401	OSCL1
C9orf16	3.55e-09	0.410456	0.195	0.14	0.0001593	OSCL1
FUNDC2	3.81e-09	0.440877	0.12	0.073	0.000170964	OSCL1
HIST1H4C1	6.1e-09	0.338493	0.229	0.172	0.000273921	OSCL1
UBE2D2	6.16e-09	0.428781	0.153	0.103	0.000276653	OSCL1
COX7A2	6.63e-09	0.283322	0.415	0.376	0.000297841	OSCL1
PRDX4	6.72e-09	0.299378	0.362	0.307	0.000302156	OSCL1
METTL5	7.27e-09	0.421604	0.109	0.065	0.00032651	OSCL1
EIF3G	7.44e-09	0.399914	0.23	0.175	0.000334425	OSCL1
NCLN	9.86e-09	0.437706	0.116	0.071	0.00044288	OSCL1
YBX3	1.26e-08	0.440727	0.103	0.061	0.000566132	OSCL1
TRAPPC2L	1.42e-08	0.392863	0.139	0.091	0.00063763	OSCL1
ATF3	1.43e-08	0.367521	0.109	0.064	0.00064245	OSCL1
NDUFAF2	1.62e-08	0.423355	0.107	0.064	0.000728099	OSCL1
JUND	2.86e-08	0.433278	0.161	0.112	0.00128426	OSCL1
EIF4EBP1	3.13e-08	0.379496	0.219	0.166	0.0014082	OSCL1
PPP4C	3.46e-08	0.389365	0.124	0.079	0.00155349	OSCL1
PEMT	4.09e-08	0.435663	0.127	0.083	0.00183844	OSCL1
VDAC2	4.09e-08	0.424371	0.165	0.117	0.0018399	OSCL1
CGGBP1	5.55e-08	0.429368	0.111	0.07	0.0024923	OSCL1
POLR2E1	5.86e-08	0.36672	0.201	0.15	0.00263213	OSCL1
COTL1	6.01e-08	0.396742	0.148	0.101	0.00270036	OSCL1
COA4	6.61e-08	0.404443	0.145	0.099	0.00297004	OSCL1
ARL2	6.75e-08	0.389007	0.108	0.066	0.00303394	OSCL1
NEU1	6.83e-08	0.43364	0.111	0.069	0.00307026	OSCL1
HINT11	7.9e-08	0.29608	0.369	0.326	0.00355122	OSCL1
LSM31	8.6e-08	0.363379	0.257	0.208	0.00386331	OSCL1
ADI11	8.7e-08	0.433406	0.148	0.103	0.00390887	OSCL1
PAIP2	1.16e-07	0.407803	0.129	0.085	0.00521545	OSCL1
NDUFB7	1.3e-07	0.322846	0.319	0.274	0.00586108	OSCL1
C4orf31	1.33e-07	0.355777	0.251	0.203	0.00599541	OSCL1
RASD1	1.51e-07	0.29818	0.154	0.106	0.00677784	OSCL1
ATP5PD	1.56e-07	0.366851	0.245	0.197	0.00700627	OSCL1
TALDO1	1.83e-07	0.391829	0.158	0.113	0.00820456	OSCL1
C11orf58	1.89e-07	0.388133	0.218	0.171	0.00849147	OSCL1
EBNA1BP2	1.93e-07	0.433927	0.116	0.075	0.00866566	OSCL1
NUDCD21	2.17e-07	0.42714	0.11	0.071	0.00974591	OSCL1
DGUOK	2.56e-07	0.353171	0.216	0.169	0.0115001	OSCL1
NDUFA1	2.72e-07	0.30636	0.366	0.33	0.0121999	OSCL1
GTF2H51	2.81e-07	0.371653	0.182	0.135	0.0126222	OSCL1
NELFE1	3.76e-07	0.399614	0.141	0.098	0.0168858	OSCL1
TMEM219	3.81e-07	0.41103	0.13	0.089	0.017116	OSCL1
MYDGF	4.1e-07	0.357994	0.275	0.232	0.0184328	OSCL1
TAGLN21	4.61e-07	0.27584	0.325	0.277	0.0207234	OSCL1
CACYBP1	4.78e-07	0.341761	0.12	0.079	0.021496	OSCL1
UQCR101	5.16e-07	0.264197	0.432	0.396	0.0231978	OSCL1
S100A10	6.34e-07	0.177011	0.608	0.594	0.0285029	OSCL1
TERF2IP	7.3e-07	0.430447	0.108	0.071	0.032818	OSCL1
SUPT4H1	7.45e-07	0.365203	0.13	0.089	0.0334937	OSCL1
PPA1	7.91e-07	0.344823	0.143	0.1	0.0355463	OSCL1
ATP5MPL	1.04e-06	0.237218	0.431	0.403	0.0467899	OSCL1
MPC2	1.05e-06	0.415001	0.124	0.085	0.0469801	OSCL1
FBL	1.07e-06	0.388052	0.101	0.064	0.0479398	OSCL1
SNHG25	1.14e-06	0.336644	0.16	0.115	0.051099	OSCL1
DYNLT1	1.42e-06	0.365514	0.194	0.15	0.0640197	OSCL1
PSMB21	1.51e-06	0.325914	0.177	0.132	0.0680006	OSCL1
HNRNPA3	1.73e-06	0.348144	0.2	0.155	0.0778075	OSCL1
SNU13	1.8e-06	0.289444	0.235	0.189	0.0809219	OSCL1
ELOC1	1.93e-06	0.299915	0.249	0.203	0.086599	OSCL1
DDAH2	2.02e-06	0.360957	0.124	0.085	0.0908911	OSCL1
ATP5MG	2.18e-06	0.246007	0.446	0.43	0.098141	OSCL1
RNASEH2C	2.38e-06	0.365446	0.194	0.15	0.107074	OSCL1
SLC25A51	2.47e-06	0.324287	0.263	0.222	0.110956	OSCL1
TMEM14B	2.75e-06	0.416928	0.126	0.089	0.123372	OSCL1
SUB11	3.41e-06	0.268432	0.363	0.328	0.153231	OSCL1
MFGE8	3.65e-06	0.412964	0.115	0.079	0.164187	OSCL1
SERP1	4.41e-06	0.3255	0.236	0.194	0.198189	OSCL1
CHID1	4.84e-06	0.374107	0.114	0.078	0.217453	OSCL1
HSD17B101	4.97e-06	0.354083	0.17	0.13	0.22316	OSCL1
ATP5MC2	6.98e-06	0.228873	0.433	0.408	0.313742	OSCL1
PGLS	8.21e-06	0.328426	0.12	0.084	0.368941	OSCL1
PSMG3	8.34e-06	0.357298	0.142	0.105	0.374726	OSCL1
SLC25A39	8.54e-06	0.342446	0.124	0.087	0.383692	OSCL1
GSTM3	8.78e-06	0.377466	0.115	0.08	0.394424	OSCL1
IAH1	9.35e-06	0.346566	0.126	0.09	0.420043	OSCL1
DNPH1	9.36e-06	0.379942	0.156	0.119	0.42055	OSCL1
ITGB1BP11	9.95e-06	0.362338	0.102	0.069	0.446952	OSCL1
NDUFV3	9.99e-06	0.314152	0.13	0.093	0.448653	OSCL1
UBA1	1.06e-05	0.366367	0.132	0.096	0.476809	OSCL1
MSN	1.09e-05	0.389884	0.142	0.106	0.489706	OSCL1
CALM31	1.12e-05	0.339151	0.18	0.141	0.50107	OSCL1
KDELR2	1.15e-05	0.24416	0.386	0.36	0.516598	OSCL1
NDUFC11	1.17e-05	0.325551	0.21	0.171	0.523955	OSCL1
MDK1	1.21e-05	0.26802	0.269	0.227	0.541512	OSCL1
NOP53	1.94e-05	0.342694	0.205	0.169	0.870675	OSCL1
PTMA1	1.94e-05	0.111223	0.845	0.855	0.872427	OSCL1
HNRNPC1	2.03e-05	0.296205	0.236	0.198	0.910663	OSCL1
RNF181	2.29e-05	0.333832	0.18	0.143	1	OSCL1
SRPRB	2.38e-05	0.344398	0.108	0.076	1	OSCL1
COPRS	2.86e-05	0.380523	0.119	0.086	1	OSCL1
POLR2H	2.88e-05	0.34367	0.108	0.076	1	OSCL1
DPP7	3.35e-05	0.314457	0.109	0.076	1	OSCL1
EIF1B1	3.42e-05	0.322978	0.122	0.088	1	OSCL1
VDAC1	3.47e-05	0.331404	0.17	0.135	1	OSCL1
AAMDC1	3.59e-05	0.325488	0.124	0.09	1	OSCL1
SERBP11	3.63e-05	0.256767	0.303	0.271	1	OSCL1
GTF3A1	3.63e-05	0.343754	0.142	0.108	1	OSCL1
CTNNB1	3.81e-05	0.234331	0.235	0.197	1	OSCL1
DPY30	3.98e-05	0.333223	0.119	0.086	1	OSCL1
C19orf53	4.53e-05	0.258232	0.307	0.271	1	OSCL1
SYF2	4.88e-05	0.368075	0.149	0.115	1	OSCL1
BRK1	4.92e-05	0.325429	0.249	0.217	1	OSCL1
MAGED2	5.17e-05	0.367994	0.195	0.161	1	OSCL1
RBM8A1	6.43e-05	0.287489	0.277	0.246	1	OSCL1
NDUFB3	6.75e-05	0.335243	0.16	0.127	1	OSCL1
CCT6A	7.74e-05	0.314631	0.208	0.175	1	OSCL1
PNKD	8.25e-05	0.330701	0.139	0.106	1	OSCL1
PPT1	9.42e-05	0.338162	0.116	0.085	1	OSCL1
CYC1	0.000130133	0.269101	0.197	0.162	1	OSCL1
BANF11	0.000132517	0.345073	0.196	0.166	1	OSCL1
MAGOH	0.000136689	0.330782	0.136	0.105	1	OSCL1
MPRIP	0.000139406	0.308931	0.112	0.083	1	OSCL1
CFDP1	0.000145626	0.311715	0.134	0.103	1	OSCL1
EIF3M	0.000153458	0.309633	0.135	0.103	1	OSCL1
CCT71	0.000183317	0.325925	0.164	0.133	1	OSCL1
PHB2	0.000189975	0.288556	0.124	0.094	1	OSCL1
NDUFAF31	0.000198641	0.310792	0.146	0.115	1	OSCL1
SNF8	0.000201911	0.326561	0.111	0.083	1	OSCL1
UBE2D3	0.000203279	0.305397	0.209	0.18	1	OSCL1
VPS28	0.000207771	0.303751	0.195	0.164	1	OSCL1
COMMD3	0.000217362	0.288735	0.105	0.077	1	OSCL1
PSMA5	0.000263285	0.312842	0.119	0.09	1	OSCL1
TCP11	0.000304627	0.301004	0.113	0.085	1	OSCL1
CIB1	0.000320125	0.304454	0.187	0.157	1	OSCL1
PEBP1	0.00033063	0.261135	0.192	0.161	1	OSCL1
GPX41	0.000339715	0.209716	0.39	0.371	1	OSCL1
PRDX5	0.000401677	0.287096	0.214	0.184	1	OSCL1
RNF7	0.000428545	0.302939	0.18	0.151	1	OSCL1
CFD	0.000443237	0.174322	0.114	0.085	1	OSCL1
TMEM167A	0.000452643	0.305105	0.143	0.114	1	OSCL1
PSMB71	0.000480782	0.29855	0.228	0.2	1	OSCL1
PSMB31	0.000488974	0.273853	0.237	0.212	1	OSCL1
YWHAQ1	0.000501243	0.288048	0.211	0.183	1	OSCL1
TMEM126A1	0.000541315	0.311808	0.101	0.076	1	OSCL1
ITPA	0.000693647	0.282041	0.102	0.076	1	OSCL1
ATP5MD	0.000703983	0.245724	0.282	0.259	1	OSCL1
TATDN1	0.000793532	0.312356	0.103	0.078	1	OSCL1
HIKESHI	0.000807737	0.313864	0.12	0.094	1	OSCL1
SRSF31	0.000813038	0.225831	0.295	0.271	1	OSCL1
SUMO11	0.000858387	0.298703	0.179	0.152	1	OSCL1
SNRPB1	0.000885316	0.273666	0.225	0.199	1	OSCL1
CCT41	0.000927105	0.236575	0.155	0.127	1	OSCL1
TMEM14C	0.0010319	0.310925	0.125	0.1	1	OSCL1
GPC1	0.0010502	0.296603	0.116	0.09	1	OSCL1
NDUFS3	0.00119221	0.27363	0.127	0.101	1	OSCL1
POLR2G	0.001216	0.290895	0.148	0.122	1	OSCL1
CAMLG	0.00124521	0.295897	0.108	0.084	1	OSCL1
BTF3L4	0.00126081	0.270328	0.115	0.089	1	OSCL1
SET1	0.00127618	0.262231	0.244	0.218	1	OSCL1
ALKBH7	0.00133482	0.252589	0.16	0.132	1	OSCL1
C1QC	0.00135979	0.275624	0.11	0.084	1	OSCL1
DDOST	0.00139613	0.286716	0.145	0.12	1	OSCL1
C1QA	0.00146822	0.214208	0.228	0.198	1	OSCL1
UXT	0.00164978	0.264576	0.213	0.188	1	OSCL1
SNRPC	0.00167343	0.288372	0.103	0.079	1	OSCL1
GTF2A21	0.0018175	0.278909	0.16	0.134	1	OSCL1
DDT1	0.00187256	0.269295	0.213	0.187	1	OSCL1
STRAP1	0.00217537	0.27953	0.106	0.083	1	OSCL1
SNRPF1	0.00236174	0.265476	0.195	0.173	1	OSCL1
LY6E	0.00248758	0.183847	0.256	0.231	1	OSCL1
ZNF593	0.00275869	0.306329	0.108	0.086	1	OSCL1
TMED3	0.00285598	0.299886	0.138	0.115	1	OSCL1
ZFP36	0.00297349	0.20286	0.133	0.107	1	OSCL1
BLVRB	0.00315836	0.272299	0.12	0.097	1	OSCL1
LAMTOR5	0.00340759	0.260772	0.239	0.221	1	OSCL1
ATP5F1C1	0.00405993	0.261466	0.152	0.129	1	OSCL1
FKBP8	0.0042217	0.271723	0.149	0.127	1	OSCL1
COPE	0.00429592	0.255021	0.226	0.207	1	OSCL1
NAP1L11	0.00447992	0.236566	0.27	0.254	1	OSCL1
CCDC167	0.00492578	0.290811	0.113	0.092	1	OSCL1
DBI	0.00511245	0.194658	0.303	0.289	1	OSCL1
MLF21	0.00514189	0.290348	0.122	0.1	1	OSCL1
VCAN	0.00574511	0.14345	0.294	0.27	1	OSCL1
UQCRC1	0.00594253	0.254365	0.126	0.105	1	OSCL1
RAB11A1	0.00618076	0.299139	0.104	0.085	1	OSCL1
ISOC2	0.00625031	0.259954	0.112	0.091	1	OSCL1
ABCF1	0.00671458	0.290261	0.125	0.105	1	OSCL1
NIFK	0.00674875	0.294117	0.12	0.101	1	OSCL1
METTL26	0.00699618	0.262245	0.133	0.113	1	OSCL1
TIMM8B	0.00728016	0.209053	0.207	0.187	1	OSCL1
ADH5	0.00828198	0.276392	0.11	0.09	1	OSCL1
SDCBP1	0.00872482	0.261847	0.144	0.123	1	OSCL1
MANF1	0.0087689	0.351515	0.16	0.142	1	OSCL1
ATP5PF	0.00902952	0.143296	0.4	0.392	1	OSCL1
MYO15A	6.13e-90	1.65872	0.225	0.045	2.76e-85	OSCL2
NCOR1	5.77e-87	0.807735	0.422	0.162	2.59e-82	OSCL2
SON1	2.59e-82	0.700048	0.601	0.311	1.17e-77	OSCL2
LUC7L3	1.85e-81	1.0502	0.459	0.221	8.3e-77	OSCL2
PMP221	2.44e-76	1.03708	0.274	0.083	1.1e-71	OSCL2
IBSP	1.51e-59	1.38941	0.465	0.272	6.78e-55	OSCL2
CCK	1.87e-58	1.07658	0.101	0.008	8.4e-54	OSCL2
LENG8	1.77e-57	0.902276	0.186	0.047	7.97e-53	OSCL2
RRBP1	7.48e-56	0.611586	0.493	0.268	3.36e-51	OSCL2
PCOLCE	2.61e-54	0.726861	0.535	0.345	1.17e-49	OSCL2
GABPB1-AS1	5.86e-52	0.805017	0.199	0.059	2.63e-47	OSCL2
PTH1R	6.66e-52	0.731621	0.308	0.128	2.99e-47	OSCL2
MXRA8	2.8e-45	0.537467	0.437	0.232	1.26e-40	OSCL2
KAT2A	9.81e-44	0.680578	0.129	0.029	4.41e-39	OSCL2
FUS	2.5e-43	0.613382	0.339	0.165	1.12e-38	OSCL2
LMNA1	6.08e-40	0.483588	0.528	0.327	2.73e-35	OSCL2
NSD3	6.14e-40	0.617024	0.198	0.071	2.76e-35	OSCL2
PHF14	9.23e-40	0.599148	0.255	0.108	4.15e-35	OSCL2
SRSF11	1.01e-39	0.522606	0.352	0.176	4.53e-35	OSCL2
LIMCH11	3.67e-39	0.801558	0.134	0.036	1.65e-34	OSCL2
FKBP10	5.25e-39	0.559909	0.39	0.213	2.36e-34	OSCL2
PTN1	5.39e-39	0.58803	0.39	0.218	2.42e-34	OSCL2
DDX18	2.54e-37	0.528896	0.309	0.15	1.14e-32	OSCL2
JTB	3.56e-37	0.596654	0.36	0.196	1.6e-32	OSCL2
SLC25A61	3.57e-37	0.35004	0.772	0.582	1.6e-32	OSCL2
S100A131	1.3e-36	0.596436	0.479	0.308	5.83e-32	OSCL2
CREB3L1	9.28e-36	0.628093	0.166	0.057	4.17e-31	OSCL2
UPF3B	1.89e-35	0.580759	0.143	0.043	8.47e-31	OSCL2
DPM3	2.41e-33	0.55713	0.199	0.08	1.08e-28	OSCL2
RGS3	2.66e-33	0.537717	0.399	0.235	1.19e-28	OSCL2
TPST1	2.88e-33	0.604001	0.132	0.04	1.29e-28	OSCL2
GON4L	2.64e-32	0.629243	0.127	0.039	1.18e-27	OSCL2
EIF12	1.82e-31	0.272846	0.891	0.773	8.18e-27	OSCL2
NEAT1	1.19e-30	0.382317	0.536	0.352	5.34e-26	OSCL2
SPATC1L1	1.6e-30	0.533473	0.143	0.049	7.21e-26	OSCL2
CTSC1	3.31e-29	0.576415	0.256	0.128	1.49e-24	OSCL2
BGN	4.39e-29	0.526656	0.406	0.253	1.97e-24	OSCL2
TAF1D	7.34e-29	0.530654	0.259	0.131	3.3e-24	OSCL2
ZRANB2	2.92e-28	0.486384	0.231	0.11	1.31e-23	OSCL2
APP	4.06e-28	0.486796	0.291	0.155	1.82e-23	OSCL2
NKAP	4.24e-28	0.496548	0.132	0.045	1.91e-23	OSCL2
CHD9	2.04e-27	0.544742	0.24	0.121	9.16e-23	OSCL2
P3H4	4.48e-27	0.55075	0.134	0.047	2.02e-22	OSCL2
LRRC1	7.93e-27	0.605565	0.106	0.032	3.56e-22	OSCL2
UBXN4	8.43e-27	0.435773	0.266	0.138	3.79e-22	OSCL2
COL6A1	1.22e-26	0.402602	0.418	0.261	5.5e-22	OSCL2
RSRP1	1.45e-26	0.541371	0.196	0.089	6.5e-22	OSCL2
NOC2L	2.33e-25	0.500841	0.148	0.058	1.05e-20	OSCL2
P4HB	3.12e-25	0.407002	0.44	0.288	1.4e-20	OSCL2
TOM1L2	6.41e-25	0.491617	0.114	0.038	2.88e-20	OSCL2
CADM1	1.34e-24	0.431465	0.249	0.13	6.03e-20	OSCL2
FAM46A	3.03e-24	0.52451	0.144	0.058	1.36e-19	OSCL2
TMEM259	1.05e-23	0.480348	0.198	0.095	4.7e-19	OSCL2
CCNL1	1.45e-23	0.566556	0.18	0.083	6.54e-19	OSCL2
FAM114A1	2.41e-23	0.46382	0.107	0.036	1.08e-18	OSCL2
NT5C3B1	2.75e-23	0.42729	0.141	0.056	1.24e-18	OSCL2
TTC3	3.33e-23	0.391423	0.303	0.175	1.5e-18	OSCL2
USP11	7.66e-23	0.475351	0.154	0.066	3.44e-18	OSCL2
MDFI1	7.84e-23	0.4577	0.238	0.126	3.52e-18	OSCL2
LSP1	1.19e-22	0.504195	0.187	0.09	5.35e-18	OSCL2
ASPSCR1	4.81e-22	0.472406	0.109	0.039	2.16e-17	OSCL2
KCNQ1OT1	7.57e-22	0.42714	0.199	0.1	3.4e-17	OSCL2
LRPAP1	1.01e-21	0.422294	0.205	0.103	4.55e-17	OSCL2
SMIM10	1.01e-21	0.45517	0.111	0.04	4.56e-17	OSCL2
H1F0	1.6e-21	0.493646	0.125	0.05	7.19e-17	OSCL2
LUM	1.85e-21	0.410325	0.617	0.524	8.33e-17	OSCL2
SLC39A1	3.37e-21	0.489173	0.128	0.052	1.51e-16	OSCL2
KDELR3	3.82e-21	0.440691	0.137	0.058	1.72e-16	OSCL2
CLEC11A1	4.1e-21	0.362861	0.475	0.334	1.84e-16	OSCL2
TLE4	6.38e-21	0.500287	0.162	0.076	2.87e-16	OSCL2
CENPX	7.59e-21	0.410394	0.205	0.105	3.41e-16	OSCL2
SMC5	1.15e-20	0.437827	0.106	0.039	5.19e-16	OSCL2
URI1	1.55e-20	0.433917	0.169	0.08	6.98e-16	OSCL2
TIMP1	2.2e-20	0.43963	0.556	0.459	9.88e-16	OSCL2
ESF1	3.32e-20	0.422511	0.217	0.116	1.49e-15	OSCL2
MAP1B	3.34e-20	0.445154	0.202	0.106	1.5e-15	OSCL2
ATRX	4.87e-20	0.395281	0.209	0.11	2.19e-15	OSCL2
LSM1	5.27e-20	0.422892	0.143	0.063	2.37e-15	OSCL2
TGFB1	5.78e-20	0.456458	0.109	0.042	2.6e-15	OSCL2
RSF11	9.2e-20	0.372668	0.182	0.09	4.13e-15	OSCL2
MPHOSPH8	9.55e-20	0.347948	0.197	0.1	4.29e-15	OSCL2
BAZ1B1	9.71e-20	0.429418	0.114	0.045	4.36e-15	OSCL2
AKAP9	1.18e-19	0.37945	0.215	0.114	5.3e-15	OSCL2
GPATCH4	1.31e-19	0.399706	0.112	0.043	5.9e-15	OSCL2
ILF3	1.66e-19	0.418622	0.149	0.068	7.45e-15	OSCL2
SEPT11	7.52e-19	0.420796	0.198	0.105	3.38e-14	OSCL2
DNMT1	8.29e-19	0.420074	0.108	0.043	3.73e-14	OSCL2
NKTR	1.53e-18	0.42958	0.182	0.094	6.89e-14	OSCL2
ANKRD11	1.6e-18	0.392395	0.141	0.064	7.21e-14	OSCL2
DST	2.06e-18	0.444134	0.155	0.075	9.24e-14	OSCL2
ID3	2.72e-18	0.31816	0.647	0.497	1.22e-13	OSCL2
EML4	2.95e-18	0.431858	0.152	0.073	1.33e-13	OSCL2
DDX24	4.04e-18	0.339188	0.338	0.214	1.81e-13	OSCL2
GUSB1	4.29e-18	0.409754	0.119	0.051	1.93e-13	OSCL2
CD320	5.08e-18	0.38285	0.168	0.084	2.28e-13	OSCL2
WASF21	7.94e-18	0.341704	0.173	0.087	3.57e-13	OSCL2
ZFAND5	1.64e-17	0.394354	0.185	0.098	7.39e-13	OSCL2
GPX7	1.9e-17	0.360157	0.104	0.041	8.53e-13	OSCL2
MPP6	2.74e-17	0.402034	0.103	0.041	1.23e-12	OSCL2
NARF	3.22e-17	0.402287	0.118	0.052	1.45e-12	OSCL2
NAXE	4.04e-17	0.344562	0.119	0.052	1.81e-12	OSCL2
AURKAIP11	6.02e-17	0.266232	0.361	0.232	2.7e-12	OSCL2
CCT31	7.09e-17	0.320969	0.25	0.146	3.19e-12	OSCL2
ZNF638	7.87e-17	0.357045	0.112	0.047	3.54e-12	OSCL2
TSC22D3	7.88e-17	0.380399	0.265	0.162	3.54e-12	OSCL2
PRMT21	7.96e-17	0.410284	0.151	0.075	3.58e-12	OSCL2
HM13	8.85e-17	0.357581	0.198	0.108	3.97e-12	OSCL2
EIF4A3	1.08e-16	0.42998	0.171	0.09	4.87e-12	OSCL2
HES4	1.63e-16	0.374583	0.199	0.11	7.34e-12	OSCL2
PMVK	1.81e-16	0.357137	0.162	0.082	8.11e-12	OSCL2
DDIT4	1.85e-16	0.33299	0.346	0.228	8.33e-12	OSCL2
ARL4A	2.22e-16	0.387693	0.128	0.059	9.96e-12	OSCL2
ERLEC1	9.44e-16	0.370766	0.141	0.069	4.24e-11	OSCL2
COL1A2	1.08e-15	0.419998	0.868	0.784	4.84e-11	OSCL2
HILPDA	1.84e-15	0.395913	0.138	0.068	8.27e-11	OSCL2
CEBPZ	2.42e-15	0.350011	0.145	0.073	1.09e-10	OSCL2
FNBP4	2.48e-15	0.377865	0.101	0.043	1.11e-10	OSCL2
SSR2	3.68e-15	0.290345	0.438	0.314	1.65e-10	OSCL2
THOC2	4.82e-15	0.372829	0.13	0.063	2.17e-10	OSCL2
CTHRC1	4.91e-15	0.309017	0.249	0.154	2.21e-10	OSCL2
STAT3	5.11e-15	0.38794	0.101	0.044	2.3e-10	OSCL2
ILF3-AS1	9.74e-15	0.337114	0.11	0.05	4.38e-10	OSCL2
COPS61	1.23e-14	0.306333	0.187	0.105	5.53e-10	OSCL2
TMEM59	1.37e-14	0.260087	0.416	0.293	6.15e-10	OSCL2
MUM1	1.78e-14	0.390596	0.115	0.055	7.99e-10	OSCL2
SAT2	1.98e-14	0.325788	0.139	0.071	8.9e-10	OSCL2
INTS1	2.45e-14	0.384697	0.117	0.055	1.1e-09	OSCL2
GPS1	2.65e-14	0.347365	0.101	0.045	1.19e-09	OSCL2
ZEB2	4.23e-14	0.357378	0.135	0.069	1.9e-09	OSCL2
HAX1	4.86e-14	0.296237	0.166	0.091	2.18e-09	OSCL2
KRTCAP21	4.9e-14	0.232129	0.237	0.142	2.2e-09	OSCL2
BPTF	4.92e-14	0.330658	0.119	0.057	2.21e-09	OSCL2
COL11A1	5.22e-14	0.425203	0.313	0.209	2.34e-09	OSCL2
SERPINH11	7.07e-14	0.156906	0.664	0.515	3.18e-09	OSCL2
SRSF4	7.27e-14	0.302885	0.112	0.052	3.27e-09	OSCL2
GTF2I	7.55e-14	0.349793	0.122	0.06	3.39e-09	OSCL2
ZFHX4	1.23e-13	0.29371	0.168	0.093	5.52e-09	OSCL2
EI241	2.2e-13	0.357735	0.126	0.064	9.88e-09	OSCL2
TTC19	2.48e-13	0.329619	0.138	0.072	1.11e-08	OSCL2
SREK1	2.98e-13	0.343907	0.118	0.059	1.34e-08	OSCL2
TECR	3.57e-13	0.307657	0.236	0.147	1.6e-08	OSCL2
SF3B2	3.66e-13	0.299929	0.175	0.1	1.65e-08	OSCL2
MAP2K21	3.97e-13	0.366858	0.108	0.052	1.79e-08	OSCL2
ARMCX3	4.16e-13	0.298359	0.121	0.06	1.87e-08	OSCL2
ANKRD36C	5.65e-13	0.288251	0.102	0.047	2.54e-08	OSCL2
EIF51	6.42e-13	0.230962	0.279	0.182	2.89e-08	OSCL2
NEMF	7.79e-13	0.311458	0.126	0.065	3.5e-08	OSCL2
CCNL2	8.32e-13	0.365028	0.134	0.072	3.74e-08	OSCL2
QTRT1	1.92e-12	0.37479	0.112	0.056	8.62e-08	OSCL2
HSPA1B	2.04e-12	0.35952	0.327	0.233	9.15e-08	OSCL2
ASH1L	2.31e-12	0.311946	0.118	0.061	1.04e-07	OSCL2
COL1A1	2.33e-12	0.122648	0.908	0.823	1.05e-07	OSCL2
TAX1BP11	2.59e-12	0.321375	0.135	0.073	1.17e-07	OSCL2
PRKDC	2.65e-12	0.329523	0.132	0.071	1.19e-07	OSCL2
SRM	2.84e-12	0.298577	0.195	0.118	1.27e-07	OSCL2
HNRNPU	2.95e-12	0.327699	0.219	0.138	1.33e-07	OSCL2
RHOBTB3	3.87e-12	0.333183	0.111	0.056	1.74e-07	OSCL2
PYCR1	4.68e-12	0.288223	0.152	0.085	2.1e-07	OSCL2
TCF25	5.97e-12	0.294586	0.178	0.106	2.68e-07	OSCL2
BCL7C	6.81e-12	0.303225	0.124	0.065	3.06e-07	OSCL2
RDX1	7.77e-12	0.346998	0.149	0.084	3.49e-07	OSCL2
THRAP3	8.25e-12	0.270045	0.145	0.08	3.71e-07	OSCL2
RNMT	8.75e-12	0.320803	0.14	0.078	3.93e-07	OSCL2
CCT6A1	9.57e-12	0.191201	0.248	0.156	4.3e-07	OSCL2
DNM3OS	1.34e-11	0.336701	0.109	0.056	6.04e-07	OSCL2
SRSF10	1.43e-11	0.303378	0.176	0.106	6.42e-07	OSCL2
TMEM205	1.43e-11	0.285609	0.114	0.058	6.42e-07	OSCL2
RTN41	1.95e-11	0.216249	0.264	0.173	8.75e-07	OSCL2
ATP2B1	2.16e-11	0.28972	0.115	0.06	9.73e-07	OSCL2
APH1A1	2.61e-11	0.270769	0.115	0.06	1.17e-06	OSCL2
KDELR21	2.66e-11	0.196404	0.449	0.33	1.19e-06	OSCL2
PPIE	2.67e-11	0.288703	0.118	0.062	1.2e-06	OSCL2
MPHOSPH10	2.68e-11	0.281813	0.114	0.059	1.2e-06	OSCL2
CALU	2.81e-11	0.295025	0.209	0.133	1.26e-06	OSCL2
MLEC1	2.91e-11	0.303227	0.131	0.072	1.31e-06	OSCL2
PNISR	4.24e-11	0.258941	0.211	0.136	1.9e-06	OSCL2
GOLGA4	4.5e-11	0.259344	0.137	0.077	2.02e-06	OSCL2
TPM3	4.62e-11	0.242015	0.173	0.103	2.08e-06	OSCL2
JAK11	4.67e-11	0.290486	0.102	0.052	2.1e-06	OSCL2
PMF11	4.88e-11	0.255663	0.11	0.056	2.19e-06	OSCL2
RSBN1L1	5.84e-11	0.302438	0.111	0.058	2.62e-06	OSCL2
SF1	6.53e-11	0.325864	0.136	0.077	2.94e-06	OSCL2
STX10	7.22e-11	0.273741	0.122	0.066	3.24e-06	OSCL2
HSPA1A	7.53e-11	0.411018	0.589	0.5	3.38e-06	OSCL2
IGFBP5	8.27e-11	0.34147	0.144	0.084	3.71e-06	OSCL2
EPN2	9.39e-11	0.340011	0.106	0.055	4.22e-06	OSCL2
C1orf122	1.01e-10	0.26176	0.17	0.102	4.55e-06	OSCL2
RHBDL2	1.43e-10	0.306724	0.103	0.053	6.42e-06	OSCL2
EID1	1.82e-10	0.229085	0.314	0.222	8.16e-06	OSCL2
VGLL4	2.16e-10	0.303044	0.114	0.062	9.72e-06	OSCL2
BTG1	2.57e-10	0.224485	0.299	0.21	1.15e-05	OSCL2
AHI1	2.83e-10	0.309455	0.12	0.067	1.27e-05	OSCL2
TNC	3.08e-10	0.264888	0.298	0.212	1.38e-05	OSCL2
VAPA1	3.1e-10	0.215762	0.178	0.11	1.39e-05	OSCL2
SEC31A	3.19e-10	0.24813	0.173	0.107	1.43e-05	OSCL2
TMEM119	3.38e-10	0.273421	0.143	0.083	1.52e-05	OSCL2
APMAP	3.43e-10	0.302139	0.111	0.06	1.54e-05	OSCL2
CBR1	3.94e-10	0.221415	0.131	0.074	1.77e-05	OSCL2
PDIA4	5.03e-10	0.284358	0.135	0.078	2.26e-05	OSCL2
YIF1A	5.47e-10	0.247417	0.184	0.116	2.46e-05	OSCL2
IFNGR2	5.83e-10	0.23327	0.101	0.053	2.62e-05	OSCL2
H1FX	5.97e-10	0.273674	0.173	0.107	2.68e-05	OSCL2
SELENOP1	6.52e-10	0.260883	0.487	0.384	2.93e-05	OSCL2
MFSD10	6.92e-10	0.256059	0.118	0.065	3.11e-05	OSCL2
GCC2	7.83e-10	0.30949	0.101	0.054	3.52e-05	OSCL2
RBM39	9.65e-10	0.162648	0.301	0.208	4.33e-05	OSCL2
DCN	9.75e-10	0.21359	0.344	0.256	4.38e-05	OSCL2
CKAP4	1.03e-09	0.292069	0.117	0.066	4.65e-05	OSCL2
THUMPD3-AS1	1.04e-09	0.344192	0.156	0.097	4.66e-05	OSCL2
MEF2C	1.21e-09	0.245791	0.192	0.123	5.42e-05	OSCL2
RPS19BP11	1.23e-09	0.19121	0.184	0.115	5.51e-05	OSCL2
ENSA	1.36e-09	0.233255	0.146	0.087	6.12e-05	OSCL2
RAB131	1.49e-09	0.199962	0.242	0.165	6.71e-05	OSCL2
EMC3	1.53e-09	0.225195	0.103	0.055	6.86e-05	OSCL2
NNMT	1.58e-09	0.294687	0.253	0.175	7.08e-05	OSCL2
YY11	1.59e-09	0.214226	0.117	0.065	7.16e-05	OSCL2
SNRNP200	1.69e-09	0.272449	0.114	0.064	7.58e-05	OSCL2
DYNC1H1	1.71e-09	0.256977	0.145	0.087	7.69e-05	OSCL2
IFITM51	2.23e-09	0.293994	0.359	0.273	0.000100325	OSCL2
HSPA5	2.31e-09	0.243422	0.372	0.28	0.000103826	OSCL2
MTDH	2.34e-09	0.167463	0.348	0.251	0.000105307	OSCL2
COL6A2	2.84e-09	0.154677	0.405	0.305	0.000127673	OSCL2
SDF4	2.89e-09	0.257734	0.137	0.082	0.000129748	OSCL2
TMED9	2.98e-09	0.197074	0.25	0.17	0.000133818	OSCL2
SMIM7	3.1e-09	0.234387	0.149	0.09	0.000139338	OSCL2
PLS3	3.3e-09	0.228668	0.149	0.09	0.000148356	OSCL2
PIGT	3.91e-09	0.234802	0.106	0.058	0.000175561	OSCL2
DPT1	4.07e-09	0.337721	0.138	0.085	0.000182747	OSCL2
VCAN1	4.33e-09	0.322714	0.331	0.252	0.000194755	OSCL2
ALPL1	4.46e-09	0.159039	0.343	0.246	0.000200574	OSCL2
COL5A2	5.36e-09	0.181518	0.331	0.242	0.000240706	OSCL2
ARL4D	6.36e-09	0.263116	0.104	0.057	0.000285683	OSCL2
SPARC	7.1e-09	0.225916	0.858	0.806	0.000319057	OSCL2
ZFP36L1	7.11e-09	0.137907	0.276	0.192	0.00031929	OSCL2
IMP3	7.5e-09	0.277701	0.102	0.056	0.000336871	OSCL2
TWISTNB1	8.72e-09	0.238142	0.106	0.059	0.000392022	OSCL2
GNL3	8.93e-09	0.253898	0.121	0.071	0.000401107	OSCL2
USP16	9.27e-09	0.203427	0.144	0.088	0.000416479	OSCL2
MTX1	1.17e-08	0.262298	0.106	0.06	0.000527307	OSCL2
DDX46	1.44e-08	0.233052	0.167	0.109	0.000649048	OSCL2
SERPINF1	1.54e-08	0.341616	0.305	0.23	0.000691651	OSCL2
FAM200B	1.62e-08	0.248307	0.103	0.058	0.000726616	OSCL2
TCEAL8	2.23e-08	0.185589	0.173	0.111	0.000999817	OSCL2
RPN2	2.32e-08	0.250952	0.182	0.121	0.00104104	OSCL2
SCAF11	2.6e-08	0.205282	0.123	0.074	0.00117011	OSCL2
ATP1B31	2.93e-08	0.228565	0.179	0.119	0.00131467	OSCL2
SPATS2L	2.95e-08	0.218185	0.114	0.067	0.0013234	OSCL2
DHX36	3.17e-08	0.259637	0.115	0.068	0.00142424	OSCL2
AUP1	3.17e-08	0.191079	0.154	0.097	0.0014264	OSCL2
SERPINB6	3.26e-08	0.199008	0.135	0.083	0.00146508	OSCL2
RHOC1	3.59e-08	0.182051	0.289	0.208	0.00161403	OSCL2
KRT101	3.69e-08	0.144759	0.309	0.223	0.00165929	OSCL2
CDC37	3.74e-08	0.208233	0.179	0.118	0.00167995	OSCL2
PRPF40A1	4.56e-08	0.185996	0.121	0.072	0.00204743	OSCL2
DHPS	5.46e-08	0.197	0.102	0.058	0.00245421	OSCL2
PRPF4B	5.59e-08	0.215284	0.148	0.095	0.00251381	OSCL2
SOX4	5.97e-08	0.152372	0.411	0.314	0.00268317	OSCL2
COPZ2	6.31e-08	0.188235	0.196	0.132	0.0028344	OSCL2
RASD11	6.33e-08	0.28509	0.16	0.104	0.00284451	OSCL2
P4HA2	6.43e-08	0.267241	0.112	0.067	0.00288804	OSCL2
PSMB5	7.03e-08	0.165884	0.251	0.178	0.0031582	OSCL2
APLP21	7.72e-08	0.244584	0.138	0.087	0.0034709	OSCL2
ORMDL1	8.4e-08	0.22178	0.108	0.064	0.00377235	OSCL2
PNN	8.47e-08	0.187154	0.15	0.096	0.00380661	OSCL2
GUK11	8.71e-08	0.121418	0.382	0.284	0.00391479	OSCL2
PPIG	9.07e-08	0.159639	0.178	0.117	0.00407436	OSCL2
POLD21	9.09e-08	0.260906	0.101	0.058	0.00408602	OSCL2
TM2D3	1.02e-07	0.205069	0.103	0.06	0.00457327	OSCL2
NINJ1	1.05e-07	0.190993	0.111	0.065	0.00470778	OSCL2
SNAI2	1.05e-07	0.209973	0.14	0.088	0.00473583	OSCL2
P3H1	1.25e-07	0.222158	0.135	0.085	0.00560979	OSCL2
PSMD4	1.26e-07	0.154168	0.199	0.135	0.00564146	OSCL2
CCNI1	1.29e-07	0.1458	0.262	0.186	0.00578455	OSCL2
FGFR1	1.31e-07	0.194804	0.17	0.113	0.00588243	OSCL2
LMAN1	1.38e-07	0.179268	0.182	0.123	0.00620135	OSCL2
PRDX41	1.43e-07	0.156711	0.386	0.296	0.00642115	OSCL2
KNOP1	1.57e-07	0.196608	0.141	0.09	0.00706081	OSCL2
C1orf43	1.6e-07	0.182024	0.155	0.1	0.00717937	OSCL2
SELENOS1	1.62e-07	0.147115	0.204	0.139	0.00728696	OSCL2
UBE2A1	1.7e-07	0.210435	0.12	0.074	0.00762107	OSCL2
LGALS3BP	1.86e-07	0.214196	0.189	0.129	0.00835901	OSCL2
FIS1	2.16e-07	0.173939	0.144	0.092	0.00968778	OSCL2
AKR1B1	2.55e-07	0.181347	0.108	0.064	0.0114491	OSCL2
UXT1	2.6e-07	0.139129	0.244	0.173	0.0116765	OSCL2
ZFP36L2	2.68e-07	0.174736	0.165	0.109	0.0120482	OSCL2
YTHDF2	2.72e-07	0.205372	0.11	0.066	0.0122047	OSCL2
RTF11	2.94e-07	0.139428	0.205	0.14	0.0132158	OSCL2
DDOST1	3.4e-07	0.172947	0.166	0.11	0.0152732	OSCL2
GNL11	3.4e-07	0.28766	0.15	0.1	0.0152938	OSCL2
ASPH	3.59e-07	0.197172	0.128	0.081	0.0161295	OSCL2
PHGDH	3.67e-07	0.199213	0.139	0.089	0.0164992	OSCL2
RER1	3.82e-07	0.175269	0.161	0.107	0.0171648	OSCL2
FKBP7	4.01e-07	0.174267	0.145	0.094	0.0180189	OSCL2
EIF3L	4.57e-07	0.160691	0.202	0.14	0.0205171	OSCL2
PCDH9	4.77e-07	0.221213	0.105	0.063	0.0214178	OSCL2
SSB1	4.83e-07	0.17368	0.228	0.163	0.0216827	OSCL2
ANAPC111	5.56e-07	0.134054	0.328	0.246	0.0249667	OSCL2
RAD23A	5.9e-07	0.173908	0.166	0.111	0.0264913	OSCL2
RCN21	6.01e-07	0.199549	0.124	0.079	0.0270004	OSCL2
CPE	6.65e-07	0.149585	0.4	0.312	0.0298791	OSCL2
NDUFAF8	6.69e-07	0.17336	0.191	0.133	0.0300427	OSCL2
CERCAM	6.95e-07	0.237839	0.109	0.068	0.0312487	OSCL2
POLE4	7.24e-07	0.153994	0.14	0.091	0.032533	OSCL2
RUNX21	7.35e-07	0.145266	0.291	0.214	0.0330295	OSCL2
COL12A1	7.77e-07	0.157233	0.176	0.12	0.0349275	OSCL2
ATP5F1A1	8.53e-07	0.138496	0.192	0.132	0.0383227	OSCL2
PRKCSH	8.72e-07	0.190159	0.117	0.073	0.0391878	OSCL2
SRP721	9.7e-07	0.173178	0.124	0.079	0.0435695	OSCL2
GOLGB1	9.7e-07	0.217971	0.114	0.072	0.0436019	OSCL2
CTSL	9.89e-07	0.219331	0.123	0.079	0.0444389	OSCL2
ODF2L	9.92e-07	0.168786	0.109	0.067	0.0445645	OSCL2
ACTG11	1.01e-06	0.218288	0.645	0.587	0.0451605	OSCL2
HEXA	1.01e-06	0.160032	0.106	0.065	0.0451609	OSCL2
C1orf123	1.04e-06	0.143167	0.114	0.071	0.0469328	OSCL2
CLPP	1.17e-06	0.143111	0.109	0.067	0.0524451	OSCL2
CSRP2	1.17e-06	0.165755	0.138	0.09	0.0525868	OSCL2
ATP5PB	1.18e-06	0.120713	0.241	0.172	0.0529305	OSCL2
AHNAK	1.22e-06	0.205724	0.141	0.093	0.0548184	OSCL2
ANXA1	1.45e-06	0.267172	0.421	0.338	0.0650897	OSCL2
MPRIP1	1.47e-06	0.20414	0.122	0.078	0.0662613	OSCL2
CPNE3	1.72e-06	0.150911	0.115	0.073	0.0773034	OSCL2
MMP2	2.07e-06	0.173403	0.189	0.135	0.0931312	OSCL2
NAA10	2.41e-06	0.134338	0.156	0.106	0.108482	OSCL2
KTN11	2.5e-06	0.132916	0.209	0.15	0.112184	OSCL2
LAMTOR21	2.51e-06	0.150529	0.195	0.138	0.112944	OSCL2
HNRNPR1	3.02e-06	0.140905	0.163	0.112	0.135885	OSCL2
IER21	3.3e-06	0.338444	0.459	0.394	0.148269	OSCL2
FAM133B	4.71e-06	0.178252	0.114	0.074	0.211533	OSCL2
TAGLN22	5.05e-06	0.127578	0.346	0.268	0.227081	OSCL2
SNW11	5.6e-06	0.133424	0.109	0.069	0.251527	OSCL2
EIF3D	5.63e-06	0.176159	0.137	0.092	0.253095	OSCL2
PTP4A21	5.8e-06	0.154213	0.135	0.09	0.260582	OSCL2
C19orf531	6.15e-06	0.10997	0.335	0.259	0.27618	OSCL2
SFPQ1	7.59e-06	0.153977	0.196	0.142	0.341005	OSCL2
EIF4H1	8.02e-06	0.1675	0.108	0.069	0.360463	OSCL2
SDC21	8.12e-06	0.190754	0.228	0.171	0.36503	OSCL2
GNB2	8.52e-06	0.16016	0.133	0.09	0.382824	OSCL2
NIFK1	9.18e-06	0.141116	0.138	0.093	0.412366	OSCL2
GADD45G	9.28e-06	0.327315	0.102	0.065	0.417035	OSCL2
PRCP	9.42e-06	0.131194	0.103	0.065	0.423261	OSCL2
TMEM208	9.97e-06	0.158154	0.147	0.102	0.447762	OSCL2
IFT20	1.02e-05	0.165627	0.122	0.081	0.456738	OSCL2
POLR3GL1	1.05e-05	0.145774	0.108	0.069	0.473671	OSCL2
CDC5L1	1.1e-05	0.169324	0.105	0.067	0.494156	OSCL2
MESD	1.13e-05	0.13923	0.155	0.107	0.50745	OSCL2
SRRM11	1.24e-05	0.124586	0.228	0.17	0.555423	OSCL2
HSP90B11	1.37e-05	0.142662	0.364	0.289	0.613945	OSCL2
NOP56	1.37e-05	0.175003	0.173	0.124	0.614243	OSCL2
CDK5RAP3	1.5e-05	0.191413	0.103	0.067	0.675676	OSCL2
JUNB1	1.54e-05	0.230746	0.449	0.376	0.690613	OSCL2
HNRNPDL1	1.55e-05	0.127227	0.268	0.204	0.696267	OSCL2
GSN	1.64e-05	0.15582	0.314	0.246	0.737342	OSCL2
FKBP81	1.81e-05	0.106234	0.167	0.118	0.813007	OSCL2
RBPJ	1.81e-05	0.146033	0.108	0.071	0.815042	OSCL2
ECH1	1.87e-05	0.191628	0.106	0.069	0.838456	OSCL2
DGUOK1	1.98e-05	0.103351	0.225	0.165	0.889051	OSCL2
LAMP2	2e-05	0.140744	0.102	0.066	0.897761	OSCL2
PEMT1	2.07e-05	0.121004	0.125	0.084	0.928453	OSCL2
ABCF11	2.45e-05	0.121106	0.141	0.097	1	OSCL2
KLF6	2.8e-05	0.173983	0.213	0.162	1	OSCL2
DNAJB1	2.9e-05	0.145881	0.213	0.161	1	OSCL2
LSM10	3.05e-05	0.137769	0.122	0.083	1	OSCL2
IFI16	3.28e-05	0.130274	0.185	0.135	1	OSCL2
UBA11	3.3e-05	0.138478	0.135	0.094	1	OSCL2
EIF4EBP11	3.6e-05	0.110944	0.222	0.165	1	OSCL2
PDIA3	3.7e-05	0.102763	0.305	0.238	1	OSCL2
TPR	4.67e-05	0.149142	0.149	0.106	1	OSCL2
ID11	5.79e-05	0.152813	0.385	0.315	1	OSCL2
DHX29	7.84e-05	0.151365	0.103	0.069	1	OSCL2
CD151	7.85e-05	0.131618	0.214	0.162	1	OSCL2
SOCS3	8.19e-05	0.177514	0.108	0.074	1	OSCL2
SF3B1	9.72e-05	0.134733	0.131	0.093	1	OSCL2
TPM41	0.000103035	0.115646	0.242	0.188	1	OSCL2
CD241	0.000103113	0.109132	0.143	0.102	1	OSCL2
HIST1H2AC1	0.000113547	0.119345	0.137	0.097	1	OSCL2
SERPINE2	0.000116669	0.107281	0.157	0.114	1	OSCL2
NANS	0.0001193	0.116389	0.117	0.081	1	OSCL2
PDCD6	0.000121612	0.113923	0.134	0.095	1	OSCL2
TCEAL9	0.000124711	0.101059	0.201	0.152	1	OSCL2
ALKBH71	0.000124787	0.110908	0.172	0.127	1	OSCL2
CEBPD	0.000127579	0.182557	0.231	0.182	1	OSCL2
SRI1	0.000127776	0.129631	0.179	0.133	1	OSCL2
ERGIC3	0.000129389	0.102085	0.143	0.102	1	OSCL2
PLOD1	0.000131568	0.130464	0.127	0.09	1	OSCL2
MARCKS1	0.000131774	0.137168	0.279	0.221	1	OSCL2
OS9	0.000160334	0.132043	0.127	0.091	1	OSCL2
FDPS1	0.00016749	0.117034	0.153	0.113	1	OSCL2
MT2A1	0.000198424	0.354478	0.619	0.559	1	OSCL2
BRI3	0.000210603	0.107544	0.135	0.098	1	OSCL2
RNH1	0.000220832	0.144434	0.147	0.108	1	OSCL2
ACAN1	0.000237663	0.186287	0.183	0.141	1	OSCL2
GPC11	0.000258531	0.13436	0.122	0.087	1	OSCL2
NDUFA41	0.000292459	0.141531	0.504	0.447	1	OSCL2
FDX11	0.000329799	0.112065	0.107	0.075	1	OSCL2
ATP1A1	0.000342814	0.157809	0.132	0.097	1	OSCL2
PRRC2C	0.000374531	0.102768	0.131	0.094	1	OSCL2
PRPF38B	0.000374636	0.15169	0.118	0.086	1	OSCL2
EIF3A	0.000387155	0.1167	0.111	0.078	1	OSCL2
PDIA6	0.000393435	0.115973	0.26	0.207	1	OSCL2
DMAC1	0.000396547	0.107789	0.123	0.088	1	OSCL2
LAMTOR1	0.000433367	0.116195	0.152	0.114	1	OSCL2
AL118516.1	0.000464902	0.154886	0.102	0.072	1	OSCL2
GLG1	0.00052025	0.143847	0.112	0.081	1	OSCL2
HAPLN11	0.000562253	0.148706	0.133	0.097	1	OSCL2
U2SURP1	0.00057136	0.112691	0.143	0.108	1	OSCL2
TAF7	0.000572599	0.132984	0.15	0.113	1	OSCL2
OMD	0.000607237	0.11623	0.103	0.073	1	OSCL2
CCDC88A1	0.000609481	0.10317	0.109	0.078	1	OSCL2
SEC11A1	0.000975366	0.10925	0.251	0.202	1	OSCL2
UBE2E3	0.00104402	0.130275	0.109	0.08	1	OSCL2
TRA2B	0.00118509	0.124442	0.192	0.153	1	OSCL2
SLC25A391	0.00145445	0.110487	0.12	0.089	1	OSCL2
TXN2	0.00283306	0.115971	0.11	0.083	1	OSCL2
SRSF7	0.00291303	0.122828	0.237	0.195	1	OSCL2
PTBP1	0.00320655	0.124933	0.106	0.08	1	OSCL2
THY1	0.00390247	0.175434	0.12	0.093	1	OSCL2
NUCB1	0.00467213	0.104279	0.101	0.076	1	OSCL2
YPEL31	0.00973832	0.102197	0.109	0.085	1	OSCL2
MALAT1	0	1.20874	0.999	0.993	0	OSCL3
XIST	2.12e-288	2.07505	0.394	0.021	9.51e-284	OSCL3
CST3	7.16e-221	1.07823	0.873	0.547	3.22e-216	OSCL3
B2M	7.7e-209	0.756848	0.972	0.83	3.46e-204	OSCL3
MMP9	7.87e-204	1.51107	0.533	0.139	3.53e-199	OSCL3
FN1	2.08e-179	1.5967	0.555	0.187	9.36e-175	OSCL3
SPP1	3.44e-177	1.7159	0.682	0.329	1.55e-172	OSCL3
CTSK	1.63e-176	1.45466	0.445	0.103	7.3e-172	OSCL3
IGFBP7	2.32e-161	1.42186	0.43	0.102	1.04e-156	OSCL3
ACP5	2.45e-158	1.39787	0.427	0.104	1.1e-153	OSCL3
IFI27	4.39e-154	1.51267	0.344	0.061	1.97e-149	OSCL3
MMP13	2.65e-126	1.72113	0.278	0.046	1.19e-121	OSCL3
HLA-B	6.16e-113	0.989092	0.521	0.217	2.77e-108	OSCL3
COL6A3	1.64e-111	1.37447	0.331	0.085	7.38e-107	OSCL3
CALD1	1.95e-108	0.991748	0.559	0.266	8.75e-104	OSCL3
PLEKHA5	7.58e-102	1.21132	0.324	0.089	3.41e-97	OSCL3
LGALS11	2.51e-93	0.48568	0.952	0.848	1.13e-88	OSCL3
ISG15	1.52e-92	1.10695	0.349	0.109	6.83e-88	OSCL3
TAGLN	2.28e-91	1.11843	0.198	0.03	1.02e-86	OSCL3
POSTN	2.67e-86	1.29892	0.236	0.051	1.2e-81	OSCL3
TPM21	2.49e-83	0.98069	0.328	0.107	1.12e-78	OSCL3
OLFML2B	9.7e-83	1.1735	0.201	0.037	4.36e-78	OSCL3
AEBP1	1.77e-77	1.07185	0.217	0.048	7.96e-73	OSCL3
HTRA1	5.13e-77	1.04195	0.251	0.066	2.3e-72	OSCL3
TMSB4X1	1.26e-74	0.402623	0.977	0.897	5.66e-70	OSCL3
THBS2	1.15e-72	1.24811	0.146	0.019	5.18e-68	OSCL3
ASPN	4.49e-71	1.15565	0.132	0.014	2.02e-66	OSCL3
COL4A2	5.91e-69	1.13548	0.152	0.023	2.66e-64	OSCL3
EGFL6	3.58e-66	1.12966	0.127	0.015	1.61e-61	OSCL3
CCDC80	1.91e-63	1.02745	0.207	0.054	8.6e-59	OSCL3
IFI44L	4.42e-63	1.07013	0.114	0.012	1.99e-58	OSCL3
MYL61	7.82e-63	0.553711	0.709	0.501	3.51e-58	OSCL3
APOE	6.57e-60	0.823776	0.475	0.261	2.95e-55	OSCL3
TIMP11	5.1e-59	0.382689	0.699	0.411	2.29e-54	OSCL3
C1S	4.13e-58	0.920732	0.125	0.018	1.85e-53	OSCL3
PDGFRB	5.03e-58	0.912483	0.117	0.015	2.26e-53	OSCL3
A2M	9.78e-58	0.958581	0.256	0.09	4.39e-53	OSCL3
MRC2	6.04e-57	0.919452	0.238	0.078	2.71e-52	OSCL3
BST2	4.31e-56	0.891763	0.187	0.049	1.94e-51	OSCL3
LUM1	4.64e-55	0.462853	0.728	0.489	2.09e-50	OSCL3
COL4A1	2.99e-54	0.971194	0.122	0.019	1.34e-49	OSCL3
CXCL14	1.19e-53	1.21823	0.166	0.04	5.36e-49	OSCL3
SFRP4	2e-53	1.03618	0.127	0.022	9.01e-49	OSCL3
NPC2	4.59e-48	0.701623	0.417	0.229	2.06e-43	OSCL3
HLA-DRB1	4.62e-48	0.752772	0.314	0.142	2.08e-43	OSCL3
COL3A1	1.67e-47	0.915334	0.624	0.478	7.52e-43	OSCL3
ACTA2	2.09e-47	0.815526	0.198	0.063	9.38e-43	OSCL3
IGFBP4	9.24e-46	0.998821	0.108	0.018	4.15e-41	OSCL3
TYROBP	2.46e-44	0.65166	0.389	0.202	1.1e-39	OSCL3
IFI6	1.03e-43	0.750301	0.275	0.118	4.65e-39	OSCL3
CD74	3.39e-43	0.582774	0.442	0.254	1.52e-38	OSCL3
MYL9	5.56e-42	0.732028	0.271	0.119	2.5e-37	OSCL3
CD63	1.89e-41	0.375472	0.748	0.554	8.51e-37	OSCL3
CTGF	3.22e-41	0.93863	0.198	0.07	1.45e-36	OSCL3
MMP14	5.27e-41	0.780096	0.212	0.079	2.37e-36	OSCL3
COL18A1	2.68e-40	0.935074	0.132	0.033	1.2e-35	OSCL3
TYMP	2.62e-39	0.795704	0.168	0.054	1.18e-34	OSCL3
RGS10	3.5e-39	0.732193	0.219	0.086	1.57e-34	OSCL3
TIMP3	5.21e-39	0.90491	0.164	0.053	2.34e-34	OSCL3
ANKH	8.82e-38	0.823188	0.136	0.038	3.96e-33	OSCL3
ATP6V0E1	9.09e-38	0.651484	0.326	0.164	4.08e-33	OSCL3
PTGDS1	2.87e-37	0.912523	0.22	0.092	1.29e-32	OSCL3
HLA-C	2.41e-36	0.5901	0.437	0.264	1.08e-31	OSCL3
HES1	2.54e-34	1.00788	0.193	0.078	1.14e-29	OSCL3
PDLIM7	3.09e-34	0.72705	0.119	0.032	1.39e-29	OSCL3
LAPTM5	1.1e-33	0.69033	0.181	0.068	4.96e-29	OSCL3
N4BP2L2	1.57e-33	0.676369	0.248	0.116	7.05e-29	OSCL3
SLC29A1	2.16e-32	0.682757	0.107	0.027	9.7e-28	OSCL3
COL5A1	8.27e-32	0.631032	0.306	0.164	3.72e-27	OSCL3
FCER1G	2.82e-31	0.628646	0.22	0.097	1.27e-26	OSCL3
KCTD12	3.49e-31	0.738799	0.167	0.063	1.57e-26	OSCL3
COL6A21	4.69e-31	0.608258	0.447	0.295	2.11e-26	OSCL3
HLA-A	7.85e-31	0.506749	0.505	0.353	3.53e-26	OSCL3
INTS6	1.5e-30	0.818492	0.107	0.029	6.75e-26	OSCL3
C1R	1.46e-29	0.764871	0.146	0.052	6.55e-25	OSCL3
HLA-DRA	9.79e-29	0.51085	0.388	0.24	4.4e-24	OSCL3
CKB	1.79e-28	0.547762	0.395	0.251	8.02e-24	OSCL3
EMP3	3.24e-28	0.519179	0.335	0.193	1.46e-23	OSCL3
EMP1	5.45e-27	0.643192	0.111	0.034	2.45e-22	OSCL3
CSTB	7.32e-27	0.512368	0.409	0.267	3.29e-22	OSCL3
EMILIN1	2.87e-26	0.601087	0.211	0.1	1.29e-21	OSCL3
FKBP11	7.09e-26	0.626475	0.136	0.05	3.19e-21	OSCL3
RNASE1	2.76e-25	0.544563	0.29	0.165	1.24e-20	OSCL3
TNFRSF12A	2.78e-25	0.593262	0.114	0.037	1.25e-20	OSCL3
OLFML3	3.97e-25	0.568369	0.16	0.067	1.78e-20	OSCL3
COL16A1	1.24e-23	0.637	0.218	0.111	5.57e-19	OSCL3
UNC5B	5.43e-23	0.562998	0.121	0.045	2.44e-18	OSCL3
VMP1	1.79e-22	0.629244	0.178	0.085	8.05e-18	OSCL3
HLA-DPA1	2.04e-22	0.569315	0.229	0.123	9.18e-18	OSCL3
ARGLU1	6.59e-22	0.610807	0.275	0.163	2.96e-17	OSCL3
COL12A11	6.97e-22	0.614846	0.211	0.111	3.13e-17	OSCL3
CALM1	5.3e-21	0.467767	0.337	0.216	2.38e-16	OSCL3
CYBA	2.08e-19	0.465972	0.355	0.238	9.33e-15	OSCL3
HCFC1R1	4.61e-19	0.498624	0.164	0.08	2.07e-14	OSCL3
SERPINF11	7.26e-19	0.529794	0.336	0.224	3.26e-14	OSCL3
ZFP36L11	1.5e-18	0.542876	0.295	0.19	6.72e-14	OSCL3
CTSB	1.97e-18	0.441117	0.248	0.145	8.85e-14	OSCL3
MYH9	2.47e-18	0.505028	0.128	0.056	1.11e-13	OSCL3
PSAP	2.95e-18	0.428974	0.368	0.254	1.33e-13	OSCL3
LIMA1	4.21e-18	0.535135	0.106	0.042	1.89e-13	OSCL3
PLEC	5.27e-18	0.522123	0.111	0.045	2.37e-13	OSCL3
LRP1	1.98e-17	0.494153	0.136	0.063	8.91e-13	OSCL3
NDUFA4L2	3.31e-17	0.486934	0.155	0.078	1.49e-12	OSCL3
LMO7	3.44e-17	0.566626	0.126	0.057	1.54e-12	OSCL3
SRGN	7.8e-17	0.48337	0.122	0.054	3.51e-12	OSCL3
UPF2	8.01e-17	0.508619	0.119	0.052	3.6e-12	OSCL3
PNISR1	1.01e-16	0.465189	0.229	0.135	4.52e-12	OSCL3
MAFB	3.61e-16	0.553311	0.213	0.126	1.62e-11	OSCL3
FOS	8.58e-16	0.498173	0.446	0.353	3.86e-11	OSCL3
CANX	3.5e-15	0.470739	0.144	0.073	1.57e-10	OSCL3
LGALS3	5.97e-15	0.415772	0.266	0.173	2.68e-10	OSCL3
CD68	9.42e-15	0.452852	0.135	0.068	4.23e-10	OSCL3
MYL12A	1.39e-14	0.405285	0.292	0.196	6.26e-10	OSCL3
PSME21	1.73e-14	0.464336	0.235	0.149	7.79e-10	OSCL3
FGFR11	1.86e-14	0.485538	0.188	0.11	8.36e-10	OSCL3
ITM2B	2.22e-14	0.375785	0.365	0.264	9.95e-10	OSCL3
S100A41	5.9e-14	0.293669	0.6	0.52	2.65e-09	OSCL3
DCN1	6.55e-14	0.412492	0.358	0.256	2.94e-09	OSCL3
FLNA	7.25e-14	0.485702	0.26	0.173	3.26e-09	OSCL3
DDX17	1.48e-13	0.489301	0.173	0.1	6.67e-09	OSCL3
HSPB1	1.81e-13	0.41264	0.493	0.406	8.11e-09	OSCL3
SAT1	2.66e-13	0.380546	0.363	0.266	1.19e-08	OSCL3
CEBPB	3.58e-13	0.484602	0.136	0.072	1.61e-08	OSCL3
PCOLCE1	3.67e-13	0.145732	0.501	0.371	1.65e-08	OSCL3
ACTN11	1.02e-12	0.459273	0.146	0.081	4.58e-08	OSCL3
HLA-DPB1	1.72e-12	0.455913	0.184	0.112	7.73e-08	OSCL3
CKLF	1.9e-12	0.407705	0.148	0.082	8.52e-08	OSCL3
CFH	3.13e-12	0.417549	0.109	0.054	1.4e-07	OSCL3
PRRX1	8.93e-12	0.431905	0.109	0.055	4.01e-07	OSCL3
KCNQ1OT11	1.7e-11	0.482386	0.183	0.113	7.65e-07	OSCL3
SRRM21	2.12e-11	0.444716	0.207	0.136	9.54e-07	OSCL3
FOSB	2.22e-11	0.413164	0.122	0.065	9.98e-07	OSCL3
PPP3CA	2.42e-11	0.401793	0.106	0.053	1.09e-06	OSCL3
TMBIM41	2.48e-11	0.371287	0.169	0.102	1.12e-06	OSCL3
ITGB11	3.97e-11	0.426788	0.195	0.125	1.78e-06	OSCL3
JUN	4.34e-11	0.357977	0.556	0.485	1.95e-06	OSCL3
GJA1	8.04e-11	0.405044	0.205	0.134	3.61e-06	OSCL3
KTN12	1.57e-10	0.420408	0.219	0.15	7.07e-06	OSCL3
AIF1	1.62e-10	0.398969	0.17	0.106	7.28e-06	OSCL3
EGR1	3.25e-10	0.46003	0.167	0.105	1.46e-05	OSCL3
CLEC11A2	5.92e-10	0.233239	0.445	0.355	2.66e-05	OSCL3
LGALS3BP1	1.03e-09	0.350417	0.197	0.13	4.61e-05	OSCL3
COL6A11	1.83e-09	0.334533	0.366	0.291	8.2e-05	OSCL3
FAT1	2.3e-09	0.350434	0.12	0.069	0.000103167	OSCL3
AKAP91	2.56e-09	0.358426	0.193	0.129	0.00011493	OSCL3
FSTL1	3.34e-09	0.372013	0.15	0.093	0.000150144	OSCL3
NPW	4.43e-09	0.42141	0.115	0.066	0.000199085	OSCL3
SH3BGRL3	4.58e-09	0.311388	0.298	0.226	0.000205825	OSCL3
TCF4	1.03e-08	0.395594	0.113	0.066	0.000464105	OSCL3
ANKRD12	1.11e-08	0.374812	0.105	0.059	0.000497527	OSCL3
SERPINE21	1.53e-08	0.371974	0.169	0.112	0.000689498	OSCL3
WSB1	1.86e-08	0.352416	0.154	0.099	0.000837729	OSCL3
NKTR1	2.83e-08	0.319366	0.163	0.107	0.00126949	OSCL3
C1QB	3.81e-08	0.322084	0.198	0.138	0.00171316	OSCL3
TNRC6B	4.48e-08	0.352224	0.115	0.069	0.00201259	OSCL3
NDUFB2	4.95e-08	0.252649	0.342	0.272	0.00222614	OSCL3
GABARAP	5.22e-08	0.312732	0.113	0.067	0.00234379	OSCL3
RBM391	6.93e-08	0.330174	0.284	0.221	0.0031118	OSCL3
RCN3	1.11e-07	0.309866	0.193	0.134	0.0049834	OSCL3
ODF2L1	1.28e-07	0.398027	0.112	0.069	0.00575149	OSCL3
CYTOR	1.47e-07	0.338153	0.136	0.087	0.00660451	OSCL3
ZFHX41	1.61e-07	0.387053	0.153	0.103	0.00723889	OSCL3
AHI11	2.41e-07	0.305096	0.117	0.072	0.0108103	OSCL3
DDX5	2.64e-07	0.25173	0.307	0.24	0.0118683	OSCL3
MAP1B1	3.02e-07	0.259694	0.176	0.122	0.0135587	OSCL3
RBM25	3.44e-07	0.353692	0.169	0.118	0.0154596	OSCL3
ATF4	3.61e-07	0.333052	0.147	0.098	0.0162348	OSCL3
CNPY2	3.95e-07	0.312391	0.171	0.119	0.0177507	OSCL3
IFITM3	4.45e-07	0.236259	0.568	0.513	0.0200084	OSCL3
SELENOW	5.05e-07	0.308129	0.124	0.079	0.022682	OSCL3
ARPC1B	6.34e-07	0.2877	0.139	0.092	0.0284887	OSCL3
PFN11	6.4e-07	0.155771	0.545	0.471	0.0287381	OSCL3
SOX41	1.15e-06	0.382525	0.382	0.332	0.0516612	OSCL3
NDUFA61	1.42e-06	0.25877	0.209	0.153	0.0639676	OSCL3
PNN1	1.44e-06	0.380318	0.147	0.102	0.0648331	OSCL3
HSPG2	1.89e-06	0.303374	0.135	0.09	0.0849798	OSCL3
HLA-E	2.38e-06	0.303812	0.135	0.091	0.10692	OSCL3
LAMB2	6.76e-06	0.211935	0.103	0.065	0.303736	OSCL3
AP2S1	8.23e-06	0.27146	0.223	0.173	0.369758	OSCL3
NME3	1.69e-05	0.267659	0.114	0.076	0.759149	OSCL3
ELOB1	1.98e-05	0.202832	0.444	0.392	0.890291	OSCL3
BRI31	2.11e-05	0.275864	0.139	0.099	0.948858	OSCL3
CD14	2.85e-05	0.24712	0.108	0.072	1	OSCL3
C1QC1	3.14e-05	0.248006	0.12	0.082	1	OSCL3
APOC1	3.63e-05	0.279631	0.163	0.121	1	OSCL3
FAM133B1	3.77e-05	0.279721	0.113	0.077	1	OSCL3
ATP2B11	3.93e-05	0.26612	0.102	0.069	1	OSCL3
PRPF4B1	4.79e-05	0.306074	0.14	0.101	1	OSCL3
ACADVL	4.98e-05	0.299874	0.107	0.073	1	OSCL3
FXYD5	5.31e-05	0.284716	0.127	0.089	1	OSCL3
TMBIM61	7.82e-05	0.217891	0.27	0.221	1	OSCL3
ATP6V0B	9.74e-05	0.255617	0.257	0.213	1	OSCL3
COL5A21	0.00013858	0.286683	0.302	0.259	1	OSCL3
LAMP1	0.000169005	0.218512	0.138	0.101	1	OSCL3
EIF4A1	0.0001924	0.224696	0.226	0.184	1	OSCL3
ATOX1	0.000198394	0.189549	0.238	0.19	1	OSCL3
TSC22D1	0.000204611	0.213502	0.107	0.074	1	OSCL3
NDUFB8	0.000248187	0.177498	0.166	0.126	1	OSCL3
ARPC2	0.000392638	0.159596	0.282	0.232	1	OSCL3
ATP6V1E1	0.000555419	0.256013	0.105	0.076	1	OSCL3
PSME11	0.000556802	0.204496	0.146	0.112	1	OSCL3
RNMT1	0.000589682	0.210944	0.121	0.089	1	OSCL3
GPX8	0.000740683	0.171113	0.11	0.08	1	OSCL3
SDC22	0.0007816	0.179527	0.218	0.179	1	OSCL3
YWHAB1	0.000991079	0.224089	0.179	0.144	1	OSCL3
MGST3	0.00101842	0.167153	0.237	0.195	1	OSCL3
TCF251	0.0010433	0.200648	0.154	0.12	1	OSCL3
GOLGB11	0.00121306	0.188323	0.106	0.078	1	OSCL3
SCAF111	0.00148979	0.24242	0.11	0.082	1	OSCL3
VAMP51	0.00154644	0.268937	0.108	0.082	1	OSCL3
PRPF38B1	0.00159751	0.187138	0.117	0.088	1	OSCL3
LY6E1	0.00203339	0.215949	0.266	0.229	1	OSCL3
ARL6IP5	0.00238753	0.208151	0.151	0.121	1	OSCL3
TGFBI1	0.00254114	0.152914	0.343	0.3	1	OSCL3
PA2G41	0.00281364	0.237515	0.161	0.132	1	OSCL3
STUB1	0.00302537	0.151796	0.109	0.082	1	OSCL3
BLOC1S11	0.00359682	0.239185	0.15	0.122	1	OSCL3
PSMA31	0.00372121	0.152054	0.134	0.105	1	OSCL3
NEDD81	0.00375406	0.159501	0.304	0.266	1	OSCL3
CTSD	0.00379478	0.142161	0.283	0.245	1	OSCL3
THY11	0.00390075	0.186488	0.121	0.094	1	OSCL3
CDH11	0.00440893	0.172844	0.149	0.119	1	OSCL3
GPBP1	0.00471765	0.223206	0.109	0.085	1	OSCL3
PHPT11	0.00603075	0.136204	0.267	0.231	1	OSCL3
PPP1R15A	0.00617328	0.229223	0.123	0.097	1	OSCL3
ATP1A11	0.00661509	0.149195	0.127	0.101	1	OSCL3
MEF2C1	0.00677392	0.172359	0.166	0.137	1	OSCL3
SRSF5	0.00699977	0.181811	0.198	0.167	1	OSCL3
DNAJC15	0.00758461	0.202497	0.111	0.088	1	OSCL3
ATP6V1G11	0.00779443	0.130268	0.276	0.24	1	OSCL3
NUPR1	0.00789275	0.100804	0.188	0.156	1	OSCL3
