# Supplementary material for: A novel molecular classification method for osteosarcoma based on tumor cell differentiation trajectories
Source: Bone Res. 2023 Jan 2;11:1. doi: 10.1038/s41413-022-00233-w (PMC9806110; doi:10.1038/s41413-022-00233-w)
Supplement: Supplementary file 24 — Supplementary Table 17 [file 41413_2022_233_MOESM24_ESM.xlsx]

## Sheet: OSCL1_VS_OSCL2
Supplementary Table 17 | Different genes list of CSCL1 vs CSCL2
Gene Symbol	P.value	Average Log2(Fold Change)	pct.1*	pct.2*	Adjusted p.value
MALAT1	0	-1.34891	0.987	0.999	2.8e-203
FTL	6.22532e-207	0.698105	0.998	0.946	2.7971e-202
GAPDH	8.48121e-195	0.807531	0.977	0.821	3.81069e-190
TMSB10	5.34261e-184	0.582471	0.996	0.947	2.40049e-179
IBSP	1.52946e-146	-2.57431	0.077	0.465	6.87203e-142
EEF1A1	2.27139e-138	0.616714	0.97	0.922	1.02056e-133
SON	2.53229e-135	-1.27985	0.172	0.601	1.13778e-130
MT1X	3.32087e-121	0.79215	0.839	0.56	1.4921e-116
CHCHD2	4.81108e-105	0.709677	0.837	0.654	2.16167e-100
PCOLCE	1.67397e-104	-1.35635	0.201	0.535	7.5213e-100
NEAT1	6.32117e-100	-1.22879	0.183	0.536	2.84017e-95
PDCD5	2.71258e-90	0.753158	0.733	0.441	1.21879e-85
UQCRB	2.31683e-89	0.672187	0.815	0.636	1.04098e-84
TIMP1	8.3999e-89	-1.08785	0.238	0.556	3.77416e-84
LUM	3.40115e-86	-1.13736	0.335	0.617	1.52817e-81
S100A6	1.7605e-82	0.477955	0.937	0.845	7.9101e-78
COX7C	3.96034e-82	0.706645	0.767	0.589	1.77942e-77
TPT1	5.76398e-78	0.531075	0.908	0.799	2.58981e-73
EEF1B2	1.81249e-75	0.729235	0.715	0.52	8.14372e-71
NDUFB11	3.64074e-75	0.713299	0.703	0.48	1.63582e-70
TUBB	4.0257e-73	0.691446	0.73	0.558	1.80879e-68
ACTB	1.59968e-72	0.4433	0.946	0.901	7.18754e-68
RRBP1	5.0064e-69	-0.846171	0.191	0.493	2.24943e-64
PMP22	4.33482e-67	-1.21824	0.052	0.274	1.94768e-62
FTH1	1.2236e-62	0.468353	0.915	0.84	5.49777e-58
BTF3	2.82317e-58	0.623489	0.707	0.574	1.26848e-53
COL6A1	2.48567e-57	-0.899647	0.161	0.418	1.11684e-52
CLEC11A	4.66934e-56	-0.809082	0.21	0.475	2.09798e-51
NACA	1.29757e-54	0.492599	0.822	0.71	5.83009e-50
MDH2	1.37006e-54	0.779247	0.532	0.333	6.15581e-50
PHF14	5.20037e-54	-0.936994	0.056	0.255	2.33658e-49
UQCRH	2.62884e-53	0.601052	0.668	0.509	1.18117e-48
COL1A1	2.12825e-52	-0.920068	0.777	0.908	9.56245e-48
KCNQ1OT1	1.23494e-51	-1.09849	0.032	0.199	5.54872e-47
EEF1D	1.35872e-51	0.560562	0.709	0.561	6.10486e-47
LUC7L3	5.69899e-51	-0.970219	0.228	0.459	2.56061e-46
PRDX2	1.81042e-50	0.884023	0.396	0.184	8.1344e-46
CALD1	7.55986e-50	-0.716184	0.138	0.378	3.39672e-45
FAU	1.05137e-49	0.420096	0.862	0.781	4.72391e-45
SRSF11	6.18706e-48	-0.742197	0.125	0.352	2.77991e-43
COL1A2	3.47922e-47	-0.99546	0.729	0.868	1.56325e-42
MAP1B	6.92552e-47	-0.92575	0.038	0.202	3.1117e-42
GSTA1	2.81148e-46	0.851528	0.375	0.172	1.26323e-41
NSD3	2.87204e-46	-0.905062	0.037	0.198	1.29043e-41
NCOR1	3.57745e-46	-0.686879	0.18	0.422	1.60739e-41
COMMD6	1.06064e-45	0.694429	0.538	0.363	4.76554e-41
ATP5F1E	1.09844e-45	0.482264	0.76	0.649	4.9354e-41
BSG	2.15608e-45	0.671445	0.654	0.524	9.68749e-41
AKAP9	5.81014e-45	-0.863572	0.047	0.215	2.61056e-40
SERPINA1	9.27841e-44	0.741146	0.431	0.226	4.16888e-39
FUS	1.40388e-43	-0.767306	0.129	0.339	6.30775e-39
PHKG1	1.71754e-43	1.16715	0.207	0.051	7.71707e-39
COL6A2	4.33861e-43	-0.747643	0.179	0.405	1.94938e-38
MT1G	5.03492e-43	0.698427	0.469	0.263	2.26224e-38
NKTR	1.6304e-42	-0.914818	0.034	0.182	7.32555e-38
LMNA	7.95229e-42	-0.632526	0.283	0.528	3.57304e-37
ENO1	1.45275e-39	0.55585	0.626	0.509	6.52734e-35
HNRNPA1	1.49723e-39	0.508771	0.677	0.574	6.72719e-35
LIMCH1	8.41802e-39	-1.00374	0.015	0.134	3.7823e-34
EIF5A	1.13549e-38	1.05125	0.228	0.074	5.10185e-34
PNISR	1.45084e-38	-0.775981	0.055	0.211	6.51878e-34
UQCR11	1.52248e-38	0.529892	0.643	0.525	6.84064e-34
MYO15A	7.55979e-38	-1.42499	0.073	0.225	3.39669e-33
OAZ1	1.04031e-37	0.526093	0.609	0.477	4.67421e-33
CHD9	4.93647e-37	-0.770165	0.076	0.24	2.218e-32
CCK	9.83447e-37	-1.15024	0.004	0.101	4.41872e-32
S100A4	1.0265e-36	0.580949	0.593	0.452	4.61216e-32
GABPB1-AS1	5.65949e-36	-0.831131	0.052	0.199	2.54286e-31
H3F3A	1.05093e-35	0.54072	0.628	0.516	4.72194e-31
GSTP1	1.07014e-35	0.552207	0.572	0.437	4.80824e-31
PABPC1	2.09605e-35	0.623581	0.531	0.395	9.41777e-31
ZFHX4	3.02922e-35	-0.8096	0.036	0.168	1.36106e-30
VIM	3.0605e-35	0.306419	0.919	0.873	1.37511e-30
COX4I1	1.36538e-34	0.52595	0.581	0.445	6.1348e-30
NDUFS5	3.51873e-34	0.523904	0.6	0.48	1.581e-29
NPM1	8.64837e-34	0.643259	0.541	0.426	3.8858e-29
TGFBI	9.33805e-34	0.686489	0.392	0.22	4.19568e-29
COX6C	1.1332e-33	0.537115	0.596	0.48	5.09159e-29
DCN	1.50596e-33	-0.642102	0.154	0.344	6.76643e-29
GON4L	4.55266e-33	-0.828939	0.019	0.127	2.04555e-28
ZFP36L1	2.70666e-32	-0.624684	0.105	0.276	1.21613e-27
LDHB	3.94085e-32	0.547561	0.557	0.437	1.77066e-27
DST	2.97075e-31	-0.789129	0.036	0.155	1.33479e-26
PTN	3.40505e-31	-0.617905	0.202	0.39	1.52993e-26
COX5B	3.70341e-31	0.579008	0.492	0.351	1.66398e-26
TKT	6.31976e-30	0.658345	0.34	0.182	2.83953e-25
TPI1	6.83383e-30	0.536694	0.533	0.413	3.07051e-25
S100A13	1.18446e-29	-0.616239	0.289	0.479	5.32189e-25
TAF1D	1.77307e-29	-0.668725	0.104	0.259	7.96658e-25
CCL3	2.80936e-29	0.778526	0.273	0.126	1.26227e-24
FABP5	3.64998e-29	0.578464	0.476	0.332	1.63997e-24
KTN1	6.35507e-29	-0.621596	0.07	0.209	2.8554e-24
ANKRD36C	9.10259e-29	-0.705059	0.012	0.102	4.08988e-24
MRC2	1.60365e-28	-0.700805	0.024	0.127	7.20536e-24
FAM46A	2.37081e-28	-0.719891	0.034	0.144	1.06523e-23
LSM7	3.18453e-28	0.559288	0.494	0.367	1.43084e-23
COL12A1	3.24603e-28	-0.699018	0.052	0.176	1.45847e-23
KAT2A	5.09808e-28	-0.693751	0.026	0.129	2.29062e-23
RSBN1L	6.027e-28	-0.723629	0.017	0.111	2.70799e-23
N4BP2L2	9.24408e-28	-0.614242	0.056	0.183	4.15346e-23
ATRX	1.55074e-27	-0.598656	0.073	0.209	6.96762e-23
ATP5ME	2.08391e-27	0.501893	0.55	0.424	9.36322e-23
LDHA	2.55685e-27	0.55681	0.527	0.415	1.14882e-22
FGFR1	3.06904e-27	-0.670365	0.051	0.17	1.37895e-22
LENG8	4.54039e-27	-0.747553	0.061	0.186	2.04004e-22
POLR2L	6.0059e-27	0.525092	0.518	0.398	2.69851e-22
UPF3B	6.59308e-27	-0.623796	0.035	0.143	2.96234e-22
UBB	2.09299e-26	0.251811	0.889	0.84	9.40402e-22
PLEKHA5	4.13195e-26	-0.718185	0.035	0.138	1.85653e-21
PRELP	7.37985e-26	0.715322	0.263	0.126	3.31584e-21
MPHOSPH8	7.85466e-26	-0.54586	0.068	0.197	3.52918e-21
ATP2B1	8.95559e-26	-0.626777	0.022	0.115	4.02384e-21
LRRC75A	1.11929e-25	0.880007	0.139	0.037	5.02908e-21
UBXN4	1.84455e-25	-0.499115	0.114	0.266	8.28774e-21
DDX18	2.68198e-25	-0.495861	0.147	0.309	1.20504e-20
TPST1	6.91361e-25	-0.615367	0.032	0.132	3.10636e-20
MXRA8	7.80159e-25	-0.439402	0.242	0.437	3.50533e-20
EML4	8.28909e-25	-0.633563	0.044	0.152	3.72437e-20
SNRPE	9.1843e-25	0.569417	0.428	0.296	4.1266e-20
TLE4	1.12068e-24	-0.691025	0.051	0.162	5.03533e-20
ANKRD11	1.36217e-24	-0.646928	0.038	0.141	6.12036e-20
SMC5	1.92468e-24	-0.634188	0.02	0.106	8.6478e-20
NEMF	2.14153e-24	-0.587113	0.03	0.126	9.62212e-20
PTH1R	2.23362e-24	-0.572573	0.151	0.308	1.00359e-19
OST4	2.37106e-24	0.444206	0.585	0.488	1.06534e-19
EIF3H	3.18196e-24	0.594523	0.453	0.34	1.42969e-19
ZRANB2	3.79383e-24	-0.523421	0.095	0.231	1.7046e-19
CTHRC1	3.8011e-24	-0.570251	0.108	0.249	1.70787e-19
TBCA	4.13777e-24	0.627092	0.359	0.231	1.85914e-19
AHI1	4.22216e-24	-0.648395	0.027	0.12	1.89706e-19
RSRP1	4.36692e-24	-0.59284	0.073	0.196	1.9621e-19
UQCRQ	4.37627e-24	0.551399	0.479	0.376	1.9663e-19
44450	4.4303e-24	-0.593989	0.074	0.198	1.99058e-19
TMA7	8.87486e-24	0.422599	0.616	0.543	3.98756e-19
PFDN5	9.10661e-24	0.519536	0.518	0.421	4.09169e-19
ADIRF	1.34109e-23	0.719811	0.24	0.115	6.02565e-19
PSMB1	1.35659e-23	0.555469	0.444	0.331	6.0953e-19
SERPINF1	1.52547e-23	-0.859605	0.161	0.305	6.85409e-19
APP	2.30883e-23	-0.514313	0.141	0.291	1.03738e-18
BAZ1B	2.74759e-23	-0.635263	0.026	0.114	1.23452e-18
PNN	3.198e-23	-0.601156	0.046	0.15	1.43689e-18
ASH1L	4.02473e-23	-0.605902	0.028	0.118	1.80835e-18
RBM39	4.8721e-23	-0.433932	0.142	0.301	2.18908e-18
PRDX6	5.19218e-23	0.648214	0.332	0.207	2.3329e-18
CCNL1	5.40834e-23	-0.665764	0.065	0.18	2.43002e-18
TAX1BP1	5.9934e-23	-0.581973	0.038	0.135	2.69289e-18
CTSC	7.88151e-23	-0.586065	0.117	0.256	3.54124e-18
MT1M	1.29562e-22	0.652542	0.304	0.176	5.82133e-18
RNMT	2.46583e-22	-0.599094	0.042	0.14	1.10792e-17
GUSB	3.37811e-22	-0.591028	0.03	0.119	1.51782e-17
DPT	3.3804e-22	-0.660675	0.041	0.138	1.51885e-17
MARCKSL1	3.85148e-22	0.64323	0.302	0.177	1.73051e-17
TTC3	4.08116e-22	-0.467386	0.153	0.303	1.83371e-17
LGALS3BP	4.2065e-22	-0.565365	0.072	0.189	1.89002e-17
TXN	4.9372e-22	0.406682	0.591	0.514	2.21833e-17
BTG1	4.99693e-22	-0.526918	0.151	0.299	2.24517e-17
HMGB2	5.88024e-22	0.621211	0.301	0.172	2.64205e-17
LGALS1	6.0261e-22	0.304334	0.867	0.814	2.70759e-17
IFI27L2	6.31984e-22	0.573456	0.395	0.279	2.83957e-17
RGCC	1.319e-21	0.394277	0.457	0.309	5.92641e-17
SELENOK	1.83929e-21	0.631912	0.344	0.225	8.26412e-17
NDUFA11	2.41882e-21	0.603701	0.369	0.254	1.0868e-16
PTMA	2.5903e-21	0.317236	0.845	0.834	1.16385e-16
SAT2	2.83922e-21	-0.526388	0.042	0.139	1.27569e-16
ESF1	4.17068e-21	-0.521807	0.094	0.217	1.87393e-16
SNRPD2	4.26713e-21	0.512105	0.446	0.345	1.91726e-16
NDUFB4	4.89104e-21	0.614136	0.357	0.245	2.19759e-16
CREB3L1	6.31796e-21	-0.569127	0.061	0.166	2.83872e-16
SERF2	9.40046e-21	0.226632	0.915	0.883	4.22372e-16
TCF25	9.5434e-21	-0.504001	0.068	0.178	4.28795e-16
SCAF11	1.25856e-20	-0.532227	0.035	0.123	5.65484e-16
UQCRFS1	3.10646e-20	0.507571	0.457	0.345	1.39576e-15
ZNF638	3.20988e-20	-0.565322	0.029	0.112	1.44223e-15
ODF2L	3.81761e-20	-0.539098	0.027	0.109	1.71529e-15
CCL3L1	5.06425e-20	0.736516	0.183	0.081	2.27542e-15
44446	8.73374e-20	-0.445623	0.129	0.265	3.92416e-15
FNBP4	1.66168e-19	-0.557641	0.024	0.101	7.46611e-15
DUSP1	2.06803e-19	0.432152	0.403	0.271	9.29186e-15
A2M	2.53439e-19	-0.503353	0.042	0.132	1.13873e-14
P3H4	2.53465e-19	-0.552371	0.043	0.134	1.13884e-14
STMN1	2.58775e-19	0.526378	0.384	0.269	1.1627e-14
GADD45B	2.87775e-19	0.207248	0.624	0.485	1.293e-14
RBM25	3.25316e-19	-0.424559	0.062	0.166	1.46168e-14
FKBP10	3.68006e-19	-0.428204	0.23	0.39	1.65349e-14
CCL4	4.83556e-19	0.765751	0.195	0.094	2.17267e-14
SMIM10	6.22509e-19	-0.52495	0.03	0.111	2.797e-14
MIF	7.14909e-19	0.538305	0.418	0.318	3.21216e-14
CCL4L2	7.2055e-19	0.728959	0.165	0.07	3.2375e-14
THOC2	8.07441e-19	-0.53518	0.042	0.13	3.62791e-14
C4orf48	8.1543e-19	0.633558	0.225	0.116	3.66381e-14
SOX4	9.94395e-19	-0.474062	0.25	0.411	4.46792e-14
KDELR3	1.07223e-18	-0.518289	0.047	0.137	4.81764e-14
NME1	1.34344e-18	0.597614	0.292	0.179	6.03622e-14
MT1E	1.3991e-18	0.465222	0.405	0.294	6.28631e-14
FAM114A1	1.54352e-18	-0.51269	0.029	0.107	6.9352e-14
ZFAS1	1.64707e-18	0.591538	0.384	0.282	7.40046e-14
MEF2C	1.75152e-18	-0.455801	0.081	0.192	7.86973e-14
NKAP	1.94998e-18	-0.464293	0.043	0.132	8.76146e-14
COL5A1	3.48418e-18	-0.48423	0.111	0.23	1.56548e-13
SLC39A1	3.92881e-18	-0.552899	0.043	0.128	1.76525e-13
PRKDC	4.16389e-18	-0.550855	0.045	0.132	1.87088e-13
APRT	4.41849e-18	0.511081	0.379	0.271	1.98527e-13
GOLGA4	5.28295e-18	-0.439465	0.048	0.137	2.37368e-13
JTB	5.83468e-18	-0.446496	0.214	0.36	2.62158e-13
PRMT2	5.9498e-18	-0.537488	0.058	0.151	2.6733e-13
IGFBP5	7.93895e-18	-0.67119	0.055	0.144	3.56705e-13
SUMF2	9.34202e-18	0.693248	0.21	0.109	4.19746e-13
FAM133B	9.35629e-18	-0.479026	0.035	0.114	4.20387e-13
CCNL2	9.99418e-18	-0.526552	0.047	0.134	4.49049e-13
YBX1	1.37476e-17	0.343623	0.661	0.607	6.17693e-13
SREK1	2.00375e-17	-0.516893	0.038	0.118	9.00303e-13
STAT3	2.20724e-17	-0.533493	0.028	0.101	9.91737e-13
SDC2	2.38571e-17	-0.467412	0.113	0.228	1.07192e-12
SKP1	2.87028e-17	0.517449	0.395	0.299	1.28964e-12
PIGT	3.45116e-17	-0.461816	0.031	0.106	1.55064e-12
DNMT1	3.76823e-17	-0.466672	0.032	0.108	1.6931e-12
SEC61G	4.69775e-17	0.443837	0.51	0.437	2.11075e-12
GAMT	4.85345e-17	0.682688	0.15	0.063	2.1807e-12
COL16A1	5.42505e-17	-0.476443	0.064	0.159	2.43753e-12
RGS3	8.10544e-17	-0.426741	0.253	0.399	3.64186e-12
VAPA	8.48852e-17	-0.386994	0.076	0.178	3.81398e-12
RDX	9.20356e-17	-0.496492	0.058	0.149	4.13525e-12
ARGLU1	9.48462e-17	-0.430721	0.109	0.224	4.26154e-12
DPM3	1.15285e-16	-0.429999	0.092	0.199	5.17989e-12
PLS3	1.20414e-16	-0.451963	0.058	0.149	5.41031e-12
OGN	1.36325e-16	0.657956	0.184	0.09	6.12523e-12
SRP14	1.76512e-16	0.33896	0.62	0.588	7.93086e-12
HIST1H1C	2.47886e-16	0.443578	0.349	0.238	1.11378e-11
TMEM259	2.54251e-16	-0.449925	0.093	0.198	1.14238e-11
TOMM20	2.66248e-16	0.62516	0.22	0.124	1.19628e-11
B9D1	2.6631e-16	0.642626	0.17	0.08	1.19656e-11
MAP2K2	2.71567e-16	-0.484977	0.034	0.108	1.22018e-11
ARL4A	2.71714e-16	-0.473945	0.046	0.128	1.22084e-11
DDX46	2.89368e-16	-0.435678	0.071	0.167	1.30016e-11
WASF2	2.89571e-16	-0.375972	0.074	0.173	1.30107e-11
FAM162A	3.87487e-16	0.615971	0.215	0.118	1.74102e-11
CD63	4.14946e-16	-0.338982	0.472	0.605	1.86439e-11
HSP90AB1	4.89146e-16	0.345868	0.612	0.575	2.19778e-11
CLIC1	4.96466e-16	0.523392	0.363	0.269	2.23067e-11
HES4	5.17578e-16	-0.451118	0.095	0.199	2.32553e-11
PRPF4B	5.8154e-16	-0.477455	0.06	0.148	2.61292e-11
COL5A2	5.99348e-16	-0.403838	0.196	0.331	2.69293e-11
MZT2B	6.12198e-16	0.405643	0.507	0.44	2.75067e-11
ATP5IF1	7.30625e-16	0.440999	0.437	0.356	3.28277e-11
B2M	8.00367e-16	0.345232	0.834	0.812	3.59613e-11
SPATS2L	9.96644e-16	-0.433723	0.038	0.114	4.47802e-11
C1orf122	1.29642e-15	-0.402031	0.075	0.17	5.82494e-11
NDUFA13	1.58378e-15	0.452754	0.409	0.32	7.11608e-11
GTF2I	1.73706e-15	-0.479495	0.045	0.122	7.80477e-11
NDUFA2	1.74764e-15	0.591978	0.257	0.163	7.8523e-11
GJA1	2.30186e-15	-0.40949	0.08	0.177	1.03425e-10
LSP1	2.34498e-15	-0.45082	0.088	0.187	1.05362e-10
MMP9	3.1236e-15	0.145701	0.085	0.187	1.40347e-10
ACTN1	3.28805e-15	-0.441058	0.038	0.111	1.47735e-10
MDFI	4.48433e-15	-0.411585	0.126	0.238	2.01485e-10
ZEB2	5.89858e-15	-0.431366	0.054	0.135	2.65029e-10
TGFB1	6.13079e-15	-0.447691	0.038	0.109	2.75463e-10
SPATC1L	7.05029e-15	-0.414272	0.059	0.143	3.16777e-10
NOC2L	8.50357e-15	-0.437166	0.063	0.148	3.82074e-10
DDX17	8.75844e-15	-0.446471	0.058	0.141	3.93526e-10
ATP5PO	1.04243e-14	0.429262	0.428	0.346	4.68373e-10
PPIA	1.17227e-14	0.368646	0.541	0.493	5.26714e-10
ANXA2	1.21521e-14	0.344699	0.557	0.495	5.46007e-10
MUM1	1.59872e-14	-0.45965	0.042	0.115	7.18322e-10
RPS19BP1	1.78266e-14	-0.351945	0.086	0.184	8.00968e-10
EIF3F	1.93772e-14	0.554738	0.299	0.21	8.70638e-10
SRSF10	1.96869e-14	-0.405236	0.083	0.176	8.84552e-10
TMBIM6	2.01065e-14	-0.323095	0.145	0.265	9.03406e-10
H1F0	2.0527e-14	-0.447464	0.048	0.125	9.22298e-10
MAFB	2.29709e-14	-0.460999	0.079	0.169	1.03211e-09
CARHSP1	2.39834e-14	0.544027	0.237	0.143	1.0776e-09
C12orf57	2.50384e-14	0.492895	0.368	0.29	1.125e-09
PTP4A2	2.50704e-14	-0.403483	0.055	0.135	1.12644e-09
CALR	3.16812e-14	0.463905	0.418	0.34	1.42347e-09
NNMT	3.27985e-14	-0.40712	0.139	0.253	1.47367e-09
C19orf70	3.51251e-14	0.531502	0.307	0.216	1.5782e-09
ASPSCR1	3.81477e-14	-0.461168	0.039	0.109	1.71401e-09
BPTF	4.56217e-14	-0.386698	0.045	0.119	2.04983e-09
SRRM1	4.8839e-14	-0.34162	0.12	0.228	2.19439e-09
ATP5F1D	5.22893e-14	0.39793	0.463	0.392	2.34941e-09
MLEC	8.04674e-14	-0.401384	0.054	0.131	3.61548e-09
PFDN4	9.14083e-14	0.597037	0.212	0.124	4.10706e-09
TYROBP	1.00474e-13	0.627607	0.241	0.153	4.51438e-09
POLR1D	1.09298e-13	0.55876	0.198	0.112	4.91088e-09
SF3B6	1.12123e-13	0.461216	0.364	0.282	5.03778e-09
PPP1CB	1.34416e-13	0.552059	0.248	0.159	6.03943e-09
FN1	1.75027e-13	-0.235349	0.13	0.24	7.86412e-09
LSM1	2.25734e-13	-0.38141	0.063	0.143	1.01424e-08
ANXA5	2.41734e-13	0.557077	0.289	0.205	1.08614e-08
CCDC88A	2.86367e-13	-0.401979	0.041	0.109	1.28668e-08
COX8A	2.9432e-13	0.45573	0.372	0.294	1.32241e-08
GABARAPL2	2.95331e-13	0.561481	0.225	0.141	1.32695e-08
ACTG1	3.17722e-13	-0.343731	0.527	0.645	1.42756e-08
NARF	3.38083e-13	-0.41258	0.047	0.118	1.51904e-08
CENPV	4.88359e-13	0.532731	0.2	0.115	2.19424e-08
DYNC1H1	5.6806e-13	-0.390149	0.066	0.145	2.55235e-08
RTN4	5.90898e-13	-0.275164	0.148	0.264	2.65497e-08
ERLEC1	6.32535e-13	-0.37961	0.063	0.141	2.84204e-08
FSCN1	7.58546e-13	0.473431	0.291	0.199	3.40822e-08
TOM1L2	8.24107e-13	-0.399201	0.045	0.114	3.70279e-08
UFC1	8.60974e-13	0.543515	0.213	0.128	3.86844e-08
HDGF	1.04911e-12	-0.385567	0.038	0.102	4.71375e-08
ATP1B3	1.07361e-12	-0.375282	0.091	0.179	4.82383e-08
PCDH9	1.16321e-12	-0.425708	0.039	0.105	5.22641e-08
GPX7	1.19218e-12	-0.357798	0.039	0.104	5.35656e-08
EDF1	1.33203e-12	0.3625	0.485	0.433	5.98494e-08
NDUFC2	1.49838e-12	0.40022	0.475	0.418	6.73238e-08
FKBP1A	1.50879e-12	0.473597	0.296	0.211	6.77913e-08
SRRM2	1.52199e-12	-0.269317	0.083	0.172	6.83844e-08
GCC2	1.54646e-12	-0.420367	0.038	0.101	6.9484e-08
POMP	2.0566e-12	0.47945	0.37	0.297	9.24053e-08
PFDN2	2.25076e-12	0.51506	0.254	0.17	1.01129e-07
SRSF4	2.39702e-12	-0.324865	0.044	0.112	1.077e-07
EI24	2.41363e-12	-0.411915	0.055	0.126	1.08447e-07
EID1	2.4663e-12	-0.293579	0.195	0.314	1.10813e-07
GOLGB1	2.49813e-12	-0.388526	0.046	0.114	1.12243e-07
RSL1D1	2.77555e-12	0.483552	0.334	0.256	1.24708e-07
CKAP4	2.79448e-12	-0.384736	0.048	0.117	1.25559e-07
CNPY2	3.42667e-12	-0.337356	0.077	0.16	1.53964e-07
TMEM258	3.88816e-12	0.409455	0.398	0.325	1.74699e-07
JAK1	4.93346e-12	-0.372789	0.039	0.102	2.21665e-07
COX7A2	5.45742e-12	0.429059	0.415	0.359	2.45207e-07
EIF3E	6.15008e-12	0.411548	0.446	0.381	2.76329e-07
CEBPZ	6.43201e-12	-0.362191	0.068	0.145	2.88997e-07
SERPINE2	6.57931e-12	-0.331606	0.076	0.157	2.95615e-07
SUMO2	7.38747e-12	0.41947	0.443	0.389	3.31926e-07
ALKBH5	9.06426e-12	0.517639	0.228	0.146	4.07266e-07
ILF3	9.18642e-12	-0.354979	0.071	0.149	4.12755e-07
USP16	9.42148e-12	-0.330087	0.067	0.144	4.23317e-07
PPDPF	9.78105e-12	0.52442	0.281	0.203	4.39472e-07
YY1	1.08926e-11	-0.334905	0.049	0.117	4.89417e-07
CSRP2	1.14801e-11	-0.346688	0.064	0.138	5.15812e-07
SAP18	1.30564e-11	0.448924	0.349	0.275	5.86637e-07
COX7B	1.3251e-11	0.443413	0.377	0.314	5.95379e-07
RPN2	1.38652e-11	-0.354696	0.096	0.182	6.22978e-07
COX6B1	1.41639e-11	0.470793	0.354	0.288	6.36399e-07
UQCRC2	1.68809e-11	0.56697	0.177	0.105	7.58477e-07
HSPA1B	1.68973e-11	-0.452319	0.22	0.327	7.59215e-07
RSF1	1.74111e-11	-0.275217	0.094	0.182	7.823e-07
MPP6	1.7984e-11	-0.373124	0.041	0.103	8.0804e-07
NDUFA4	1.90593e-11	-0.277889	0.372	0.504	8.56355e-07
LRPAP1	1.90715e-11	-0.309529	0.113	0.205	8.56901e-07
COPS6	2.16078e-11	-0.287394	0.098	0.187	9.70862e-07
ENY2	2.27983e-11	0.423968	0.394	0.332	1.02435e-06
LMAN1	2.53598e-11	-0.294767	0.096	0.182	1.13944e-06
BNIP3	2.64509e-11	0.579448	0.136	0.069	1.18847e-06
MPHOSPH10	2.67597e-11	-0.339065	0.048	0.114	1.20234e-06
RHOBTB3	2.70643e-11	-0.369312	0.047	0.111	1.21603e-06
APLP2	3.12011e-11	-0.355985	0.066	0.138	1.4019e-06
CIRBP	3.12064e-11	0.339706	0.528	0.481	1.40214e-06
C7orf50	3.13982e-11	0.565001	0.183	0.11	1.41075e-06
TRIR	3.18939e-11	0.401839	0.388	0.318	1.43302e-06
CENPX	3.2818e-11	-0.298425	0.113	0.205	1.47454e-06
CDC42	3.57134e-11	0.50728	0.276	0.201	1.60464e-06
CALU	3.86312e-11	-0.339845	0.118	0.209	1.73574e-06
NSMCE1	3.86529e-11	0.569248	0.186	0.113	1.73671e-06
BGN	3.94917e-11	-0.357827	0.285	0.406	1.7744e-06
TMBIM4	4.1134e-11	-0.280832	0.06	0.131	1.84819e-06
FIS1	4.51457e-11	-0.286638	0.069	0.144	2.02844e-06
PDIA4	4.64284e-11	-0.33424	0.064	0.135	2.08608e-06
CERCAM	5.09116e-11	-0.359569	0.046	0.109	2.28751e-06
TUBA1A	5.62638e-11	0.408086	0.331	0.257	2.52799e-06
PRPF38B	6.9507e-11	-0.374607	0.054	0.118	3.12302e-06
MT1F	7.49044e-11	0.537704	0.192	0.12	3.36553e-06
TPM3	7.91819e-11	-0.289341	0.091	0.173	3.55772e-06
MARCKS	8.26517e-11	-0.303658	0.173	0.279	3.71362e-06
CYBA	8.49703e-11	0.525173	0.27	0.198	3.8178e-06
NT5C3B	8.83962e-11	-0.290529	0.068	0.141	3.97173e-06
MYC	9.46764e-11	0.408544	0.257	0.174	4.25391e-06
SEC31A	1.0951e-10	-0.3064	0.092	0.173	4.92039e-06
U2SURP	1.11043e-10	-0.295214	0.07	0.143	4.98927e-06
BRI3	1.17729e-10	-0.293388	0.065	0.135	5.28969e-06
NDUFS4	1.29074e-10	0.529696	0.196	0.123	5.79943e-06
NAXE	1.31495e-10	-0.28339	0.054	0.119	5.90821e-06
GPATCH4	1.43893e-10	-0.329558	0.049	0.112	6.46526e-06
NAA38	1.58161e-10	0.477584	0.284	0.213	7.10633e-06
SOD1	1.89568e-10	0.351098	0.416	0.349	8.51747e-06
MZT2A	2.30032e-10	0.449366	0.318	0.247	1.03356e-05
PTRHD1	2.31746e-10	0.563579	0.15	0.085	1.04126e-05
S100A10	2.69757e-10	0.267631	0.608	0.578	1.21204e-05
EEF2	2.82761e-10	0.312757	0.553	0.531	1.27047e-05
CD99	2.96423e-10	0.41043	0.409	0.352	1.33186e-05
CRYAB	3.02907e-10	0.443197	0.298	0.228	1.36099e-05
HINT1	3.44398e-10	0.428171	0.369	0.311	1.54741e-05
SSR3	3.71054e-10	0.462166	0.302	0.235	1.66718e-05
PKM	4.06255e-10	0.374437	0.434	0.382	1.82534e-05
VMP1	4.11991e-10	-0.332429	0.052	0.114	1.85112e-05
CD9	4.37114e-10	0.44822	0.25	0.174	1.964e-05
HSBP1	6.93735e-10	0.393851	0.313	0.244	3.11702e-05
HM13	7.5223e-10	-0.27568	0.113	0.198	3.37984e-05
JPT1	8.40013e-10	0.486142	0.234	0.164	3.77426e-05
LRRC1	9.16256e-10	-0.418625	0.048	0.106	4.11683e-05
ATP5MC3	1.26015e-09	0.408156	0.372	0.312	5.66196e-05
ZFAND5	1.41283e-09	-0.31281	0.105	0.185	6.34798e-05
CRABP2	1.64713e-09	0.506807	0.154	0.09	7.40072e-05
RNASE1	1.69599e-09	0.561906	0.197	0.129	7.62023e-05
CADM1	2.01589e-09	-0.229052	0.154	0.249	9.0576e-05
DEK	2.06681e-09	-0.272952	0.067	0.134	9.28637e-05
EIF5	2.26865e-09	-0.219151	0.178	0.279	0.000101933
C9orf16	2.31111e-09	0.509062	0.195	0.129	0.000103841
WSB1	2.37932e-09	-0.319881	0.066	0.131	0.000106905
MELTF	3.017e-09	0.492364	0.158	0.094	0.000135557
EMILIN1	3.4129e-09	-0.296269	0.067	0.132	0.000153345
H1FX	3.71154e-09	-0.305022	0.098	0.173	0.000166763
ARL6IP5	4.9872e-09	-0.249137	0.085	0.155	0.00022408
SRP9	5.20454e-09	0.521583	0.189	0.126	0.000233845
SNRNP200	5.24761e-09	-0.298122	0.055	0.114	0.00023578
SFPQ	5.91115e-09	-0.259886	0.116	0.196	0.000265594
CYR61	6.70529e-09	0.110308	0.462	0.358	0.000301276
IFI16	7.04444e-09	-0.242813	0.107	0.185	0.000316514
VGLL4	7.58643e-09	-0.298212	0.056	0.114	0.000340866
NDUFS7	9.67425e-09	0.431721	0.276	0.213	0.000434674
CALM3	9.81956e-09	0.52154	0.18	0.118	0.000441202
HSP90B1	1.24683e-08	-0.224737	0.25	0.364	0.000560211
GPBP1	1.31703e-08	-0.294972	0.052	0.108	0.000591756
TPM4	1.38955e-08	-0.21811	0.152	0.242	0.000624338
URI1	1.38956e-08	-0.271411	0.098	0.169	0.000624342
ZSCAN16-AS1	1.44255e-08	0.472737	0.172	0.11	0.000648151
CACYBP	1.47239e-08	0.49681	0.12	0.066	0.000661561
SNW1	1.48532e-08	-0.224342	0.052	0.109	0.00066737
P4HB	1.54543e-08	-0.222017	0.322	0.44	0.000694377
SRM	1.7724e-08	-0.264468	0.117	0.195	0.000796356
MDK	1.88953e-08	0.402186	0.269	0.204	0.000848983
ID2	1.89347e-08	0.408892	0.271	0.205	0.000850754
HNRNPU	2.16959e-08	-0.27537	0.137	0.219	0.000974818
IER3	2.48488e-08	0.223906	0.33	0.25	0.00111648
HNRNPH1	2.99638e-08	0.45099	0.216	0.152	0.0013463
C8orf59	3.1229e-08	0.383103	0.327	0.274	0.00140315
IFITM2	3.31292e-08	0.422762	0.263	0.203	0.00148853
ATP1A1	3.4689e-08	-0.281891	0.071	0.132	0.00155861
PRPSAP2	3.6194e-08	0.416722	0.243	0.179	0.00162623
GPS1	3.68488e-08	-0.282281	0.049	0.101	0.00165565
COX7A2L	3.72531e-08	0.476765	0.218	0.159	0.00167382
ATP5MD	3.75015e-08	0.472951	0.282	0.227	0.00168498
RHOC	3.82218e-08	-0.199668	0.191	0.289	0.00171735
ID3	3.86272e-08	-0.261137	0.519	0.647	0.00173556
MIR4458HG	3.86539e-08	0.500842	0.132	0.077	0.00173676
RBPJ	3.9057e-08	-0.253149	0.054	0.108	0.00175487
TRA2B	3.96232e-08	-0.267229	0.117	0.192	0.00178031
LSM2	4.10192e-08	0.385577	0.268	0.205	0.00184303
RHBDL2	4.49381e-08	-0.29854	0.051	0.103	0.00201911
SMIM7	4.56521e-08	-0.240599	0.083	0.149	0.00205119
DDIT4	4.99847e-08	-0.308594	0.247	0.346	0.00224586
TPR	5.30895e-08	-0.263959	0.084	0.149	0.00238537
TRMT112	5.58288e-08	0.371374	0.353	0.305	0.00250844
ARMCX3	5.7275e-08	-0.225254	0.063	0.121	0.00257342
SNU13	6.36596e-08	0.42818	0.235	0.175	0.00286029
PPIG	6.98432e-08	-0.191849	0.105	0.178	0.00313812
UCHL1	7.29731e-08	0.421953	0.134	0.079	0.00327876
SF3B1	7.38101e-08	-0.238347	0.071	0.131	0.00331636
MYL6	7.39313e-08	0.365813	0.496	0.477	0.00332181
HSPB1	7.72233e-08	-0.375847	0.35	0.451	0.00346972
PCBP1	7.77657e-08	-0.209609	0.099	0.17	0.00349409
PAIP2	7.81264e-08	0.48915	0.129	0.076	0.0035103
COPS3	7.92956e-08	0.449522	0.252	0.195	0.00356283
CTSL	8.5418e-08	-0.265901	0.066	0.123	0.00383792
EIF4A3	8.59186e-08	-0.297223	0.103	0.171	0.00386041
BCL7C	8.59912e-08	-0.242472	0.066	0.124	0.00386367
APH1A	8.60106e-08	-0.234523	0.06	0.115	0.00386454
AHNAK	9.14431e-08	-0.24042	0.079	0.141	0.00410863
CD320	9.16181e-08	-0.230951	0.099	0.168	0.00411649
BASP1	9.6637e-08	-0.221037	0.119	0.193	0.004342
APOC1	9.8121e-08	0.489245	0.143	0.089	0.00440867
USP11	1.00147e-07	-0.256324	0.089	0.154	0.00449972
OMD	1.11772e-07	-0.238514	0.052	0.103	0.00502204
DHX36	1.14858e-07	-0.288625	0.061	0.115	0.00516071
LITAF	1.23788e-07	0.479615	0.149	0.094	0.00556193
C1QC	1.29701e-07	0.50919	0.11	0.061	0.0058276
PRPF40A	1.40716e-07	-0.210271	0.064	0.121	0.00632252
NINJ1	1.51463e-07	-0.219131	0.057	0.111	0.0068054
TRAPPC1	1.64207e-07	0.415576	0.278	0.221	0.00737796
MYL12B	1.68398e-07	-0.156791	0.147	0.231	0.00756627
CSNK2B	1.69583e-07	0.392953	0.286	0.232	0.00761954
MMP2	1.80819e-07	-0.224879	0.118	0.189	0.00812437
ATP5MC1	1.9405e-07	0.393215	0.327	0.279	0.00871884
ZFP36L2	1.97169e-07	-0.215227	0.099	0.165	0.00885902
FLNA	1.9856e-07	-0.266373	0.132	0.207	0.00892148
CMSS1	2.01899e-07	0.535121	0.11	0.063	0.00907151
BEX3	2.13851e-07	0.417714	0.306	0.257	0.00960854
SNHG8	2.25911e-07	0.405207	0.265	0.21	0.0101504
ITM2B	2.2999e-07	-0.146531	0.208	0.307	0.0103337
ILF3-AS1	2.34569e-07	-0.23381	0.058	0.11	0.0105394
PI15	2.3471e-07	0.438999	0.107	0.06	0.0105458
POLR2F	2.37772e-07	-0.196761	0.115	0.187	0.0106833
DNM3OS	2.63116e-07	-0.289035	0.058	0.109	0.0118221
SMIM26	2.7754e-07	0.43601	0.21	0.154	0.0124701
ATF4	2.81616e-07	-0.223702	0.067	0.121	0.0126533
THRAP3	3.01068e-07	-0.185651	0.083	0.145	0.0135273
NSA2	3.16479e-07	0.454863	0.195	0.14	0.0142197
NDUFB5	3.54866e-07	0.487385	0.18	0.128	0.0159445
IFNGR2	3.68478e-07	-0.195085	0.052	0.101	0.0165561
CDK5RAP3	4.11934e-07	-0.266269	0.054	0.103	0.0185086
RHEB	4.59324e-07	-0.216676	0.073	0.129	0.0206379
MGST3	4.66423e-07	0.429887	0.218	0.163	0.0209569
PMVK	4.86996e-07	-0.224944	0.098	0.162	0.0218812
RCN1	4.97291e-07	0.438994	0.155	0.102	0.0223438
GNB2	5.07863e-07	-0.203444	0.076	0.133	0.0228188
PSMA1	5.56148e-07	0.435024	0.199	0.146	0.0249883
LMAN2	5.69212e-07	-0.199578	0.071	0.127	0.0255752
SF1	6.03607e-07	-0.281863	0.08	0.136	0.0271207
PRRC2C	6.16292e-07	-0.210404	0.074	0.131	0.0276906
SDF4	6.25949e-07	-0.229045	0.08	0.137	0.0281245
PMF1	6.38947e-07	-0.212687	0.059	0.11	0.0287085
EIF4A2	6.89734e-07	0.37179	0.295	0.24	0.0309905
DDX5	7.11835e-07	-0.140793	0.188	0.281	0.0319835
TMEM205	7.16998e-07	-0.214133	0.062	0.114	0.0322154
PRDX1	7.28107e-07	0.293345	0.434	0.399	0.0327146
ATP6V1G1	8.22136e-07	-0.170478	0.188	0.276	0.0369394
EMP3	8.33768e-07	-0.136265	0.145	0.224	0.037462
SF3B2	8.45309e-07	-0.181494	0.108	0.175	0.0379806
P3H1	8.63827e-07	-0.236278	0.079	0.135	0.0388126
PSMB5	8.9085e-07	-0.159547	0.169	0.251	0.0400268
DDX39A	9.4559e-07	-0.244605	0.056	0.104	0.0424863
HILPDA	1.01815e-06	-0.267891	0.082	0.138	0.0457466
HEXA	1.02708e-06	-0.164755	0.057	0.106	0.0461477
THY1	1.05849e-06	-0.353845	0.069	0.12	0.0475592
IDH2	1.07591e-06	0.416352	0.18	0.128	0.0483419
HAX1	1.12877e-06	-0.159452	0.102	0.166	0.050717
POP4	1.17138e-06	0.433291	0.2	0.149	0.0526312
AUP1	1.22097e-06	-0.197626	0.093	0.154	0.0548596
CTSZ	1.25743e-06	-0.168045	0.07	0.123	0.0564976
HMGN2	1.30723e-06	0.329347	0.373	0.333	0.0587351
COL6A3	1.36979e-06	-0.252565	0.058	0.106	0.0615462
THUMPD3-AS1	1.46899e-06	-0.298511	0.098	0.156	0.066003
HSPE1	1.55514e-06	0.296859	0.395	0.356	0.0698742
AURKAIP1	1.66165e-06	-0.125659	0.257	0.361	0.0746596
CDC5L	1.69813e-06	-0.216665	0.057	0.105	0.0762986
CNBP	1.73313e-06	0.463288	0.208	0.159	0.0778712
CFL1	1.74204e-06	0.244853	0.488	0.469	0.0782715
EIF3A	1.79273e-06	-0.205114	0.061	0.111	0.0805489
NIPSNAP2	1.86989e-06	0.430199	0.118	0.073	0.0840162
CDKN2A	1.97031e-06	0.398474	0.261	0.213	0.088528
NDUFC1	2.02412e-06	0.427534	0.21	0.16	0.0909456
DYNLT3	2.07099e-06	0.452194	0.116	0.071	0.0930517
LSM3	2.19252e-06	0.400747	0.257	0.208	0.0985123
ARF4	2.19508e-06	-0.140785	0.142	0.215	0.0986274
IMPDH2	3.00141e-06	0.410928	0.229	0.181	0.134856
DRG2	3.0449e-06	0.369893	0.213	0.16	0.13681
C19orf12	3.15158e-06	0.409716	0.116	0.072	0.141604
KRTCAP2	3.26782e-06	-0.100746	0.157	0.237	0.146826
PA2G4	3.27794e-06	-0.152701	0.095	0.154	0.147281
TMEM208	3.33827e-06	-0.174735	0.09	0.147	0.149992
GLO1	3.45032e-06	0.425846	0.143	0.096	0.155026
ATP5MC2	3.66491e-06	0.286102	0.433	0.409	0.164668
TUBB2A	3.66962e-06	0.419856	0.114	0.071	0.16488
ELOB	3.84693e-06	0.316196	0.393	0.365	0.172846
LY6E	3.87457e-06	0.371109	0.256	0.207	0.174088
EPB41L4A-AS1	4.13452e-06	0.425398	0.126	0.08	0.185768
MORF4L2	4.4248e-06	-0.158656	0.204	0.289	0.198811
DNAJC19	4.47738e-06	0.430215	0.132	0.086	0.201173
KNOP1	4.80751e-06	-0.151834	0.086	0.141	0.216006
SLTM	4.92718e-06	-0.21783	0.07	0.12	0.221383
ASPH	5.11253e-06	-0.179474	0.076	0.128	0.229711
TMEM59	5.21687e-06	-0.16163	0.314	0.416	0.234399
ATP5MPL	5.25193e-06	0.276077	0.431	0.408	0.235975
NOP10	5.25413e-06	0.381971	0.27	0.225	0.236073
RCN2	5.25679e-06	-0.179435	0.074	0.124	0.236193
TMED10	5.52597e-06	-0.140459	0.088	0.144	0.248287
SUB1	5.6812e-06	0.336235	0.363	0.329	0.255262
YBX3	5.9533e-06	0.40563	0.103	0.062	0.267488
ARPC1B	6.07977e-06	-0.183695	0.067	0.115	0.27317
JUNB	6.09769e-06	0.10486	0.501	0.449	0.273975
TECR	6.15058e-06	-0.197565	0.163	0.236	0.276352
SDF2L1	6.22228e-06	-0.155185	0.079	0.132	0.279573
STX10	6.24944e-06	-0.191063	0.072	0.122	0.280794
YTHDF2	6.3353e-06	-0.165298	0.063	0.11	0.284651
GCSH	6.8287e-06	0.399103	0.123	0.08	0.30682
OS9	7.17685e-06	-0.188322	0.077	0.127	0.322463
SRP72	7.84994e-06	-0.148525	0.074	0.124	0.352706
DHX29	8.17554e-06	-0.197266	0.058	0.103	0.367335
COL3A1	8.72122e-06	-0.200048	0.427	0.524	0.391853
CCT3	9.16928e-06	-0.163484	0.174	0.25	0.411985
AKR1B1	9.39682e-06	-0.152203	0.062	0.108	0.422209
UBL5	1.00216e-05	0.288512	0.427	0.404	0.450281
ORMDL1	1.05148e-05	-0.16222	0.063	0.108	0.472441
SERPINH1	1.05564e-05	0.209381	0.653	0.664	0.474307
TMED9	1.07928e-05	-0.119696	0.172	0.25	0.484932
ERGIC3	1.15943e-05	-0.142638	0.089	0.143	0.520943
UQCR10	1.20124e-05	0.288662	0.432	0.406	0.539729
PYCR1	1.30436e-05	-0.152981	0.096	0.152	0.586061
HLA-A	1.40393e-05	-0.13349	0.299	0.396	0.630799
ITGB1	1.49522e-05	-0.1741	0.09	0.143	0.671816
MPC2	1.68704e-05	0.473136	0.124	0.084	0.758004
QTRT1	1.76441e-05	-0.238243	0.067	0.112	0.792767
TWISTNB	1.78942e-05	-0.184953	0.062	0.106	0.804005
ELOC	1.83744e-05	0.34442	0.249	0.203	0.825582
WDR83OS	2.02627e-05	0.303687	0.295	0.253	0.910424
TVP23B	2.04065e-05	0.399144	0.109	0.069	0.916884
EMC3	2.07067e-05	-0.137029	0.06	0.103	0.930372
CA2	2.1829e-05	0.299477	0.163	0.117	0.980799
C4orf3	2.2251e-05	0.365472	0.251	0.21	0.999761
RSRC2	2.2432e-05	-0.139829	0.064	0.108	1
PARK7	2.30781e-05	0.257518	0.416	0.391	1
LAMTOR2	2.67693e-05	-0.113797	0.131	0.195	1
C1QA	2.85924e-05	0.361497	0.228	0.182	1
IMP3	3.01692e-05	-0.207488	0.06	0.102	1
CKS2	3.11545e-05	0.400106	0.166	0.123	1
CDC37	3.31982e-05	-0.138441	0.12	0.179	1
PPIE	3.42449e-05	-0.1668	0.073	0.118	1
ID1	3.42891e-05	0.178953	0.429	0.385	1
NCL	3.48127e-05	0.356585	0.301	0.269	1
CLNS1A	3.56579e-05	0.37349	0.245	0.205	1
POLR3GL	3.63597e-05	-0.129976	0.064	0.108	1
ACP5	3.99023e-05	0.214253	0.074	0.123	1
P4HA2	3.99599e-05	-0.19272	0.068	0.112	1
FDPS	4.41663e-05	-0.138037	0.101	0.153	1
C11orf58	4.93974e-05	0.38507	0.218	0.178	1
ACP1	4.97701e-05	0.390761	0.169	0.127	1
TRAPPC2L	5.01284e-05	0.389292	0.139	0.099	1
NDUFA3	5.21968e-05	0.400822	0.221	0.182	1
TCEAL8	5.27919e-05	-0.11756	0.116	0.173	1
HSPA1A	5.35337e-05	-0.428692	0.534	0.589	1
HNRNPA2B1	5.42684e-05	-0.104499	0.229	0.316	1
ARF1	5.54094e-05	0.379987	0.24	0.201	1
SERPINB6	6.13259e-05	-0.134177	0.087	0.135	1
DNAJB1	6.18025e-05	-0.200777	0.154	0.213	1
UBE2A	6.22343e-05	-0.157433	0.076	0.12	1
CSDE1	6.25425e-05	0.36166	0.16	0.117	1
AIF1	7.31792e-05	0.385721	0.126	0.087	1
APMAP	7.65561e-05	-0.186134	0.069	0.111	1
FBL	8.05007e-05	0.386738	0.101	0.065	1
GTF2H5	8.06156e-05	0.364949	0.182	0.141	1
CYC1	8.27449e-05	0.340757	0.197	0.155	1
DYNLT1	8.91137e-05	0.373578	0.194	0.154	1
TMEM14A	9.15776e-05	0.406391	0.168	0.131	1
ADI1	9.3714e-05	0.418455	0.148	0.11	1
CTSB	9.45903e-05	0.435071	0.161	0.123	1
NDUFB9	9.52394e-05	0.327032	0.307	0.278	1
COX20	0.000111548	0.383846	0.17	0.131	1
GNAS	0.000114311	0.312315	0.281	0.245	1
CTNNB1	0.000114925	0.30854	0.235	0.195	1
RER1	0.000115262	-0.106693	0.108	0.161	1
FLOT1	0.000118843	0.370987	0.156	0.118	1
ACAN	0.000121039	0.263476	0.23	0.183	1
ATP5MG	0.000125846	0.262452	0.446	0.447	1
TIMM13	0.000125995	0.305044	0.339	0.317	1
ITGB1BP1	0.00012814	0.401118	0.102	0.068	1
TSC22D3	0.000130863	-0.178501	0.199	0.265	1
ENSA	0.000134091	-0.11253	0.098	0.146	1
VKORC1	0.000146249	0.349535	0.267	0.237	1
DDX24	0.000155842	-0.130396	0.256	0.338	1
CD74	0.000163093	-0.109395	0.211	0.287	1
RAB13	0.000165075	-0.102876	0.177	0.242	1
POLD2	0.000220552	-0.17346	0.064	0.101	1
CHD4	0.000228827	-0.116535	0.066	0.105	1
FAM200B	0.000231816	-0.142347	0.066	0.103	1
PHPT1	0.000237731	0.345312	0.238	0.206	1
PHB2	0.000238498	0.351194	0.124	0.089	1
TTC19	0.000303789	-0.138705	0.094	0.138	1
CBX3	0.000306662	-0.100299	0.088	0.131	1
OCIAD1	0.000312336	-0.11501	0.064	0.102	1
SDCBP	0.000315	0.372713	0.144	0.108	1
STMP1	0.000320697	-0.145523	0.07	0.108	1
TMEM119	0.000324858	-0.137979	0.098	0.143	1
FCER1G	0.00032977	0.369108	0.111	0.079	1
CD24	0.000334619	0.327806	0.18	0.143	1
RNF181	0.000346539	0.356798	0.18	0.145	1
PTTG1IP	0.000359023	-0.141795	0.069	0.106	1
ANP32B	0.000360029	-0.11878	0.158	0.216	1
HSPA5	0.000366262	-0.137372	0.289	0.372	1
VDAC2	0.000372246	0.390176	0.165	0.131	1
GNL3	0.000386101	-0.133504	0.081	0.121	1
COTL1	0.000388688	0.344689	0.148	0.113	1
UBE2D2	0.000389765	0.358459	0.153	0.119	1
NDUFAF2	0.000400031	0.358654	0.107	0.075	1
GSN	0.000404344	-0.107058	0.239	0.314	1
C1QB	0.000408761	0.353304	0.155	0.119	1
TXN2	0.000422963	-0.143398	0.072	0.11	1
PPP4C	0.000446846	0.339442	0.124	0.091	1
DPP7	0.000464386	0.31415	0.109	0.076	1
YIF1A	0.000469615	-0.110145	0.132	0.184	1
ARL2	0.00047667	0.314541	0.108	0.075	1
TOMM7	0.000523876	0.26769	0.369	0.355	1
TUBB4B	0.000541418	0.335499	0.164	0.129	1
EIF3K	0.000554696	0.343161	0.211	0.179	1
LARP6	0.000560675	0.327413	0.141	0.108	1
COL11A1	0.000599577	-0.225742	0.244	0.313	1
APOE	0.00061558	0.310371	0.27	0.237	1
ARL6IP1	0.000633069	0.348781	0.177	0.143	1
PPIB	0.000668496	0.16962	0.582	0.598	1
SEZ6L2	0.000709092	0.313895	0.108	0.076	1
CDH11	0.000714309	-0.118193	0.101	0.144	1
KLF10	0.000733397	0.320691	0.137	0.103	1
FSTL1	0.000733566	0.370369	0.102	0.073	1
SSR2	0.0007625	-0.115054	0.349	0.438	1
ARPC2	0.00077943	0.357724	0.238	0.21	1
AC091729.3	0.000783673	0.310042	0.112	0.08	1
PSMB2	0.000807971	0.301701	0.177	0.143	1
UBE2S	0.000811629	0.31955	0.166	0.131	1
MGP	0.000824143	0.326099	0.284	0.253	1
BCAP31	0.000842207	-0.115685	0.092	0.132	1
DDAH2	0.000862425	0.309497	0.124	0.092	1
ECH1	0.000864541	-0.152604	0.071	0.106	1
TNC	0.00100719	-0.125851	0.234	0.298	1
SERP1	0.00100729	0.307216	0.236	0.206	1
KLF6	0.00102479	-0.159931	0.163	0.213	1
TERF2IP	0.00109299	0.387645	0.108	0.08	1
NUDCD2	0.00109867	0.358673	0.11	0.081	1
ZFP36	0.00110906	0.249923	0.133	0.099	1
MLF2	0.00113749	0.376049	0.122	0.092	1
NDUFB3	0.00114543	0.360585	0.16	0.13	1
PPP1R15A	0.00120205	-0.187028	0.083	0.119	1
HIST1H4C	0.00123483	0.324683	0.229	0.2	1
EPN2	0.0013245	-0.160207	0.072	0.106	1
H3F3B	0.00134464	0.116793	0.623	0.653	1
PRDX5	0.00143521	0.350191	0.214	0.187	1
TALDO1	0.0015131	0.335991	0.158	0.128	1
PNKD	0.00153411	0.346306	0.139	0.109	1
MYDGF	0.00167488	0.291524	0.275	0.252	1
NDUFA6	0.00173707	0.346547	0.158	0.128	1
MTX1	0.00186408	-0.126593	0.073	0.106	1
EIF3D	0.00188559	-0.105705	0.098	0.137	1
ATOX1	0.00203721	0.356128	0.202	0.176	1
NFIC	0.00212064	0.28676	0.25	0.222	1
CCT8	0.00225291	0.257604	0.186	0.153	1
ATP5PD	0.00232944	0.317549	0.245	0.222	1
ANP32A	0.00240168	0.331357	0.113	0.086	1
CFD	0.00261011	0.312297	0.114	0.086	1
SUPT4H1	0.00267977	0.300464	0.13	0.102	1
POLR2E	0.00270648	0.274227	0.201	0.172	1
ATP5F1C	0.0028255	0.322929	0.152	0.124	1
IFITM3	0.00289254	0.170981	0.506	0.514	1
FAM96B	0.00299394	0.320773	0.215	0.19	1
GPX4	0.00333609	0.228131	0.39	0.387	1
CHCHD10	0.00342984	0.329631	0.157	0.129	1
EIF3G	0.00349767	0.298487	0.23	0.205	1
ENAH	0.00371014	0.310563	0.162	0.134	1
SNRPC	0.0037981	0.348949	0.103	0.078	1
CGGBP1	0.00389116	0.308519	0.111	0.085	1
FUNDC2	0.00398237	0.309336	0.12	0.094	1
PCLAF	0.00419041	0.31048	0.119	0.092	1
ZSWIM7	0.00421991	0.280522	0.224	0.2	1
SNRPG	0.00427306	0.253296	0.298	0.285	1
HNRNPA3	0.00430425	0.292222	0.2	0.173	1
RAB11A	0.00443209	0.376496	0.104	0.08	1
SET	0.00462439	0.31942	0.244	0.223	1
NOP53	0.00509887	0.313953	0.205	0.182	1
VDAC1	0.00532857	0.298091	0.17	0.145	1
METTL5	0.0055815	0.296494	0.109	0.084	1
IAH1	0.00586555	0.314269	0.126	0.101	1
UBE2D3	0.00662312	0.299491	0.209	0.189	1
BANF1	0.00665322	0.339747	0.196	0.176	1
CSTB	0.00684013	0.2659	0.275	0.257	1
DPY30	0.00696252	0.310032	0.119	0.095	1
COX17	0.00697132	0.341116	0.105	0.082	1
MFGE8	0.00697202	0.31624	0.115	0.09	1
ANXA1	0.00748074	-0.215454	0.355	0.421	1
CHID1	0.00750941	0.300078	0.114	0.09	1
EIF3I	0.00751033	0.28346	0.242	0.225	1
NDUFA1	0.00779773	0.224639	0.366	0.367	1
NAP1L1	0.00784896	0.267629	0.27	0.255	1
NCLN	0.0083354	0.286126	0.116	0.092	1
HSD17B10	0.00833596	0.287041	0.17	0.147	1
TMEM219	0.00866048	0.328846	0.13	0.108	1
GTF2A2	0.00870683	0.311408	0.16	0.137	1
POLR2H	0.00928061	0.293631	0.108	0.085	1
PHB	0.00950544	0.276161	0.218	0.198	1
PSMB3	0.00969693	0.261617	0.237	0.219	1
ATPAF2	0.00985669	0.273554	0.123	0.099	1
EIF4G2	0.00998925	0.255051	0.126	0.102	1
PPA1	0.0109504	0.269579	0.143	0.12	1
EIF1B	0.0111505	0.265349	0.122	0.098	1
NUCKS1	0.0111651	0.223496	0.268	0.252	1
VPS28	0.0118391	0.270223	0.195	0.173	1
PTMS	0.0126157	0.228711	0.23	0.208	1
PGK1	0.0131373	0.243461	0.283	0.273	1
HAPLN1	0.0133392	0.207016	0.157	0.133	1
RNASEH2C	0.0138453	0.290397	0.194	0.172	1
TCP1	0.0140856	0.264572	0.113	0.091	1
NELFE	0.0146095	0.279065	0.141	0.118	1
HIGD2A	0.0153896	0.28499	0.13	0.109	1
OSTC	0.0167478	0.261055	0.284	0.273	1
SNRPF	0.0172295	0.30232	0.195	0.179	1
FCGRT	0.0184489	0.277746	0.152	0.131	1
CKB	0.0188202	0.292437	0.254	0.24	1
MANF	0.0192762	0.382542	0.16	0.143	1
BLVRB	0.0219837	0.315032	0.12	0.101	1
SUMO1	0.0221207	0.287474	0.179	0.161	1
COPRS	0.0233433	0.305563	0.119	0.1	1
HIST1H2AC	0.0242573	0.25414	0.157	0.137	1
HSPD1	0.0249355	0.181858	0.263	0.249	1
SRSF3	0.025108	0.216403	0.295	0.288	1
HNRNPC	0.0264741	0.231775	0.236	0.221	1
PGLS	0.0265168	0.247863	0.12	0.101	1
DDT	0.0291904	0.285699	0.213	0.198	1
STRAP	0.0297202	0.278978	0.106	0.088	1
WIPI2	0.0311592	0.231623	0.15	0.132	1
DYNLL1	0.0313232	0.156835	0.43	0.441	1
JUN	0.0315042	-0.191194	0.476	0.524	1
EBNA1BP2	0.0336381	0.312663	0.116	0.098	1
NDUFAF3	0.0342437	0.274528	0.146	0.129	1
TSPO	0.0343993	0.247042	0.227	0.218	1
JUND	0.0344417	0.268173	0.161	0.143	1
YWHAQ	0.0347596	0.280407	0.211	0.2	1
TMEM14C	0.0354242	0.293265	0.125	0.108	1
TMEM167A	0.0423961	0.284988	0.143	0.126	1
MSN	0.0424545	0.29181	0.142	0.127	1
NDUFV3	0.0442814	0.212747	0.13	0.112	1
C19orf24	0.0442918	0.254793	0.191	0.176	1
YPEL3	0.0455291	0.198149	0.127	0.109	1
SF3B5	0.0492376	0.251883	0.161	0.146	1
NDUFB8	0.0506164	0.296487	0.134	0.118	1
CAMLG	0.0514064	0.270619	0.108	0.092	1
GSTM3	0.0515436	0.273066	0.115	0.098	1
SLC25A5	0.0534307	0.227886	0.263	0.26	1
CFDP1	0.0550037	0.225838	0.134	0.118	1
CCT4	0.0554589	0.200989	0.155	0.138	1
WDR18	0.0557064	0.279621	0.126	0.111	1
ATF3	0.0560027	0.167738	0.109	0.091	1
SRSF9	0.0562676	0.264567	0.159	0.145	1
COA4	0.0619515	0.250647	0.145	0.13	1
TPM1	0.0625484	0.198824	0.379	0.394	1
POLR2K	0.0629223	0.209507	0.173	0.158	1
BRK1	0.0638107	0.248268	0.249	0.245	1
COMMD3	0.0647968	0.234574	0.105	0.09	1
GADD45GIP1	0.0684391	0.195634	0.286	0.28	1
SNHG25	0.0690122	0.204741	0.16	0.143	1
DCTN3	0.0711461	0.213815	0.106	0.091	1
NDUFS3	0.0715304	0.228439	0.127	0.112	1
IFI6	0.0745134	0.266223	0.12	0.106	1
NFKBIA	0.0751676	0.22187	0.201	0.189	1
GTF3A	0.0753704	0.251431	0.142	0.129	1
HLA-DRA	0.0760997	0.216308	0.242	0.232	1
POLR2G	0.0795987	0.273851	0.148	0.137	1
TMEM14B	0.0845851	0.30386	0.126	0.114	1
AP2M1	0.0872067	0.210067	0.184	0.172	1
AAMDC	0.0918314	0.231555	0.124	0.111	1
VCAN	0.0928443	-0.112372	0.294	0.331	1
SYF2	0.0934003	0.275646	0.149	0.138	1
NDUFB7	0.0936637	0.195059	0.319	0.328	1
DNAJA1	0.10276	0.250874	0.129	0.117	1
ESD	0.103379	0.246686	0.114	0.102	1
CCT7	0.109068	0.249401	0.164	0.154	1
CTSD	0.110171	0.212208	0.254	0.251	1
DSTN	0.116828	0.21088	0.287	0.29	1
DNPH1	0.118465	0.250636	0.156	0.147	1
SRPRB	0.120378	0.231465	0.108	0.097	1
PET100	0.126362	0.246629	0.151	0.14	1
RBM8A	0.130088	0.195029	0.277	0.28	1
YWHAE	0.130978	0.230685	0.176	0.167	1
GSTO1	0.137908	0.267268	0.117	0.106	1
RNF7	0.140273	0.231832	0.18	0.173	1
CIB1	0.141013	0.236979	0.187	0.181	1
SNF8	0.141045	0.245867	0.111	0.101	1
PSMA5	0.14187	0.226636	0.119	0.108	1
CALM2	0.142576	0.11197	0.488	0.515	1
SPARC	0.143178	-0.12897	0.827	0.858	1
SNRPB	0.143434	0.219841	0.225	0.224	1
NEU1	0.146324	0.233084	0.111	0.1	1
NDUFB1	0.160783	0.1999	0.194	0.189	1
RUNX2	0.165461	0.157117	0.284	0.291	1
SAT1	0.175894	-0.115777	0.253	0.286	1
METTL26	0.179119	0.229663	0.133	0.126	1
PSMG3	0.184741	0.204851	0.142	0.134	1
TUBA1C	0.184882	0.218641	0.129	0.12	1
ADH5	0.186172	0.242841	0.11	0.101	1
TUFM	0.186254	0.221452	0.229	0.229	1
HSP90AA1	0.190796	-0.219701	0.72	0.766	1
GDI2	0.195656	0.232906	0.102	0.094	1
EIF3M	0.19585	0.196038	0.135	0.126	1
SDHC	0.201088	0.18382	0.104	0.094	1
RANBP1	0.219186	0.201541	0.249	0.255	1
SELENOF	0.222641	0.203859	0.136	0.129	1
MAGED1	0.232507	0.211502	0.191	0.189	1
PEBP1	0.237585	0.16901	0.192	0.189	1
ATP5F1B	0.240211	0.19794	0.245	0.251	1
ITPA	0.240782	0.197018	0.102	0.093	1
EIF2S2	0.241239	0.215523	0.202	0.201	1
HNRNPK	0.245884	0.168344	0.241	0.245	1
ALPL	0.248327	0.151882	0.328	0.343	1
EIF1AX	0.249847	0.227213	0.186	0.185	1
SNRPB2	0.251341	0.214913	0.218	0.219	1
NUPR1	0.258129	0.239654	0.161	0.156	1
CUTA	0.258674	0.106787	0.176	0.208	1
BTF3L4	0.258841	0.161531	0.115	0.106	1
MAGED2	0.259162	0.234156	0.195	0.194	1
CCDC167	0.260011	0.239204	0.113	0.106	1
NENF	0.263613	0.224119	0.164	0.161	1
EGR1	0.27235	0.16572	0.113	0.105	1
ARPC3	0.275777	0.205142	0.216	0.218	1
CLTA	0.276167	0.212576	0.155	0.151	1
C6orf48	0.28441	0.216706	0.188	0.188	1
TRAM1	0.286074	0.207516	0.103	0.096	1
TATDN1	0.287358	0.218171	0.103	0.096	1
AKR1A1	0.289656	0.109801	0.113	0.133	1
SLC16A3	0.310984	0.159564	0.133	0.126	1
DBI	0.313671	0.130343	0.303	0.317	1
ST13	0.315051	0.221431	0.188	0.189	1
COPS9	0.320066	0.202407	0.188	0.19	1
SLIRP	0.320383	0.191177	0.234	0.241	1
PPT1	0.321075	0.206072	0.116	0.11	1
MDH1	0.333044	0.190098	0.14	0.137	1
EIF4EBP1	0.351544	0.164633	0.219	0.222	1
GUK1	0.357765	0.155529	0.351	0.382	1
RAN	0.377849	0.144343	0.292	0.307	1
MAGOH	0.378908	0.196161	0.136	0.133	1
ARPC4	0.404171	0.179128	0.12	0.117	1
RBMX	0.404392	0.178513	0.145	0.143	1
SNRPD3	0.409362	0.196454	0.185	0.188	1
NDUFS8	0.409946	0.143728	0.136	0.157	1
TCEA1	0.419633	0.231337	0.116	0.114	1
LAMTOR5	0.421052	0.20434	0.239	0.253	1
YWHAH	0.431428	0.113473	0.089	0.101	1
MINOS1	0.438395	0.169945	0.251	0.263	1
HLA-DPA1	0.444988	0.151444	0.11	0.126	1
SARAF	0.445666	0.115429	0.098	0.111	1
NHP2	0.450287	0.179398	0.116	0.112	1
HNRNPA0	0.451569	0.169145	0.126	0.123	1
ISG15	0.452673	0.135058	0.103	0.116	1
PEMT	0.462727	0.19045	0.127	0.125	1
ABCF1	0.469661	0.105045	0.125	0.141	1
SLC25A39	0.470061	0.143166	0.124	0.12	1
DAD1	0.475357	0.197065	0.218	0.23	1
PSMB6	0.478531	0.105398	0.162	0.184	1
SSNA1	0.479795	0.159227	0.106	0.102	1
UQCRC1	0.483912	0.175422	0.126	0.124	1
GADD45G	0.491921	-0.122801	0.093	0.102	1
LAPTM4B	0.492789	0.102895	0.131	0.147	1
DGUOK	0.493206	0.154155	0.216	0.225	1
FKBP8	0.510578	0.103474	0.149	0.167	1
METAP2	0.512896	0.141049	0.092	0.104	1
SNX3	0.522785	0.192807	0.134	0.134	1
SLC25A3	0.541733	0.169029	0.229	0.24	1
MYL12A	0.542628	0.120473	0.177	0.2	1
GNG5	0.54617	0.133372	0.176	0.177	1
AP2S1	0.551825	0.130339	0.156	0.176	1
PSAP	0.573646	0.17985	0.245	0.262	1
ATP6V0E1	0.578367	0.240839	0.156	0.161	1
NDFIP1	0.579539	0.203468	0.111	0.111	1
COX6A1	0.580367	0.126752	0.283	0.302	1
ATP5MF	0.583443	0.107086	0.279	0.316	1
PTGES3	0.602418	0.152691	0.151	0.152	1
ISOC2	0.613037	0.14754	0.112	0.111	1
REEP5	0.618584	0.171994	0.15	0.154	1
CWC15	0.631519	0.131761	0.147	0.163	1
NDUFB10	0.632931	0.113151	0.173	0.194	1
HDLBP	0.633197	0.189976	0.105	0.105	1
EIF3J	0.633665	0.136142	0.104	0.114	1
ATRAID	0.653663	0.183176	0.157	0.163	1
DRAP1	0.667249	0.197149	0.2	0.212	1
CAVIN3	0.669465	0.193721	0.129	0.131	1
PSMD8	0.673091	0.113152	0.142	0.156	1
SH3BGRL	0.680751	0.174804	0.116	0.117	1
ATP6AP2	0.695752	0.120677	0.185	0.191	1
NDUFA8	0.699229	0.139384	0.151	0.168	1
NDUFS6	0.700937	0.159713	0.253	0.276	1
TMEM126A	0.703596	0.15949	0.101	0.102	1
HLA-DPB1	0.710832	0.121016	0.103	0.112	1
DUT	0.73212	0.117748	0.2	0.222	1
CHMP2A	0.754405	0.155242	0.107	0.108	1
UQCC2	0.75599	0.144317	0.11	0.112	1
SERBP1	0.765279	0.11398	0.303	0.332	1
HLA-B	0.771339	0.182314	0.202	0.215	1
TIMM8B	0.771473	0.102257	0.207	0.218	1
NME4	0.787819	0.186294	0.099	0.101	1
CCT2	0.78843	0.165501	0.105	0.108	1
PGAM1	0.792879	0.144612	0.131	0.135	1
NDUFA12	0.793416	0.152994	0.128	0.132	1
REX1BD	0.793488	0.135009	0.127	0.137	1
CD59	0.797434	0.155406	0.102	0.104	1
NPC2	0.801729	0.192605	0.216	0.231	1
ETFB	0.80318	0.141835	0.136	0.147	1
EMC4	0.811387	0.142289	0.105	0.114	1
UBA1	0.819929	0.139112	0.132	0.135	1
GOLIM4	0.829401	0.18992	0.12	0.124	1
PSMB7	0.837772	0.14744	0.228	0.244	1
DYNC1I2	0.847258	0.111823	0.122	0.124	1
DECR1	0.851053	0.132067	0.096	0.102	1
HLA-C	0.856518	0.107521	0.243	0.268	1
DYNLRB1	0.869562	0.171291	0.116	0.124	1
CAPZB	0.874777	0.118252	0.192	0.211	1
UBE2L3	0.882375	0.12648	0.177	0.193	1
POLR2I	0.884742	0.126933	0.121	0.125	1
GPC1	0.889541	0.100292	0.116	0.122	1
PSMD7	0.891377	0.179903	0.114	0.12	1
SNRPD1	0.910874	0.134178	0.195	0.211	1
CNN3	0.918982	0.192599	0.111	0.116	1
ZNF593	0.920537	0.137949	0.108	0.115	1
HSPA8	0.921994	0.137421	0.274	0.303	1
COPE	0.922159	0.124601	0.226	0.245	1
ZC3H15	0.927306	0.175882	0.13	0.137	1
CCT5	0.935356	0.131389	0.132	0.141	1
DCXR	0.941618	0.122829	0.141	0.147	1
NDUFV1	0.943302	0.111754	0.111	0.117	1
TMEM256	0.950385	0.195619	0.142	0.152	1
SH3BGRL3	0.951477	0.15068	0.211	0.229	1
TMED2	0.959923	0.134799	0.123	0.129	1
COMMD1	0.960763	0.149309	0.096	0.101	1
TMED3	0.961044	0.166948	0.138	0.146	1
PCBP2	0.973185	0.110342	0.126	0.132	1
RHOA	0.978341	0.134088	0.181	0.195	1
HIKESHI	0.979794	0.154233	0.12	0.126	1
PIN4	0.984492	0.102911	0.111	0.115	1
