# Supplementary material for: A novel molecular classification method for osteosarcoma based on tumor cell differentiation trajectories
Source: Bone Res. 2023 Jan 2;11:1. doi: 10.1038/s41413-022-00233-w (PMC9806110; doi:10.1038/s41413-022-00233-w)
Supplement: Supplementary file 25 — Supplementary Table 18 [file 41413_2022_233_MOESM25_ESM.xlsx]

## Sheet: OSCL1_VS_OSCL3
Supplementary Table 18| Different genes list of CSCL1 vs CSCL3
Gene Symbol	P.value	Average Log2(Fold Change)	pct.1*	pct.2*	Adjusted p.value
MT1X	0	2.46881	0.839	0.122	8.68e-248
EEF1A1	0	1.29427	0.97	0.782	6.95e-247
MALAT1	0	-2.07053	0.987	0.999	1.11e-222
PDCD5	1.93168e-248	1.97901	0.733	0.156	8.67925e-244
GAPDH	1.54688e-231	0.959855	0.977	0.817	6.95026e-227
CHCHD2	2.48088e-225	1.40044	0.837	0.376	1.11468e-220
MT2A	1.6374e-212	1.47624	0.787	0.282	7.357e-208
S100A6	6.9414e-198	0.955138	0.937	0.674	3.11884e-193
CST3	7.4812e-194	-1.09828	0.456	0.873	3.36138e-189
TUBB	2.6159e-187	1.48358	0.73	0.267	1.17535e-182
XIST	4.16929e-170	-2.32813	0.004	0.394	1.8733e-165
NDUFB11	1.4619e-163	1.35872	0.703	0.256	6.56845e-159
EEF1B2	3.23901e-161	1.34677	0.715	0.299	1.45532e-156
BSG	1.9908e-158	1.58673	0.654	0.221	8.94488e-154
MMP9	6.10833e-155	-1.44176	0.085	0.533	2.74453e-150
MT1G	3.60836e-153	2.01209	0.469	0.041	1.62127e-148
UBB	4.58554e-151	0.864265	0.889	0.608	2.06033e-146
IBSP	5.29525e-148	-1.79858	0.077	0.493	2.37921e-143
MDH2	1.5316e-146	1.69903	0.532	0.106	6.88162e-142
SERPINA1	2.49801e-145	2.03895	0.431	0.028	1.12238e-140
FN1	3.87124e-145	-1.72745	0.13	0.555	1.73939e-140
TPT1	3.77296e-144	0.838175	0.908	0.688	1.69523e-139
SLC25A6	8.88972e-143	1.15936	0.739	0.371	3.99424e-138
TIMP1	3.08393e-142	-1.07474	0.238	0.699	1.38564e-137
FTL	8.09431e-142	0.544223	0.998	0.984	3.63685e-137
BTF3	1.43732e-138	1.18181	0.707	0.324	6.458e-134
CALD1	4.71808e-138	-1.44343	0.138	0.559	2.11988e-133
LUM	1.11846e-135	-1.19191	0.335	0.728	5.02536e-131
COX7C	6.74341e-130	1.03814	0.767	0.452	3.02988e-125
SPP1	7.41726e-130	-1.66952	0.318	0.682	3.33265e-125
B2M	4.52889e-129	-0.639644	0.834	0.972	2.03488e-124
NEAT1	1.02586e-126	-1.44429	0.183	0.586	4.60931e-122
FAU	8.45668e-125	0.803046	0.862	0.634	3.79967e-120
RGCC	7.71181e-123	1.63223	0.457	0.073	3.46499e-118
CTSK	3.23891e-122	-1.42035	0.075	0.445	1.45528e-117
UQCRB	5.70437e-122	0.910831	0.815	0.538	2.56303e-117
EIF1	4.72402e-119	0.770661	0.87	0.643	2.12255e-114
MT1E	4.18125e-114	1.71665	0.405	0.056	1.87868e-109
ACP5	1.37445e-110	-1.31252	0.074	0.427	6.17553e-106
HNRNPA1	1.20247e-107	1.02798	0.677	0.344	5.40282e-103
IGFBP7	1.97494e-107	-1.43312	0.085	0.43	8.87358e-103
UQCRH	3.17578e-107	1.00328	0.668	0.329	1.42691e-102
GSTA1	9.5203e-103	1.62254	0.375	0.049	4.27756e-98
PLEKHA5	1.51453e-102	-1.63872	0.035	0.324	6.80495e-98
UQCRFS1	1.79081e-101	1.42138	0.457	0.113	8.04631e-97
GADD45B	3.9787e-101	1.05864	0.624	0.273	1.78767e-96
NACA	5.97218e-101	0.765855	0.822	0.572	2.68336e-96
COL1A1	7.47774e-100	-1.39293	0.777	0.895	3.35982e-95
EIF3H	8.10538e-100	1.41296	0.453	0.115	3.64183e-95
MT1M	1.13047e-95	1.76071	0.304	0.02	5.07933e-91
ACTB	2.5658e-95	0.5513	0.946	0.844	1.15284e-90
TMSB10	1.18532e-94	0.367673	0.996	0.982	5.32574e-90
SERPINH1	5.22625e-91	1.01665	0.653	0.355	2.34821e-86
PRDX2	7.8512e-89	1.4227	0.396	0.091	3.52762e-84
MMP13	7.8694e-87	-1.7922	0.027	0.278	3.5358e-82
COL6A3	2.04683e-85	-1.52873	0.058	0.331	9.19662e-81
VIM	2.30496e-85	0.564567	0.919	0.767	1.03564e-80
IFI27	6.09973e-84	-1.3531	0.065	0.344	2.74067e-79
HIST1H1C	6.60289e-84	1.43762	0.349	0.061	2.96674e-79
EEF2	1.99097e-82	1.07713	0.553	0.26	8.94565e-78
UQCR11	4.39799e-82	0.918512	0.643	0.376	1.97606e-77
LSM7	1.4211e-81	1.12571	0.494	0.184	6.38513e-77
TMSB4X	4.6477e-80	-0.505409	0.882	0.977	2.08826e-75
PABPC1	2.72452e-77	1.04669	0.531	0.234	1.22415e-72
AEBP1	7.00082e-77	-1.47023	0.011	0.217	3.14554e-72
CRYAB	9.01446e-77	1.51838	0.298	0.042	4.05029e-72
LDHB	3.61259e-76	0.969659	0.557	0.259	1.62317e-71
PRELP	1.19389e-75	1.59297	0.263	0.023	5.36425e-71
HLA-B	1.56574e-75	-0.932579	0.202	0.521	7.03502e-71
TPM2	5.70482e-75	-1.08615	0.065	0.328	2.56323e-70
PCOLCE	5.92983e-74	-1.0302	0.201	0.501	2.66433e-69
COL1A2	1.09922e-72	-1.06315	0.729	0.854	4.93888e-68
MRC2	4.66058e-72	-1.34178	0.024	0.238	2.09405e-67
TKT	1.17444e-70	1.25184	0.34	0.078	5.27686e-66
APRT	1.45897e-67	1.18696	0.379	0.117	6.55528e-63
HTRA1	8.08917e-67	-1.22357	0.036	0.251	3.63454e-62
ATP5ME	8.64721e-67	0.89678	0.55	0.277	3.88528e-62
CIRBP	9.63441e-67	0.989305	0.528	0.268	4.32883e-62
PSMB1	1.038e-66	1.05643	0.444	0.172	4.66382e-62
NDUFS5	2.00146e-66	0.834973	0.6	0.339	8.99276e-62
POSTN	2.41366e-66	-1.36706	0.03	0.236	1.08448e-61
YBX1	4.0266e-66	0.767359	0.661	0.424	1.80919e-61
FABP5	6.34976e-66	0.967482	0.476	0.193	2.85301e-61
A2M	8.65893e-65	-1.26042	0.042	0.256	3.89055e-60
NDUFC2	1.1716e-64	1.0323	0.475	0.211	5.26411e-60
OLFML2B	7.47908e-64	-1.34621	0.017	0.201	3.36043e-59
EEF1D	2.12837e-63	0.661252	0.709	0.467	9.56298e-59
HSP90AB1	3.30385e-63	0.795199	0.612	0.374	1.48445e-58
PRPSAP2	2.90213e-62	1.34643	0.243	0.031	1.30395e-57
COL6A2	3.23626e-61	-1.04665	0.179	0.447	1.45408e-56
MARCKSL1	5.16361e-61	1.21837	0.302	0.068	2.32006e-56
ENO1	5.83365e-60	0.755889	0.626	0.397	2.62112e-55
ISG15	1.04571e-59	-1.07959	0.103	0.349	4.69849e-55
CD63	1.1215e-59	-0.581857	0.472	0.748	5.03899e-55
RSL1D1	1.31558e-59	1.19413	0.334	0.097	5.91104e-55
FSCN1	1.41857e-59	1.22815	0.291	0.064	6.37376e-55
ID1	2.58734e-59	0.977831	0.429	0.17	1.16252e-54
SELENOK	8.77012e-59	1.12812	0.344	0.105	3.9405e-54
LGALS1	1.15485e-58	-0.454269	0.867	0.952	5.18884e-54
MIF	1.27946e-58	1.03229	0.418	0.164	5.74876e-54
CENPV	1.56086e-57	1.37517	0.2	0.015	7.0131e-53
TRIR	5.25503e-56	1.02342	0.388	0.147	2.36114e-51
SON	9.63866e-56	-0.875482	0.172	0.433	4.33075e-51
JUNB	1.87653e-54	0.819251	0.501	0.25	8.43143e-50
ALKBH5	2.18182e-54	1.30153	0.228	0.034	9.80314e-50
DRG2	2.55283e-54	1.30001	0.213	0.026	1.14701e-49
ACAN	1.09954e-53	1.38447	0.23	0.037	4.94033e-49
COPS3	3.68166e-53	1.2524	0.252	0.052	1.65421e-48
MT1F	1.54342e-52	1.30629	0.192	0.018	6.93476e-48
TMA7	1.61425e-52	0.706744	0.616	0.4	7.25297e-48
CLNS1A	3.22457e-52	1.2347	0.245	0.049	1.44883e-47
NPM1	3.43039e-52	0.835135	0.541	0.317	1.54131e-47
PHKG1	8.75909e-52	1.40198	0.207	0.028	3.93555e-47
CD24	4.192e-51	1.30985	0.18	0.014	1.88351e-46
EIF3F	4.89629e-51	1.12674	0.299	0.088	2.19995e-46
N4BP2L2	1.64685e-50	-1.00303	0.056	0.248	7.39947e-46
POP4	6.91435e-50	1.25681	0.2	0.026	3.10669e-45
MZT2B	9.97972e-50	0.785253	0.507	0.279	4.48399e-45
OAZ1	2.04326e-49	0.666792	0.609	0.404	9.18059e-45
IFI27L2	4.52695e-49	0.948871	0.395	0.169	2.03401e-44
EIF3E	1.34073e-48	0.861485	0.446	0.211	6.02402e-44
ZSWIM7	4.37822e-48	1.14085	0.224	0.041	1.96718e-43
ATP5F1D	1.61675e-47	0.836782	0.463	0.245	7.26423e-43
H3F3A	3.62824e-47	0.668993	0.628	0.435	1.6302e-42
COL3A1	4.72159e-47	-1.01997	0.427	0.624	2.12146e-42
GSTP1	7.37422e-47	0.688941	0.572	0.381	3.31331e-42
CCDC80	1.04887e-46	-1.06819	0.04	0.207	4.71267e-42
SERF2	2.15197e-46	0.374834	0.915	0.829	9.66903e-42
LDHA	8.40016e-46	0.756983	0.527	0.317	3.77428e-41
POLR2L	2.84433e-45	0.717606	0.518	0.295	1.27799e-40
MZT2A	3.13088e-45	0.993542	0.318	0.112	1.40674e-40
CYR61	5.53383e-45	0.720166	0.462	0.233	2.4864e-40
THBS2	7.96855e-45	-1.30144	0.013	0.146	3.58035e-40
TAGLN	2.01745e-44	-0.929637	0.038	0.198	9.0646e-40
CLEC11A	3.61708e-44	-0.742183	0.21	0.445	1.62519e-39
KCNQ1OT1	5.87403e-44	-1.15545	0.032	0.183	2.63926e-39
PNISR	6.74672e-44	-0.922654	0.055	0.229	3.03137e-39
IER2	7.73039e-44	0.653834	0.502	0.28	3.47334e-39
NFIC	8.69028e-43	1.11932	0.25	0.07	3.90463e-38
MYC	2.61974e-41	1.04437	0.257	0.078	1.17708e-36
SUMO2	3.67116e-41	0.753203	0.443	0.235	1.64949e-36
COL5A1	4.789e-41	-0.865452	0.111	0.306	2.15175e-36
HLA-DRB1	1.22625e-40	-0.812356	0.116	0.314	5.50965e-36
COL4A2	1.6198e-40	-1.14416	0.021	0.152	7.27791e-36
SRP14	1.66216e-40	0.583993	0.62	0.447	7.46824e-36
MELTF	1.80323e-40	1.21964	0.158	0.018	8.10209e-36
COL6A1	2.65366e-40	-0.876738	0.161	0.366	1.19232e-35
COL12A1	2.94821e-40	-1.00026	0.052	0.211	1.32466e-35
B9D1	3.6881e-40	1.11743	0.17	0.024	1.6571e-35
ZFP36L1	5.58317e-40	-0.89545	0.105	0.295	2.50857e-35
COMMD6	7.3284e-40	0.647984	0.538	0.335	3.29272e-35
PDGFRB	9.51087e-40	-1.01409	0.007	0.117	4.27333e-35
IFI44L	9.92354e-40	-1.1456	0.005	0.114	4.45875e-35
CD74	1.30681e-39	-0.633993	0.211	0.442	5.87162e-35
LSM2	3.21689e-39	0.930386	0.268	0.088	1.44538e-34
SNRPE	5.78135e-39	0.749945	0.428	0.227	2.59762e-34
IMPDH2	7.43325e-39	1.00412	0.229	0.062	3.33983e-34
COL18A1	9.26575e-39	-1.14778	0.014	0.132	4.16319e-34
ALPL	1.00458e-38	0.878911	0.328	0.135	4.51369e-34
EIF4A2	1.1384e-38	0.939728	0.295	0.112	5.11493e-34
SOD1	4.12785e-38	0.726246	0.416	0.211	1.85468e-33
NSMCE1	5.69535e-38	1.08304	0.186	0.037	2.55898e-33
EGFL6	7.06873e-38	-1.12606	0.013	0.127	3.17605e-33
SFRP4	1.24741e-37	-1.13642	0.013	0.127	5.60475e-33
BST2	1.59849e-37	-0.877204	0.042	0.187	7.18219e-33
MYL9	1.76302e-37	-0.779065	0.094	0.271	7.92141e-33
DCN	2.82104e-37	-0.783832	0.154	0.358	1.26752e-32
IFITM5	8.89034e-37	0.815397	0.354	0.157	3.99452e-32
SNHG8	1.80804e-36	0.942321	0.265	0.093	8.12371e-32
AKAP9	1.94355e-36	-0.86976	0.047	0.193	8.73257e-32
IER3	2.59349e-36	0.841994	0.33	0.145	1.16528e-31
HAPLN1	3.22593e-36	1.03877	0.157	0.023	1.44944e-31
ZSCAN16-AS1	4.08384e-36	1.04851	0.172	0.032	1.83491e-31
MAP1B	5.20772e-36	-0.828748	0.038	0.176	2.33988e-31
SNRPD2	3.28635e-35	0.674301	0.446	0.252	1.47659e-30
COL16A1	5.20516e-35	-0.903229	0.064	0.218	2.33873e-30
COL4A1	6.30647e-35	-1.01536	0.014	0.122	2.83356e-30
MMP14	7.93988e-35	-0.851446	0.061	0.212	3.56747e-30
C8orf59	8.37869e-35	0.793264	0.327	0.145	3.76463e-30
HES1	1.13566e-34	-1.18407	0.052	0.193	5.10264e-30
APOE	1.42466e-34	-0.700324	0.27	0.475	6.40113e-30
NKTR	1.86001e-34	-0.866347	0.034	0.163	8.35722e-30
MYL6	2.14454e-34	-0.437392	0.496	0.709	9.63562e-30
ASPN	3.66438e-34	-1.03066	0.018	0.132	1.64644e-29
PRDX6	1.00671e-33	0.841495	0.332	0.156	4.52323e-29
TXN	1.56778e-33	0.52664	0.591	0.421	7.04417e-29
CSNK2B	1.65573e-33	0.846525	0.286	0.116	7.43936e-29
CARHSP1	1.98659e-33	0.938349	0.237	0.08	8.92593e-29
STMN1	2.84093e-33	0.714599	0.384	0.194	1.27646e-28
COX4I1	4.70588e-33	0.527912	0.581	0.418	2.1144e-28
ADIRF	5.40044e-33	0.863997	0.24	0.08	2.42647e-28
OGN	5.40945e-33	1.06488	0.184	0.046	2.43052e-28
FGFR1	5.65148e-33	-0.869726	0.051	0.188	2.53927e-28
C7orf50	6.14649e-33	0.972124	0.183	0.044	2.76168e-28
SUMF2	6.19982e-33	0.986083	0.21	0.062	2.78564e-28
TOMM20	7.15417e-33	0.934423	0.22	0.07	3.21444e-28
HMGB2	7.7029e-33	0.787616	0.301	0.124	3.46099e-28
NPC2	8.49472e-33	-0.614051	0.216	0.417	3.81676e-28
INTS6	9.56576e-33	-1.03185	0.01	0.107	4.29799e-28
UCHL1	1.59478e-32	1.04167	0.134	0.018	7.16549e-28
SERPINF1	1.65137e-32	-0.995851	0.161	0.336	7.41975e-28
HLA-A	1.82888e-32	-0.584021	0.299	0.505	8.21735e-28
KTN1	1.92885e-32	-0.819739	0.07	0.219	8.66651e-28
EMP3	2.24704e-32	-0.615066	0.145	0.335	1.00962e-27
C1S	3.33454e-32	-0.87588	0.018	0.125	1.49824e-27
TIMM13	3.52857e-32	0.803931	0.339	0.168	1.58542e-27
NME1	3.60265e-32	0.814166	0.292	0.124	1.61871e-27
POLR1D	4.15468e-32	0.947922	0.198	0.056	1.86674e-27
ATP5PO	4.56498e-32	0.655759	0.428	0.252	2.05109e-27
ARGLU1	4.97641e-32	-0.830921	0.109	0.275	2.23595e-27
GNL1	7.14077e-32	0.970182	0.156	0.031	3.20842e-27
TBCA	7.47665e-32	0.75822	0.359	0.187	3.35933e-27
ANKH	2.25745e-31	-0.908764	0.024	0.136	1.0143e-26
PI15	3.34848e-31	1.02326	0.107	0.006	1.50451e-26
H3F3B	3.80675e-31	0.512253	0.623	0.477	1.71041e-26
AC091729.3	4.46238e-31	0.989309	0.112	0.009	2.00499e-26
HIST1H2AC	8.14075e-31	0.991014	0.157	0.033	3.65772e-26
FKBP11	9.38599e-31	-0.809794	0.025	0.136	4.21722e-26
EMILIN1	1.77035e-30	-0.749608	0.067	0.211	7.95437e-26
UNC5B	3.44893e-30	-0.789546	0.018	0.121	1.54964e-25
CTGF	5.37076e-30	-0.960372	0.063	0.198	2.41314e-25
WIPI2	7.144e-30	0.950672	0.15	0.031	3.20987e-25
OST4	8.22325e-30	0.522769	0.585	0.429	3.69479e-25
TIMP3	8.23124e-30	-0.959274	0.042	0.164	3.69838e-25
SELENOP	1.07817e-29	0.636244	0.462	0.291	4.84431e-25
GAMT	1.27277e-29	0.963066	0.15	0.031	5.71868e-25
ZFHX4	1.37476e-29	-0.885556	0.036	0.153	6.17694e-25
PPIA	1.69971e-29	0.555369	0.541	0.383	7.63698e-25
RUNX2	3.00084e-29	0.792873	0.284	0.129	1.34831e-24
TVP23B	3.70823e-29	0.96084	0.109	0.01	1.66615e-24
NDUFB4	4.11231e-29	0.689654	0.357	0.188	1.8477e-24
VMP1	9.45661e-29	-0.815005	0.052	0.178	4.24895e-24
ACTA2	1.17158e-28	-0.698245	0.063	0.198	5.26401e-24
LRRC75A	1.31035e-28	0.978584	0.139	0.026	5.88752e-24
C19orf12	1.3654e-28	0.967384	0.116	0.014	6.1349e-24
CXCL14	2.03838e-28	-1.01808	0.046	0.166	9.15866e-24
NDUFS7	3.79944e-28	0.779025	0.276	0.122	1.70713e-23
CLIC1	5.27204e-28	0.655037	0.363	0.198	2.36878e-23
PPIB	6.82274e-28	0.488622	0.582	0.442	3.06553e-23
C19orf70	1.23577e-27	0.729334	0.307	0.147	5.55243e-23
ATPAF2	1.29324e-27	0.911356	0.123	0.019	5.81066e-23
PHB	1.5674e-27	0.797082	0.218	0.078	7.04247e-23
FTH1	1.80392e-27	0.287035	0.915	0.873	8.10518e-23
HLA-C	2.21803e-27	-0.560498	0.243	0.437	9.96583e-23
TRAPPC1	2.54619e-27	0.812843	0.278	0.127	1.14403e-22
SLC29A1	5.55662e-27	-0.743959	0.016	0.107	2.49665e-22
OLFML3	6.36367e-27	-0.663467	0.043	0.16	2.85926e-22
MAFB	1.00733e-26	-0.814112	0.079	0.213	4.52601e-22
PRDX1	1.10704e-26	0.594717	0.434	0.27	4.97404e-22
IGFBP4	1.21112e-26	-0.949551	0.017	0.108	5.44168e-22
TAGLN2	1.23873e-26	0.669618	0.325	0.166	5.56575e-22
JPT1	1.3225e-26	0.790766	0.234	0.093	5.94214e-22
ZFAS1	1.96654e-26	0.686833	0.384	0.227	8.83586e-22
CCT6A	2.24342e-26	0.819948	0.208	0.075	1.00799e-21
IFI6	3.1372e-26	-0.640863	0.12	0.275	1.40958e-21
CDKN2A	3.28152e-26	0.78389	0.261	0.117	1.47442e-21
ACTN1	4.24181e-26	-0.748702	0.038	0.146	1.90589e-21
PARK7	7.43445e-26	0.590519	0.416	0.259	3.34037e-21
SF3B6	7.99713e-26	0.616542	0.364	0.204	3.59319e-21
KDELR2	8.89545e-26	0.65119	0.386	0.236	3.99681e-21
PRDX4	1.12949e-25	0.642388	0.362	0.206	5.07492e-21
GUK1	1.92024e-25	0.69402	0.351	0.201	8.62781e-21
SEZ6L2	2.17288e-25	0.902709	0.108	0.015	9.76296e-21
ATP6V0E1	3.76511e-25	-0.555403	0.156	0.326	1.6917e-20
VKORC1	8.09837e-25	0.735679	0.267	0.127	3.63868e-20
EIF3I	8.22048e-25	0.770464	0.242	0.106	3.69355e-20
C19orf24	1.73636e-24	0.801641	0.191	0.067	7.80163e-20
ATP5F1E	1.83483e-24	0.349277	0.76	0.67	8.24407e-20
DGUOK	2.01942e-24	0.748875	0.216	0.085	9.07344e-20
CFH	3.19669e-24	-0.695185	0.02	0.109	1.43631e-19
HSPD1	3.24181e-24	0.692719	0.263	0.123	1.45658e-19
LGALS3BP	3.5641e-24	-0.666822	0.072	0.197	1.60139e-19
TYMP	5.25106e-24	-0.725478	0.054	0.168	2.35935e-19
DDX17	5.32674e-24	-0.737083	0.058	0.173	2.39336e-19
TMEM14A	5.54632e-24	0.824396	0.168	0.053	2.49202e-19
PEMT	1.33904e-23	0.846613	0.127	0.028	6.01642e-19
ENY2	2.83994e-23	0.572393	0.394	0.242	1.27601e-18
FAM162A	3.89078e-23	0.746409	0.215	0.087	1.74817e-18
GJA1	6.34163e-23	-0.657296	0.08	0.205	2.84936e-18
COX5B	6.7254e-23	0.492457	0.492	0.351	3.02179e-18
TMEM258	7.68002e-23	0.574054	0.398	0.253	3.45071e-18
PDLIM7	7.92269e-23	-0.704168	0.028	0.119	3.55975e-18
C1R	8.40631e-23	-0.778658	0.043	0.146	3.77704e-18
TRMT112	1.01904e-22	0.595795	0.353	0.208	4.57864e-18
SAP18	1.56059e-22	0.62304	0.349	0.203	7.0119e-18
WDR18	2.12427e-22	0.877481	0.126	0.031	9.54458e-18
LMO7	2.70705e-22	-0.711457	0.033	0.126	1.21631e-17
GADD45GIP1	2.95767e-22	0.647884	0.286	0.146	1.32891e-17
AHI1	3.03036e-22	-0.661465	0.027	0.117	1.36157e-17
SRRM2	3.17325e-22	-0.625342	0.083	0.207	1.42577e-17
TUFM	4.21223e-22	0.756417	0.229	0.102	1.8926e-17
TOMM7	4.59088e-22	0.601007	0.369	0.229	2.06273e-17
ATP5MC1	5.10298e-22	0.63982	0.327	0.188	2.29282e-17
PNN	6.67659e-22	-0.738993	0.046	0.147	2.99986e-17
RASD1	8.06877e-22	0.766459	0.154	0.049	3.62538e-17
NSA2	9.56282e-22	0.76056	0.195	0.078	4.29667e-17
GCSH	1.25193e-21	0.800665	0.123	0.03	5.62505e-17
MAGED1	1.39114e-21	0.789394	0.191	0.076	6.25054e-17
PTGDS	1.41512e-21	-0.847506	0.1	0.22	6.35827e-17
EMP1	1.45552e-21	-0.677158	0.026	0.111	6.53979e-17
PTRHD1	1.82992e-21	0.800915	0.15	0.047	8.22202e-17
NIPSNAP2	2.05502e-21	0.77647	0.118	0.027	9.23339e-17
SRP9	2.27701e-21	0.761471	0.189	0.075	1.02308e-16
RGS10	3.9515e-21	-0.576757	0.095	0.219	1.77545e-16
C4orf48	3.99237e-21	0.72498	0.225	0.103	1.79381e-16
UQCRC2	4.23763e-21	0.768868	0.177	0.067	1.90401e-16
TMBIM4	4.55896e-21	-0.565023	0.06	0.169	2.04839e-16
UPF2	4.5791e-21	-0.646064	0.03	0.119	2.05743e-16
BNIP3	5.39975e-21	0.850563	0.136	0.04	2.42616e-16
RBM39	6.73909e-21	-0.554845	0.142	0.284	3.02794e-16
ODF2L	6.77519e-21	-0.699966	0.027	0.112	3.04416e-16
FLOT1	8.13288e-21	0.764711	0.156	0.053	3.65418e-16
HSBP1	9.00273e-21	0.557198	0.313	0.176	4.04502e-16
EIF4EBP1	9.01942e-21	0.709215	0.219	0.097	4.05251e-16
ATP2B1	9.20138e-21	-0.625939	0.022	0.102	4.13427e-16
ARF1	1.26826e-20	0.71114	0.24	0.117	5.6984e-16
MIR4458HG	1.34414e-20	0.817266	0.132	0.038	6.03933e-16
HSPE1	1.4037e-20	0.551528	0.395	0.26	6.30695e-16
UFC1	1.59048e-20	0.701677	0.213	0.094	7.1462e-16
RBM25	3.16327e-20	-0.60357	0.062	0.169	1.42129e-15
COX20	3.56783e-20	0.767626	0.17	0.064	1.60306e-15
PSME2	3.77667e-20	-0.557976	0.108	0.235	1.6969e-15
ITM2B	4.76845e-20	-0.465704	0.208	0.365	2.14251e-15
CALM1	7.67098e-20	-0.458623	0.185	0.337	3.44665e-15
PRRX1	9.18404e-20	-0.630693	0.027	0.109	4.12648e-15
YPEL3	1.09566e-19	0.778638	0.127	0.037	4.92289e-15
HSPB1	1.13551e-19	-0.611496	0.35	0.493	5.10197e-15
PHF14	1.42377e-19	-0.614258	0.056	0.156	6.39716e-15
FLNA	1.45918e-19	-0.646127	0.132	0.26	6.55625e-15
FKBP1A	1.82631e-19	0.621342	0.296	0.171	8.20579e-15
SERBP1	1.83743e-19	0.582499	0.303	0.174	8.25574e-15
NAA38	3.54293e-19	0.61008	0.284	0.157	1.59188e-14
WDR83OS	3.85429e-19	0.550543	0.295	0.164	1.73177e-14
NDUFB9	4.68778e-19	0.595627	0.307	0.176	2.10627e-14
LITAF	5.2358e-19	0.752601	0.149	0.052	2.3525e-14
BEX3	5.29399e-19	0.601466	0.306	0.179	2.37864e-14
ATP5IF1	5.55097e-19	0.469078	0.437	0.301	2.49411e-14
EPB41L4A-AS1	6.33263e-19	0.751036	0.126	0.037	2.84531e-14
CCT8	6.90477e-19	0.651898	0.186	0.077	3.10238e-14
DNAJC19	7.1727e-19	0.741879	0.132	0.041	3.22277e-14
PGK1	7.9325e-19	0.634674	0.283	0.16	3.56415e-14
TNFRSF12A	9.63707e-19	-0.585269	0.032	0.114	4.33003e-14
ATP5MC3	1.20986e-18	0.558512	0.372	0.245	5.43603e-14
CD99	1.22378e-18	0.537373	0.409	0.289	5.49858e-14
PLEC	1.92062e-18	-0.614129	0.031	0.111	8.62953e-14
UBL5	2.26042e-18	0.492625	0.427	0.295	1.01563e-13
LARP6	2.35742e-18	0.732287	0.141	0.048	1.05921e-13
PFDN4	2.85044e-18	0.685761	0.212	0.1	1.28073e-13
CRABP2	3.36769e-18	0.707451	0.154	0.057	1.51314e-13
UBA1	4.04222e-18	0.763155	0.132	0.043	1.81621e-13
ANKRD12	4.10878e-18	-0.61738	0.028	0.105	1.84612e-13
CCL3	4.28387e-18	0.582674	0.273	0.151	1.92478e-13
CFL1	4.85445e-18	0.432673	0.488	0.368	2.18115e-13
HIST1H4C	5.21014e-18	0.61866	0.229	0.114	2.34097e-13
SMIM26	5.56863e-18	0.664418	0.21	0.1	2.50204e-13
KCTD12	6.10016e-18	-0.638231	0.067	0.167	2.74086e-13
MYH9	6.48387e-18	-0.576805	0.042	0.128	2.91327e-13
HLA-DPA1	1.14692e-17	-0.514417	0.11	0.229	5.15321e-13
SLC25A39	1.41784e-17	0.731978	0.124	0.039	6.37049e-13
NCL	1.7094e-17	0.594032	0.301	0.181	7.68049e-13
RBM8A	1.79606e-17	0.603025	0.277	0.159	8.06986e-13
PPDPF	1.93191e-17	0.593853	0.281	0.161	8.68027e-13
LIMA1	2.00906e-17	-0.585454	0.03	0.106	9.02689e-13
UQCRQ	2.10959e-17	0.436749	0.479	0.358	9.47862e-13
NDUFA2	2.57999e-17	0.600169	0.257	0.142	1.15922e-12
CHD9	2.59209e-17	-0.486323	0.076	0.18	1.16465e-12
DST	2.74035e-17	-0.620762	0.036	0.115	1.23127e-12
HLA-DRA	2.90191e-17	-0.419291	0.242	0.388	1.30386e-12
CALR	3.11866e-17	0.519214	0.418	0.309	1.40125e-12
LRP1	3.24677e-17	-0.547601	0.048	0.136	1.45881e-12
NDUFS4	4.01677e-17	0.687828	0.196	0.092	1.80477e-12
SOX4	4.4705e-17	-0.635502	0.25	0.382	2.00864e-12
SEC61G	5.3808e-17	0.383693	0.51	0.393	2.41765e-12
FAM133B	5.7936e-17	-0.556689	0.035	0.113	2.60312e-12
RRBP1	8.79177e-17	-0.389645	0.191	0.332	3.95023e-12
DDOST	1.09442e-16	0.697618	0.145	0.056	4.91734e-12
NELFE	1.47432e-16	0.709791	0.141	0.053	6.62424e-12
TPI1	1.61892e-16	0.385	0.533	0.424	7.27398e-12
ITGB1	1.64787e-16	-0.559673	0.09	0.195	7.40406e-12
COA4	1.66751e-16	0.685661	0.145	0.055	7.49231e-12
NEU1	2.14864e-16	0.725776	0.111	0.033	9.65406e-12
TMBIM6	2.41063e-16	-0.452013	0.145	0.27	1.08312e-11
CEBPB	2.68624e-16	-0.564846	0.05	0.136	1.20696e-11
CKB	2.70254e-16	-0.418788	0.254	0.395	1.21428e-11
PFDN2	2.74711e-16	0.583096	0.254	0.143	1.2343e-11
UBE2S	2.94671e-16	0.634697	0.166	0.07	1.32399e-11
TYROBP	3.26411e-16	-0.389064	0.241	0.389	1.4666e-11
EIF3G	3.63688e-16	0.586823	0.23	0.122	1.63409e-11
TUBA1A	3.64238e-16	0.500179	0.331	0.214	1.63656e-11
KLF10	3.90864e-16	0.663373	0.137	0.05	1.75619e-11
SCAF11	4.78725e-16	-0.567802	0.035	0.11	2.15096e-11
PSMB7	5.04918e-16	0.626806	0.228	0.122	2.26865e-11
C19orf53	5.32887e-16	0.51636	0.307	0.188	2.39432e-11
NDUFB7	5.44964e-16	0.52736	0.319	0.203	2.44858e-11
NUDCD2	6.21257e-16	0.701486	0.11	0.034	2.79137e-11
RNMT	6.49077e-16	-0.542189	0.042	0.121	2.91637e-11
TUBB2A	7.18984e-16	0.662668	0.114	0.036	3.23047e-11
ILF2	8.56427e-16	0.655645	0.16	0.068	3.84801e-11
COX6C	1.01726e-15	0.315707	0.596	0.48	4.57066e-11
LGALS3	1.04052e-15	-0.413036	0.144	0.266	4.67515e-11
POLR2E	1.13977e-15	0.617034	0.201	0.101	5.12111e-11
SLC25A5	1.15309e-15	0.553873	0.263	0.151	5.18093e-11
TCF4	1.16257e-15	-0.562506	0.038	0.113	5.22356e-11
CSDE1	1.53e-15	0.633121	0.16	0.068	6.87443e-11
MPRIP	2.19276e-15	0.678647	0.112	0.036	9.85228e-11
EDF1	2.19921e-15	0.377753	0.485	0.371	9.88129e-11
SSR2	2.63218e-15	0.512129	0.349	0.24	1.18267e-10
UXT	3.44414e-15	0.591998	0.213	0.112	1.54748e-10
CNPY2	3.91399e-15	-0.499607	0.077	0.171	1.75859e-10
LAPTM5	3.94703e-15	-0.490851	0.083	0.181	1.77344e-10
FCER1G	4.72421e-15	-0.470178	0.111	0.22	2.12264e-10
CMSS1	5.16274e-15	0.673508	0.11	0.036	2.31967e-10
CCL3L1	5.27554e-15	0.642266	0.183	0.09	2.37035e-10
SERPINE2	5.27582e-15	-0.51543	0.076	0.169	2.37048e-10
DUSP1	7.13282e-15	0.398343	0.403	0.277	3.20485e-10
ID2	7.40956e-15	0.533756	0.271	0.165	3.32919e-10
SDC2	7.416e-15	-0.469342	0.113	0.218	3.33208e-10
WSB1	7.87458e-15	-0.522735	0.066	0.154	3.53813e-10
GLO1	1.43367e-14	0.635191	0.143	0.06	6.4416e-10
EBNA1BP2	1.44322e-14	0.672475	0.116	0.041	6.48453e-10
CCL4L2	2.10569e-14	0.642531	0.165	0.077	9.46106e-10
CSTB	2.28266e-14	-0.388175	0.275	0.409	1.02562e-09
TNRC6B	2.61476e-14	-0.525246	0.042	0.115	1.17484e-09
NDUFB5	3.35363e-14	0.611388	0.18	0.089	1.50682e-09
PSMG3	3.73673e-14	0.622712	0.142	0.06	1.67895e-09
ANXA2	4.18034e-14	0.316198	0.557	0.458	1.87827e-09
CDC42	4.74002e-14	0.544388	0.276	0.174	2.12974e-09
TMEM126A	5.81122e-14	0.638201	0.101	0.033	2.61104e-09
GABARAPL2	5.90878e-14	0.559302	0.225	0.128	2.65487e-09
COX8A	6.27762e-14	0.452226	0.372	0.265	2.8206e-09
HMGN2	6.81381e-14	0.462851	0.373	0.264	3.06151e-09
TCF25	6.93401e-14	-0.455947	0.068	0.154	3.11552e-09
CANX	8.14767e-14	-0.482129	0.061	0.144	3.66083e-09
CCL4	8.73322e-14	0.566971	0.195	0.102	3.92392e-09
BTG1	1.07846e-13	-0.537315	0.151	0.26	4.84564e-09
DPT	1.11914e-13	-0.468938	0.041	0.112	5.02841e-09
PRPF4B	1.12749e-13	-0.549194	0.06	0.14	5.06592e-09
PPP3CA	1.30202e-13	-0.503958	0.038	0.106	5.85011e-09
NDUFA1	1.4751e-13	0.465808	0.366	0.263	6.62776e-09
ENAH	1.75702e-13	0.639013	0.162	0.078	7.89447e-09
ATF3	1.82528e-13	0.59264	0.109	0.038	8.20118e-09
NIFK	2.07273e-13	0.669707	0.12	0.048	9.31301e-09
AAMDC	2.54586e-13	0.601509	0.124	0.049	1.14388e-08
DYNLT3	2.78211e-13	0.626785	0.116	0.044	1.25003e-08
CCT3	2.85871e-13	0.527484	0.174	0.085	1.28445e-08
COX7B	3.04965e-13	0.437731	0.377	0.274	1.37024e-08
FUNDC2	3.68329e-13	0.626516	0.12	0.048	1.65494e-08
NDUFA11	3.82713e-13	0.416295	0.369	0.264	1.71957e-08
COX7A2L	5.32936e-13	0.522853	0.218	0.124	2.39453e-08
HIKESHI	6.50958e-13	0.604139	0.12	0.048	2.92482e-08
TMEM14B	7.06441e-13	0.634764	0.126	0.053	3.17411e-08
MAGOH	7.5569e-13	0.596822	0.136	0.06	3.39539e-08
ATF4	7.68388e-13	-0.474811	0.067	0.147	3.45244e-08
NCLN	8.79813e-13	0.644371	0.116	0.046	3.95309e-08
ABCF1	8.96204e-13	0.663556	0.125	0.053	4.02673e-08
CKS2	1.11281e-12	0.547401	0.166	0.081	4.99999e-08
MYL12A	1.11835e-12	-0.382865	0.177	0.292	5.02488e-08
PKM	1.19682e-12	0.403601	0.434	0.336	5.37742e-08
SKP1	1.21959e-12	0.398051	0.395	0.296	5.47974e-08
FAM96B	1.29634e-12	0.520133	0.215	0.123	5.82457e-08
UBE2D2	1.91546e-12	0.577673	0.153	0.075	8.60636e-08
FKBP8	2.08434e-12	0.59105	0.149	0.071	9.36517e-08
IDH2	2.38554e-12	0.545182	0.18	0.095	1.07185e-07
SSR3	2.45803e-12	0.468378	0.302	0.205	1.10442e-07
NDUFA13	2.53461e-12	0.400773	0.409	0.316	1.13883e-07
KRT10	2.79509e-12	0.548471	0.253	0.162	1.25586e-07
CTHRC1	2.85009e-12	-0.495979	0.108	0.202	1.28058e-07
MEF2C	3.10673e-12	-0.418314	0.081	0.166	1.39589e-07
DDX5	3.23707e-12	-0.326045	0.188	0.307	1.45445e-07
P4HB	3.25571e-12	0.486756	0.322	0.226	1.46282e-07
JUND	3.43656e-12	0.622426	0.161	0.082	1.54408e-07
CA2	3.44091e-12	0.588344	0.163	0.083	1.54604e-07
C12orf57	3.51001e-12	0.406309	0.368	0.267	1.57708e-07
COL5A2	4.41076e-12	-0.484053	0.196	0.302	1.9818e-07
DDX24	5.42881e-12	0.482022	0.256	0.161	2.43922e-07
CGGBP1	7.4937e-12	0.636247	0.111	0.046	3.367e-07
GTF3A	8.57968e-12	0.565303	0.142	0.068	3.85494e-07
ALKBH7	9.30022e-12	0.505728	0.16	0.08	4.17868e-07
HNRNPC	9.36172e-12	0.485232	0.236	0.144	4.20632e-07
CCDC88A	1.19085e-11	-0.491301	0.041	0.103	5.35063e-07
DNPH1	1.23342e-11	0.590334	0.156	0.08	5.54187e-07
TSC22D3	1.43852e-11	0.48238	0.199	0.113	6.4634e-07
PSAP	1.49594e-11	-0.326665	0.245	0.368	6.72141e-07
PSMB2	1.68834e-11	0.47918	0.177	0.094	7.58588e-07
SNHG25	1.75283e-11	0.52124	0.16	0.08	7.87563e-07
BRI3	1.82114e-11	-0.414018	0.065	0.139	8.18255e-07
NDUFV3	1.90712e-11	0.521464	0.13	0.059	8.56889e-07
CNBP	2.94211e-11	0.53171	0.208	0.124	1.32192e-06
METTL5	2.95961e-11	0.559225	0.109	0.045	1.32978e-06
RAD23A	3.6607e-11	0.528592	0.142	0.069	1.64479e-06
NDUFA3	3.7076e-11	0.53871	0.221	0.137	1.66586e-06
SYF2	4.51571e-11	0.559352	0.149	0.075	2.02895e-06
MSN	6.97592e-11	0.571473	0.142	0.071	3.13435e-06
HSD17B10	7.32261e-11	0.526906	0.17	0.093	3.29012e-06
FOSB	7.89511e-11	-0.447469	0.055	0.122	3.54735e-06
ATP5PD	8.2709e-11	0.465277	0.245	0.157	3.7162e-06
DCXR	8.41835e-11	0.508165	0.141	0.069	3.78245e-06
TALDO1	8.92816e-11	0.50932	0.158	0.083	4.01151e-06
NOP10	9.13327e-11	0.45998	0.27	0.181	4.10367e-06
ARPC1B	9.5849e-11	-0.376421	0.067	0.139	4.30659e-06
VDAC2	9.6127e-11	0.525725	0.165	0.089	4.31908e-06
C4orf3	9.94503e-11	0.459823	0.251	0.165	4.4684e-06
SAT1	1.0885e-10	-0.406923	0.253	0.363	4.89073e-06
PSMA1	1.23818e-10	0.48067	0.199	0.118	5.56325e-06
VCAN	1.25135e-10	0.453711	0.294	0.206	5.62246e-06
MPHOSPH8	1.259e-10	-0.431756	0.068	0.139	5.65682e-06
CCT7	1.26924e-10	0.529063	0.164	0.089	5.70282e-06
NUDC	1.38754e-10	0.484125	0.16	0.085	6.23438e-06
SNRPB	1.41546e-10	0.48159	0.225	0.141	6.35981e-06
PPA1	1.56364e-10	0.469096	0.143	0.071	7.0256e-06
HLA-DPB1	1.76444e-10	-0.42129	0.103	0.184	7.92779e-06
LSM10	1.7685e-10	0.528081	0.107	0.046	7.94606e-06
MAGED2	1.82189e-10	0.570369	0.195	0.119	8.18591e-06
ACP1	1.89388e-10	0.458675	0.169	0.092	8.50938e-06
SRSF11	2.13141e-10	-0.402327	0.125	0.212	9.57663e-06
ADI1	2.19062e-10	0.55267	0.148	0.078	9.84268e-06
FAT1	2.24458e-10	-0.390066	0.055	0.12	1.00851e-05
EML4	2.67517e-10	-0.3975	0.044	0.104	1.20198e-05
HCFC1R1	2.70672e-10	-0.373427	0.087	0.164	1.21615e-05
PRPF38B	2.74716e-10	-0.406667	0.054	0.117	1.23433e-05
HMGB1	2.86318e-10	-0.235219	0.371	0.5	1.28646e-05
NDUFAF2	2.96811e-10	0.529713	0.107	0.046	1.3336e-05
EIF3L	4.33673e-10	0.522679	0.167	0.094	1.94854e-05
PPP4C	4.85118e-10	0.497116	0.124	0.06	2.17968e-05
HNRNPA3	5.29701e-10	0.479707	0.2	0.119	2.38e-05
GPC1	6.03402e-10	0.553418	0.116	0.054	2.71114e-05
GOLGB1	6.35923e-10	-0.379355	0.046	0.106	2.85726e-05
H2AFZ	7.35577e-10	0.316575	0.456	0.369	3.30502e-05
IGFBP5	8.5175e-10	-0.611365	0.055	0.115	3.827e-05
YWHAQ	8.91889e-10	0.439896	0.211	0.131	4.00735e-05
DDX46	9.01168e-10	-0.370934	0.071	0.142	4.04904e-05
LSM3	9.67449e-10	0.437656	0.257	0.176	4.34685e-05
ATRX	9.92528e-10	-0.37852	0.073	0.143	4.45953e-05
IFITM2	1.15662e-09	0.455622	0.263	0.184	5.19681e-05
COPE	1.19353e-09	0.492272	0.226	0.149	5.36267e-05
EIF1B	1.23084e-09	0.529402	0.122	0.06	5.53028e-05
RNASEH2C	1.33207e-09	0.491943	0.194	0.117	5.98515e-05
SRRM1	1.4889e-09	-0.350648	0.12	0.204	6.68978e-05
ZNF593	1.78664e-09	0.543282	0.108	0.05	8.02755e-05
NDUFA4	1.85158e-09	-0.206343	0.372	0.503	8.31932e-05
GTF2H5	1.99459e-09	0.463982	0.182	0.108	8.96189e-05
SSB	2.03941e-09	0.454827	0.186	0.112	9.16325e-05
CADM1	2.06098e-09	0.543002	0.154	0.087	9.26019e-05
AURKAIP1	2.09344e-09	0.421128	0.257	0.174	9.40604e-05
COTL1	2.58009e-09	0.479539	0.148	0.081	0.000115926
SPARC	2.64586e-09	0.15117	0.827	0.776	0.000118881
LAPTM4B	2.66172e-09	0.488427	0.131	0.067	0.000119594
CCNL2	3.88248e-09	-0.355191	0.047	0.104	0.000174444
UQCR10	3.89312e-09	0.315825	0.432	0.346	0.000174922
RNASE1	4.33943e-09	-0.304167	0.197	0.29	0.000194975
NCOR1	4.41905e-09	0.449258	0.18	0.108	0.000198552
POMP	4.99439e-09	0.365522	0.37	0.289	0.000224403
CCT4	5.22095e-09	0.415791	0.155	0.087	0.000234583
ARL2	6.55727e-09	0.485332	0.108	0.051	0.000294625
GPBP1	6.59964e-09	-0.405376	0.052	0.109	0.000296528
BRK1	7.42088e-09	0.455976	0.249	0.174	0.000333428
SUPT4H1	7.48917e-09	0.47265	0.13	0.068	0.000336496
ANAPC11	8.1955e-09	0.428571	0.266	0.191	0.000368232
PTP4A2	8.28157e-09	-0.382912	0.055	0.112	0.000372099
FOS	9.07466e-09	-0.457325	0.371	0.446	0.000407734
NNMT	9.16475e-09	-0.286988	0.139	0.225	0.000411782
JUN	9.27198e-09	-0.409297	0.476	0.556	0.000416599
TRAPPC2L	9.31759e-09	0.412897	0.139	0.075	0.000418649
GOLGA4	1.01529e-08	-0.340402	0.048	0.102	0.000456182
PPT1	1.08905e-08	0.493815	0.116	0.058	0.000489322
PGLS	1.09117e-08	0.453829	0.12	0.061	0.000490273
DDAH2	1.1437e-08	0.484109	0.124	0.065	0.000513874
C11orf58	1.17685e-08	0.450744	0.218	0.144	0.00052877
ANXA5	1.227e-08	0.379826	0.289	0.21	0.000551302
GSTM3	1.26431e-08	0.502424	0.115	0.058	0.000568068
DEK	1.49474e-08	-0.353818	0.067	0.129	0.000671601
CYTOR	1.53351e-08	-0.379984	0.073	0.136	0.000689021
SRPRB	1.54963e-08	0.481896	0.108	0.053	0.000696264
RCN3	1.64552e-08	-0.330711	0.116	0.193	0.000739347
SRGN	1.74334e-08	-0.35846	0.062	0.122	0.000783301
CCT5	1.9948e-08	0.451429	0.132	0.072	0.000896284
ARL6IP5	2.24426e-08	-0.335444	0.085	0.151	0.00100837
EIF3M	2.31114e-08	0.465716	0.135	0.074	0.00103842
MYDGF	2.60194e-08	0.427216	0.275	0.204	0.00116908
TMEM219	2.90982e-08	0.477595	0.13	0.071	0.00130741
TLE4	2.95255e-08	-0.394564	0.051	0.105	0.00132661
NDUFAF3	3.02786e-08	0.439214	0.146	0.083	0.00136045
NDUFB2	3.27243e-08	-0.241445	0.242	0.342	0.00147034
ACADVL	3.60025e-08	-0.399738	0.053	0.107	0.00161763
CTSB	4.02124e-08	-0.25127	0.161	0.248	0.00180679
BANF1	4.03792e-08	0.475067	0.196	0.129	0.00181428
PLS3	4.52126e-08	-0.375113	0.058	0.114	0.00203145
BGN	4.81717e-08	0.388961	0.285	0.214	0.0021644
COPRS	5.91928e-08	0.503624	0.119	0.064	0.00265959
PA2G4	5.94873e-08	-0.352534	0.095	0.161	0.00267282
COL11A1	5.96153e-08	0.435933	0.244	0.172	0.00267858
SNF8	6.17878e-08	0.470403	0.111	0.058	0.00277619
CIB1	6.55068e-08	0.422158	0.187	0.121	0.00294329
SRSF3	7.06077e-08	0.353529	0.295	0.22	0.00317247
CD68	7.14833e-08	-0.313373	0.074	0.135	0.00321182
YWHAB	7.61879e-08	-0.280407	0.107	0.179	0.0034232
PEBP1	7.92068e-08	0.395995	0.192	0.124	0.00355884
ISOC2	8.58158e-08	0.478044	0.112	0.059	0.00385579
TUBA1B	1.0322e-07	-0.206659	0.456	0.558	0.00463778
VAMP5	1.09557e-07	-0.347426	0.055	0.108	0.00492253
ATP5PF	1.12254e-07	0.29967	0.4	0.326	0.0050437
PCBP1	1.13073e-07	-0.328086	0.099	0.166	0.00508048
ELOC	1.18198e-07	0.357548	0.249	0.176	0.00531077
PSMA5	1.22483e-07	0.432133	0.119	0.064	0.00550329
NUDT1	1.23953e-07	0.4646	0.138	0.08	0.00556931
TATDN1	1.31013e-07	0.438887	0.103	0.052	0.00588653
DUT	1.3819e-07	0.422578	0.2	0.134	0.00620901
GPX4	1.4321e-07	0.292415	0.39	0.312	0.00643455
SH3BGRL3	1.56752e-07	-0.253947	0.211	0.298	0.00704302
TERF2IP	1.6055e-07	0.49998	0.108	0.058	0.00721365
SPCS2	2.0374e-07	0.374271	0.244	0.175	0.00915423
ATP6V1G1	2.71063e-07	-0.234794	0.188	0.276	0.0121791
NOP53	3.02775e-07	0.413332	0.205	0.142	0.013604
RAC1	3.15117e-07	0.289985	0.348	0.274	0.0141585
EIF4A1	3.40288e-07	-0.273319	0.151	0.226	0.0152895
NME3	3.56742e-07	-0.299099	0.061	0.114	0.0160288
DYNLT1	3.6926e-07	0.408413	0.194	0.131	0.0165912
SLC25A3	3.76408e-07	0.38722	0.229	0.164	0.0169124
ATP1A1	3.93418e-07	-0.283846	0.071	0.127	0.0176767
ATP5MG	3.96595e-07	0.265204	0.446	0.39	0.0178194
SNRPD1	4.39652e-07	0.383235	0.195	0.132	0.019754
FBL	4.70789e-07	0.451685	0.101	0.053	0.021153
ARL6IP1	5.03148e-07	0.449838	0.177	0.117	0.0226069
SUB1	5.33806e-07	0.290166	0.363	0.294	0.0239844
CFDP1	5.52957e-07	0.424328	0.134	0.08	0.0248449
SERP1	5.59255e-07	0.382472	0.236	0.171	0.0251279
CWC15	5.67688e-07	0.40335	0.147	0.09	0.0255068
ATP6V0B	5.77322e-07	-0.279918	0.178	0.257	0.0259397
KRTCAP2	5.84804e-07	0.405079	0.157	0.099	0.0262758
LAMB2	6.95932e-07	-0.241523	0.054	0.103	0.0312689
C1orf122	7.06605e-07	-0.285368	0.075	0.13	0.0317485
TCP1	7.4615e-07	0.438657	0.113	0.063	0.0335253
IAH1	7.48009e-07	0.406739	0.126	0.074	0.0336088
THY1	9.33867e-07	-0.37028	0.069	0.121	0.0419596
CCDC167	9.82343e-07	0.421666	0.113	0.063	0.0441376
CHID1	1.0714e-06	0.452042	0.114	0.065	0.0481392
44446	1.08001e-06	-0.276223	0.129	0.198	0.0485261
NDUFA8	1.23107e-06	0.425295	0.151	0.097	0.0553134
ANP32A	1.28673e-06	0.390306	0.113	0.064	0.057814
LAMTOR5	1.29235e-06	0.3505	0.239	0.176	0.0580666
TAF1D	1.33224e-06	-0.316415	0.104	0.164	0.059859
SUMO1	1.38412e-06	0.4223	0.179	0.122	0.06219
BTF3L4	1.47126e-06	0.415642	0.115	0.066	0.0661051
TMED3	1.5726e-06	0.415393	0.138	0.085	0.0706586
FKBP7	1.65072e-06	0.428001	0.113	0.065	0.0741686
U2SURP	1.65299e-06	-0.266838	0.07	0.123	0.0742703
PPP1R14B	1.71838e-06	0.430544	0.121	0.072	0.0772086
EIF5A	1.76715e-06	0.366517	0.228	0.165	0.0793998
PCLAF	1.79295e-06	0.437509	0.119	0.07	0.080559
RCN1	1.79819e-06	0.414202	0.155	0.102	0.0807945
TAF7	1.95418e-06	0.457247	0.13	0.08	0.0878031
PTH1R	2.05735e-06	0.388786	0.151	0.097	0.0924389
PSMD7	2.07845e-06	0.389828	0.114	0.065	0.0933868
ATP5MPL	2.18957e-06	0.251925	0.431	0.377	0.0983795
VPS28	2.31048e-06	0.385607	0.195	0.137	0.103812
NDUFA4L2	2.40406e-06	-0.282576	0.099	0.155	0.108017
ITGB1BP1	2.73302e-06	0.406178	0.102	0.057	0.122797
SET	2.88901e-06	0.337479	0.244	0.181	0.129806
MYL12B	2.98846e-06	-0.218446	0.147	0.218	0.134274
DBI	3.05547e-06	0.317886	0.303	0.243	0.137285
PPP1CB	3.07535e-06	0.294138	0.248	0.183	0.138178
ID3	3.10423e-06	0.166335	0.519	0.452	0.139476
NDUFV1	3.12907e-06	0.386772	0.111	0.064	0.140592
TRA2B	3.40959e-06	-0.265978	0.117	0.18	0.153196
CYBA	3.836e-06	-0.238829	0.27	0.355	0.172355
FUS	3.87707e-06	-0.284747	0.129	0.191	0.1742
RNF7	3.88866e-06	0.395103	0.18	0.126	0.174721
ATP5PB	3.92678e-06	0.403342	0.19	0.135	0.176434
UBE2D3	4.21675e-06	0.363227	0.209	0.153	0.189463
CD9	4.32163e-06	0.342507	0.25	0.19	0.194175
POLR2G	4.77882e-06	0.366322	0.148	0.096	0.214717
POLR2H	4.84986e-06	0.420544	0.108	0.063	0.217909
HSPG2	4.96502e-06	-0.298953	0.082	0.135	0.223083
YBX3	5.31385e-06	0.460407	0.103	0.06	0.238757
CKS1B	5.4311e-06	0.430549	0.111	0.066	0.244025
CSRP2	6.35278e-06	-0.323021	0.064	0.11	0.285437
PSMB3	6.3555e-06	0.359024	0.237	0.183	0.285559
DPY30	6.72241e-06	0.3852	0.119	0.073	0.302045
PYURF	6.75831e-06	0.359009	0.148	0.097	0.303658
JTB	6.80564e-06	0.369369	0.214	0.159	0.305784
PSME1	6.86923e-06	-0.249791	0.092	0.146	0.308642
PSMA3	7.0818e-06	-0.236814	0.082	0.134	0.318192
TIMM8B	7.25996e-06	0.337442	0.207	0.15	0.326197
PFN1	7.62406e-06	-0.151873	0.45	0.545	0.342556
PSMD4	8.07938e-06	0.386614	0.152	0.102	0.363015
ITPA	8.2681e-06	0.373711	0.102	0.058	0.371494
MFGE8	8.69696e-06	0.485104	0.115	0.071	0.390763
SNRPD3	8.97498e-06	0.336808	0.185	0.129	0.403255
AP2S1	9.11537e-06	-0.232759	0.156	0.223	0.409563
VAPA	9.16816e-06	-0.260875	0.076	0.126	0.411935
NDUFS3	9.18513e-06	0.3673	0.127	0.08	0.412697
STRAP	9.21145e-06	0.398807	0.106	0.063	0.41388
CCNI	9.54179e-06	0.343717	0.193	0.138	0.428722
MPC2	9.62954e-06	0.397031	0.124	0.078	0.432665
CACYBP	9.90018e-06	0.327004	0.12	0.073	0.444825
ZC3H15	1.06395e-05	0.371428	0.13	0.083	0.478045
GTF2A2	1.06985e-05	0.372255	0.16	0.109	0.480694
NOP56	1.10185e-05	0.334637	0.145	0.095	0.495071
NDUFAF8	1.14001e-05	0.424099	0.149	0.102	0.512219
EGR1	1.18334e-05	-0.35361	0.113	0.167	0.531684
UQCRC1	1.18467e-05	0.37204	0.126	0.08	0.532286
SNRPF	1.18788e-05	0.34081	0.195	0.143	0.533726
DDT	1.33979e-05	0.311471	0.213	0.154	0.601982
44450	1.38174e-05	-0.258083	0.074	0.122	0.620829
RGS3	1.4461e-05	0.321363	0.253	0.196	0.649745
CPE	1.47513e-05	0.262949	0.335	0.277	0.662789
USP16	1.51569e-05	-0.288544	0.067	0.113	0.681015
TMEM14C	1.57889e-05	0.378854	0.125	0.08	0.709412
METTL26	1.60292e-05	0.370929	0.133	0.087	0.72021
MORF4L2	1.86011e-05	0.328547	0.204	0.151	0.835766
RAN	1.89525e-05	0.27525	0.292	0.234	0.851554
PSMA4	1.96321e-05	-0.227751	0.159	0.225	0.882088
VDAC1	1.98274e-05	0.362788	0.17	0.12	0.890867
TECR	2.13821e-05	0.309377	0.163	0.112	0.960719
ARF4	2.14489e-05	-0.172916	0.142	0.205	0.963722
HLA-E	2.22823e-05	-0.243833	0.086	0.135	1
TUBB4B	2.49569e-05	0.336474	0.164	0.114	1
RNF181	2.58559e-05	0.344448	0.18	0.129	1
POLR2I	2.66752e-05	0.358092	0.121	0.077	1
LMAN1	2.73515e-05	-0.22642	0.096	0.148	1
PAIP2	2.77614e-05	0.383482	0.129	0.085	1
PSMB4	3.17296e-05	0.311869	0.11	0.067	1
COMMD3	3.17944e-05	0.325535	0.105	0.064	1
ST13	3.19382e-05	0.32749	0.188	0.136	1
C1orf43	3.29226e-05	0.380255	0.113	0.071	1
PRRC2C	3.36363e-05	-0.25923	0.074	0.119	1
CKLF	3.61648e-05	-0.234322	0.097	0.148	1
ATP6V1F	3.64117e-05	-0.191516	0.144	0.206	1
ARHGDIA	3.67301e-05	0.363029	0.137	0.092	1
EIF4A3	3.71588e-05	0.356354	0.103	0.063	1
TMEM167A	3.71882e-05	0.360101	0.143	0.097	1
CAMLG	3.78232e-05	0.364766	0.108	0.068	1
RAB13	3.91389e-05	0.320856	0.177	0.128	1
TMEM59	4.00114e-05	0.234632	0.314	0.255	1
HINT1	4.08145e-05	0.243138	0.369	0.314	1
RBX1	4.2288e-05	-0.190977	0.198	0.265	1
CTNNB1	4.37235e-05	0.207574	0.235	0.181	1
DMAC1	4.46694e-05	0.315845	0.105	0.065	1
PPP1CA	4.54148e-05	0.352459	0.122	0.079	1
RBMX	4.57897e-05	0.355827	0.145	0.1	1
PLD3	5.11563e-05	-0.168628	0.103	0.156	1
PIN1	5.55652e-05	0.330458	0.12	0.078	1
UBE2V2	5.72708e-05	0.344671	0.135	0.091	1
CCNL1	6.1461e-05	-0.236209	0.065	0.107	1
PDCD6	6.47761e-05	0.350747	0.111	0.07	1
NAP1L1	6.68194e-05	0.30532	0.27	0.219	1
COX6B1	7.04513e-05	0.24422	0.354	0.303	1
PIN4	7.18918e-05	0.337751	0.111	0.07	1
PHGDH	7.83677e-05	0.341917	0.101	0.063	1
CENPX	8.11328e-05	0.356584	0.113	0.073	1
PFDN5	8.24715e-05	0.19692	0.518	0.484	1
ESF1	9.47368e-05	-0.221088	0.094	0.141	1
TMEM256	9.58186e-05	0.311151	0.142	0.098	1
MCRIP1	9.73951e-05	0.310752	0.109	0.07	1
MARCKS	0.00010425	-0.21259	0.173	0.233	1
LMAN2	0.000104818	-0.235941	0.071	0.113	1
HNRNPM	0.000106503	0.368215	0.167	0.124	1
STUB1	0.000109466	-0.176411	0.067	0.109	1
GABARAP	0.000120395	-0.189906	0.071	0.113	1
CDH11	0.000122477	-0.209793	0.101	0.149	1
ACTG1	0.000139948	-0.106845	0.527	0.615	1
FSTL1	0.000152674	-0.225885	0.102	0.15	1
SNAI2	0.000160687	0.325042	0.102	0.065	1
SELENOF	0.000170276	0.296127	0.136	0.095	1
ANP32B	0.00017101	0.293196	0.158	0.113	1
RHEB	0.000176683	-0.253903	0.073	0.112	1
BLOC1S1	0.00017845	-0.237913	0.103	0.15	1
RAB2A	0.000178934	0.286606	0.242	0.196	1
NDUFC1	0.000179052	0.291273	0.21	0.164	1
ATRAID	0.000200582	0.32378	0.157	0.115	1
FIS1	0.000219903	-0.207041	0.069	0.108	1
HAX1	0.00022156	0.354717	0.102	0.066	1
ATP5MC2	0.000234712	0.20462	0.433	0.388	1
NEDD8	0.000235854	-0.168982	0.235	0.304	1
TMED10	0.000239385	-0.194367	0.088	0.132	1
HNRNPK	0.000266423	0.270759	0.241	0.195	1
REEP5	0.000271948	0.311573	0.15	0.11	1
EMC4	0.000278603	0.339322	0.105	0.07	1
HSPA5	0.000289222	0.268889	0.289	0.249	1
YIF1A	0.000292372	0.308921	0.132	0.092	1
SRSF10	0.000299519	-0.203632	0.083	0.124	1
ATP1B3	0.000316603	-0.211902	0.091	0.134	1
RSRC2	0.000333206	-0.182324	0.064	0.101	1
POLR2F	0.000333546	-0.210351	0.115	0.161	1
LY6K	0.000341305	0.259353	0.12	0.08	1
TSC22D1	0.00034224	-0.190131	0.068	0.107	1
TPR	0.000354605	-0.213803	0.084	0.125	1
PPP1R15A	0.000372631	-0.293519	0.083	0.123	1
DCTN3	0.00040058	0.282309	0.106	0.07	1
ESD	0.000448232	0.312288	0.114	0.078	1
C9orf16	0.000488483	0.299149	0.195	0.154	1
TGFBI	0.000493939	0.164474	0.392	0.343	1
IFI16	0.000510768	-0.184231	0.107	0.152	1
POLR2K	0.000515477	0.262417	0.173	0.13	1
SEC61B	0.000561152	0.225759	0.373	0.332	1
NDUFS6	0.00056477	0.240273	0.253	0.209	1
LRPAP1	0.000617771	0.323829	0.113	0.078	1
HP1BP3	0.000623832	-0.198019	0.073	0.11	1
COX7A2	0.000628308	0.17452	0.415	0.38	1
PNKD	0.000661284	0.309955	0.139	0.102	1
SELENOH	0.000672776	0.302279	0.172	0.133	1
REX1BD	0.000697981	0.326651	0.127	0.091	1
SDF2L1	0.00072049	-0.17242	0.079	0.117	1
AIF1	0.000731293	-0.214964	0.126	0.17	1
PHB2	0.000779167	0.274506	0.124	0.088	1
MXRA8	0.000796214	0.260901	0.242	0.203	1
ZFAND5	0.000808867	0.263255	0.105	0.072	1
RSRP1	0.000810697	-0.135178	0.073	0.109	1
LAMP1	0.000847496	-0.156115	0.096	0.138	1
MANF	0.000875024	0.405792	0.16	0.124	1
COMT	0.00087691	0.295902	0.106	0.073	1
NDUFB3	0.000906105	0.29251	0.16	0.122	1
HSPA1B	0.000930804	-0.289754	0.22	0.27	1
SNRPG	0.00101006	0.192493	0.298	0.252	1
SELENOW	0.00103535	-0.192564	0.086	0.124	1
FKBP10	0.00107285	0.262282	0.23	0.193	1
FXYD5	0.00112711	-0.212759	0.089	0.127	1
ATP5F1B	0.0011982	0.276862	0.245	0.207	1
MDK	0.00121206	0.254352	0.269	0.228	1
NDUFA6	0.00125859	-0.137797	0.158	0.209	1
SF3B1	0.00129124	-0.162754	0.071	0.106	1
SNRPB2	0.0015448	0.286111	0.218	0.181	1
ACTR2	0.0015668	-0.130001	0.073	0.107	1
SRSF5	0.00162602	-0.168128	0.15	0.198	1
GPX8	0.0016881	-0.125145	0.075	0.11	1
SSNA1	0.00174947	0.28901	0.106	0.075	1
CTSZ	0.00178817	-0.138554	0.07	0.103	1
ADH5	0.00184073	0.314125	0.11	0.079	1
DNAJC15	0.00184911	-0.195696	0.077	0.111	1
LAMTOR1	0.00199897	0.292266	0.126	0.094	1
SNRPC	0.00200985	0.292686	0.103	0.073	1
HES4	0.0020511	-0.202902	0.095	0.131	1
SDCBP	0.00207222	0.300557	0.144	0.11	1
NPW	0.002137	-0.246546	0.082	0.115	1
COPZ2	0.002225	0.346522	0.145	0.113	1
ATP6V1E1	0.00227792	-0.188426	0.073	0.105	1
NUCB2	0.00228601	0.26368	0.13	0.097	1
PTMS	0.00230388	-0.138892	0.23	0.286	1
RPN2	0.00244719	-0.144356	0.096	0.134	1
PRDX5	0.00246626	0.224225	0.214	0.175	1
SLTM	0.00257549	-0.147667	0.07	0.102	1
VAMP2	0.00258155	-0.163252	0.07	0.102	1
MTDH	0.00268196	0.254228	0.254	0.22	1
PET100	0.00271905	0.279345	0.151	0.117	1
SSBP1	0.00298924	0.261763	0.179	0.144	1
CALM3	0.00300226	0.260263	0.18	0.145	1
MESD	0.0031056	0.308935	0.116	0.087	1
RANBP1	0.00311918	0.215256	0.249	0.211	1
C1QB	0.00317594	-0.156922	0.155	0.198	1
ATP5F1C	0.00320182	0.259119	0.152	0.119	1
ANXA1	0.00374981	0.112389	0.355	0.31	1
SF3B2	0.00375946	0.31327	0.108	0.08	1
RPS19BP1	0.00397022	-0.179108	0.086	0.119	1
IFITM3	0.0040835	-0.150006	0.506	0.568	1
SRSF2	0.00410563	0.245564	0.167	0.134	1
VPS29	0.004152	-0.110458	0.085	0.118	1
TNC	0.00442148	0.226387	0.234	0.2	1
SRSF9	0.00454663	0.240858	0.159	0.127	1
CYC1	0.00457661	0.215791	0.197	0.163	1
NDFIP1	0.00486905	0.259575	0.111	0.083	1
RAB11A	0.00491612	0.288786	0.104	0.077	1
MMP2	0.00509249	-0.145128	0.118	0.156	1
SLC16A3	0.00515937	0.267298	0.133	0.102	1
S100A10	0.00516104	0.129718	0.608	0.6	1
HNRNPA0	0.00540121	0.267031	0.126	0.097	1
UBXN4	0.00549084	-0.108446	0.114	0.151	1
DPP7	0.00550706	0.259136	0.109	0.081	1
TMEM230	0.00568547	0.241461	0.145	0.115	1
ATP6AP2	0.00610968	0.246858	0.185	0.154	1
TCEAL4	0.00668036	0.27165	0.142	0.113	1
AP2M1	0.00710939	0.251076	0.184	0.154	1
EIF5	0.00733952	0.194605	0.178	0.146	1
GSTK1	0.00824518	-0.116979	0.075	0.104	1
ARPC5	0.00840546	-0.138879	0.143	0.183	1
ERH	0.00899507	-0.103304	0.213	0.259	1
CCT2	0.0106527	0.228978	0.105	0.08	1
C1QBP	0.0106572	0.205284	0.147	0.117	1
SH3BGRL	0.0107928	0.262847	0.116	0.09	1
CHMP2A	0.0110079	0.207096	0.107	0.08	1
PSMC5	0.0117362	0.221886	0.107	0.082	1
TCEA1	0.0123375	0.28684	0.116	0.092	1
MLF2	0.0129807	0.261391	0.122	0.096	1
ARL6IP4	0.0137775	-0.111135	0.141	0.178	1
EIF5B	0.014121	-0.102328	0.185	0.226	1
CEBPD	0.014936	0.135049	0.204	0.173	1
SRI	0.0156644	0.270068	0.13	0.106	1
SDHC	0.016621	0.216662	0.104	0.08	1
CCDC85B	0.0168394	0.217778	0.152	0.126	1
CAPZB	0.0180848	0.199221	0.192	0.166	1
SEC31A	0.018109	-0.12992	0.092	0.12	1
GDI2	0.0181996	0.230576	0.102	0.08	1
SNU13	0.0191091	0.137844	0.235	0.204	1
COX6A1	0.0193432	0.165368	0.283	0.26	1
MDFI	0.0204705	0.235944	0.126	0.102	1
BLVRB	0.0232737	0.20862	0.12	0.096	1
OSTC	0.0268189	0.168849	0.284	0.26	1
PDIA6	0.0279863	0.212132	0.208	0.186	1
PSMD8	0.0280947	0.196682	0.142	0.117	1
CBX3	0.0284495	-0.117868	0.088	0.113	1
EIF1AX	0.0294493	0.200353	0.186	0.161	1
ZNF706	0.0307704	0.234205	0.133	0.111	1
PTN	0.0313952	0.181084	0.202	0.176	1
SUMO3	0.0319133	0.193704	0.108	0.086	1
ZFP36L2	0.0321039	-0.133003	0.099	0.124	1
HMGN1	0.0329187	0.212372	0.225	0.203	1
PSMC3	0.0345722	0.207595	0.122	0.1	1
TTC3	0.0393902	-0.102014	0.153	0.184	1
UBE2L3	0.0406441	0.177646	0.177	0.154	1
EIF2S2	0.0412614	0.191976	0.202	0.178	1
BASP1	0.0427697	-0.128032	0.119	0.146	1
HM13	0.0437414	0.211304	0.113	0.093	1
TCEAL8	0.0438519	0.198227	0.116	0.095	1
HDLBP	0.0453305	0.215673	0.105	0.086	1
HIGD2A	0.0475961	0.147478	0.13	0.109	1
GNG5	0.0476738	0.166082	0.176	0.154	1
NDUFB10	0.0478839	-0.121042	0.173	0.205	1
SELENOM	0.0487727	0.150826	0.21	0.186	1
ATP5F1A	0.0526743	0.21725	0.131	0.112	1
ARPC4	0.0615757	0.171506	0.12	0.1	1
ETFB	0.0656419	0.172538	0.136	0.116	1
HNRNPR	0.0668229	0.222233	0.109	0.091	1
DRAP1	0.0691269	0.189617	0.2	0.182	1
MDH1	0.0781917	0.170852	0.14	0.122	1
XRCC5	0.0787734	0.198147	0.102	0.085	1
CD151	0.0886548	0.164378	0.172	0.154	1
SELENOS	0.0914076	0.221394	0.137	0.121	1
ZCRB1	0.0940742	0.198344	0.102	0.087	1
UQCC2	0.100907	0.118286	0.11	0.092	1
LAMTOR4	0.101223	0.186512	0.184	0.169	1
RTF1	0.105026	0.207645	0.138	0.122	1
TMED9	0.107152	0.19271	0.172	0.157	1
CDC37	0.108242	0.184446	0.12	0.105	1
C6orf48	0.108851	0.15887	0.188	0.172	1
HNRNPU	0.113282	0.185162	0.137	0.122	1
SRSF7	0.123789	0.141559	0.195	0.179	1
SEC11A	0.130806	0.146169	0.197	0.181	1
TRAM1	0.131096	0.171998	0.103	0.089	1
PGAM1	0.135248	0.166272	0.131	0.117	1
LUC7L3	0.138521	0.147917	0.228	0.213	1
RER1	0.163133	0.1816	0.108	0.096	1
HSP90AA1	0.16859	-0.134142	0.72	0.695	1
DYNC1I2	0.171282	0.183005	0.122	0.11	1
DDX18	0.171994	0.176528	0.147	0.134	1
AIMP1	0.18061	0.192688	0.103	0.091	1
NAA10	0.182839	0.121984	0.107	0.093	1
HSPA1A	0.203296	-0.124772	0.534	0.483	1
EIF3K	0.205021	0.141791	0.211	0.201	1
CLTA	0.205089	0.134953	0.155	0.143	1
NASP	0.220627	0.130005	0.119	0.107	1
MRFAP1	0.235041	0.160917	0.113	0.103	1
CHCHD10	0.240987	0.132854	0.157	0.146	1
PDIA3	0.24729	0.18667	0.232	0.228	1
SRM	0.274289	0.112974	0.117	0.107	1
RNH1	0.323561	0.140608	0.11	0.101	1
COPS9	0.325266	0.11575	0.188	0.179	1
LAMTOR2	0.334785	0.158792	0.131	0.124	1
HNRNPDL	0.346211	0.120723	0.196	0.187	1
SCAND1	0.347092	0.138833	0.121	0.112	1
NHP2	0.363573	0.107842	0.116	0.107	1
H2AFV	0.394397	0.130765	0.116	0.109	1
RHOB	0.443624	0.126866	0.109	0.103	1
SIVA1	0.477945	0.111517	0.147	0.142	1
CUTA	0.497379	0.116373	0.176	0.172	1
AKR1A1	0.519825	0.117132	0.113	0.109	1
DNAJB1	0.521882	-0.123214	0.154	0.163	1
COX17	0.531747	0.127348	0.105	0.101	1
LSM5	0.549981	0.101442	0.134	0.131	1
ATP5MF	0.565282	0.14142	0.279	0.289	1
PSMB6	0.62921	0.112343	0.162	0.161	1
SEM1	0.679822	0.100452	0.316	0.331	1
CTSC	0.699972	0.100127	0.117	0.116	1
MGP	0.803172	-0.303366	0.284	0.27	1
CAVIN3	0.864098	0.110502	0.129	0.13	1
