# Supplementary material for: A novel molecular classification method for osteosarcoma based on tumor cell differentiation trajectories
Source: Bone Res. 2023 Jan 2;11:1. doi: 10.1038/s41413-022-00233-w (PMC9806110; doi:10.1038/s41413-022-00233-w)
Supplement: Supplementary file 26 — Supplementary Table 19 [file 41413_2022_233_MOESM26_ESM.xlsx]

## Sheet: OSCL2_VS_OSCL3
Supplementary Table 19 | Different genes list of CSCL2 vs CSCL3
Gene Symbol	P.value	Average Log2(Fold Change)	pct.1*	pct.2*	Adjusted p.value
B2M	4.87368e-211	-0.984876	0.812	0.972	2.18979e-206
SLC25A6	1.52279e-143	1.1527	0.772	0.371	6.84205e-139
MT1X	4.47741e-141	1.67666	0.56	0.122	2.01174e-136
CST3	3.02545e-138	-1.05327	0.616	0.873	1.35937e-133
XIST	1.17708e-137	-1.92833	0.033	0.394	5.28873e-133
MALAT1	7.78249e-136	-0.721614	0.999	0.999	3.49675e-131
LGALS1	8.62394e-122	-0.758603	0.814	0.952	3.87482e-117
EIF1	1.06377e-118	0.813081	0.891	0.643	4.77962e-114
SPP1	5.53654e-113	-1.6599	0.346	0.682	2.48762e-108
EEF1A1	1.39981e-111	0.677555	0.922	0.782	6.28946e-107
MMP9	6.32862e-110	-1.58746	0.187	0.533	2.84351e-105
IGFBP7	1.51067e-105	-1.59845	0.098	0.43	6.78758e-101
IFI27	3.81483e-97	-1.7086	0.054	0.344	1.71404e-92
FN1	1.06946e-96	-1.4921	0.24	0.555	4.80519e-92
MT2A	1.96305e-94	1.40187	0.619	0.282	8.82016e-90
CTSK	6.51355e-93	-1.44681	0.136	0.445	2.9266e-88
ACP5	1.48128e-91	-1.52677	0.123	0.427	6.65553e-87
HLA-B	4.00469e-85	-1.11489	0.215	0.521	1.79935e-80
NCOR1	3.13381e-81	1.13614	0.422	0.108	1.40805e-76
MYL6	2.41005e-74	-0.803205	0.477	0.709	1.08286e-69
SERPINH1	6.79298e-73	0.807271	0.664	0.355	3.05215e-68
UBB	7.93218e-73	0.612454	0.84	0.608	3.56401e-68
PDCD5	2.96192e-71	1.22585	0.441	0.156	1.33082e-66
MYO15A	7.02112e-70	2.02716	0.225	0.011	3.15466e-65
BSG	8.49282e-69	0.915283	0.524	0.221	3.81591e-64
MT1E	6.17949e-64	1.25143	0.294	0.056	2.77651e-59
TAGLN	6.91002e-63	-1.39111	0.017	0.198	3.10474e-58
MT1G	2.85568e-61	1.31366	0.263	0.041	1.28308e-56
TUBB	1.50209e-59	0.792133	0.558	0.267	6.74904e-55
MMP13	1.66779e-59	-1.62689	0.065	0.278	7.49353e-55
RGCC	2.79395e-59	1.23796	0.309	0.073	1.25535e-54
TMSB4X	9.78745e-59	-0.443176	0.9	0.977	4.3976e-54
CHCHD2	2.06317e-58	0.690761	0.654	0.376	9.27002e-54
ISG15	3.26088e-58	-1.21465	0.116	0.349	1.46514e-53
COL6A3	2.02638e-57	-1.27617	0.106	0.331	9.10474e-53
SERPINA1	9.10056e-57	1.29781	0.226	0.028	4.08897e-52
APOE	1.27483e-55	-1.0107	0.237	0.475	5.72792e-51
LUC7L3	2.02851e-55	1.11814	0.459	0.213	9.1143e-51
TYROBP	8.77775e-55	-1.01667	0.153	0.389	3.94393e-50
EEF2	4.63388e-54	0.764375	0.531	0.26	2.08205e-49
UQCRFS1	2.32453e-50	0.913805	0.345	0.113	1.04443e-45
MDH2	2.16143e-49	0.919782	0.333	0.106	9.7115e-45
TPM2	3.25193e-48	-1.03099	0.123	0.328	1.46113e-43
CRYAB	4.12852e-48	1.07518	0.228	0.042	1.85499e-43
EIF3H	1.53028e-46	0.818435	0.34	0.115	6.8757e-42
S100A6	1.87048e-46	0.477183	0.845	0.674	8.40426e-42
PTH1R	3.74659e-46	0.961359	0.308	0.097	1.68338e-41
POSTN	1.65162e-45	-1.38064	0.062	0.236	7.4209e-41
MT1M	5.55834e-45	1.10817	0.176	0.02	2.49742e-40
EGFL6	1.22441e-44	-1.3398	0.005	0.127	5.50138e-40
COL4A2	9.45031e-44	-1.19573	0.017	0.152	4.24612e-39
PMP22	3.46544e-43	1.07992	0.274	0.083	1.55706e-38
CXCL14	2.30235e-42	-1.56172	0.026	0.166	1.03447e-37
ASPN	3.8305e-42	-1.28478	0.01	0.132	1.72108e-37
MXRA8	6.04015e-42	0.700303	0.437	0.203	2.7139e-37
CALD1	3.51948e-41	-0.727246	0.378	0.559	1.58134e-36
BTF3	1.44249e-40	0.558317	0.574	0.324	6.48124e-36
HIST1H1C	2.18503e-40	0.994044	0.238	0.061	9.81758e-36
LENG8	2.7427e-40	1.06848	0.186	0.032	1.23232e-35
PTN	6.64261e-40	0.798989	0.39	0.176	2.98459e-35
ID1	3.49641e-39	0.798878	0.385	0.17	1.57097e-34
PTGDS	3.81025e-39	-1.22196	0.063	0.22	1.71198e-34
PLEKHA5	6.84194e-39	-0.92054	0.138	0.324	3.07415e-34
ZSWIM7	2.58918e-38	0.860325	0.2	0.041	1.16334e-33
ALPL	3.10045e-38	0.727028	0.343	0.135	1.39306e-33
PRPSAP2	3.32346e-38	0.929704	0.179	0.031	1.49326e-33
GADD45B	5.64679e-38	0.851391	0.485	0.273	2.53716e-33
JTB	1.13443e-37	0.815865	0.36	0.159	5.09711e-33
ACTA2	1.29262e-37	-1.03231	0.05	0.198	5.80788e-33
CD24	2.06983e-37	0.982045	0.143	0.014	9.29995e-33
OLFML2B	2.16773e-37	-1.04706	0.053	0.201	9.73984e-33
NDUFB11	2.58869e-37	0.645419	0.48	0.256	1.16312e-32
HTRA1	2.86501e-37	-0.963782	0.086	0.251	1.28728e-32
NPC2	3.0012e-37	-0.806656	0.231	0.417	1.34847e-32
P4HB	3.34143e-37	0.708773	0.44	0.226	1.50134e-32
THBS2	4.53271e-37	-1.2294	0.022	0.146	2.03659e-32
EEF1B2	6.49227e-37	0.617534	0.52	0.299	2.91704e-32
IFITM5	1.52907e-36	0.82817	0.359	0.157	6.87027e-32
ACAN	1.89455e-36	1.12099	0.183	0.037	8.5124e-32
CLNS1A	4.91632e-36	0.861209	0.205	0.049	2.20895e-31
IFI6	6.24321e-36	-0.907086	0.106	0.275	2.80514e-31
COL4A1	9.01516e-36	-1.09604	0.013	0.122	4.0506e-31
CIRBP	1.76847e-35	0.649599	0.481	0.268	7.9459e-31
CCT6A	2.0381e-35	0.745171	0.248	0.075	9.15738e-31
KDELR2	3.04384e-35	0.622483	0.449	0.236	1.36763e-30
RGS3	3.92999e-35	0.748103	0.399	0.196	1.76578e-30
SPATC1L	6.71782e-35	0.901411	0.143	0.018	3.01838e-30
DRG2	7.34356e-35	0.930114	0.16	0.026	3.29954e-30
HNRNPA1	1.44289e-34	0.519209	0.574	0.344	6.48305e-30
FKBP10	1.51078e-33	0.690486	0.39	0.193	6.78807e-29
CCDC80	1.60092e-33	-1.01895	0.065	0.207	7.19308e-29
NDUFC2	3.82924e-33	0.63208	0.418	0.211	1.72052e-28
BST2	9.37738e-33	-0.923581	0.052	0.187	4.21335e-28
S100A4	1.10591e-32	-0.605209	0.452	0.6	4.96897e-28
BGN	1.45511e-32	0.746788	0.406	0.214	6.53797e-28
CCK	1.61902e-32	1.16741	0.101	0.002	7.27443e-28
C1S	2.05068e-32	-0.964643	0.018	0.125	9.21389e-28
JUNB	2.57549e-32	0.714391	0.449	0.25	1.15719e-27
CADM1	3.86941e-32	0.772055	0.249	0.087	1.73856e-27
RNASE1	5.50223e-32	-0.866073	0.129	0.29	2.47221e-27
SSR2	9.56813e-32	0.627184	0.438	0.24	4.29906e-27
USP11	1.18343e-31	0.885751	0.154	0.028	5.31729e-27
FAU	1.19818e-31	0.38295	0.781	0.634	5.38356e-27
NFIC	1.31952e-31	0.832557	0.222	0.07	5.92875e-27
COPS3	1.78384e-31	0.802881	0.195	0.052	8.01498e-27
CCT3	2.31896e-31	0.690968	0.25	0.085	1.04193e-26
POP4	2.32421e-31	0.823522	0.149	0.026	1.04429e-26
LAPTM5	8.73787e-31	-0.9245	0.051	0.181	3.92601e-26
RGS10	1.51737e-30	-0.896113	0.079	0.219	6.81771e-26
NT5C3B	2.04751e-30	0.774986	0.141	0.023	9.19966e-26
SELENOP	2.56687e-30	0.64719	0.487	0.291	1.15332e-25
DDX18	2.76583e-30	0.672389	0.309	0.134	1.24271e-25
ATP6V0E1	4.14553e-30	-0.796242	0.161	0.326	1.86263e-25
S100A13	7.77653e-30	0.698377	0.479	0.294	3.49407e-25
LMNA	8.9888e-30	0.545439	0.528	0.325	4.03876e-25
FCER1G	9.19952e-30	-0.839286	0.079	0.22	4.13344e-25
GNL1	1.51892e-29	0.915285	0.15	0.031	6.82467e-25
RSL1D1	2.32094e-29	0.710582	0.256	0.097	1.04282e-24
GABPB1-AS1	2.99736e-29	0.805214	0.199	0.059	1.34674e-24
HLA-C	7.1479e-29	-0.668019	0.268	0.437	3.21162e-24
URI1	1.20537e-28	0.779947	0.169	0.042	5.41583e-24
IFI44L	1.29548e-28	-0.999406	0.018	0.114	5.82071e-24
IGFBP4	1.8234e-28	-1.07691	0.015	0.108	8.19271e-24
AEBP1	2.4405e-28	-0.814542	0.079	0.217	1.09654e-23
CYBA	2.61995e-28	-0.764002	0.198	0.355	1.17717e-23
AURKAIP1	5.11557e-28	0.546787	0.361	0.174	2.29847e-23
IER2	5.8611e-28	0.716672	0.459	0.28	2.63345e-23
DPM3	6.08874e-28	0.736686	0.199	0.062	2.73573e-23
HAPLN1	6.88484e-28	0.831754	0.133	0.023	3.09343e-23
DDX24	8.32933e-28	0.612418	0.338	0.161	3.74245e-23
TAGLN2	9.25822e-28	0.577511	0.346	0.166	4.15981e-23
HLA-DRB1	1.18815e-27	-0.713321	0.16	0.314	5.33847e-23
MYL9	1.45503e-27	-0.823634	0.125	0.271	6.53758e-23
CENPV	1.51319e-27	0.842438	0.115	0.015	6.79891e-23
TRIR	2.88308e-27	0.621583	0.318	0.147	1.2954e-22
CKB	4.21589e-27	-0.711226	0.24	0.395	1.89424e-22
RUNX2	4.43763e-27	0.635755	0.291	0.129	1.99387e-22
LSM7	4.45258e-27	0.566426	0.367	0.184	2.00059e-22
CREB3L1	4.7725e-27	0.748414	0.166	0.043	2.14433e-22
FSCN1	4.90527e-27	0.754716	0.199	0.064	2.20399e-22
LRRC1	4.95483e-27	0.871545	0.106	0.011	2.22625e-22
MT1F	6.37946e-27	0.76859	0.12	0.018	2.86636e-22
NDUFA4L2	7.25547e-27	-0.962144	0.044	0.155	3.25996e-22
HSP90AB1	7.88878e-27	0.449331	0.575	0.374	3.54451e-22
PRDX4	1.07055e-26	0.554805	0.386	0.206	4.81007e-22
COL3A1	2.56575e-26	-0.819918	0.524	0.624	1.15282e-21
APRT	2.68557e-26	0.675875	0.271	0.117	1.20665e-21
GUK1	4.70964e-26	0.538491	0.382	0.201	2.11609e-21
ALKBH5	8.16152e-26	0.783893	0.146	0.034	3.66705e-21
CSTB	9.78754e-26	-0.654075	0.257	0.409	4.39764e-21
TSC22D3	9.9006e-26	0.660881	0.265	0.113	4.44844e-21
PRELP	1.10932e-25	0.877646	0.126	0.023	4.98427e-21
SFRP4	1.14969e-25	-0.919478	0.028	0.127	5.16565e-21
TYMP	1.47982e-25	-0.883935	0.054	0.168	6.64898e-21
GSTA1	1.61136e-25	0.771008	0.172	0.049	7.24e-21
HLA-DRA	1.68857e-25	-0.635599	0.232	0.388	7.58692e-21
YBX1	2.28422e-25	0.423736	0.607	0.424	1.02632e-20
INTS1	3.94802e-25	0.814145	0.117	0.019	1.77389e-20
PDGFRB	6.34539e-25	-0.817846	0.024	0.117	2.85105e-20
KAT2A	1.01402e-24	0.715395	0.129	0.026	4.5561e-20
CD74	1.02666e-24	-0.524597	0.287	0.442	4.61287e-20
DGUOK	1.60971e-24	0.59472	0.225	0.085	7.2326e-20
CENPX	2.38772e-24	0.655009	0.205	0.073	1.07283e-19
ID3	4.74822e-24	0.427472	0.647	0.452	2.13342e-19
KCTD12	5.57164e-24	-0.849927	0.056	0.167	2.50339e-19
ARL4D	7.7555e-24	0.754273	0.104	0.015	3.48462e-19
PDLIM7	8.16507e-24	-0.848106	0.028	0.119	3.66865e-19
HIST1H2AC	1.23318e-23	0.736873	0.137	0.033	5.54079e-19
ILF2	1.55505e-23	0.651841	0.194	0.068	6.98698e-19
RSF1	1.78115e-23	0.644052	0.182	0.06	8.00289e-19
WIPI2	2.02934e-23	0.719049	0.132	0.031	9.11804e-19
CD320	6.40519e-23	0.641256	0.168	0.053	2.87791e-18
MDFI	8.0245e-23	0.647529	0.238	0.102	3.60549e-18
CTSC	8.74333e-23	0.686192	0.256	0.116	3.92847e-18
RASD1	9.27213e-23	0.75995	0.16	0.049	4.16606e-18
LRPAP1	1.19264e-22	0.633358	0.205	0.078	5.35867e-18
IMPDH2	2.44156e-22	0.593197	0.181	0.062	1.09702e-17
PEMT	2.8701e-22	0.656162	0.125	0.028	1.28956e-17
CTGF	4.58101e-22	-0.88998	0.082	0.198	2.0583e-17
KRTCAP2	5.4417e-22	0.505825	0.237	0.099	2.44501e-17
UPF3B	7.27181e-22	0.616501	0.143	0.039	3.2673e-17
UQCRH	1.52208e-21	0.402223	0.509	0.329	6.83885e-17
PSMB1	1.57602e-21	0.500958	0.331	0.172	7.08121e-17
CTSB	1.8608e-21	-0.686341	0.123	0.248	8.36076e-17
A2M	2.36025e-21	-0.757069	0.132	0.256	1.06049e-16
TPST1	2.60197e-21	0.692644	0.132	0.035	1.16909e-16
SERBP1	2.74285e-21	0.468518	0.332	0.174	1.23239e-16
H3F3B	3.21596e-21	0.39546	0.653	0.477	1.44496e-16
EIF3E	3.81358e-21	0.449938	0.381	0.211	1.71348e-16
DDOST	4.06389e-21	0.628055	0.166	0.056	1.82595e-16
MMP14	6.38226e-21	-0.723377	0.095	0.212	2.86761e-16
PMVK	6.79704e-21	0.600004	0.162	0.053	3.05398e-16
LDHB	8.04954e-21	0.422098	0.437	0.259	3.61674e-16
TPT1	9.97687e-21	0.3071	0.799	0.688	4.48271e-16
MIF	1.10411e-20	0.493982	0.318	0.164	4.96086e-16
KRT10	1.67931e-20	0.502705	0.309	0.162	7.54533e-16
MZT2A	2.3778e-20	0.544175	0.247	0.112	1.06837e-15
UXT	2.86148e-20	0.514218	0.244	0.112	1.28569e-15
TMSB10	3.20034e-20	-0.214798	0.947	0.982	1.43794e-15
PHB	3.40043e-20	0.520921	0.198	0.078	1.52785e-15
NKAP	3.94976e-20	0.573162	0.132	0.036	1.77467e-15
RRBP1	3.95558e-20	0.456526	0.493	0.332	1.77728e-15
LIMCH1	4.04654e-20	0.784628	0.134	0.039	1.81815e-15
TIMM13	4.38934e-20	0.498887	0.317	0.168	1.97217e-15
EIF4A2	4.51793e-20	0.567938	0.24	0.112	2.02995e-15
EIF3F	4.92661e-20	0.572006	0.21	0.088	2.21358e-15
EIF4A3	9.99425e-20	0.653578	0.171	0.063	4.49052e-15
ZFAND5	1.16148e-19	0.576065	0.185	0.072	5.21863e-15
TTC19	1.57923e-19	0.624839	0.138	0.041	7.09565e-15
TUFM	1.64722e-19	0.534965	0.229	0.102	7.40114e-15
EIF4EBP1	1.90309e-19	0.544582	0.222	0.097	8.55077e-15
APP	1.99907e-19	0.533085	0.291	0.151	8.98202e-15
MAGED1	2.46719e-19	0.577892	0.189	0.076	1.10853e-14
C19orf24	2.49988e-19	0.546847	0.176	0.067	1.12322e-14
TIMP3	3.46025e-19	-0.82419	0.065	0.164	1.55473e-14
COL11A1	3.89148e-19	0.661675	0.313	0.172	1.74848e-14
MORF4L2	4.50923e-19	0.487203	0.289	0.151	2.02604e-14
VIM	6.11086e-19	0.258149	0.873	0.767	2.74567e-14
FUS	7.69387e-19	0.48256	0.339	0.191	3.45693e-14
ILF3	7.90864e-19	0.580489	0.149	0.05	3.55343e-14
MARCKSL1	9.82008e-19	0.575143	0.177	0.068	4.41226e-14
LSM2	9.99398e-19	0.544809	0.205	0.088	4.4904e-14
PABPC1	1.21497e-18	0.423112	0.395	0.234	5.45898e-14
TMEM59	1.25946e-18	0.396262	0.416	0.255	5.65887e-14
SON	1.2795e-18	0.404363	0.601	0.433	5.74893e-14
TOM1L2	1.87089e-18	0.579984	0.114	0.029	8.40611e-14
UBA1	2.0917e-18	0.624043	0.135	0.043	9.39824e-14
SRGN	2.17942e-18	-0.702697	0.038	0.122	9.79234e-14
NOC2L	2.78474e-18	0.584972	0.148	0.05	1.25121e-13
LSM1	3.01045e-18	0.59313	0.143	0.048	1.35262e-13
C19orf53	3.33574e-18	0.423557	0.335	0.188	1.49878e-13
SNHG8	4.04489e-18	0.537114	0.21	0.093	1.81741e-13
MZT2B	4.74913e-18	0.379609	0.44	0.279	2.13383e-13
SELENOK	5.00602e-18	0.496207	0.225	0.105	2.24925e-13
PPIB	6.73706e-18	0.319002	0.598	0.442	3.02703e-13
TECR	7.16804e-18	0.506942	0.236	0.112	3.22067e-13
HSPD1	7.71564e-18	0.510861	0.249	0.123	3.46671e-13
GADD45GIP1	8.90284e-18	0.45225	0.28	0.146	4.00013e-13
MPRIP	1.30351e-17	0.615455	0.122	0.036	5.85678e-13
CKLF	1.35271e-17	-0.700833	0.058	0.148	6.07788e-13
EIF5	1.39431e-17	0.413756	0.279	0.146	6.26479e-13
ATP5F1D	1.69379e-17	0.438852	0.392	0.245	7.61035e-13
EIF3I	2.23858e-17	0.487004	0.225	0.106	1.00581e-12
WDR18	2.26012e-17	0.597859	0.111	0.031	1.01549e-12
CBR1	2.7456e-17	0.532768	0.131	0.042	1.23363e-12
TKT	3.20152e-17	0.593496	0.182	0.078	1.43848e-12
MRC2	3.32902e-17	-0.640979	0.127	0.238	1.49576e-12
GPATCH4	3.617e-17	0.528564	0.112	0.031	1.62515e-12
C1R	4.09939e-17	-0.771052	0.057	0.146	1.8419e-12
PSMB7	4.58661e-17	0.479365	0.244	0.122	2.06081e-12
LSP1	5.12029e-17	0.610678	0.187	0.083	2.3006e-12
PTMA	5.41687e-17	-0.289219	0.834	0.857	2.43386e-12
NIFK	5.5442e-17	0.575274	0.138	0.048	2.49107e-12
ASPSCR1	5.69112e-17	0.541917	0.109	0.029	2.55708e-12
SUMO2	6.39073e-17	0.333733	0.389	0.235	2.87142e-12
HAX1	7.19581e-17	0.514169	0.166	0.066	3.23315e-12
ANAPC11	7.28357e-17	0.430033	0.328	0.191	3.27258e-12
CD63	8.68035e-17	-0.242876	0.605	0.748	3.90017e-12
HILPDA	9.78155e-17	0.562705	0.138	0.048	4.39495e-12
UQCR11	1.14093e-16	0.38862	0.525	0.376	5.12631e-12
CYR61	1.18327e-16	0.609858	0.358	0.233	5.31654e-12
SSB	1.1934e-16	0.472594	0.228	0.112	5.36209e-12
HLA-A	1.38607e-16	-0.450531	0.396	0.505	6.22776e-12
TGFBI	1.54481e-16	-0.522015	0.22	0.343	6.94099e-12
ATP5ME	2.02528e-16	0.394887	0.424	0.277	9.09979e-12
CLPP	2.37765e-16	0.50403	0.109	0.031	1.0683e-11
HLA-DPA1	2.40188e-16	-0.665862	0.126	0.229	1.07919e-11
C8orf59	2.69456e-16	0.410162	0.274	0.145	1.21069e-11
ZSCAN16-AS1	3.21833e-16	0.575775	0.11	0.032	1.44603e-11
EIF3L	3.49455e-16	0.497167	0.202	0.094	1.57013e-11
NPW	3.65251e-16	-0.759163	0.039	0.115	1.64111e-11
VCAN	3.71046e-16	0.566084	0.331	0.206	1.66715e-11
EIF5A	3.77828e-16	-0.684735	0.074	0.165	1.69762e-11
NAXE	4.03323e-16	0.487989	0.119	0.037	1.81217e-11
ANKH	4.34948e-16	-0.71789	0.053	0.136	1.95426e-11
HCFC1R1	4.81886e-16	-0.627358	0.073	0.164	2.16516e-11
NACA	5.34076e-16	0.273255	0.71	0.572	2.39966e-11
SLC25A39	5.51189e-16	0.588812	0.12	0.039	2.47655e-11
CSNK2B	6.89276e-16	0.453572	0.232	0.116	3.09699e-11
CCNI	7.41373e-16	0.408301	0.262	0.138	3.33106e-11
ABCF1	7.70711e-16	0.558512	0.141	0.053	3.46288e-11
RAD23A	8.00765e-16	0.497744	0.166	0.069	3.59792e-11
FABP5	8.72559e-16	0.389018	0.332	0.193	3.92049e-11
H1F0	1.03217e-15	0.581835	0.125	0.043	4.63764e-11
PPIE	1.14312e-15	0.545806	0.118	0.038	5.13616e-11
MYC	1.30265e-15	0.635829	0.174	0.078	5.85293e-11
HM13	1.34998e-15	0.486985	0.198	0.093	6.06558e-11
TMEM259	1.61172e-15	0.511619	0.198	0.093	7.24161e-11
FKBP8	1.72751e-15	0.487576	0.167	0.071	7.76186e-11
P3H4	2.30857e-15	0.567704	0.134	0.049	1.03726e-10
GPS1	2.61929e-15	0.523271	0.101	0.028	1.17687e-10
SOD1	3.14967e-15	0.375148	0.349	0.211	1.41518e-10
HES1	3.46284e-15	-0.885339	0.1	0.193	1.55589e-10
RAB13	3.49883e-15	0.423732	0.242	0.128	1.57206e-10
CALM1	4.11728e-15	-0.536918	0.228	0.337	1.84994e-10
DHPS	8.89658e-15	0.486973	0.102	0.03	3.99732e-10
COX7C	9.35678e-15	0.331491	0.589	0.452	4.20409e-10
NSMCE1	9.5492e-15	0.51379	0.113	0.037	4.29055e-10
WASF2	1.06263e-14	0.441218	0.173	0.076	4.7745e-10
COL1A1	1.19937e-14	-0.472861	0.908	0.895	5.3889e-10
EMP3	1.20865e-14	-0.478801	0.224	0.335	5.43058e-10
SRSF11	1.31255e-14	0.339869	0.352	0.212	5.89744e-10
PSAP	1.32205e-14	-0.506514	0.262	0.368	5.94011e-10
CPNE3	1.51292e-14	0.44935	0.115	0.038	6.7977e-10
SF3B2	1.63339e-14	0.494764	0.175	0.08	7.33897e-10
RBM8A	1.63434e-14	0.407996	0.28	0.159	7.34325e-10
MPP6	1.76145e-14	0.527701	0.103	0.031	7.91436e-10
DDIT4	2.1128e-14	0.301759	0.346	0.208	9.49302e-10
COL18A1	2.18619e-14	-0.747904	0.054	0.132	9.82279e-10
PMF1	2.3589e-14	0.463026	0.11	0.036	1.05988e-09
VKORC1	2.57764e-14	0.386144	0.237	0.127	1.15816e-09
ILF3-AS1	3.11888e-14	0.470731	0.11	0.036	1.40134e-09
MTX1	3.14196e-14	0.514317	0.106	0.034	1.41172e-09
YPEL3	4.46431e-14	0.58049	0.109	0.037	2.00586e-09
EPN2	4.68073e-14	0.555922	0.106	0.034	2.1031e-09
ZRANB2	5.23797e-14	0.436764	0.231	0.124	2.35347e-09
ENSA	5.43602e-14	0.476927	0.146	0.06	2.44246e-09
FAM114A1	7.30798e-14	0.46262	0.107	0.035	3.28355e-09
IER3	7.77937e-14	0.618088	0.25	0.145	3.49535e-09
TNFRSF12A	8.31198e-14	-0.596142	0.043	0.114	3.73466e-09
HIKESHI	9.21179e-14	0.449906	0.126	0.048	4.13895e-09
PRDX2	9.34654e-14	0.538672	0.184	0.091	4.19949e-09
COPS6	9.77665e-14	0.431429	0.187	0.09	4.39275e-09
HSPA5	1.08775e-13	0.406261	0.372	0.249	4.88738e-09
UBXN4	1.22963e-13	0.39067	0.266	0.151	5.52485e-09
LSM10	1.42863e-13	0.468902	0.122	0.046	6.41896e-09
NARF	1.50679e-13	0.481618	0.118	0.043	6.77016e-09
TMEM126A	1.55843e-13	0.478711	0.102	0.033	7.00217e-09
SLC29A1	1.69378e-13	-0.605896	0.04	0.107	7.61034e-09
C1orf123	1.82243e-13	0.46044	0.114	0.041	8.18836e-09
MFSD10	1.99255e-13	0.502988	0.118	0.043	8.95272e-09
FTL	2.04052e-13	-0.153882	0.946	0.984	9.16824e-09
NUDC	2.18985e-13	0.384708	0.179	0.085	9.83921e-09
TTC3	2.24706e-13	0.365373	0.303	0.184	1.00963e-08
PARK7	2.32512e-13	0.333001	0.391	0.259	1.0447e-08
MTDH	2.33561e-13	0.34124	0.348	0.22	1.04941e-08
ALKBH7	2.78858e-13	0.416993	0.172	0.08	1.25294e-08
APH1A	3.05922e-13	0.430152	0.115	0.041	1.37454e-08
FOS	3.85011e-13	-0.512249	0.349	0.446	1.72989e-08
GPX7	4.85214e-13	0.421257	0.104	0.035	2.18011e-08
NSD3	5.09212e-13	0.398347	0.198	0.1	2.28794e-08
NDUFB7	5.16081e-13	0.332301	0.328	0.203	2.31881e-08
ANP32B	5.33966e-13	0.411977	0.216	0.113	2.39916e-08
APMAP	5.38331e-13	0.499486	0.111	0.04	2.41878e-08
PSMD4	5.47296e-13	0.399547	0.199	0.102	2.45906e-08
AIF1	5.62986e-13	-0.600685	0.087	0.17	2.52955e-08
EI24	6.63193e-13	0.491079	0.126	0.05	2.97979e-08
PGK1	7.3678e-13	0.391213	0.273	0.16	3.31043e-08
TM2D3	7.39426e-13	0.482775	0.103	0.036	3.32231e-08
EMP1	8.46993e-13	-0.596375	0.044	0.111	3.80563e-08
TMEM14A	8.71054e-13	0.418006	0.131	0.053	3.91373e-08
RAC1	1.02218e-12	0.277581	0.407	0.274	4.59277e-08
TOMM7	1.14533e-12	0.333316	0.355	0.229	5.1461e-08
FSTL1	1.36904e-12	-0.596254	0.073	0.15	6.15122e-08
ATP5PB	1.48643e-12	0.375213	0.241	0.135	6.67866e-08
POLD2	1.70224e-12	0.494855	0.101	0.035	7.64833e-08
CEBPZ	1.72391e-12	0.433774	0.145	0.064	7.74572e-08
C1orf43	1.80066e-12	0.427416	0.155	0.071	8.09055e-08
TMEM205	1.92775e-12	0.430974	0.114	0.043	8.66156e-08
CD68	1.95077e-12	-0.580673	0.062	0.135	8.76502e-08
YIF1A	2.06475e-12	0.419066	0.184	0.092	9.27715e-08
THRAP3	2.07475e-12	0.435799	0.145	0.065	9.32206e-08
BCL7C	2.22247e-12	0.456418	0.124	0.05	9.98579e-08
PYCR1	2.25057e-12	0.443293	0.152	0.07	1.0112e-07
HNRNPU	2.27985e-12	0.460531	0.219	0.122	1.02436e-07
NDUFS5	2.49037e-12	0.311069	0.48	0.339	1.11895e-07
UBE2A	2.74829e-12	0.434223	0.12	0.048	1.23483e-07
SPARC	2.7794e-12	0.28014	0.858	0.776	1.24881e-07
FKBP7	3.19157e-12	0.430152	0.145	0.065	1.434e-07
NUDT1	3.45404e-12	0.405376	0.167	0.08	1.55193e-07
SMIM10	4.62145e-12	0.442619	0.111	0.042	2.07646e-07
TMA7	4.92464e-12	0.284145	0.543	0.4	2.21269e-07
PRDX1	4.93138e-12	0.301372	0.399	0.27	2.21572e-07
COA4	7.30935e-12	0.435014	0.13	0.055	3.28416e-07
NDUFAF8	7.60161e-12	0.434736	0.191	0.102	3.41548e-07
MYL12A	7.63412e-12	-0.503339	0.2	0.292	3.43009e-07
SLC39A1	8.4482e-12	0.463583	0.128	0.055	3.79586e-07
CDKN2A	8.97534e-12	0.385415	0.213	0.117	4.03271e-07
SRP14	9.29753e-12	0.245033	0.588	0.447	4.17747e-07
IFI27L2	9.61371e-12	0.375415	0.279	0.169	4.31954e-07
LAPTM4B	9.95667e-12	0.385532	0.147	0.067	4.47363e-07
DNMT1	1.07866e-11	0.440197	0.108	0.041	4.84652e-07
SLC25A5	1.19681e-11	0.325987	0.26	0.151	5.37739e-07
PHGDH	1.46751e-11	0.430415	0.139	0.063	6.59368e-07
CPE	1.6053e-11	0.300892	0.4	0.277	7.21276e-07
FAM200B	1.83603e-11	0.447154	0.103	0.039	8.24945e-07
TWISTNB	2.03429e-11	0.418001	0.106	0.041	9.14026e-07
EMC3	2.34478e-11	0.404746	0.103	0.039	1.05353e-06
SPCS2	2.45926e-11	0.31007	0.286	0.175	1.10497e-06
CKS1B	2.46632e-11	0.471547	0.142	0.066	1.10814e-06
DCXR	2.59003e-11	0.385336	0.147	0.069	1.16373e-06
PSMG3	2.61587e-11	0.417861	0.134	0.06	1.17534e-06
TGFB1	2.85194e-11	0.467666	0.109	0.044	1.28141e-06
GON4L	2.9538e-11	0.455685	0.127	0.056	1.32717e-06
MAGOH	3.47177e-11	0.400661	0.133	0.06	1.5599e-06
SNAI2	3.9279e-11	0.410542	0.14	0.065	1.76484e-06
C7orf50	4.07958e-11	0.407123	0.11	0.044	1.833e-06
ELOB	4.15045e-11	-0.4025	0.365	0.444	1.86484e-06
ARMCX3	4.26919e-11	0.397871	0.121	0.052	1.91819e-06
TRAPPC1	4.28217e-11	0.397267	0.221	0.127	1.92402e-06
INTS6	4.68997e-11	-0.670524	0.046	0.107	2.10725e-06
FDX1	4.84075e-11	0.421126	0.107	0.043	2.175e-06
H2AFZ	5.10203e-11	0.245349	0.506	0.369	2.29239e-06
RSRP1	5.36315e-11	0.457661	0.196	0.109	2.40972e-06
APOC1	5.42586e-11	-0.568622	0.089	0.163	2.43789e-06
MYH9	6.81069e-11	-0.514542	0.061	0.128	3.06011e-06
GADD45G	7.46008e-11	0.543864	0.102	0.04	3.35189e-06
GPC1	7.97254e-11	0.453126	0.122	0.054	3.58214e-06
SRM	8.35617e-11	0.377442	0.195	0.107	3.75451e-06
STX10	1.11289e-10	0.383432	0.122	0.053	5.00031e-06
QTRT1	1.11396e-10	0.489112	0.112	0.048	5.00512e-06
COPE	1.12328e-10	0.367672	0.245	0.149	5.04703e-06
C1QB	1.16408e-10	-0.510226	0.119	0.198	5.23033e-06
TMEM119	1.38432e-10	0.417949	0.143	0.07	6.21988e-06
CANX	1.40868e-10	-0.518402	0.074	0.144	6.32936e-06
CCT8	1.67903e-10	0.394293	0.153	0.077	7.54406e-06
KDELR3	1.75386e-10	0.37256	0.137	0.065	7.88025e-06
NDUFS7	1.94468e-10	0.347304	0.213	0.122	8.73765e-06
NDUFA6	1.98346e-10	-0.484344	0.128	0.209	8.9119e-06
ZNF593	2.44114e-10	0.405332	0.115	0.05	1.09683e-05
NELFE	2.81463e-10	0.430726	0.118	0.053	1.26464e-05
FLOT1	3.11105e-10	0.393724	0.118	0.053	1.39782e-05
EIF4H	3.1638e-10	0.416597	0.108	0.046	1.42153e-05
PHF14	3.62611e-10	0.322735	0.255	0.156	1.62925e-05
LIMA1	3.7778e-10	-0.534924	0.048	0.106	1.6974e-05
UBE2E3	3.88978e-10	0.449974	0.109	0.048	1.74772e-05
GUSB	4.04608e-10	0.378281	0.119	0.053	1.81794e-05
ERLEC1	4.23088e-10	0.400431	0.141	0.07	1.90098e-05
PRMT2	5.13914e-10	0.394955	0.151	0.077	2.30907e-05
COPZ2	5.48313e-10	0.386549	0.196	0.113	2.46363e-05
HIST1H4C	6.24999e-10	0.293977	0.2	0.114	2.80818e-05
SNRPA1	6.33921e-10	0.332367	0.123	0.056	2.84827e-05
TNC	7.10101e-10	0.352237	0.298	0.2	3.19055e-05
OLFML3	8.04019e-10	-0.480089	0.09	0.16	3.61254e-05
HLA-DPB1	8.27928e-10	-0.542306	0.112	0.184	3.71996e-05
TAF1D	8.51691e-10	0.35231	0.259	0.164	3.82673e-05
EMILIN1	9.70571e-10	-0.45334	0.132	0.211	4.36087e-05
PSME2	1.17025e-09	-0.522708	0.159	0.235	5.25807e-05
ARF1	1.18064e-09	0.331154	0.201	0.117	5.30474e-05
PPP1R14B	1.24071e-09	0.366969	0.141	0.072	5.57462e-05
NOP56	1.38986e-09	0.359374	0.173	0.095	6.24478e-05
AAMDC	1.39444e-09	0.369954	0.111	0.049	6.26537e-05
COX20	1.72695e-09	0.383781	0.131	0.064	7.75934e-05
TMED9	1.82819e-09	0.312406	0.25	0.157	8.21426e-05
TAF7	1.95376e-09	0.429946	0.15	0.08	8.77843e-05
GABARAP	1.97306e-09	-0.503734	0.055	0.113	8.86515e-05
PYURF	2.03621e-09	0.328533	0.174	0.097	9.14889e-05
SRSF4	2.24838e-09	0.33585	0.112	0.05	0.000101022
IFT20	2.26183e-09	0.403975	0.122	0.059	0.000101626
TCEAL8	2.36429e-09	0.315787	0.173	0.095	0.00010623
NDUFB9	2.49753e-09	0.268595	0.278	0.176	0.000112217
DUT	2.55575e-09	0.30483	0.222	0.134	0.000114833
SERPINB6	2.77118e-09	0.325679	0.135	0.068	0.000124512
LARP6	2.83387e-09	0.404874	0.108	0.048	0.000127329
CCT5	3.15693e-09	0.32004	0.141	0.072	0.000141844
BAZ1B	3.33041e-09	0.357762	0.114	0.053	0.000149638
TMEM14B	3.6963e-09	0.330904	0.114	0.053	0.000166078
C1QC	4.03503e-09	-0.506171	0.061	0.12	0.000181298
EIF3G	4.04636e-09	0.288337	0.205	0.122	0.000181807
SELENOS	4.31129e-09	0.29639	0.204	0.121	0.000193711
ATP5F1A	5.15822e-09	0.299818	0.192	0.112	0.000231764
NANS	5.2678e-09	0.343573	0.117	0.055	0.000236688
RTF1	7.51315e-09	0.299409	0.205	0.122	0.000337573
SERF2	7.65356e-09	0.148202	0.883	0.829	0.000343882
PLEC	8.27263e-09	-0.460706	0.055	0.111	0.000371697
ARL4A	8.47677e-09	0.353036	0.128	0.064	0.00038087
CWC15	8.61355e-09	0.271589	0.163	0.09	0.000387015
PFDN5	8.8051e-09	-0.322616	0.421	0.484	0.000395622
GNL3	9.22433e-09	0.386094	0.121	0.06	0.000414458
IFITM3	1.02996e-08	-0.320987	0.514	0.568	0.000462773
HNRNPR	1.1591e-08	0.312859	0.163	0.091	0.000520797
CCNL1	1.17566e-08	0.429555	0.18	0.107	0.000528238
RHOC	1.20708e-08	0.270256	0.289	0.194	0.000542355
CDC37	1.21776e-08	0.322886	0.179	0.105	0.000547153
SF1	1.32465e-08	0.364201	0.136	0.071	0.00059518
MAGED2	1.45195e-08	0.336214	0.194	0.119	0.000652378
PFN1	1.46713e-08	-0.244509	0.465	0.545	0.000659196
ANXA1	1.587e-08	0.327843	0.421	0.31	0.000713055
IMP3	1.81752e-08	0.38319	0.102	0.047	0.000816628
NDUFA1	2.05324e-08	0.241169	0.367	0.263	0.000922542
PSMB4	2.07515e-08	0.270401	0.131	0.067	0.000932385
DNPH1	2.09362e-08	0.339698	0.147	0.08	0.000940686
MESD	2.21999e-08	0.332451	0.155	0.087	0.000997464
SRI	2.28562e-08	0.343798	0.179	0.106	0.00102695
ATP5PF	2.3684e-08	0.240719	0.436	0.326	0.00106415
FKBP11	2.44173e-08	-0.471188	0.077	0.136	0.00109709
MGST3	2.46527e-08	-0.416788	0.163	0.237	0.00110767
PDCD6	2.51105e-08	0.31767	0.134	0.07	0.00112824
JPT1	2.70153e-08	0.304624	0.164	0.093	0.00121382
POLE4	2.71703e-08	0.296068	0.14	0.075	0.00122079
POLR2E	2.78454e-08	0.342807	0.172	0.101	0.00125112
TRMT112	2.84452e-08	0.224421	0.305	0.208	0.00127807
IFNGR2	2.96519e-08	0.336636	0.101	0.047	0.00133229
PTMS	2.97116e-08	-0.367603	0.208	0.286	0.00133497
44450	3.04437e-08	0.335905	0.198	0.122	0.00136787
LGALS3	3.51817e-08	-0.462754	0.198	0.266	0.00158075
PIN1	3.52239e-08	0.297982	0.143	0.078	0.00158265
COL5A1	3.64083e-08	-0.381222	0.23	0.306	0.00163586
HDGF	3.73152e-08	0.285957	0.102	0.047	0.00167661
WDR83OS	4.14971e-08	0.246856	0.253	0.164	0.00186451
SNRPB	4.32018e-08	0.261749	0.224	0.141	0.0019411
POLR1D	4.42824e-08	0.389163	0.112	0.056	0.00198965
GTF3A	4.52512e-08	0.313871	0.129	0.068	0.00203318
SRP72	4.69136e-08	0.30515	0.124	0.064	0.00210788
VMP1	4.69148e-08	-0.482577	0.114	0.178	0.00210793
NDUFA8	4.7677e-08	0.285912	0.168	0.097	0.00214218
UQCRB	4.80838e-08	0.238644	0.636	0.538	0.00216045
TUBA1B	5.51593e-08	-0.225326	0.488	0.558	0.00247836
RTN4	5.55958e-08	0.246078	0.264	0.174	0.00249797
LMO7	5.59499e-08	-0.518907	0.071	0.126	0.00251388
EGR1	5.60966e-08	-0.51933	0.105	0.167	0.00252048
ATP5MC1	5.65913e-08	0.246605	0.279	0.188	0.0025427
CARHSP1	5.67916e-08	0.394322	0.143	0.08	0.00255171
SH3BGRL3	6.34556e-08	-0.404626	0.229	0.298	0.00285113
UBE2V2	6.43271e-08	0.313057	0.158	0.091	0.00289028
TPM3	6.56855e-08	0.257486	0.173	0.101	0.00295131
UBE2S	7.81716e-08	0.315148	0.131	0.07	0.00351233
LAMP2	8.84611e-08	0.315959	0.102	0.049	0.00397465
HSPE1	8.88151e-08	0.254669	0.356	0.26	0.00399055
VGLL4	9.59569e-08	0.362211	0.114	0.059	0.00431144
NCL	9.69664e-08	0.237447	0.269	0.181	0.0043568
NSA2	9.87493e-08	0.305697	0.14	0.078	0.0044369
SYF2	1.01104e-07	0.283707	0.138	0.075	0.0045427
KLF10	1.03786e-07	0.342682	0.103	0.05	0.00466319
H1FX	1.11663e-07	0.302596	0.173	0.102	0.00501714
PPP1CA	1.12123e-07	0.266749	0.143	0.079	0.0050378
EIF3D	1.17657e-07	0.292053	0.137	0.075	0.00528643
JUND	1.1811e-07	0.354253	0.143	0.082	0.00530679
SNRPD1	1.25747e-07	0.249057	0.211	0.132	0.00564993
ATP5PO	1.3637e-07	0.226497	0.346	0.252	0.00612723
SMC5	1.49834e-07	0.291174	0.106	0.053	0.00673221
UBL5	1.53127e-07	0.204112	0.404	0.295	0.00688016
DMAC1	1.56108e-07	0.282445	0.123	0.065	0.00701409
CCT7	1.58709e-07	0.279662	0.154	0.089	0.00713095
HNRNPH1	1.64549e-07	-0.424782	0.152	0.218	0.00739337
SAT1	1.6564e-07	-0.291146	0.286	0.363	0.00744238
ESF1	1.66592e-07	0.30072	0.217	0.141	0.00748516
SNHG25	1.74812e-07	0.316499	0.143	0.08	0.00785446
ARHGDIA	1.95273e-07	0.288327	0.157	0.092	0.00877381
RER1	1.96046e-07	0.288293	0.161	0.096	0.00880854
PRPF40A	2.02551e-07	0.249612	0.121	0.063	0.00910082
ARPC2	2.14952e-07	-0.371383	0.21	0.282	0.00965802
SH3GLB1	2.22283e-07	0.269838	0.112	0.058	0.00998738
HSPA1A	2.34033e-07	0.30392	0.589	0.483	0.0105154
CD14	2.44516e-07	-0.438527	0.058	0.108	0.0109864
PRCP	2.58808e-07	0.275029	0.103	0.051	0.0116285
HNRNPM	2.87665e-07	0.322172	0.193	0.124	0.0129251
THUMPD3-AS1	3.07416e-07	0.390129	0.156	0.095	0.0138125
RHBDL2	3.20238e-07	0.330875	0.103	0.052	0.0143886
FTH1	3.28144e-07	-0.181318	0.84	0.873	0.0147438
HNRNPC	3.46518e-07	0.253457	0.221	0.144	0.0155694
POLR2L	3.69977e-07	0.192514	0.398	0.295	0.0166234
SMIM7	3.70329e-07	0.270949	0.149	0.086	0.0166393
NDUFV3	3.93266e-07	0.308717	0.112	0.059	0.0176698
LAMTOR2	4.1476e-07	0.272589	0.195	0.124	0.0186356
BPTF	4.15607e-07	0.295318	0.119	0.064	0.0186736
ENO1	4.46651e-07	0.200039	0.509	0.397	0.0200685
ISOC2	4.93345e-07	0.330504	0.111	0.059	0.0221665
MAP2K2	5.00063e-07	0.337716	0.108	0.057	0.0224683
HMG20B	5.05291e-07	0.288839	0.114	0.06	0.0227032
N4BP2L2	5.11113e-07	-0.388789	0.183	0.248	0.0229648
CALU	5.21847e-07	0.298782	0.209	0.137	0.0234471
AKR1B1	5.59635e-07	0.283936	0.108	0.056	0.025145
NPM1	5.66622e-07	0.191876	0.426	0.317	0.0254589
TCEAL4	5.66714e-07	0.231027	0.182	0.113	0.025463
JAK1	5.84096e-07	0.273488	0.102	0.052	0.026244
SELENOH	5.89894e-07	0.265435	0.205	0.133	0.0265045
LRRC59	5.90547e-07	0.287457	0.108	0.056	0.0265339
TMED3	6.00852e-07	0.248445	0.146	0.085	0.0269969
MSN	6.13016e-07	0.279663	0.127	0.071	0.0275434
LDHA	6.21548e-07	0.200173	0.415	0.317	0.0279268
PRKCSH	6.2505e-07	0.295988	0.117	0.063	0.0280841
YTHDF2	6.34762e-07	0.307328	0.11	0.058	0.0285205
PPIA	6.36965e-07	0.186723	0.493	0.383	0.0286195
TOMM20	6.53554e-07	0.309264	0.124	0.07	0.0293649
NONO	6.70145e-07	0.25053	0.112	0.06	0.0301103
RAB2A	6.8799e-07	0.233324	0.28	0.196	0.0309121
PPT1	6.9169e-07	0.287744	0.11	0.058	0.0310783
SDF4	7.0588e-07	0.306358	0.137	0.08	0.0317159
ENAH	7.51102e-07	0.32845	0.134	0.078	0.0337478
SELENOW	7.8322e-07	-0.411002	0.073	0.124	0.0351909
NAA10	8.97437e-07	0.210616	0.156	0.093	0.0403228
RCN2	1.08453e-06	0.29453	0.124	0.07	0.0487288
NDUFV1	1.14456e-06	0.275018	0.117	0.064	0.0514261
SRSF2	1.1671e-06	0.2348	0.205	0.134	0.052439
SLC25A3	1.17384e-06	0.218191	0.24	0.164	0.0527416
POLR3GL	1.34675e-06	0.273751	0.108	0.058	0.0605107
DNM3OS	1.35713e-06	0.323948	0.109	0.06	0.0609773
PSMD7	1.4694e-06	0.209925	0.12	0.065	0.0660215
ATP5MD	1.52617e-06	-0.408145	0.227	0.286	0.0685725
ATOX1	1.53399e-06	-0.385401	0.176	0.238	0.0689237
PSMB5	1.58007e-06	0.21697	0.251	0.175	0.070994
FAM46A	1.89337e-06	0.304279	0.144	0.087	0.085071
FAM96B	2.00924e-06	0.19936	0.19	0.123	0.090277
MPHOSPH10	2.06999e-06	0.253316	0.114	0.063	0.0930066
HNRNPDL	2.08118e-06	0.220552	0.268	0.187	0.0935097
LRP1	2.1218e-06	-0.394574	0.085	0.136	0.0953346
LY6K	2.163e-06	0.216355	0.138	0.08	0.0971859
LAMTOR1	2.18693e-06	0.273862	0.152	0.094	0.0982609
PHPT1	2.19435e-06	-0.351933	0.206	0.267	0.0985944
CFL1	2.31065e-06	0.187819	0.469	0.368	0.10382
AL118516.1	2.39061e-06	0.336959	0.102	0.055	0.107413
PDIA6	2.51817e-06	0.257256	0.26	0.186	0.113144
HES4	2.5321e-06	0.248216	0.199	0.131	0.11377
ACTB	2.60531e-06	0.108	0.901	0.844	0.117059
SNRNP200	2.61628e-06	0.291479	0.114	0.064	0.117552
BEX3	2.66255e-06	0.183752	0.257	0.179	0.119631
PDIA4	2.72229e-06	0.293392	0.135	0.081	0.122315
RDX	3.02349e-06	0.309248	0.149	0.092	0.135848
LY6E	3.33824e-06	-0.403206	0.207	0.266	0.14999
UNC5B	3.42719e-06	-0.357624	0.073	0.121	0.153987
CCDC124	3.74112e-06	0.249844	0.102	0.055	0.168092
MCRIP1	3.80756e-06	0.222293	0.121	0.07	0.171077
SNRPD2	4.14065e-06	0.162196	0.345	0.252	0.186044
COL16A1	4.25217e-06	-0.426787	0.159	0.218	0.191054
TLE4	4.35519e-06	0.296461	0.162	0.105	0.195683
ITM2B	4.35905e-06	-0.319173	0.307	0.365	0.195857
ENY2	4.64138e-06	0.148425	0.332	0.242	0.208542
HSP90B1	4.66785e-06	0.222204	0.364	0.281	0.209731
TMEM230	4.70607e-06	0.178628	0.178	0.115	0.211448
EIF3M	4.70981e-06	0.269677	0.126	0.074	0.211616
YWHAQ	4.83325e-06	0.159489	0.2	0.131	0.217163
ZNF638	4.98123e-06	0.180942	0.112	0.062	0.223812
SUMF2	5.16107e-06	0.292835	0.109	0.062	0.231892
SRP9	5.2976e-06	0.239888	0.126	0.075	0.238027
RHOBTB3	5.34968e-06	0.28949	0.111	0.063	0.240366
PEBP1	5.38555e-06	0.226984	0.189	0.124	0.241978
ATRX	5.45405e-06	0.220136	0.209	0.143	0.245056
MLEC	5.47936e-06	0.26273	0.131	0.079	0.246193
RPS19BP1	6.52132e-06	0.172837	0.184	0.119	0.29301
CSDE1	6.66057e-06	0.271461	0.117	0.068	0.299266
TIMM8B	6.75446e-06	0.235185	0.218	0.15	0.303485
ZC3H15	6.83037e-06	0.195547	0.137	0.083	0.306895
PDIA3	7.00398e-06	0.217512	0.305	0.228	0.314696
PCOLCE	7.45041e-06	0.326147	0.535	0.501	0.334754
ORMDL1	7.4894e-06	0.287082	0.108	0.062	0.336506
ANKRD11	7.73727e-06	0.184764	0.141	0.085	0.347643
ECH1	7.91231e-06	0.277557	0.106	0.06	0.355508
LAMTOR5	7.99042e-06	0.14616	0.253	0.176	0.359018
C19orf70	8.29232e-06	0.197831	0.216	0.147	0.372582
EMC7	8.81316e-06	0.243371	0.115	0.067	0.395984
DDX39A	9.15495e-06	0.262079	0.104	0.058	0.411341
NEAT1	9.27404e-06	-0.2155	0.536	0.586	0.416692
BRK1	1.02046e-05	0.207708	0.245	0.174	0.458502
CRNDE	1.05937e-05	0.242906	0.109	0.063	0.475985
VDAC3	1.1015e-05	0.244449	0.111	0.064	0.494913
XRCC5	1.12205e-05	0.218002	0.138	0.085	0.50415
STMN1	1.21664e-05	0.188221	0.269	0.194	0.546646
HSD17B10	1.25486e-05	0.239865	0.147	0.093	0.563822
GTF2I	1.29016e-05	0.234715	0.122	0.073	0.57968
NDUFB2	1.44643e-05	-0.287676	0.292	0.342	0.649893
CIB1	1.49257e-05	0.185179	0.181	0.121	0.670628
SEC11A	1.51576e-05	0.223954	0.251	0.181	0.681048
PPIG	1.54167e-05	0.17656	0.178	0.117	0.692686
PTBP1	1.63697e-05	0.294834	0.106	0.063	0.735506
EID1	1.6709e-05	0.195272	0.314	0.235	0.750752
SSBP1	1.72982e-05	0.198988	0.209	0.144	0.777227
PPA1	1.81777e-05	0.199517	0.12	0.071	0.816743
CEBPB	1.83602e-05	-0.421475	0.091	0.136	0.824942
CCT4	1.86124e-05	0.214802	0.138	0.087	0.836272
ITGB1	1.90272e-05	-0.385573	0.143	0.195	0.854912
SF3B6	2.06053e-05	0.155326	0.282	0.204	0.925817
CCDC85B	2.10419e-05	0.20783	0.186	0.126	0.945432
LSM5	2.15495e-05	0.166297	0.192	0.131	0.96824
SNF8	2.17052e-05	0.224536	0.101	0.058	0.975236
POLR2I	2.44304e-05	0.231159	0.125	0.077	1
YY1	2.49278e-05	0.168847	0.117	0.07	1
SEC61B	2.50647e-05	0.159427	0.418	0.332	1
FLNA	2.59383e-05	-0.379754	0.207	0.26	1
THOC2	2.6337e-05	0.231971	0.13	0.081	1
ARGLU1	2.64829e-05	-0.400201	0.224	0.275	1
SMIM26	2.68697e-05	0.228408	0.154	0.1	1
ZEB2	2.72785e-05	0.243422	0.135	0.086	1
NUCB2	2.83273e-05	0.215048	0.149	0.097	1
AUP1	2.85417e-05	0.169589	0.154	0.099	1
CHD9	2.87331e-05	0.283842	0.24	0.18	1
UPF2	3.31324e-05	-0.358362	0.076	0.119	1
CLIC1	3.42904e-05	0.131645	0.269	0.198	1
PLOD1	3.5396e-05	0.253315	0.127	0.08	1
PSMA5	3.58414e-05	0.205497	0.108	0.064	1
PIN4	3.91041e-05	0.23484	0.115	0.07	1
FNBP4	4.01228e-05	0.233629	0.101	0.06	1
HSBP1	4.1546e-05	0.163347	0.244	0.176	1
NME1	4.17484e-05	0.216553	0.179	0.124	1
SFPQ	4.4621e-05	0.174013	0.196	0.136	1
ATP5PD	4.52257e-05	0.147728	0.222	0.157	1
SNRPE	4.76818e-05	0.180528	0.296	0.227	1
CD151	4.80695e-05	0.212247	0.214	0.154	1
FXYD5	4.89325e-05	-0.37843	0.084	0.127	1
CCDC167	4.95629e-05	0.182462	0.106	0.063	1
HLA-E	4.95758e-05	-0.37675	0.092	0.135	1
CDC5L	4.98886e-05	0.200574	0.105	0.062	1
NDUFB8	5.02079e-05	-0.327383	0.118	0.166	1
HMGN1	5.37325e-05	0.191476	0.273	0.203	1
RNASEH2C	5.5386e-05	0.201546	0.172	0.117	1
DBI	5.65116e-05	0.187543	0.317	0.243	1
TMEM256	5.73852e-05	0.115532	0.152	0.098	1
KNOP1	5.85117e-05	0.235073	0.141	0.093	1
EMC4	6.13291e-05	0.197033	0.114	0.07	1
UBE2D2	6.15449e-05	0.219214	0.119	0.075	1
AP2S1	6.3663e-05	-0.363097	0.176	0.223	1
COL6A2	6.47524e-05	-0.299009	0.405	0.447	1
SAP18	7.06428e-05	0.174115	0.275	0.203	1
FOSB	7.11708e-05	-0.330401	0.08	0.122	1
SNRPD3	7.16002e-05	0.140354	0.188	0.129	1
SEC31A	8.62131e-05	0.176481	0.173	0.12	1
TMEM258	9.82303e-05	0.1646	0.325	0.253	1
P4HA2	9.82623e-05	0.29125	0.112	0.071	1
UQCRC1	9.88724e-05	0.196617	0.124	0.08	1
NASP	0.000102736	0.124877	0.159	0.107	1
KDELR1	0.000106492	0.21624	0.12	0.078	1
44446	0.000110861	0.1694	0.265	0.198	1
HSPB1	0.000112341	-0.23565	0.451	0.493	1
PSMB2	0.000113915	0.177479	0.143	0.094	1
CEBPD	0.000115288	0.210374	0.231	0.173	1
BTF3L4	0.000117068	0.254111	0.106	0.066	1
PGLS	0.000119264	0.205966	0.101	0.061	1
HNRNPA3	0.000123986	0.187484	0.173	0.119	1
TXN	0.000125909	0.119959	0.514	0.421	1
KHDRBS1	0.000127237	0.199758	0.112	0.071	1
NINJ1	0.000132827	0.187939	0.111	0.069	1
PRKDC	0.000136987	0.182317	0.132	0.087	1
SNW1	0.000140033	0.167863	0.109	0.067	1
EML4	0.000143777	0.236063	0.152	0.104	1
FDPS	0.000144484	0.174864	0.153	0.104	1
CYTOR	0.000144614	-0.341199	0.095	0.136	1
TALDO1	0.000145829	0.173329	0.128	0.083	1
NDUFAF3	0.000147254	0.164686	0.129	0.083	1
MRFAP1	0.000152857	0.204403	0.15	0.103	1
RAN	0.000153602	0.130907	0.307	0.234	1
REX1BD	0.00015568	0.191642	0.137	0.091	1
SRSF10	0.000156033	0.201603	0.176	0.124	1
HNRNPD	0.000166961	0.186977	0.109	0.068	1
MUM1	0.000177941	0.254667	0.115	0.075	1
MPHOSPH8	0.000187633	0.114104	0.197	0.139	1
SRSF3	0.00019311	0.137126	0.288	0.22	1
SRSF7	0.000201812	0.219849	0.237	0.179	1
RNH1	0.000208604	0.229883	0.147	0.101	1
SAT2	0.000225414	0.180755	0.139	0.094	1
PAPOLA	0.000243194	0.191635	0.128	0.085	1
SSU72	0.000245402	0.202735	0.114	0.073	1
PPP3CA	0.000259265	-0.296747	0.069	0.106	1
P3H1	0.000261727	0.203593	0.135	0.092	1
MAFB	0.000262342	-0.353114	0.169	0.213	1
TAX1BP1	0.000266135	0.202808	0.135	0.092	1
ATP5MC3	0.000273663	0.150356	0.312	0.245	1
PSMC1	0.000274569	0.149828	0.117	0.075	1
VAPA	0.000282575	0.126119	0.178	0.126	1
APEX1	0.000299272	0.146438	0.122	0.08	1
GAPDH	0.000318444	0.152324	0.821	0.817	1
JUN	0.000339803	-0.218103	0.524	0.556	1
GNAS	0.000340111	-0.309326	0.245	0.287	1
UQCRC2	0.000341819	0.201898	0.105	0.067	1
GSN	0.000343484	0.189649	0.314	0.249	1
DHX36	0.000366745	0.210143	0.115	0.076	1
LAMP1	0.000394777	-0.291207	0.098	0.138	1
EEF1D	0.000395054	0.100691	0.561	0.467	1
NAA38	0.000395495	0.132497	0.213	0.157	1
CKS2	0.000396946	0.147295	0.123	0.081	1
RPN2	0.000405206	0.21034	0.182	0.134	1
C1QBP	0.00040803	0.155421	0.166	0.117	1
ACTG1	0.000432025	0.236886	0.645	0.615	1
C1QA	0.000439528	-0.338067	0.182	0.224	1
KLF6	0.000442752	0.140935	0.213	0.159	1
SCAND1	0.000445089	0.13416	0.161	0.112	1
ATRAID	0.000455413	0.140604	0.163	0.115	1
APLP2	0.000462588	0.210436	0.138	0.095	1
AIMP1	0.000483147	0.139308	0.134	0.091	1
RBMX	0.00050561	0.177314	0.143	0.1	1
GLG1	0.000506302	0.25023	0.112	0.075	1
DYNC1H1	0.000529311	0.158137	0.145	0.1	1
HMGN2	0.000532339	0.133504	0.333	0.264	1
ST13	0.000533525	0.106059	0.189	0.136	1
VDAC2	0.000536653	0.13555	0.131	0.089	1
SIVA1	0.000550142	0.129053	0.195	0.142	1
GCC2	0.000583106	0.220255	0.101	0.066	1
STAT3	0.000610863	0.200078	0.101	0.065	1
RNF7	0.000612044	0.163271	0.173	0.126	1
COMT	0.000630392	0.202277	0.11	0.073	1
HMGB1	0.00064091	-0.208716	0.482	0.5	1
CFDP1	0.000642	0.198489	0.118	0.08	1
H3F3A	0.000668708	0.128273	0.516	0.435	1
HMGB2	0.000682843	0.166406	0.172	0.124	1
ATP5F1E	0.000697206	-0.132987	0.649	0.67	1
REEP5	0.000762267	0.139579	0.154	0.11	1
TSC22D1	0.000813994	-0.27066	0.073	0.107	1
CKAP4	0.000834692	0.213643	0.117	0.08	1
CD99	0.00085194	0.126943	0.352	0.289	1
COMMD1	0.000886714	0.120514	0.101	0.065	1
DNAJA1	0.000937366	-0.316508	0.117	0.154	1
TMBIM4	0.000938399	-0.284191	0.131	0.169	1
PRDX6	0.000943313	0.19328	0.207	0.156	1
SUMO3	0.000948156	0.148432	0.126	0.086	1
HSPG2	0.000949506	-0.292502	0.098	0.135	1
TMEM219	0.000969977	0.148749	0.108	0.071	1
SOCS3	0.000986813	0.21013	0.108	0.073	1
OAZ1	0.000990475	0.140699	0.477	0.404	1
ATP1B3	0.000996207	0.16338	0.179	0.134	1
ACTN1	0.00104119	-0.307644	0.111	0.146	1
FAT1	0.00108155	-0.286668	0.086	0.12	1
ZNF706	0.00109897	0.142091	0.155	0.111	1
ASPH	0.00111994	0.170412	0.128	0.09	1
PSMC3	0.00112162	0.121938	0.143	0.1	1
SRRM2	0.00119738	-0.356025	0.172	0.207	1
ZCRB1	0.00120031	0.112269	0.126	0.087	1
ADRM1	0.00126376	0.133927	0.114	0.077	1
METTL26	0.00127212	0.141266	0.126	0.087	1
NDUFB5	0.00127258	0.124003	0.128	0.089	1
S100A10	0.00128382	-0.137913	0.578	0.6	1
BANF1	0.00129067	0.135321	0.176	0.129	1
NEDD8	0.001295	-0.252715	0.265	0.304	1
HSPA1B	0.00138712	0.162565	0.327	0.27	1
DYNLL1	0.0015484	-0.196478	0.441	0.464	1
NDUFA3	0.00157283	0.137888	0.182	0.137	1
SUPT4H1	0.00159457	0.172187	0.102	0.068	1
SREK1	0.001649	0.159323	0.118	0.083	1
CA2	0.00176282	0.288868	0.117	0.083	1
DST	0.0018711	0.168366	0.155	0.115	1
DECR1	0.00193416	0.158346	0.102	0.069	1
H2AFV	0.00200137	0.131108	0.15	0.109	1
GNB2	0.00202585	0.149699	0.133	0.096	1
ADIRF	0.00211169	0.144187	0.115	0.08	1
HEXA	0.00212642	0.129244	0.106	0.073	1
LAMTOR4	0.00213245	0.106786	0.22	0.169	1
AHNAK	0.00226957	0.174345	0.141	0.103	1
UFD1	0.00258044	0.108737	0.105	0.071	1
TMEM208	0.00262872	0.143221	0.147	0.109	1
TCEAL9	0.00265954	0.128098	0.201	0.156	1
COL12A1	0.00274365	-0.301246	0.176	0.211	1
GPX8	0.00297689	-0.235034	0.08	0.11	1
HNRNPA2B1	0.0031539	0.106999	0.316	0.255	1
TPM4	0.0031975	0.129951	0.242	0.193	1
CTSL	0.00321424	0.170182	0.123	0.089	1
PSME1	0.00322212	-0.266708	0.114	0.146	1
GSTP1	0.00327305	0.136734	0.437	0.381	1
EWSR1	0.00331246	0.134334	0.117	0.083	1
SUMO1	0.0033676	0.134826	0.161	0.122	1
UFC1	0.00347295	0.158161	0.128	0.094	1
COX7A2	0.00359972	-0.254539	0.359	0.38	1
ADI1	0.00378869	0.134215	0.11	0.078	1
GSTO1	0.0038451	-0.267685	0.106	0.137	1
HNRNPK	0.00388625	0.102414	0.245	0.195	1
CDK5RAP3	0.00392144	0.163433	0.103	0.073	1
RALY	0.00396818	0.11624	0.118	0.085	1
NDUFS3	0.00404654	0.138861	0.112	0.08	1
TBCA	0.00405431	0.131128	0.231	0.187	1
DHX29	0.00411531	0.160541	0.103	0.073	1
MYDGF	0.00433272	0.135692	0.252	0.204	1
ERGIC3	0.0043559	0.10222	0.143	0.104	1
COX6C	0.00436505	-0.221408	0.48	0.48	1
COTL1	0.00448793	0.134851	0.113	0.081	1
LSM4	0.00488507	0.112079	0.137	0.1	1
DDX17	0.00495325	-0.290613	0.141	0.173	1
SEC61A1	0.00534442	0.155924	0.115	0.083	1
PRRX1	0.00585127	-0.267771	0.082	0.109	1
CHD4	0.00590748	0.110119	0.105	0.074	1
RCN3	0.00595463	-0.244523	0.16	0.193	1
MTCH1	0.00615295	0.107829	0.109	0.078	1
PSMC5	0.0061946	0.12278	0.113	0.082	1
ID2	0.00626393	0.124864	0.205	0.165	1
C1orf122	0.0063968	0.116663	0.17	0.13	1
CTSD	0.00641028	-0.214291	0.251	0.283	1
SNU13	0.00657142	-0.290336	0.175	0.204	1
IDH2	0.00717374	0.128829	0.128	0.095	1
BLOC1S1	0.00748227	-0.321449	0.123	0.15	1
FCGRT	0.00765203	-0.247905	0.131	0.161	1
FKBP1A	0.00767507	0.147745	0.211	0.171	1
ATP6V1E1	0.00769237	-0.30913	0.08	0.105	1
NDUFS4	0.00790482	0.158132	0.123	0.092	1
REXO2	0.00804907	0.10923	0.123	0.091	1
DAD1	0.00839115	-0.265314	0.23	0.255	1
FAM162A	0.00848902	0.130438	0.118	0.087	1
MGP	0.00925704	-0.629465	0.253	0.27	1
TSPO	0.00950946	-0.244417	0.218	0.248	1
CFH	0.00971701	-0.229897	0.083	0.109	1
NUPR1	0.00971814	-0.204048	0.156	0.188	1
CCNL2	0.0101799	0.171361	0.134	0.104	1
IER3IP1	0.0105956	0.126702	0.108	0.08	1
DGCR6L	0.0110709	0.120126	0.113	0.084	1
SSNA1	0.0112795	0.129783	0.102	0.075	1
ATP6AP2	0.011484	0.126181	0.191	0.154	1
VPS28	0.0115665	0.115385	0.173	0.137	1
SEM1	0.0118442	0.101497	0.385	0.331	1
TPM1	0.0121644	-0.251856	0.394	0.398	1
GJA1	0.0129836	-0.247806	0.177	0.205	1
CALM3	0.0131393	-0.261277	0.118	0.145	1
ZFP36	0.014537	-0.169967	0.099	0.127	1
EIF4G2	0.0148581	-0.222316	0.102	0.128	1
DSTN	0.0149496	-0.193285	0.29	0.314	1
PSMA3	0.0162625	-0.204814	0.108	0.134	1
DDX5	0.0170929	-0.185252	0.281	0.307	1
ATP6V0B	0.0178426	-0.250878	0.236	0.257	1
ATF4	0.0182808	-0.251109	0.121	0.147	1
MINOS1	0.0184955	-0.224283	0.263	0.287	1
TCF4	0.0185717	-0.26973	0.09	0.113	1
GTF3C6	0.0193727	0.102089	0.102	0.076	1
ZFP36L1	0.020984	-0.270765	0.276	0.295	1
ARPC5	0.0212692	-0.223584	0.157	0.183	1
TPI1	0.0215089	-0.151694	0.413	0.424	1
TUBA1C	0.0218513	-0.224932	0.12	0.145	1
C9orf16	0.0240691	-0.209913	0.129	0.154	1
SERPINF1	0.0244345	-0.136246	0.305	0.336	1
PPP1CB	0.0255388	-0.257921	0.159	0.183	1
ARPC1B	0.026292	-0.192727	0.115	0.139	1
IBSP	0.0272868	0.775726	0.465	0.493	1
COX6B1	0.0273078	-0.226572	0.288	0.303	1
OS9	0.028069	0.104643	0.127	0.1	1
ACTR2	0.0283827	-0.20742	0.086	0.107	1
SNX3	0.0289282	-0.257776	0.134	0.157	1
DPT	0.0297778	0.191737	0.138	0.112	1
CNN3	0.0324302	-0.262373	0.116	0.137	1
WSB1	0.0329696	-0.202854	0.131	0.154	1
EIF4A1	0.0334664	-0.209571	0.205	0.226	1
MDK	0.0343739	-0.147834	0.204	0.228	1
SNHG9	0.0383306	-0.204113	0.082	0.102	1
CCL3	0.0397825	-0.195852	0.126	0.151	1
OTUD6B-AS1	0.0414178	0.106981	0.109	0.085	1
NENF	0.0414457	-0.185437	0.161	0.183	1
EIF3K	0.0422243	-0.201371	0.179	0.201	1
SLIRP	0.042841	-0.255042	0.241	0.257	1
SAR1A	0.0445785	-0.229349	0.095	0.115	1
COX17	0.0489777	-0.213768	0.082	0.101	1
RHOB	0.0490089	0.114152	0.126	0.103	1
ARL6IP1	0.0493455	0.101057	0.143	0.117	1
DNAJC15	0.0498057	-0.234393	0.092	0.111	1
ANKRD12	0.0548005	-0.201175	0.086	0.105	1
SLC16A3	0.0578171	0.107734	0.126	0.102	1
PSMA4	0.0582791	-0.228254	0.207	0.225	1
FGFR1	0.0803586	-0.199361	0.17	0.188	1
STUB1	0.0812384	-0.1479	0.091	0.109	1
NME3	0.0831008	-0.201696	0.097	0.114	1
SRSF5	0.0854221	-0.19392	0.179	0.198	1
LAMB2	0.0873166	-0.111283	0.085	0.103	1
YWHAB	0.0939552	-0.236308	0.164	0.179	1
TNRC6B	0.0967704	-0.185284	0.098	0.115	1
ACADVL	0.0976865	-0.213665	0.091	0.107	1
NFKBIA	0.10065	-0.156251	0.189	0.209	1
CHCHD10	0.106433	-0.196777	0.129	0.146	1
CALM2	0.118122	-0.168344	0.515	0.506	1
NNMT	0.121305	0.120133	0.253	0.225	1
HINT1	0.122719	-0.185033	0.311	0.314	1
NDUFA11	0.125628	-0.187406	0.254	0.264	1
VAMP5	0.1301	-0.258679	0.095	0.108	1
RBX1	0.136834	-0.191386	0.257	0.265	1
NDUFB10	0.137454	-0.234193	0.194	0.205	1
KTN1	0.158081	-0.198143	0.209	0.219	1
PNISR	0.15968	-0.146673	0.211	0.229	1
COX5A	0.165626	-0.15972	0.196	0.209	1
SERPINE2	0.177452	-0.183824	0.157	0.169	1
TXNL4A	0.183151	-0.179874	0.097	0.109	1
EIF5B	0.191941	-0.164574	0.215	0.226	1
CD9	0.196186	-0.105713	0.174	0.19	1
NUCKS1	0.196405	-0.167496	0.252	0.26	1
TXNDC17	0.197339	-0.153037	0.148	0.159	1
DCN	0.202075	-0.14173	0.344	0.358	1
AP3S1	0.20336	-0.117587	0.092	0.105	1
CNPY2	0.203513	-0.162251	0.16	0.171	1
NDUFB1	0.234917	-0.129566	0.189	0.2	1
ANXA5	0.266965	-0.177251	0.205	0.21	1
ARPC3	0.270763	-0.16314	0.218	0.225	1
CLU	0.274057	-0.120801	0.112	0.097	1
TMBIM6	0.30057	-0.128919	0.265	0.27	1
PA2G4	0.303051	-0.199833	0.154	0.161	1
VAMP2	0.309292	-0.138491	0.093	0.102	1
YWHAE	0.344525	-0.151932	0.167	0.174	1
NME4	0.365784	-0.185255	0.101	0.108	1
LGALS3BP	0.377158	-0.101457	0.189	0.197	1
CCL4	0.378827	-0.198781	0.094	0.102	1
NDUFA12	0.397953	-0.127609	0.132	0.139	1
CYC1	0.399103	-0.124967	0.155	0.163	1
GOLIM4	0.40585	-0.193401	0.124	0.131	1
EIF3J	0.417206	-0.144949	0.114	0.122	1
DYNLRB1	0.440863	-0.126872	0.124	0.13	1
RBM25	0.445613	-0.179011	0.166	0.169	1
SF3B5	0.472001	-0.177316	0.146	0.149	1
PCBP2	0.472648	-0.147487	0.132	0.137	1
NDUFC1	0.490585	-0.136261	0.16	0.164	1
CTNNB1	0.501364	-0.100966	0.195	0.181	1
UQCRQ	0.519324	-0.11465	0.376	0.358	1
HP1BP3	0.536417	-0.100657	0.105	0.11	1
BRI3	0.541187	-0.120629	0.135	0.139	1
SKP1	0.553432	-0.119398	0.299	0.296	1
ODF2L	0.55673	-0.160867	0.109	0.112	1
PTGES3	0.590937	-0.166948	0.152	0.154	1
POMP	0.649309	-0.113929	0.297	0.289	1
PPP1R15A	0.657409	-0.106491	0.119	0.123	1
GPBP1	0.728104	-0.110405	0.108	0.109	1
HIGD2A	0.794474	-0.137512	0.109	0.109	1
BLVRB	0.823855	-0.106412	0.101	0.096	1
NDUFS8	0.82454	-0.105356	0.157	0.149	1
PRDX5	0.842332	-0.125966	0.187	0.175	1
PCBP1	0.845573	-0.118477	0.17	0.166	1
SOX4	0.866077	-0.16144	0.411	0.382	1
RBM39	0.882647	-0.120914	0.301	0.284	1
PNN	0.904086	-0.137838	0.15	0.147	1
