# Supplementary material for: A novel molecular classification method for osteosarcoma based on tumor cell differentiation trajectories
Source: Bone Res. 2023 Jan 2;11:1. doi: 10.1038/s41413-022-00233-w (PMC9806110; doi:10.1038/s41413-022-00233-w)
Supplement: Supplementary file 27 — Supplementary Table 20 [file 41413_2022_233_MOESM27_ESM.xlsx]

## Sheet: GRL_OSC_like_gsva
Supplementary Table 20 | Different pathways list of the four 4 clusters in CSC-like cells
pathwat	P.value	Average Log2(Fold Change)	pct.1*	pct.2*	Adjusted p.value	cluster
GO-DNA-BINDING-BENDING	6.87877e-130	0.404323	0.363	0.023	4.64317e-126	OSC
GO-CHROMOSOME-CONDENSATION	3.91237e-111	0.378158	0.144	0.004	2.64085e-107	OSC
GO-DNA-LIGATION	7.9377e-110	0.406028	0.366	0.032	5.35795e-106	OSC
GO-KINETOCHORE-ORGANIZATION	2.70574e-103	0.383889	0.127	0.004	1.82638e-99	OSC
GO-FOUR-WAY-JUNCTION-DNA-BINDING	9.31208e-96	0.427388	0.23	0.026	6.28566e-92	OSC
GO-DNA-SECONDARY-STRUCTURE-BINDING	6.09775e-92	0.315664	0.339	0.058	4.11598e-88	OSC
GO-CONDENSED-CHROMOSOME-OUTER-KINETOCHORE	2.52112e-81	0.492723	0.341	0.026	1.70175e-77	OSC
GO-CONDENSED-NUCLEAR-CHROMOSOME-CENTROMERIC-REGION	9.56687e-79	0.324484	0.168	0.004	6.45763e-75	OSC
GO-V-D-J-RECOMBINATION	9.18661e-77	0.303496	0.136	0.015	6.20096e-73	OSC
GO-CONDENSED-NUCLEAR-CHROMOSOME-KINETOCHORE	9.96855e-76	0.413507	0.198	0.006	6.72877e-72	OSC
GO-FEMALE-MEIOTIC-NUCLEAR-DIVISION	4.11846e-74	0.210931	0.163	0.007	2.77996e-70	OSC
GO-POSITIVE-REGULATION-OF-UBIQUITIN-PROTEIN-LIGASE-ACTIVITY	2.33154e-72	0.444039	0.257	0.011	1.57379e-68	OSC
GO-RAGE-RECEPTOR-BINDING	9.74534e-66	0.368569	0.176	0.018	6.57811e-62	OSC
GO-MITOTIC-CHROMOSOME-CONDENSATION	1.94419e-62	0.303722	0.119	0.009	1.31233e-58	OSC
GO-DETECTION-OF-CALCIUM-ION	1.83777e-53	0.284529	0.263	0.079	1.2405e-49	OSC
GO-REGULATION-OF-CELL-COMMUNICATION-BY-ELECTRICAL-COUPLING	6.86742e-52	0.26705	0.106	0.023	4.63551e-48	OSC
GO-NEGATIVE-REGULATION-OF-MICROTUBULE-POLYMERIZATION	1.06198e-48	0.227022	0.182	0.055	7.16834e-45	OSC
GO-NEGATIVE-REGULATION-OF-CALCIUM-ION-TRANSPORT-INTO-CYTOSOL	3.83817e-48	0.254368	0.108	0.024	2.59077e-44	OSC
GO-CALCIUM-CHANNEL-INHIBITOR-ACTIVITY	4.46508e-48	0.229409	0.309	0.118	3.01393e-44	OSC
GO-NEGATIVE-REGULATION-OF-RYANODINE-SENSITIVE-CALCIUM-RELEASE-CHANNEL-ACTIVITY	9.45386e-46	0.305719	0.133	0.037	6.38136e-42	OSC
GO-POSITIVE-REGULATION-OF-SEQUESTERING-OF-CALCIUM-ION	3.7371e-45	0.261882	0.136	0.037	2.52254e-41	OSC
GO-ADENYLATE-CYCLASE-BINDING	7.92765e-45	0.227212	0.301	0.088	5.35116e-41	OSC
GO-TITIN-BINDING	1.4272e-41	0.237904	0.322	0.125	9.63362e-38	OSC
NGO-MALIGNANT-GLIOMA-1P-LOH	2.23171e-36	0.292132	0.125	0.04	1.5064e-32	OSC
GO-VENTRICULAR-CARDIAC-MUSCLE-CELL-DEVELOPMENT	2.01375e-34	0.265391	0.117	0.011	1.35928e-30	OSC
GO-RESOLUTION-OF-MEIOTIC-RECOMBINATION-INTERMEDIATES	3.39981e-30	0.249462	0.328	0.113	2.29488e-26	OSC
GO-HISTONE-SERINE-PHOSPHORYLATION	1.34979e-29	0.263731	0.263	0.041	9.1111e-26	OSC
GO-REGULATION-OF-RESPONSE-TO-TUMOR-CELL	3.75725e-28	0.222227	0.184	0.052	2.53614e-24	OSC
GO-SPINDLE-ELONGATION	1.18008e-20	0.242533	0.209	0.062	7.96555e-17	OSC
GO-COHESIN-COMPLEX	1.36003e-13	0.207194	0.192	0.038	9.18021e-10	OSC
GO-POSITIVE-REGULATION-OF-MYOBLAST-PROLIFERATION	1.70172e-225	-0.299367	0.282	0.846	1.14866e-221	OSCL1
GO-DISRUPTION-BY-HOST-OF-SYMBIONT-CELLS	1.79743e-206	0.221534	0.887	0.523	1.21326e-202	OSCL1
GO-CELLULAR-RESPONSE-TO-ZINC-ION	2.72888e-196	0.374901	0.412	0.15	1.84199e-192	OSCL1
GO-DETOXIFICATION-OF-INORGANIC-COMPOUND	9.8679e-195	0.508058	0.539	0.194	6.66083e-191	OSCL1
GO-GROWTH-PLATE-CARTILAGE-MORPHOGENESIS	4.57681e-191	-0.326885	0.014	0.171	3.08935e-187	OSCL1
GO-EXTRACELLULAR-MATRIX-STRUCTURAL-CONSTITUENT-CONFERRING-TENSILE-STRENGTH	1.89099e-190	-0.2767	0.012	0.166	1.27642e-186	OSCL1
GO-TRANSLATION-ELONGATION-FACTOR-ACTIVITY	6.01379e-189	0.291141	0.19	0.041	4.05931e-185	OSCL1
GO-PLATELET-DERIVED-GROWTH-FACTOR-BINDING	7.47769e-179	-0.493626	0.036	0.28	5.04744e-175	OSCL1
GO-CELLULAR-RESPONSE-TO-COPPER-ION	2.50376e-167	0.284077	0.207	0.084	1.69004e-163	OSCL1
GO-COMPLEX-OF-COLLAGEN-TRIMERS	8.27389e-166	-0.347605	0.041	0.254	5.58487e-162	OSCL1
GO-CARTILAGE-MORPHOGENESIS	9.53912e-156	-0.225335	0.007	0.106	6.4389e-152	OSCL1
GO-FIBRILLAR-COLLAGEN-TRIMER	5.17155e-148	-0.472382	0.079	0.333	3.4908e-144	OSCL1
GO-CHONDROCYTE-DEVELOPMENT-INVOLVED-IN-ENDOCHONDRAL-BONE-MORPHOGENESIS	9.19134e-97	-0.216215	0.008	0.106	6.20416e-93	OSCL1
GO-BONE-TRABECULA-FORMATION	1.09785e-78	-0.305561	0.166	0.341	7.41048e-75	OSCL1
GO-BONE-TRABECULA-MORPHOGENESIS	2.38498e-77	-0.217399	0.05	0.162	1.60986e-73	OSCL1
GO-FIBRILLAR-COLLAGEN-TRIMER.1	8.82596e-57	0.22959	0.33	0.211	5.95753e-53	OSCL2
GO-DETOXIFICATION-OF-INORGANIC-COMPOUND.1	0	-0.743153	0.026	0.415	0	OSCL3
GO-CELLULAR-RESPONSE-TO-ZINC-ION.1	5.28302e-266	-0.519162	0.018	0.318	3.56604e-262	OSCL3
GO-CELLULAR-RESPONSE-TO-COPPER-ION.1	3.6862e-263	-0.418498	0.009	0.168	2.48819e-259	OSCL3
GO-TRANSLATION-ELONGATION-FACTOR-ACTIVITY.1	1.82625e-178	-0.29398	0.011	0.12	1.23272e-174	OSCL3
GO-POSITIVE-REGULATION-OF-RECEPTOR-BINDING	2.85537e-162	0.321442	0.195	0.046	1.92738e-158	OSCL3
GO-COLLAGEN-ACTIVATED-TYROSINE-KINASE-RECEPTOR-SIGNALING-PATHWAY	2.48028e-110	0.2357	0.172	0.032	1.67419e-106	OSCL3
GO-PLATELET-DERIVED-GROWTH-FACTOR-BINDING.1	7.67333e-77	0.376728	0.365	0.137	5.1795e-73	OSCL3
GO-EXTRACELLULAR-MATRIX-STRUCTURAL-CONSTITUENT-CONFERRING-TENSILE-STRENGTH.1	4.92805e-75	0.22537	0.251	0.064	3.32643e-71	OSCL3
GO-COMPLEX-OF-COLLAGEN-TRIMERS.1	2.67912e-62	0.24827	0.324	0.131	1.80841e-58	OSCL3
GO-FIBRILLAR-COLLAGEN-TRIMER.2	3.46178e-39	0.271147	0.378	0.201	2.3367e-35	OSCL3
GO-GROWTH-PLATE-CARTILAGE-MORPHOGENESIS.1	1.16116e-37	0.210049	0.223	0.08	7.83786e-34	OSCL3
