# Supplementary material for: A novel molecular classification method for osteosarcoma based on tumor cell differentiation trajectories
Source: Bone Res. 2023 Jan 2;11:1. doi: 10.1038/s41413-022-00233-w (PMC9806110; doi:10.1038/s41413-022-00233-w)
Supplement: Supplementary file 28 — Supplementary Table 21 [file 41413_2022_233_MOESM28_ESM.xlsx]

## Sheet: myeloid_final_markers
Supplementary Table 21 | Different genes list of Myeloid cell clusters
Gene Symbol	P.value	Average Log2(Fold Change)	pct.1*	pct.2*	Adjusted p.value	cluster
APOE	0	1.12652	0.97	0.813	0	TAM
HLA-DQA1	0	1.07164	0.77	0.301	0	TAM
APOC1	0	1.01367	0.878	0.557	0	TAM
C1QC	0	1.01238	0.971	0.401	0	TAM
C1QA	0	0.985131	0.992	0.554	0	TAM
C1QB	0	0.97856	0.979	0.502	0	TAM
CCL4	0	0.975714	0.732	0.334	0	TAM
CCL4L2	0	0.947823	0.653	0.294	0	TAM
PLA2G7	0	0.924907	0.421	0.054	0	TAM
SELENOP	0	0.876136	0.872	0.462	0	TAM
FABP5	0	0.873343	0.732	0.487	0	TAM
HLA-DPA1	0	0.868056	0.972	0.61	0	TAM
TREM2	0	0.862656	0.793	0.184	0	TAM
GPR34	0	0.854618	0.648	0.105	0	TAM
SLC40A1	0	0.850831	0.561	0.127	0	TAM
LIPA	0	0.837962	0.652	0.144	0	TAM
CD14	0	0.832975	0.919	0.381	0	TAM
IGSF6	0	0.81645	0.691	0.169	0	TAM
FCGR3A	0	0.810037	0.607	0.131	0	TAM
HLA-DMA	0	0.793184	0.877	0.359	0	TAM
LGMN	0	0.787783	0.828	0.388	0	TAM
FCGR2A	0	0.782139	0.796	0.217	0	TAM
HLA-DPB1	0	0.781315	0.964	0.598	0	TAM
HLA-DQA2	0	0.777507	0.315	0.053	0	TAM
MS4A7	0	0.775013	0.797	0.223	0	TAM
CD81	0	0.774817	0.699	0.311	0	TAM
CCL3L1	0	0.748244	0.758	0.343	0	TAM
IL18	0	0.735535	0.442	0.066	0	TAM
CTSB	0	0.718071	0.969	0.71	0	TAM
MS4A4A	0	0.718038	0.723	0.174	0	TAM
FOLR2	0	0.708615	0.789	0.347	0	TAM
HLA-DQB1	0	0.702673	0.855	0.417	0	TAM
CTSH	0	0.701927	0.652	0.196	0	TAM
FTL	0	0.694816	1	0.998	0	TAM
FCGR1A	0	0.692445	0.568	0.114	0	TAM
VSIG4	0	0.684645	0.574	0.119	0	TAM
HLA-DRA	0	0.674511	0.992	0.775	0	TAM
CCL3	0	0.671312	0.851	0.445	0	TAM
CTSL	0	0.664191	0.756	0.365	0	TAM
C3AR1	0	0.655263	0.534	0.079	0	TAM
DAB2	0	0.653598	0.781	0.266	0	TAM
TMEM176B	0	0.648743	0.699	0.256	0	TAM
MSR1	0	0.640306	0.704	0.164	0	TAM
HLA-DRB1	0	0.624201	0.982	0.742	0	TAM
CTSS	0	0.613551	0.845	0.431	0	TAM
LY86	0	0.607441	0.573	0.105	0	TAM
MS4A6A	0	0.60499	0.849	0.277	0	TAM
CPVL	0	0.601177	0.589	0.172	0	TAM
CREG1	0	0.590938	0.664	0.273	0	TAM
YWHAH	0	0.589271	0.719	0.325	0	TAM
GYPC	0	0.587965	0.701	0.328	0	TAM
AIF1	0	0.579746	0.976	0.679	0	TAM
LAIR1	0	0.57492	0.536	0.086	0	TAM
HLA-DMB	0	0.573197	0.709	0.205	0	TAM
LITAF	0	0.571817	0.639	0.155	0	TAM
RNASET2	0	0.568665	0.789	0.381	0	TAM
HLA-E	0	0.557174	0.836	0.522	0	TAM
ITGB2	0	0.556831	0.763	0.365	0	TAM
CYBB	0	0.550509	0.577	0.119	0	TAM
FCGRT	0	0.543972	0.925	0.631	0	TAM
CFD	0	0.541134	0.582	0.178	0	TAM
ARHGDIB	0	0.536139	0.832	0.48	0	TAM
SDS	0	0.535932	0.312	0.049	0	TAM
RGS1	0	0.527617	0.694	0.328	0	TAM
GADD45B	0	0.516735	0.781	0.54	0	TAM
LTC4S	0	0.516527	0.498	0.103	0	TAM
NPL	0	0.511843	0.461	0.13	0	TAM
ADAP2	0	0.511693	0.562	0.131	0	TAM
CD74	0	0.511148	0.995	0.837	0	TAM
HCST	0	0.509645	0.639	0.194	0	TAM
CORO1A	0	0.50605	0.546	0.135	0	TAM
NINJ1	0	0.494134	0.593	0.169	0	TAM
SCPEP1	0	0.493037	0.428	0.082	0	TAM
A2M	0	0.489793	0.676	0.224	0	TAM
UCP2	0	0.48965	0.528	0.218	0	TAM
GPNMB	0	0.488894	0.753	0.457	0	TAM
COTL1	0	0.483994	0.712	0.269	0	TAM
TMEM37	0	0.48232	0.341	0.037	0	TAM
TYROBP	0	0.481619	0.999	0.911	0	TAM
GMFG	0	0.48031	0.766	0.353	0	TAM
RAB32	0	0.480068	0.554	0.228	0	TAM
PILRA	0	0.479413	0.431	0.091	0	TAM
ARL4C	0	0.477043	0.448	0.187	0	TAM
CTSD	0	0.477007	0.956	0.762	0	TAM
JUN	0	0.475436	0.919	0.732	0	TAM
DNASE2	0	0.471426	0.364	0.074	0	TAM
PLTP	0	0.471141	0.626	0.275	0	TAM
CLIC1	0	0.469749	0.867	0.549	0	TAM
TMEM176A	0	0.461804	0.479	0.126	0	TAM
TMSB4X	0	0.461359	1	0.995	0	TAM
ASAH1	0	0.460229	0.791	0.487	0	TAM
AKR1B1	0	0.45667	0.567	0.215	0	TAM
RHOB	0	0.45129	0.593	0.308	0	TAM
GIMAP4	0	0.449499	0.436	0.074	0	TAM
CAPG	0	0.448171	0.846	0.561	0	TAM
ITM2B	0	0.44352	0.97	0.756	0	TAM
MARCKS	0	0.441768	0.878	0.435	0	TAM
CD37	0	0.441251	0.504	0.117	0	TAM
PYCARD	0	0.440995	0.707	0.335	0	TAM
RB1	0	0.440714	0.437	0.095	0	TAM
SLCO2B1	0	0.440461	0.496	0.103	0	TAM
C2	0	0.437461	0.401	0.072	0	TAM
BLVRB	0	0.434275	0.779	0.471	0	TAM
CD83	0	0.431768	0.52	0.206	0	TAM
PLAU	0	0.431252	0.399	0.143	0	TAM
RNF130	0	0.430109	0.594	0.268	0	TAM
KLF2	0	0.427085	0.376	0.098	0	TAM
SLC3A2	0	0.422082	0.457	0.206	0	TAM
BST2	0	0.421748	0.746	0.408	0	TAM
SNX6	0	0.421528	0.65	0.347	0	TAM
SGK1	0	0.421269	0.643	0.289	0	TAM
MGLL	0	0.419219	0.274	0.066	0	TAM
SNX2	0	0.416636	0.525	0.228	0	TAM
FCER1G	0	0.41033	0.986	0.803	0	TAM
CD53	0	0.407202	0.688	0.368	0	TAM
CD300A	0	0.405506	0.35	0.079	0	TAM
MFSD1	0	0.402376	0.566	0.24	0	TAM
HMOX1	0	0.402145	0.697	0.349	0	TAM
PSAP	0	0.40129	0.988	0.85	0	TAM
FGL2	0	0.400626	0.423	0.098	0	TAM
CTSC	0	0.400468	0.754	0.482	0	TAM
SH3BGRL	0	0.400211	0.662	0.34	0	TAM
CXCL16	0	0.398592	0.516	0.186	0	TAM
MERTK	0	0.39653	0.282	0.029	0	TAM
TNFSF13B	0	0.395471	0.493	0.109	0	TAM
SELENOW	0	0.391136	0.518	0.26	0	TAM
TNFRSF1A	0	0.386412	0.404	0.081	0	TAM
C1orf54	0	0.385042	0.478	0.194	0	TAM
LAMP2	0	0.384085	0.538	0.235	0	TAM
DBI	0	0.383125	0.821	0.53	0	TAM
CTSA	0	0.381596	0.608	0.319	0	TAM
GIMAP1	0	0.380586	0.271	0.038	0	TAM
LGALS9	0	0.377822	0.488	0.162	0	TAM
IQGAP2	0	0.375488	0.39	0.099	0	TAM
PPT1	0	0.371661	0.641	0.341	0	TAM
FYB1	0	0.371138	0.567	0.185	0	TAM
TGFBI	0	0.369931	0.739	0.354	0	TAM
DDAH2	0	0.364493	0.387	0.089	0	TAM
GIMAP7	0	0.363885	0.284	0.046	0	TAM
LRRC25	0	0.363111	0.318	0.064	0	TAM
NAGK	0	0.361454	0.516	0.255	0	TAM
MAF	0	0.360876	0.509	0.135	0	TAM
CD86	0	0.35804	0.462	0.139	0	TAM
TNFAIP8L2	0	0.357701	0.278	0.058	0	TAM
SPINT2	0	0.353194	0.353	0.06	0	TAM
ARHGAP18	0	0.349014	0.531	0.261	0	TAM
C1orf162	0	0.347916	0.544	0.131	0	TAM
CARD16	0	0.343654	0.552	0.184	0	TAM
SLC7A7	0	0.342076	0.367	0.114	0	TAM
FPR3	0	0.33938	0.45	0.088	0	TAM
SAMHD1	0	0.334971	0.502	0.21	0	TAM
ARRB2	0	0.331812	0.447	0.099	0	TAM
CEBPD	0	0.33104	0.629	0.255	0	TAM
CAMK1	0	0.330994	0.268	0.043	0	TAM
EPSTI1	0	0.329465	0.3	0.078	0	TAM
SAT1	0	0.328711	0.98	0.855	0	TAM
FCHO2	0	0.326609	0.291	0.071	0	TAM
VMO1	0	0.325701	0.343	0.075	0	TAM
HNMT	0	0.324406	0.627	0.35	0	TAM
IRF8	0	0.323378	0.257	0.029	0	TAM
PLXDC2	0	0.322245	0.376	0.119	0	TAM
CD163	0	0.321597	0.577	0.141	0	TAM
LAMP1	0	0.321273	0.519	0.146	0	TAM
MCOLN1	0	0.320724	0.358	0.132	0	TAM
SCARB2	0	0.320021	0.379	0.114	0	TAM
BTG2	0	0.319222	0.342	0.107	0	TAM
C5AR1	0	0.318727	0.38	0.074	0	TAM
CASP1	0	0.317434	0.379	0.072	0	TAM
CD302	0	0.316734	0.337	0.076	0	TAM
IFNGR1	0	0.315489	0.459	0.193	0	TAM
TNFSF12	0	0.314873	0.286	0.061	0	TAM
MPEG1	0	0.309691	0.415	0.084	0	TAM
STAB1	0	0.307747	0.643	0.191	0	TAM
GAS6	0	0.307392	0.303	0.066	0	TAM
FCGR2B	0	0.307256	0.296	0.08	0	TAM
FTH1	0	0.304946	1	0.981	0	TAM
PLEK	0	0.304581	0.528	0.259	0	TAM
HES1	0	0.302126	0.382	0.128	0	TAM
FRMD4B	0	0.297848	0.406	0.137	0	TAM
SAMSN1	0	0.296002	0.391	0.07	0	TAM
GATM	0	0.295725	0.251	0.047	0	TAM
NEK6	0	0.294573	0.268	0.066	0	TAM
RNF13	0	0.294334	0.479	0.205	0	TAM
SLA	0	0.290463	0.291	0.05	0	TAM
GAL3ST4	0	0.287362	0.279	0.044	0	TAM
IGF1	0	0.286318	0.28	0.048	0	TAM
AP1B1	0	0.280187	0.379	0.141	0	TAM
MNDA	0	0.276767	0.585	0.168	0	TAM
NRP1	0	0.272864	0.356	0.108	0	TAM
LY96	0	0.272607	0.774	0.448	0	TAM
KLF4	0	0.271618	0.406	0.149	0	TAM
SLC1A3	0	0.267868	0.273	0.063	0	TAM
CD93	0	0.267703	0.301	0.074	0	TAM
SLC15A3	0	0.266105	0.284	0.052	0	TAM
OGFRL1	0	0.261322	0.308	0.092	0	TAM
CBR1	0	0.254593	0.289	0.084	0	TAM
LYN	0	0.25325	0.341	0.117	0	TAM
CEBPA	0	0.252889	0.251	0.045	0	TAM
LAP3	2.99543e-305	0.325725	0.422	0.184	7.06923e-301	TAM
HSPA1A	3.97469e-303	0.477721	0.899	0.765	9.38027e-299	TAM
ATF3	6.67455e-301	0.275063	0.421	0.162	1.57519e-296	TAM
UBC	3.29835e-300	0.419766	0.922	0.746	7.78411e-296	TAM
PLA2G15	1.22938e-299	0.272558	0.264	0.074	2.90134e-295	TAM
HCLS1	1.70519e-298	0.276594	0.456	0.209	4.02424e-294	TAM
CLTA	9.59237e-297	0.35371	0.746	0.46	2.2638e-292	TAM
HEXA	4.5278e-295	0.319667	0.559	0.306	1.06856e-290	TAM
BRI3	1.72873e-294	0.313143	0.858	0.574	4.07981e-290	TAM
HSPA1B	3.2693e-292	0.263021	0.788	0.537	7.71555e-288	TAM
VAMP8	6.15881e-291	0.319391	0.904	0.608	1.45348e-286	TAM
BAX	2.1965e-288	0.30688	0.548	0.294	5.18375e-284	TAM
LHFPL2	3.42175e-286	0.275223	0.259	0.074	8.07533e-282	TAM
HTRA1	4.18826e-286	0.463442	0.526	0.276	9.88429e-282	TAM
PLIN2	1.04788e-285	0.375712	0.544	0.281	2.473e-281	TAM
CAPZB	1.02047e-283	0.300305	0.769	0.47	2.4083e-279	TAM
CPM	4.62554e-281	0.292101	0.282	0.088	1.09163e-276	TAM
IFI30	4.38042e-276	0.343997	0.382	0.154	1.03378e-271	TAM
CTSZ	3.7625e-275	0.400831	0.856	0.607	8.8795e-271	TAM
IER5L	1.89252e-270	0.373559	0.295	0.098	4.46635e-266	TAM
CNPY3	9.11354e-267	0.266649	0.475	0.238	2.15079e-262	TAM
GNAI2	2.16315e-266	0.290049	0.671	0.418	5.10503e-262	TAM
HTATIP2	6.08067e-266	0.26887	0.252	0.077	1.43504e-261	TAM
OTOA	2.70788e-265	0.313979	0.273	0.088	6.3906e-261	TAM
SIRPA	2.78142e-261	0.280212	0.351	0.144	6.56415e-257	TAM
DNAJB1	4.49343e-261	0.416847	0.75	0.553	1.06045e-256	TAM
MPP1	1.0196e-260	0.323508	0.413	0.196	2.40626e-256	TAM
SNHG12	1.87322e-259	0.257995	0.253	0.077	4.4208e-255	TAM
IER3	3.96845e-258	0.377731	0.706	0.439	9.36555e-254	TAM
DHRS7	4.55391e-255	0.281348	0.468	0.242	1.07472e-250	TAM
DOK2	8.03503e-255	0.299506	0.369	0.161	1.89627e-250	TAM
TUBA1A	2.3285e-254	0.271264	0.534	0.284	5.49526e-250	TAM
DUSP1	5.95293e-250	0.366959	0.801	0.598	1.40489e-245	TAM
FUCA1	1.6613e-245	0.32026	0.387	0.18	3.92067e-241	TAM
PRDX1	9.08581e-244	0.356749	0.892	0.643	2.14425e-239	TAM
OAZ2	1.8728e-237	0.287294	0.381	0.176	4.4198e-233	TAM
DPP7	3.61688e-237	0.251066	0.577	0.348	8.53583e-233	TAM
RNASE1	3.69467e-236	0.523274	0.795	0.622	8.71942e-232	TAM
MYL12B	5.02187e-236	0.265406	0.777	0.507	1.18516e-231	TAM
FCGBP	6.00571e-236	0.251163	0.325	0.118	1.41735e-231	TAM
HAVCR2	8.20086e-233	0.258346	0.371	0.17	1.9354e-228	TAM
JUND	5.05121e-229	0.537531	0.536	0.324	1.19208e-224	TAM
TCEA1	2.46846e-226	0.278516	0.426	0.218	5.82557e-222	TAM
DRAM2	4.35014e-225	0.266921	0.428	0.22	1.02663e-220	TAM
LY6E	4.6278e-225	0.257592	0.579	0.321	1.09216e-220	TAM
GNPDA1	6.70703e-223	0.297876	0.359	0.17	1.58286e-218	TAM
IFI6	2.6896e-221	0.314879	0.646	0.388	6.34746e-217	TAM
NUPR1	3.20145e-219	0.262	0.502	0.262	7.55541e-215	TAM
TSPAN4	3.46116e-219	0.285494	0.54	0.323	8.16833e-215	TAM
RAB5C	1.58691e-218	0.258211	0.556	0.328	3.74511e-214	TAM
BAG3	2.60988e-217	0.370105	0.285	0.111	6.15931e-213	TAM
DNAJA1	2.32658e-216	0.361816	0.613	0.403	5.49074e-212	TAM
OAS1	1.6463e-208	0.3056	0.291	0.12	3.88527e-204	TAM
MGST2	4.18883e-208	0.253004	0.513	0.298	9.88563e-204	TAM
SCAMP2	1.89926e-207	0.27181	0.417	0.223	4.48225e-203	TAM
KLF6	8.31496e-207	0.252376	0.768	0.546	1.96233e-202	TAM
IL1B	7.10487e-206	0.326887	0.287	0.104	1.67675e-201	TAM
BLOC1S2	2.86289e-199	0.251115	0.307	0.136	6.75643e-195	TAM
FOSB	1.7239e-197	0.324444	0.513	0.298	4.0684e-193	TAM
ALOX5AP	1.58949e-192	0.417414	0.524	0.321	3.7512e-188	TAM
M6PR	7.2718e-180	0.263973	0.451	0.268	1.71614e-175	TAM
IFI44	1.46293e-176	0.262349	0.269	0.115	3.45253e-172	TAM
IER5	3.07075e-174	0.335911	0.554	0.363	7.24697e-170	TAM
OLFML3	8.89563e-160	0.261483	0.252	0.104	2.09937e-155	TAM
DUSP2	9.62451e-160	0.59336	0.346	0.187	2.27139e-155	TAM
CD9	3.15022e-158	0.310242	0.792	0.536	7.43451e-154	TAM
HSP90AB1	4.27125e-149	0.271367	0.879	0.682	1.00802e-144	TAM
IFI27	2.02077e-148	0.668387	0.473	0.303	4.76901e-144	TAM
CCL2	5.64747e-145	0.404422	0.368	0.195	1.3328e-140	TAM
ZFAND2A	7.37563e-104	0.373332	0.3	0.178	1.74065e-99	TAM
FTL1	5.3162e-178	0.420165	1	0.999	1.25462e-173	M2
CTSB1	1.5191e-166	0.558695	0.853	0.783	3.58508e-162	M2
CCL31	1.52499e-165	0.629763	0.761	0.546	3.59896e-161	M2
RNASE11	1.4301e-143	0.607005	0.801	0.659	3.37504e-139	M2
CD741	2.14861e-125	0.272969	0.971	0.875	5.07072e-121	M2
FTH11	4.93009e-125	0.399337	0.991	0.986	1.1635e-120	M2
SRGN	1.9466e-112	0.593654	0.697	0.607	4.59397e-108	M2
ZFP36L1	1.16353e-109	0.684829	0.634	0.579	2.74593e-105	M2
STAB11	3.84329e-99	0.784142	0.455	0.317	9.07017e-95	M2
CXCL2	1.12761e-91	0.745042	0.463	0.327	2.66115e-87	M2
CXCL8	5.71384e-90	0.677894	0.509	0.362	1.34847e-85	M2
CCL3L11	6.66411e-88	0.544336	0.616	0.454	1.57273e-83	M2
TGFBI1	9.01981e-85	0.743228	0.547	0.465	2.12868e-80	M2
PSAP1	2.15623e-83	0.357703	0.937	0.888	5.08869e-79	M2
C1QA1	5.6947e-81	0.253785	0.881	0.666	1.34395e-76	M2
APOC11	4.31158e-78	0.446728	0.752	0.645	1.01753e-73	M2
CCL21	6.06775e-78	0.968749	0.367	0.233	1.43199e-73	M2
CCL41	1.50263e-77	0.480141	0.594	0.441	3.54622e-73	M2
CTSL1	2.62924e-77	0.885975	0.548	0.481	6.20501e-73	M2
CD1631	1.38041e-72	0.870059	0.375	0.265	3.25776e-68	M2
CD141	3.96846e-72	0.376426	0.684	0.532	9.36555e-68	M2
GLUL	1.36587e-67	0.894917	0.553	0.535	3.22345e-63	M2
AIF11	2.60815e-66	0.36279	0.795	0.77	6.15523e-62	M2
FOS	1.50628e-57	0.386563	0.74	0.728	3.55483e-53	M2
CXCL3	2.9163e-50	0.890568	0.421	0.348	6.88248e-46	M2
NEAT1	3.45858e-48	0.316801	0.785	0.796	8.16225e-44	M2
TIMP1	3.09883e-45	0.313151	0.616	0.628	7.31324e-41	M2
MARCKS1	6.6055e-41	0.457163	0.58	0.575	1.5589e-36	M2
MSR11	2.88601e-40	0.585914	0.395	0.327	6.81098e-36	M2
FCGBP1	3.62351e-39	0.734397	0.262	0.172	8.55148e-35	M2
SELENOP1	7.27577e-39	0.274529	0.655	0.583	1.71708e-34	M2
CCL4L21	2.08212e-36	0.413558	0.487	0.396	4.91381e-32	M2
LGMN1	2.52372e-35	0.406493	0.575	0.52	5.95599e-31	M2
HMOX11	1.15915e-32	1.0519	0.464	0.459	2.73559e-28	M2
CCR1	2.30751e-29	0.260647	0.147	0.291	5.44572e-25	M2
DAB21	1.99691e-28	0.405128	0.464	0.425	4.71271e-24	M2
CALM2	6.93582e-27	0.277346	0.685	0.776	1.63685e-22	M2
MAFB	9.96307e-27	0.424114	0.471	0.45	2.35128e-22	M2
IFITM3	1.50413e-25	0.383164	0.616	0.677	3.54974e-21	M2
KLF61	1.92141e-25	0.382089	0.588	0.621	4.53452e-21	M2
FCGR2A1	1.40494e-22	0.370768	0.439	0.395	3.31567e-18	M2
MS4A4A1	4.36814e-18	0.415161	0.379	0.343	1.03088e-13	M2
CD164	1.76235e-17	0.263733	0.239	0.404	4.15915e-13	M2
PDIA4	2.94013e-17	0.293375	0.147	0.255	6.9387e-13	M2
GPNMB1	2.42348e-16	0.467471	0.502	0.558	5.7194e-12	M2
SDCBP	4.749e-16	0.522483	0.504	0.593	1.12076e-11	M2
IER31	1.36462e-15	0.369817	0.507	0.526	3.2205e-11	M2
CD44	3.11566e-15	0.26045	0.253	0.415	7.35296e-11	M2
VMP1	1.75289e-14	0.301332	0.255	0.415	4.13682e-10	M2
CANX	1.79257e-14	0.288149	0.277	0.456	4.23045e-10	M2
RBPJ	3.33223e-14	0.290573	0.17	0.278	7.86405e-10	M2
TPP1	7.57808e-14	0.28894	0.274	0.45	1.78843e-09	M2
LY961	1.1566e-12	0.573122	0.475	0.562	2.72958e-08	M2
PET100	3.10107e-12	0.264237	0.245	0.388	7.31852e-08	M2
IFNGR11	3.94149e-12	0.283968	0.184	0.291	9.30192e-08	M2
EGR1	4.47549e-12	0.594365	0.362	0.374	1.05622e-07	M2
IQGAP1	1.78381e-11	0.285184	0.209	0.327	4.20979e-07	M2
BEX3	9.78993e-11	0.258739	0.172	0.265	2.31042e-06	M2
SGK11	2.01538e-10	0.467157	0.384	0.404	4.75629e-06	M2
RNF131	2.26986e-10	0.322593	0.197	0.305	5.35686e-06	M2
C6orf62	9.31332e-10	0.361948	0.194	0.298	2.19794e-05	M2
RGS11	1.24131e-09	0.412871	0.43	0.446	2.92949e-05	M2
WSB1	5.14169e-09	0.276846	0.214	0.32	0.000121344	M2
LPAR6	1.51651e-08	0.482074	0.275	0.264	0.000357897	M2
MAF1	2.34571e-08	0.501062	0.261	0.252	0.000553587	M2
NAMPT	2.85185e-08	0.471741	0.299	0.298	0.000673037	M2
C1orf541	1.06787e-06	0.28457	0.205	0.295	0.0252016	M2
HCST1	1.26781e-06	0.383534	0.332	0.336	0.0299203	M2
MNDA1	1.73537e-06	0.359872	0.305	0.3	0.0409547	M2
LIPA1	3.60303e-06	0.324707	0.31	0.304	0.0850315	M2
MFSD11	4.69059e-06	0.370491	0.245	0.358	0.110698	M2
XIST	6.78782e-06	0.261661	0.186	0.259	0.160192	M2
TPM1	9.5375e-06	0.277847	0.189	0.262	0.225085	M2
LAMP11	1.19461e-05	0.57916	0.257	0.265	0.281928	M2
LRP1	2.33556e-05	0.398772	0.2	0.285	0.551192	M2
FCGR1A1	8.43193e-05	0.389096	0.259	0.258	1	M2
HTRA11	9.1928e-05	0.275417	0.268	0.368	1	M2
FCGR3A1	0.000260618	0.287557	0.284	0.281	1	M2
CFD1	0.000715632	0.309018	0.3	0.307	1	M2
KCTD12	0.00108189	0.511446	0.267	0.288	1	M2
TRA2B	0.00218513	0.284719	0.331	0.466	1	M2
CREG11	0.00233082	0.324081	0.296	0.412	1	M2
ARL4C1	0.00717891	0.310061	0.214	0.278	1	M2
HIF1A	0.00910262	0.621439	0.279	0.318	1	M2
CYBB1	0.00974037	0.367816	0.252	0.266	1	M2
CTSK	0	2.80574	0.991	0.421	0	OC
CKB	0	2.75763	0.965	0.393	0	OC
MMP9	0	2.68697	0.998	0.529	0	OC
ACP5	0	2.6342	0.997	0.566	0	OC
CST3	0	2.01782	1	0.95	0	OC
SLC9B2	0	1.93831	0.884	0.056	0	OC
CA2	0	1.72701	0.767	0.136	0	OC
SIGLEC15	0	1.62668	0.803	0.04	0	OC
TCIRG1	0	1.56396	0.875	0.199	0	OC
ATP6V1G1	0	1.55908	0.978	0.503	0	OC
CSTB	0	1.54718	0.99	0.685	0	OC
RGS10	0	1.5466	0.979	0.527	0	OC
NDUFS8	0	1.51576	0.933	0.313	0	OC
RAC2	0	1.48057	0.859	0.172	0	OC
THOP1	0	1.46656	0.694	0.046	0	OC
ATP6V0E1	0	1.45996	0.987	0.643	0	OC
ATP6V1E1	0	1.43055	0.868	0.231	0	OC
TNFRSF12A	0	1.33823	0.775	0.106	0	OC
KIAA0040	0	1.28791	0.699	0.034	0	OC
ATP6V0D2	0	1.2413	0.681	0.033	0	OC
ATP5F1B	0	1.22445	0.919	0.364	0	OC
CYSTM1	0	1.18906	0.796	0.173	0	OC
ATP6V1B2	0	1.16939	0.834	0.245	0	OC
SNX10	0	1.166	0.815	0.172	0	OC
ATP5MC3	0	1.12941	0.942	0.479	0	OC
AK5	0	1.11575	0.64	0.022	0	OC
CYC1	0	1.11446	0.838	0.244	0	OC
TPGS2	0	1.08486	0.629	0.081	0	OC
TM4SF19	0	1.08195	0.577	0.044	0	OC
MATK	0	1.06376	0.67	0.074	0	OC
PGAM1	0	1.06299	0.809	0.258	0	OC
ATP5F1A	0	1.05556	0.857	0.267	0	OC
PKM	0	1.05198	0.953	0.518	0	OC
ATP6V0B	0	1.04491	0.952	0.608	0	OC
CAVIN3	0	1.02793	0.688	0.068	0	OC
VDAC2	0	1.02136	0.828	0.267	0	OC
LAT	0	1.01397	0.624	0.023	0	OC
ANPEP	0	1.00841	0.749	0.094	0	OC
MCRIP2	0	1.00417	0.746	0.142	0	OC
CHCHD10	0	0.996796	0.916	0.38	0	OC
GLRX	0	0.993485	0.844	0.342	0	OC
JDP2	0	0.979118	0.617	0.084	0	OC
OCIAD2	0	0.977039	0.607	0.047	0	OC
COX4I1	0	0.967102	0.987	0.709	0	OC
EXT1	0	0.961201	0.575	0.026	0	OC
ATP5MD	0	0.958874	0.936	0.513	0	OC
CYCS	0	0.958424	0.895	0.382	0	OC
UQCRH	0	0.955264	0.96	0.547	0	OC
NFATC1	0	0.954635	0.615	0.034	0	OC
FXYD6	0	0.95262	0.634	0.064	0	OC
UQCRC1	0	0.943809	0.785	0.2	0	OC
COX7B	0	0.93918	0.956	0.553	0	OC
ATP5MC1	0	0.936922	0.851	0.302	0	OC
COX5A	0	0.933667	0.92	0.436	0	OC
PPIC	0	0.927791	0.735	0.118	0	OC
SLC25A6	0	0.92641	0.964	0.557	0	OC
SPP1	0	0.925924	0.988	0.689	0	OC
S100A3	0	0.919839	0.446	0.012	0	OC
GNPTAB	0	0.91947	0.703	0.12	0	OC
NDUFB5	0	0.917894	0.829	0.278	0	OC
RALA	0	0.899297	0.728	0.162	0	OC
SPHK1	0	0.897505	0.603	0.079	0	OC
HCFC1R1	0	0.896799	0.779	0.16	0	OC
OSCAR	0	0.894564	0.617	0.083	0	OC
ATP6V1F	0	0.892633	0.971	0.594	0	OC
ATP6V1A	0	0.892297	0.704	0.13	0	OC
COX5B	0	0.891438	0.966	0.603	0	OC
ATP5F1C	0	0.884833	0.882	0.373	0	OC
ATP5PO	0	0.881548	0.936	0.482	0	OC
OXR1	0	0.872106	0.637	0.072	0	OC
FILIP1L	0	0.871758	0.603	0.065	0	OC
RAB13	0	0.865263	0.828	0.276	0	OC
ATP6V1H	0	0.862664	0.682	0.111	0	OC
ACO2	0	0.861403	0.664	0.099	0	OC
PPP1R14B	0	0.860461	0.76	0.223	0	OC
C9orf16	0	0.859924	0.878	0.355	0	OC
STRADB	0	0.856866	0.583	0.033	0	OC
NDUFA4	0	0.851152	0.973	0.683	0	OC
HSD3B7	0	0.850403	0.592	0.052	0	OC
SLC25A3	0	0.843784	0.889	0.395	0	OC
COX7A2	0	0.838538	0.952	0.604	0	OC
NDUFA6	0	0.834767	0.858	0.319	0	OC
TKT	0	0.834496	0.817	0.283	0	OC
CD84	0	0.834366	0.792	0.269	0	OC
S100A4	0	0.832597	0.988	0.83	0	OC
CTNNBIP1	0	0.831205	0.653	0.101	0	OC
EIF3G	0	0.823348	0.847	0.304	0	OC
VIM	0	0.820585	0.996	0.862	0	OC
ATP5F1D	0	0.813432	0.915	0.423	0	OC
MID1IP1	0	0.806449	0.617	0.1	0	OC
RCAN1	0	0.803127	0.494	0.065	0	OC
COX7C	0	0.801993	0.984	0.706	0	OC
SLC39A1	0	0.80012	0.695	0.181	0	OC
SLC25A5	0	0.798182	0.887	0.428	0	OC
COX6A1	0	0.796897	0.933	0.504	0	OC
NDUFB8	0	0.795134	0.881	0.393	0	OC
MAP4K4	0	0.794619	0.621	0.095	0	OC
ENO1	0	0.792899	0.95	0.565	0	OC
ATP6V1C1	0	0.792468	0.664	0.137	0	OC
GLRX3	0	0.791395	0.694	0.14	0	OC
ATP5PF	0	0.790453	0.938	0.51	0	OC
CISD3	0	0.787846	0.787	0.228	0	OC
ATP5MG	0	0.782798	0.976	0.669	0	OC
ANXA2	0	0.779936	0.974	0.652	0	OC
DGKI	0	0.779039	0.468	0.009	0	OC
BOLA3	0	0.777842	0.674	0.161	0	OC
CLEC4A	0	0.776848	0.681	0.13	0	OC
MDH1	0	0.775718	0.782	0.267	0	OC
CALM1	0	0.773895	0.933	0.578	0	OC
EMP3	0	0.771277	0.944	0.535	0	OC
MAP2K3	0	0.76997	0.607	0.089	0	OC
PRDX2	0	0.768262	0.697	0.151	0	OC
COL6A2	0	0.764334	0.598	0.099	0	OC
SSR3	0	0.7641	0.866	0.392	0	OC
HTRA3	0	0.758684	0.488	0.02	0	OC
NDUFS7	0	0.756471	0.84	0.31	0	OC
TMED3	0	0.750067	0.673	0.15	0	OC
GAPDH	0	0.743286	0.995	0.868	0	OC
PDHA1	0	0.741579	0.638	0.113	0	OC
PSTPIP1	0	0.738458	0.564	0.055	0	OC
EIF3K	0	0.726034	0.918	0.49	0	OC
COX8A	0	0.726029	0.924	0.517	0	OC
NDUFS5	0	0.725083	0.937	0.529	0	OC
UQCR10	0	0.723389	0.939	0.582	0	OC
CUTA	0	0.723235	0.847	0.319	0	OC
FKBP11	0	0.722473	0.594	0.082	0	OC
BAMBI	0	0.722357	0.485	0.041	0	OC
NDUFA12	0	0.722026	0.798	0.299	0	OC
S100A10	0	0.720907	0.982	0.717	0	OC
MYDGF	0	0.720748	0.838	0.37	0	OC
UQCRFS1	0	0.719559	0.779	0.255	0	OC
ARL6IP5	0	0.717	0.879	0.404	0	OC
DDT	0	0.716796	0.821	0.328	0	OC
ATP6V1D	0	0.716733	0.677	0.189	0	OC
IDH2	0	0.710248	0.715	0.201	0	OC
SDHB	0	0.707388	0.704	0.193	0	OC
NDUFS3	0	0.706998	0.729	0.203	0	OC
CDC42EP5	0	0.705507	0.48	0.015	0	OC
DCSTAMP	0	0.70231	0.451	0.014	0	OC
SLC25A4	0	0.70218	0.491	0.037	0	OC
ORAI1	0	0.693819	0.55	0.087	0	OC
MDH2	0	0.692498	0.761	0.246	0	OC
TDRD3	0	0.692138	0.369	0.032	0	OC
ACTN1	0	0.68794	0.691	0.152	0	OC
TXNDC17	0	0.68749	0.821	0.331	0	OC
TUBB6	0	0.68282	0.536	0.079	0	OC
GHITM	0	0.681378	0.759	0.25	0	OC
GRN	0	0.679231	0.962	0.665	0	OC
UQCRC2	0	0.677672	0.732	0.218	0	OC
PARM1	0	0.677144	0.424	0.008	0	OC
ANKH	0	0.674593	0.69	0.184	0	OC
NDUFA1	0	0.670541	0.926	0.514	0	OC
ATOX1	0	0.66984	0.883	0.446	0	OC
AC004921.1	0	0.669185	0.466	0.028	0	OC
RUFY4	0	0.666708	0.46	0.011	0	OC
NRIP3	0	0.666303	0.459	0.023	0	OC
PSMD3	0	0.664905	0.611	0.12	0	OC
COX7A2L	0	0.664878	0.777	0.26	0	OC
CKLF	0	0.661044	0.854	0.395	0	OC
SHTN1	0	0.660679	0.603	0.109	0	OC
PDE4DIP	0	0.659906	0.536	0.074	0	OC
TM4SF1	0	0.658502	0.366	0.016	0	OC
NDUFB10	0	0.655507	0.86	0.358	0	OC
PSMD14	0	0.654185	0.624	0.148	0	OC
DPP4	0	0.653005	0.402	0.01	0	OC
NDUFA9	0	0.651856	0.637	0.132	0	OC
TRAP1	0	0.65056	0.52	0.059	0	OC
ATP5PB	0	0.650474	0.809	0.315	0	OC
TNIP1	0	0.650347	0.521	0.074	0	OC
NDUFA10	0	0.64768	0.663	0.157	0	OC
ATP5MC2	0	0.645891	0.953	0.593	0	OC
ATP6AP1	0	0.644969	0.793	0.294	0	OC
TIMM17A	0	0.644744	0.612	0.13	0	OC
ALKBH7	0	0.643322	0.753	0.241	0	OC
FAM109A	0	0.638077	0.458	0.025	0	OC
ITGAV	0	0.632833	0.577	0.119	0	OC
PDLIM4	0	0.631342	0.467	0.042	0	OC
HYAL1	0	0.629126	0.409	0.008	0	OC
NDUFV1	0	0.625177	0.653	0.16	0	OC
F2R	0	0.624765	0.424	0.011	0	OC
C1QBP	0	0.620061	0.721	0.238	0	OC
PTPN1	0	0.619255	0.538	0.081	0	OC
CCND1	0	0.61901	0.615	0.148	0	OC
NDUFB9	0	0.618895	0.828	0.329	0	OC
MBOAT7	0	0.618207	0.514	0.058	0	OC
HINT1	0	0.618195	0.929	0.545	0	OC
LDHB	0	0.616708	0.85	0.385	0	OC
SUCNR1	0	0.614882	0.467	0.051	0	OC
ECI1	0	0.614846	0.627	0.13	0	OC
COL27A1	0	0.611207	0.413	0.014	0	OC
NDUFB2	0	0.609886	0.943	0.582	0	OC
COL6A1	0	0.607762	0.59	0.095	0	OC
HIGD2A	0	0.60704	0.831	0.341	0	OC
NDUFA8	0	0.606339	0.7	0.197	0	OC
PTPN12	0	0.60525	0.607	0.121	0	OC
CNIH4	0	0.605133	0.666	0.164	0	OC
NDUFS4	0	0.602682	0.731	0.211	0	OC
AURKAIP1	0	0.601561	0.848	0.366	0	OC
LMNA	0	0.598985	0.807	0.333	0	OC
GOT1	0	0.59896	0.467	0.051	0	OC
UQCRQ	0	0.598615	0.91	0.541	0	OC
HYAL2	0	0.598121	0.505	0.069	0	OC
CAPN2	0	0.596599	0.521	0.069	0	OC
NDUFA7	0	0.596394	0.618	0.12	0	OC
BIRC3	0	0.595431	0.47	0.071	0	OC
N4BP2	0	0.591278	0.413	0.029	0	OC
CALR	0	0.588986	0.91	0.508	0	OC
PTPN22	0	0.585367	0.482	0.047	0	OC
DSTN	0	0.582724	0.831	0.339	0	OC
RWDD1	0	0.580934	0.762	0.264	0	OC
SLC4A2	0	0.580528	0.476	0.047	0	OC
ADSS	0	0.578214	0.525	0.075	0	OC
TMEM70	0	0.576713	0.641	0.197	0	OC
TUFM	0	0.576264	0.74	0.269	0	OC
OAF	0	0.575551	0.438	0.029	0	OC
MLX	0	0.574897	0.558	0.102	0	OC
LXN	0	0.574808	0.385	0.059	0	OC
GBE1	0	0.573819	0.474	0.049	0	OC
MVP	0	0.571003	0.589	0.116	0	OC
CDK5	0	0.570679	0.468	0.057	0	OC
LDHA	0	0.569632	0.856	0.467	0	OC
EIF6	0	0.568858	0.713	0.225	0	OC
KDELR1	0	0.567857	0.702	0.234	0	OC
NDUFB4	0	0.565842	0.869	0.412	0	OC
NDUFS6	0	0.564657	0.859	0.41	0	OC
UQCRB	0	0.56285	0.976	0.742	0	OC
ATP6AP2	0	0.562403	0.863	0.432	0	OC
GABARAPL2	0	0.561929	0.726	0.262	0	OC
COX6C	0	0.561764	0.956	0.648	0	OC
SUCLG1	0	0.56089	0.649	0.169	0	OC
ARPC2	0	0.558483	0.943	0.603	0	OC
NDUFS2	0	0.557926	0.65	0.185	0	OC
NANS	0	0.557863	0.679	0.221	0	OC
UQCR11	0	0.556352	0.948	0.655	0	OC
PLP2	0	0.556048	0.632	0.152	0	OC
MMP14	0	0.555355	0.694	0.201	0	OC
ATP5MF	0	0.555195	0.933	0.566	0	OC
SQOR	0	0.554193	0.627	0.185	0	OC
SDC1	0	0.553198	0.387	0.012	0	OC
GNS	0	0.552047	0.653	0.199	0	OC
TOMM20	0	0.551112	0.727	0.26	0	OC
RAB38	0	0.550727	0.387	0.034	0	OC
ITGA2	0	0.54913	0.345	0.008	0	OC
MYO1D	0	0.548358	0.404	0.022	0	OC
ARHGAP10	0	0.546867	0.502	0.093	0	OC
MYO1B	0	0.5468	0.362	0.029	0	OC
CD68	0	0.546504	0.945	0.613	0	OC
NDUFB6	0	0.543721	0.683	0.186	0	OC
FDFT1	0	0.54214	0.405	0.054	0	OC
TPI1	0	0.540584	0.935	0.581	0	OC
DCXR	0	0.540513	0.639	0.16	0	OC
RETREG1	0	0.540165	0.355	0.007	0	OC
EOGT	0	0.539843	0.348	0.032	0	OC
TSPAN3	0	0.537437	0.574	0.108	0	OC
KIDINS220	0	0.536837	0.504	0.089	0	OC
RPS19BP1	0	0.536413	0.775	0.301	0	OC
SLC25A11	0	0.535314	0.612	0.161	0	OC
CBLB	0	0.532464	0.435	0.046	0	OC
CTTN	0	0.531887	0.386	0.017	0	OC
CD109	0	0.530238	0.462	0.073	0	OC
DHCR24	0	0.529946	0.356	0.011	0	OC
NENF	0	0.529803	0.814	0.342	0	OC
RDX	0	0.529502	0.606	0.156	0	OC
RAI14	0	0.529217	0.365	0.015	0	OC
CD58	0	0.527987	0.614	0.159	0	OC
PHPT1	0	0.526545	0.831	0.361	0	OC
SPR	0	0.524905	0.438	0.039	0	OC
ITGB3	0	0.524105	0.367	0.007	0	OC
COX6B1	0	0.52249	0.955	0.654	0	OC
GSTO1	0	0.522318	0.893	0.479	0	OC
LEPROT	0	0.52223	0.656	0.18	0	OC
NDUFV2	0	0.519527	0.796	0.337	0	OC
MGST3	0	0.519174	0.876	0.45	0	OC
SLC39A13	0	0.518073	0.455	0.048	0	OC
TBCA	0	0.518064	0.842	0.397	0	OC
SPI1	0	0.517286	0.826	0.396	0	OC
PGK1	0	0.517274	0.798	0.382	0	OC
ETFB	0	0.516502	0.738	0.26	0	OC
OCSTAMP	0	0.515559	0.299	0.005	0	OC
SPARC	0	0.515429	0.848	0.448	0	OC
C1orf122	0	0.515268	0.66	0.196	0	OC
FAIM	0	0.514332	0.411	0.045	0	OC
SLC37A2	0	0.514088	0.458	0.057	0	OC
TMEM206	0	0.512482	0.444	0.064	0	OC
PHB	0	0.51222	0.69	0.24	0	OC
PTTG1	0	0.512141	0.524	0.094	0	OC
ACTG1	0	0.510098	0.974	0.755	0	OC
TXN	0	0.50949	0.938	0.581	0	OC
ATP5MPL	0	0.507062	0.932	0.545	0	OC
LARP6	0	0.503959	0.402	0.026	0	OC
EEF2	0	0.500091	0.876	0.437	0	OC
NDUFB3	0	0.495975	0.769	0.313	0	OC
SYCE1L	0	0.494269	0.356	0.016	0	OC
FJX1	0	0.494039	0.33	0.01	0	OC
HM13	0	0.493111	0.734	0.266	0	OC
IGFBP6	0	0.49106	0.329	0.026	0	OC
TMEM255B	0	0.490278	0.457	0.069	0	OC
TRPV2	0	0.489562	0.497	0.09	0	OC
SPAG7	0	0.488821	0.672	0.199	0	OC
FAM162A	0	0.488031	0.679	0.211	0	OC
MAP1LC3A	0	0.487208	0.432	0.052	0	OC
ATP5ME	0	0.487095	0.91	0.51	0	OC
MAP1A	0	0.486112	0.351	0.014	0	OC
NPM1	0	0.485588	0.929	0.551	0	OC
VDAC1	0	0.480192	0.762	0.305	0	OC
OXCT1	0	0.479455	0.371	0.022	0	OC
PARK7	0	0.479409	0.855	0.436	0	OC
NDUFA13	0	0.479347	0.899	0.52	0	OC
MAST4	0	0.476725	0.343	0.014	0	OC
GPR137B	0	0.476444	0.575	0.154	0	OC
C1orf43	0	0.476385	0.682	0.23	0	OC
MPC1	0	0.476273	0.624	0.182	0	OC
GDI2	0	0.475953	0.766	0.289	0	OC
RHOF	0	0.475528	0.367	0.029	0	OC
UQCC2	0	0.474687	0.701	0.243	0	OC
NDUFB7	0	0.471944	0.851	0.4	0	OC
ATP5PD	0	0.471807	0.851	0.426	0	OC
LAMTOR5	0	0.471077	0.826	0.373	0	OC
PSMB4	0	0.470183	0.616	0.168	0	OC
TMBIM4	0	0.465773	0.867	0.456	0	OC
GMPR	0	0.465086	0.292	0.025	0	OC
TXN2	0	0.462549	0.661	0.207	0	OC
EBP	0	0.462116	0.453	0.071	0	OC
FKBP2	0	0.461555	0.846	0.393	0	OC
DNAAF4	0	0.460384	0.374	0.034	0	OC
PPA1	0	0.45931	0.636	0.186	0	OC
MSANTD3	0	0.458079	0.353	0.023	0	OC
DNAJC4	0	0.457812	0.515	0.097	0	OC
ACAT1	0	0.456867	0.494	0.094	0	OC
LACTB	0	0.456495	0.584	0.159	0	OC
CARHSP1	0	0.45437	0.561	0.116	0	OC
TIMM17B	0	0.453528	0.558	0.116	0	OC
PFKP	0	0.452886	0.366	0.028	0	OC
C19orf70	0	0.452217	0.789	0.325	0	OC
NAA10	0	0.451056	0.647	0.186	0	OC
EIF4EBP1	0	0.450168	0.74	0.274	0	OC
HSPA9	0	0.448171	0.609	0.173	0	OC
BTF3	0	0.447964	0.945	0.623	0	OC
SELENOM	0	0.446928	0.422	0.151	0	OC
LAPTM4A	0	0.446125	0.896	0.552	0	OC
AP000904.1	0	0.44569	0.314	0.004	0	OC
NDUFA5	0	0.442911	0.643	0.187	0	OC
MRPS25	0	0.442461	0.508	0.108	0	OC
LAT2	0	0.439623	0.573	0.156	0	OC
VWA1	0	0.438549	0.358	0.017	0	OC
FNBP1L	0	0.438178	0.32	0.016	0	OC
GNL3	0	0.437675	0.486	0.089	0	OC
ERLEC1	0	0.437525	0.553	0.122	0	OC
SERPINF1	0	0.43745	0.686	0.276	0	OC
NME4	0	0.436988	0.581	0.153	0	OC
SEC11C	0	0.436855	0.572	0.174	0	OC
C20orf24	0	0.436745	0.641	0.216	0	OC
PLIN3	0	0.436521	0.574	0.161	0	OC
FOSL2	0	0.436117	0.579	0.112	0	OC
TOMM40	0	0.435987	0.468	0.102	0	OC
DCTPP1	0	0.435924	0.508	0.124	0	OC
PCBD1	0	0.435257	0.663	0.228	0	OC
CHCHD2	0	0.434132	0.924	0.59	0	OC
CISD1	0	0.433287	0.524	0.113	0	OC
PHLDA2	0	0.432068	0.458	0.106	0	OC
OXA1L	0	0.431166	0.586	0.132	0	OC
UROD	0	0.431031	0.525	0.116	0	OC
CXXC5	0	0.430154	0.431	0.058	0	OC
STAP2	0	0.429665	0.308	0.007	0	OC
PHB2	0	0.429272	0.595	0.17	0	OC
DLD	0	0.428691	0.457	0.072	0	OC
IDH3B	0	0.427277	0.517	0.115	0	OC
TMEM251	0	0.426553	0.523	0.132	0	OC
SRM	0	0.425725	0.602	0.171	0	OC
BABAM2	0	0.425391	0.417	0.067	0	OC
SPNS1	0	0.425081	0.498	0.102	0	OC
ARL2	0	0.424233	0.635	0.188	0	OC
ADK	0	0.42387	0.394	0.052	0	OC
GOLM1	0	0.42376	0.394	0.041	0	OC
DUSP14	0	0.423655	0.345	0.02	0	OC
CD59	0	0.422468	0.69	0.259	0	OC
PTS	0	0.421995	0.493	0.089	0	OC
SLC16A3	0	0.421771	0.743	0.307	0	OC
TNFRSF11A	0	0.421423	0.396	0.051	0	OC
IDH3G	0	0.421172	0.626	0.191	0	OC
ECHS1	0	0.420957	0.678	0.239	0	OC
GTF2F2	0	0.418754	0.507	0.11	0	OC
EEPD1	0	0.418481	0.414	0.064	0	OC
PALLD	0	0.418242	0.399	0.032	0	OC
SCP2	0	0.417847	0.736	0.285	0	OC
PNP	0	0.417408	0.486	0.095	0	OC
SLIRP	0	0.417057	0.8	0.363	0	OC
NDUFAF3	0	0.416964	0.71	0.254	0	OC
DHTKD1	0	0.416654	0.342	0.02	0	OC
PRDX5	0	0.415675	0.805	0.365	0	OC
HIST1H2AC	0	0.414202	0.42	0.086	0	OC
MTFP1	0	0.4134	0.378	0.034	0	OC
TMEM147	0	0.41326	0.721	0.286	0	OC
AKAP6	0	0.412502	0.3	0.013	0	OC
HDDC2	0	0.41246	0.505	0.1	0	OC
MAPK13	0	0.412393	0.396	0.058	0	OC
P3H2	0	0.412139	0.34	0.025	0	OC
WWC1	0	0.411392	0.308	0.006	0	OC
CCT3	0	0.40941	0.645	0.232	0	OC
NACA	0	0.407549	0.974	0.744	0	OC
SNU13	0	0.405749	0.807	0.356	0	OC
OSTC	0	0.405559	0.775	0.343	0	OC
TMX2	0	0.404601	0.458	0.085	0	OC
EID1	0	0.402657	0.793	0.358	0	OC
PFN1	0	0.40245	0.985	0.824	0	OC
PSMB5	0	0.401913	0.688	0.256	0	OC
PARVB	0	0.400697	0.506	0.128	0	OC
EXT2	0	0.400563	0.358	0.033	0	OC
P4HB	0	0.400484	0.795	0.375	0	OC
MANF	0	0.400127	0.647	0.245	0	OC
HSPB7	0	0.398517	0.278	0.007	0	OC
SLC39A8	0	0.39848	0.415	0.051	0	OC
NDUFV3	0	0.397947	0.59	0.179	0	OC
CALM3	0	0.397351	0.848	0.458	0	OC
STMP1	0	0.396928	0.661	0.219	0	OC
TOMM22	0	0.396733	0.624	0.187	0	OC
GALE	0	0.395779	0.403	0.07	0	OC
TRAPPC3	0	0.394255	0.573	0.17	0	OC
CYB5R3	0	0.394058	0.54	0.121	0	OC
TGM2	0	0.39381	0.316	0.016	0	OC
CHCHD3	0	0.392779	0.448	0.096	0	OC
DIXDC1	0	0.392233	0.286	0.006	0	OC
SPINT1	0	0.391544	0.372	0.052	0	OC
LSM4	0	0.390266	0.675	0.247	0	OC
ISOC2	0	0.389886	0.526	0.127	0	OC
PRMT1	0	0.389286	0.546	0.146	0	OC
GBP2	0	0.388598	0.508	0.128	0	OC
CENPX	0	0.388363	0.592	0.174	0	OC
ALAS1	0	0.388152	0.382	0.058	0	OC
EEF1A1	0	0.387777	0.997	0.92	0	OC
DNAJB9	0	0.386459	0.463	0.095	0	OC
TSPO	0	0.384073	0.915	0.545	0	OC
NME1	0	0.383319	0.641	0.227	0	OC
PPIB	0	0.383219	0.901	0.547	0	OC
SSR4	0	0.382933	0.914	0.553	0	OC
CACNA2D4	0	0.382606	0.435	0.073	0	OC
TANK	0	0.38206	0.54	0.153	0	OC
EVI2A	0	0.381541	0.641	0.205	0	OC
SDHA	0	0.380136	0.418	0.077	0	OC
HMGA1	0	0.379751	0.477	0.125	0	OC
ACADVL	0	0.37974	0.626	0.21	0	OC
CAST	0	0.379721	0.679	0.243	0	OC
PTGES2	0	0.379445	0.446	0.096	0	OC
COQ9	0	0.378576	0.371	0.052	0	OC
YIF1A	0	0.378453	0.566	0.163	0	OC
EMC6	0	0.378181	0.558	0.154	0	OC
TRAPPC4	0	0.377091	0.47	0.112	0	OC
RCAN3	0	0.377031	0.334	0.028	0	OC
TIAM1	0	0.376785	0.313	0.026	0	OC
STRIP2	0	0.376249	0.265	0.004	0	OC
PTRHD1	0	0.37604	0.584	0.156	0	OC
CD63	0	0.374777	0.991	0.864	0	OC
EIF3I	0	0.374276	0.668	0.243	0	OC
ARF1	0	0.374087	0.746	0.324	0	OC
IMP3	0	0.368558	0.536	0.147	0	OC
RNF145	0	0.368258	0.549	0.137	0	OC
CMC1	0	0.367806	0.542	0.149	0	OC
PSMD8	0	0.367775	0.725	0.302	0	OC
UBE2M	0	0.367643	0.445	0.122	0	OC
FDPS	0	0.367231	0.526	0.147	0	OC
AP002807.1	0	0.366749	0.287	0.01	0	OC
SLC16A7	0	0.366739	0.269	0.014	0	OC
CD33	0	0.366715	0.502	0.123	0	OC
VDAC3	0	0.366697	0.597	0.184	0	OC
AP001453.2	0	0.365828	0.269	0.006	0	OC
GLB1	0	0.365587	0.478	0.1	0	OC
EIF3D	0	0.365522	0.648	0.226	0	OC
XPR1	0	0.365323	0.311	0.024	0	OC
MLF2	0	0.364942	0.556	0.154	0	OC
DYNLRB1	0	0.364852	0.771	0.342	0	OC
GOLIM4	0	0.363946	0.588	0.183	0	OC
FBXW5	0	0.363475	0.509	0.122	0	OC
UCHL3	0	0.362364	0.506	0.128	0	OC
PSMB7	0	0.361269	0.683	0.247	0	OC
TIMM13	0	0.36028	0.746	0.313	0	OC
EEF1B2	0	0.36004	0.905	0.552	0	OC
TXNL1	0	0.35907	0.635	0.223	0	OC
FRAT2	0	0.358824	0.343	0.045	0	OC
PBDC1	0	0.358535	0.554	0.158	0	OC
NFKBIE	0	0.357204	0.459	0.123	0	OC
BSG	0	0.356384	0.797	0.357	0	OC
GPR68	0	0.356265	0.273	0.004	0	OC
ACBD3	0	0.356035	0.479	0.115	0	OC
COMTD1	0	0.355146	0.374	0.072	0	OC
DMAC1	0	0.354402	0.581	0.163	0	OC
RNF5	0	0.354254	0.471	0.093	0	OC
RAB34	0	0.354015	0.513	0.134	0	OC
PSMD7	0	0.35387	0.648	0.243	0	OC
FXYD5	0	0.353614	0.877	0.49	0	OC
CLEC11A	0	0.353217	0.599	0.22	0	OC
DYNLL1	0	0.352278	0.957	0.679	0	OC
NDUFA11	0	0.352058	0.835	0.431	0	OC
TMEM181	0	0.351622	0.307	0.028	0	OC
YBX3	0	0.351274	0.716	0.265	0	OC
AKR7A2	0	0.350903	0.508	0.135	0	OC
TSPAN13	0	0.350086	0.276	0.015	0	OC
SQSTM1	0	0.349913	0.729	0.33	0	OC
GRHPR	0	0.349735	0.552	0.166	0	OC
HIGD1A	0	0.349288	0.463	0.098	0	OC
VKORC1	0	0.348832	0.728	0.296	0	OC
APRT	0	0.348602	0.775	0.358	0	OC
POLD2	0	0.348317	0.38	0.058	0	OC
NOL7	0	0.347923	0.617	0.217	0	OC
BLVRA	0	0.346227	0.629	0.251	0	OC
CCDC71L	0	0.346214	0.321	0.042	0	OC
GSN	0	0.345622	0.87	0.449	0	OC
PDXK	0	0.345248	0.659	0.269	0	OC
PRDX3	0	0.345064	0.645	0.22	0	OC
MITF	0	0.344875	0.403	0.085	0	OC
AP2M1	0	0.344306	0.733	0.313	0	OC
MFSD111	0	0.34394	0.36	0.054	0	OC
RILP	0	0.343849	0.436	0.091	0	OC
CNPY2	0	0.34384	0.633	0.223	0	OC
HPRT1	0	0.343636	0.51	0.122	0	OC
PPFIBP1	0	0.343235	0.339	0.032	0	OC
LGALS3	0	0.343167	0.918	0.55	0	OC
SRP72	0	0.341804	0.577	0.177	0	OC
FAM20C	0	0.34131	0.41	0.082	0	OC
SDHC	0	0.340935	0.619	0.19	0	OC
PIGP	0	0.340929	0.544	0.146	0	OC
FAM96A	0	0.340838	0.672	0.25	0	OC
MRTO4	0	0.340502	0.404	0.079	0	OC
NUS1	0	0.339724	0.376	0.051	0	OC
IQSEC2	0	0.33885	0.334	0.026	0	OC
ITGA5	0	0.336655	0.362	0.05	0	OC
PHLDA3	0	0.336316	0.287	0.032	0	OC
EHD2	0	0.336315	0.27	0.008	0	OC
SFXN4	0	0.33595	0.347	0.053	0	OC
NDUFC2	0	0.335915	0.827	0.41	0	OC
EFHD2	0	0.335402	0.767	0.358	0	OC
SRGAP1	0	0.335388	0.368	0.049	0	OC
MTX2	0	0.334487	0.4	0.079	0	OC
SELENOS	0	0.334447	0.637	0.215	0	OC
CCT2	0	0.334366	0.567	0.178	0	OC
TMEM208	0	0.334024	0.645	0.231	0	OC
SF3B5	0	0.333904	0.765	0.349	0	OC
BDH1	0	0.333315	0.258	0.006	0	OC
GOT2	0	0.333155	0.364	0.044	0	OC
FUNDC2	0	0.331958	0.531	0.151	0	OC
EDF1	0	0.33007	0.908	0.561	0	OC
PDHB	0	0.328738	0.491	0.121	0	OC
ARF4	0	0.328587	0.698	0.28	0	OC
ARL1	0	0.328492	0.504	0.136	0	OC
UTS2	0	0.327206	0.337	0.048	0	OC
EIF5A	0	0.326552	0.659	0.269	0	OC
UBTD1	0	0.326397	0.322	0.037	0	OC
NDUFAF4	0	0.326019	0.418	0.082	0	OC
GTF3A	0	0.325999	0.657	0.244	0	OC
IARS	0	0.325647	0.324	0.039	0	OC
SSR2	0	0.325445	0.788	0.376	0	OC
POLR2E	0	0.325356	0.648	0.234	0	OC
NAT14	0	0.324878	0.262	0.016	0	OC
EMC4	0	0.324302	0.563	0.157	0	OC
GADD45GIP1	0	0.324255	0.77	0.347	0	OC
NDUFB11	0	0.324209	0.857	0.457	0	OC
NDUFS1	0	0.32377	0.347	0.051	0	OC
NRP2	0	0.321738	0.648	0.237	0	OC
SRD5A1	0	0.321733	0.296	0.022	0	OC
EIF3L	0	0.321685	0.642	0.212	0	OC
C1D	0	0.320804	0.51	0.129	0	OC
PLEKHF1	0	0.31971	0.259	0.011	0	OC
SEC11A	0	0.319385	0.798	0.386	0	OC
COQ8A	0	0.319244	0.293	0.03	0	OC
PA2G4	0	0.318662	0.715	0.29	0	OC
SLC6A8	0	0.318387	0.279	0.022	0	OC
QARS	0	0.317644	0.465	0.094	0	OC
CAP1	0	0.316946	0.8	0.421	0	OC
TAX1BP3	0	0.315661	0.466	0.091	0	OC
SNHG8	0	0.314606	0.644	0.226	0	OC
RALB	0	0.314164	0.403	0.082	0	OC
TM9SF2	0	0.313992	0.552	0.15	0	OC
GRPEL1	0	0.313928	0.453	0.118	0	OC
EXOSC5	0	0.313648	0.336	0.058	0	OC
NDUFA3	0	0.313381	0.777	0.346	0	OC
BCL7C	0	0.312725	0.515	0.142	0	OC
PTMA	0	0.312691	0.997	0.947	0	OC
NDUFAF8	0	0.311775	0.579	0.195	0	OC
SKAP2	0	0.311217	0.593	0.191	0	OC
NDUFC1	0	0.311162	0.708	0.281	0	OC
MINOS1	0	0.310274	0.856	0.486	0	OC
NAA50	0	0.310128	0.44	0.107	0	OC
IER3IP1	0	0.309633	0.579	0.167	0	OC
CINP	0	0.309022	0.445	0.098	0	OC
TFRC	0	0.308067	0.355	0.072	0	OC
CCT8	0	0.306907	0.621	0.219	0	OC
HAGH	0	0.306704	0.469	0.125	0	OC
NOP53	0	0.306294	0.698	0.259	0	OC
EIF3E	0	0.306155	0.802	0.381	0	OC
KDELR2	0	0.305723	0.735	0.323	0	OC
HAGHL	0	0.303528	0.359	0.076	0	OC
MTDH	0	0.30336	0.803	0.41	0	OC
B3GAT3	0	0.303307	0.458	0.111	0	OC
ENDOG	0	0.302984	0.338	0.055	0	OC
SMIM26	0	0.302935	0.694	0.261	0	OC
ATPAF2	0	0.301828	0.375	0.061	0	OC
C1orf21	0	0.301524	0.306	0.036	0	OC
RAN	0	0.301245	0.812	0.419	0	OC
AK2	0	0.301012	0.489	0.125	0	OC
PSMA5	0	0.30061	0.589	0.215	0	OC
PRCP	0	0.300402	0.541	0.155	0	OC
IARS2	0	0.299877	0.364	0.067	0	OC
YWHAQ	0	0.299562	0.648	0.217	0	OC
ESRRA	0	0.299348	0.363	0.069	0	OC
RER1	0	0.298343	0.67	0.273	0	OC
TMED1	0	0.298258	0.4	0.08	0	OC
GALNT1	0	0.297701	0.452	0.121	0	OC
MDFIC	0	0.297363	0.41	0.106	0	OC
LIMS1	0	0.296658	0.744	0.344	0	OC
SRI	0	0.295643	0.624	0.239	0	OC
GLRX5	0	0.294913	0.514	0.146	0	OC
ACADM	0	0.293789	0.432	0.101	0	OC
WBP2	0	0.293429	0.471	0.125	0	OC
DYRK4	0	0.292973	0.387	0.078	0	OC
ALDOA.1	0	0.292849	0.334	0.045	0	OC
TSFM	0	0.292575	0.356	0.062	0	OC
SLC29A1	0	0.292442	0.349	0.066	0	OC
SDC4	0	0.29167	0.275	0.027	0	OC
BAK1	0	0.291076	0.298	0.047	0	OC
NSMCE1	0	0.289984	0.499	0.128	0	OC
PRPSAP2	0	0.289101	0.351	0.05	0	OC
GTF3C6	0	0.288476	0.642	0.231	0	OC
TEX264	0	0.288464	0.542	0.174	0	OC
NFU1	0	0.2883	0.483	0.115	0	OC
FMC1	0	0.288275	0.401	0.08	0	OC
AFG3L2	0	0.28754	0.339	0.062	0	OC
PMPCB	0	0.287517	0.392	0.081	0	OC
PRELID1	0	0.287221	0.737	0.344	0	OC
GCSH	0	0.28678	0.395	0.082	0	OC
CORO1B	0	0.285346	0.608	0.223	0	OC
COPS8	0	0.285158	0.423	0.08	0	OC
METRN	0	0.285018	0.321	0.049	0	OC
HMOX2	0	0.284996	0.423	0.093	0	OC
MYO1E	0	0.284792	0.314	0.054	0	OC
TFG	0	0.284208	0.447	0.111	0	OC
ITGB1	0	0.283656	0.704	0.303	0	OC
STEAP3	0	0.283443	0.271	0.027	0	OC
FH	0	0.282713	0.338	0.072	0	OC
SAP18	0	0.282425	0.85	0.465	0	OC
TERF2IP	0	0.282183	0.536	0.151	0	OC
AIMP2	0	0.281396	0.356	0.065	0	OC
CCT7	0	0.281267	0.555	0.178	0	OC
SRC	0	0.280631	0.257	0.024	0	OC
MSRB1	0	0.279386	0.336	0.057	0	OC
SRSF9	0	0.279073	0.73	0.327	0	OC
CLCN7	0	0.278801	0.396	0.1	0	OC
EMC7	0	0.278639	0.569	0.186	0	OC
TMED9	0	0.278425	0.759	0.372	0	OC
MGMT	0	0.278154	0.552	0.178	0	OC
PSMC2	0	0.277246	0.535	0.181	0	OC
REPIN1	0	0.277201	0.318	0.05	0	OC
SPCS1	0	0.276539	0.761	0.352	0	OC
MMP24OS	0	0.276483	0.477	0.128	0	OC
DNAJC1	0	0.275767	0.471	0.132	0	OC
NAA38	0	0.275431	0.705	0.271	0	OC
FAM32A	0	0.275	0.492	0.137	0	OC
GNB2	0	0.274468	0.69	0.276	0	OC
SDHD	0	0.273993	0.524	0.173	0	OC
TMEM14C	0	0.273325	0.734	0.322	0	OC
NDUFA2	0	0.273098	0.777	0.364	0	OC
SMIM37	0	0.272279	0.519	0.159	0	OC
IDH3A	0	0.272053	0.302	0.043	0	OC
CCT6A	0	0.270856	0.599	0.214	0	OC
AIG1	0	0.270404	0.463	0.13	0	OC
MAPKAPK5-AS1	0	0.270359	0.328	0.058	0	OC
HSD17B12	0	0.270356	0.443	0.126	0	OC
SLC25A13	0	0.269889	0.305	0.055	0	OC
EPRS	0	0.269497	0.41	0.108	0	OC
TWF2	0	0.269069	0.608	0.239	0	OC
CALU	0	0.268002	0.556	0.188	0	OC
MFSD12	0	0.26777	0.456	0.156	0	OC
MAPKAPK2	0	0.267662	0.363	0.068	0	OC
PIGK	0	0.267177	0.343	0.058	0	OC
MTCH2	0	0.266858	0.517	0.161	0	OC
METTL2A	0	0.266662	0.258	0.025	0	OC
PPP2R1A	0	0.265673	0.493	0.121	0	OC
VPS25	0	0.265389	0.453	0.118	0	OC
AGAP3	0	0.265313	0.331	0.063	0	OC
TNNI2	0	0.265237	0.277	0.059	0	OC
C12orf10	0	0.265202	0.393	0.091	0	OC
UROS	0	0.265192	0.408	0.096	0	OC
SRSF8	0	0.264903	0.338	0.056	0	OC
PPP2CB	0	0.264549	0.376	0.08	0	OC
MYO1C	0	0.264489	0.353	0.057	0	OC
PNKD	0	0.263822	0.566	0.181	0	OC
ATF7IP2	0	0.263103	0.308	0.057	0	OC
KIFC3	0	0.262876	0.279	0.029	0	OC
TNIP2	0	0.262572	0.321	0.059	0	OC
SCARF1	0	0.262102	0.262	0.031	0	OC
DOCK5	0	0.26179	0.265	0.03	0	OC
MORF4L2	0	0.261497	0.616	0.203	0	OC
COA4	0	0.260714	0.494	0.149	0	OC
IMP4	0	0.259709	0.464	0.128	0	OC
ZC3H8	0	0.259178	0.304	0.037	0	OC
HEXB	0	0.25847	0.712	0.304	0	OC
GTPBP4	0	0.258186	0.328	0.061	0	OC
AP1M1	0	0.257725	0.358	0.055	0	OC
YIPF2	0	0.257622	0.342	0.07	0	OC
RARS	0	0.257291	0.397	0.079	0	OC
ZCRB1	0	0.257157	0.601	0.208	0	OC
NAP1L1	0	0.257021	0.798	0.384	0	OC
OGFOD3	0	0.256878	0.356	0.075	0	OC
HADHB	0	0.256796	0.558	0.19	0	OC
SPCS3	0	0.256292	0.639	0.261	0	OC
RMDN1	0	0.255941	0.378	0.083	0	OC
MOCS2	0	0.255905	0.422	0.096	0	OC
PPP1R7	0	0.25572	0.525	0.163	0	OC
HMG20B	0	0.255323	0.429	0.106	0	OC
BCAP31	0	0.254916	0.749	0.359	0	OC
SNRPB	0	0.254645	0.693	0.289	0	OC
PDLIM5	0	0.253592	0.385	0.074	0	OC
IL32	0	0.253328	0.304	0.037	0	OC
ATF4	0	0.252856	0.606	0.201	0	OC
ECH1	0	0.252496	0.633	0.231	0	OC
CCNG1	0	0.252041	0.291	0.054	0	OC
WDR43	0	0.251247	0.352	0.07	0	OC
NIPA2	0	0.251144	0.355	0.069	0	OC
JTB	0	0.251139	0.741	0.348	0	OC
LMAN1	0	0.251026	0.556	0.188	0	OC
VGLL4	0	0.250901	0.343	0.058	0	OC
PPIA	7.35474e-306	0.356403	0.964	0.688	1.73572e-301	OC
TMSB10	3.43224e-300	0.261399	0.999	0.99	8.10009e-296	OC
PFDN5	8.5835e-293	0.309083	0.974	0.773	2.02571e-288	OC
ZFAS1	1.1373e-255	0.289573	0.814	0.449	2.68404e-251	OC
YBX1	1.60996e-239	0.294339	0.972	0.732	3.79951e-235	OC
HSPA5	3.59773e-237	0.259886	0.767	0.41	8.49065e-233	OC
NPC2	6.07838e-237	0.318449	0.982	0.858	1.4345e-232	OC
SRP14	2.82351e-233	0.254478	0.952	0.699	6.66348e-229	OC
ARPC1B	5.51941e-232	0.264879	0.855	0.507	1.30258e-227	OC
HSP90B1	1.82933e-220	0.270352	0.868	0.522	4.31723e-216	OC
HSPA8	2.5217e-200	0.267646	0.885	0.545	5.95121e-196	OC
MMP13	1.84124e-167	0.314081	0.314	0.128	4.34534e-163	OC
S100A6	1.71724e-27	0.330803	0.899	0.848	4.05269e-23	OC
IBSP	9.15532e-25	0.279064	0.622	0.441	2.16065e-20	OC
CD742	1.89724e-192	0.682872	0.851	0.895	4.4775e-188	Monocyte
MALAT1	8.7478e-166	0.470285	0.997	0.997	2.06448e-161	Monocyte
PDCD5	2.8789e-149	0.327862	0.132	0.431	6.79419e-145	Monocyte
HLA-DRB11	1.95672e-130	0.678348	0.777	0.826	4.61787e-126	Monocyte
PRDX4	3.10232e-124	0.278784	0.142	0.42	7.32148e-120	Monocyte
RRBP1	1.9372e-117	0.258819	0.121	0.371	4.57179e-113	Monocyte
NUCKS1	6.14009e-107	0.268892	0.182	0.474	1.44906e-102	Monocyte
BRD2	6.49955e-102	0.261913	0.108	0.327	1.53389e-97	Monocyte
AKAP9	1.319e-100	0.26534	0.102	0.313	3.11284e-96	Monocyte
FUS	3.40761e-99	0.267755	0.153	0.407	8.04197e-95	Monocyte
SIVA1	6.54113e-99	0.285654	0.119	0.343	1.54371e-94	Monocyte
TTC3	1.60902e-95	0.260673	0.093	0.29	3.7973e-91	Monocyte
N4BP2L2	3.22723e-93	0.306943	0.132	0.36	7.61627e-89	Monocyte
ARGLU1	1.11186e-91	0.272779	0.104	0.305	2.62399e-87	Monocyte
MIF	4.50371e-90	0.286335	0.129	0.348	1.06287e-85	Monocyte
PSME2	1.38293e-89	0.274633	0.206	0.494	3.26371e-85	Monocyte
HIST1H4C	9.21417e-88	0.332675	0.131	0.349	2.17454e-83	Monocyte
MPHOSPH8	1.09229e-86	0.318902	0.1	0.292	2.57781e-82	Monocyte
FAM46A	2.67827e-85	0.34014	0.113	0.313	6.32071e-81	Monocyte
IGFBP7	7.54462e-82	0.256177	0.113	0.306	1.78053e-77	Monocyte
SON	2.52808e-81	0.360082	0.23	0.53	5.96627e-77	Monocyte
PLEKHO1	5e-81	0.255769	0.091	0.267	1.18e-76	Monocyte
PRPF38B	6.73419e-80	0.312333	0.116	0.311	1.58927e-75	Monocyte
TPM2	3.26213e-78	0.266728	0.099	0.278	7.69862e-74	Monocyte
PARP1	9.1253e-78	0.325533	0.085	0.253	2.15357e-73	Monocyte
SERPINF11	1.99258e-77	0.259224	0.189	0.439	4.70248e-73	Monocyte
CLEC11A1	4.48398e-73	0.265575	0.153	0.368	1.05822e-68	Monocyte
SOX4	1.0973e-70	0.401488	0.146	0.348	2.58964e-66	Monocyte
SPATS2L	9.03679e-68	0.335224	0.107	0.277	2.13268e-63	Monocyte
PSMB9	4.33353e-66	0.327018	0.104	0.269	1.02271e-61	Monocyte
C1QA2	5.60736e-65	0.417435	0.728	0.686	1.32334e-60	Monocyte
TUBB	5.80371e-64	0.379046	0.258	0.556	1.36967e-59	Monocyte
C1QB1	6.10726e-64	0.491075	0.68	0.648	1.44131e-59	Monocyte
C12orf57	3.73843e-61	0.334468	0.12	0.289	8.8227e-57	Monocyte
HMGN2	7.58667e-61	0.297342	0.284	0.597	1.79046e-56	Monocyte
ZFP36L2	5.82517e-57	0.36885	0.195	0.418	1.37474e-52	Monocyte
ADAP21	4.95268e-52	0.292434	0.132	0.295	1.16883e-47	Monocyte
HLA-DRA1	8.50223e-49	0.34811	0.807	0.851	2.00653e-44	Monocyte
MEF2C	4.09919e-48	0.310871	0.152	0.321	9.67409e-44	Monocyte
GYPC1	2.82087e-44	0.331948	0.248	0.487	6.65726e-40	Monocyte
HLA-DPA11	2.40184e-42	0.473891	0.677	0.735	5.66833e-38	Monocyte
ID3	5.8107e-41	0.486653	0.196	0.388	1.37132e-36	Monocyte
STMN1	1.26866e-39	0.43132	0.176	0.348	2.99404e-35	Monocyte
H2AFZ	4.28836e-37	0.379559	0.327	0.63	1.01205e-32	Monocyte
DDIT4	1.03068e-34	0.397318	0.146	0.284	2.43241e-30	Monocyte
HLA-DPB11	3.90767e-33	0.410317	0.662	0.725	9.22209e-29	Monocyte
SERPINH1	9.32208e-33	0.617248	0.136	0.267	2.20001e-28	Monocyte
HLA-C	3.97296e-30	0.511839	0.61	0.832	9.37618e-26	Monocyte
AKR1B11	5.17573e-29	0.526101	0.192	0.355	1.22147e-24	Monocyte
CXCR4	2.97136e-28	0.287811	0.164	0.295	7.0124e-24	Monocyte
HLA-B	3.28904e-27	0.31622	0.712	0.904	7.76213e-23	Monocyte
SELENOP2	6.70629e-26	0.408325	0.566	0.597	1.58268e-21	Monocyte
CFD2	6.22964e-23	0.286679	0.193	0.329	1.4702e-18	Monocyte
LPAR61	1.64384e-22	0.398885	0.164	0.286	3.87947e-18	Monocyte
VSIG41	3.90288e-19	0.309348	0.169	0.282	9.21079e-15	Monocyte
TPM11	1.1099e-17	0.577083	0.162	0.272	2.61937e-13	Monocyte
RNASE12	3.0432e-17	0.292799	0.62	0.689	7.18195e-13	Monocyte
COL3A1	3.11085e-17	0.672044	0.167	0.277	7.34161e-13	Monocyte
STAB12	4.48232e-17	0.358428	0.222	0.358	1.05783e-12	Monocyte
C1QC1	8.69108e-17	0.325563	0.57	0.585	2.0511e-12	Monocyte
TMEM176B1	5.36291e-14	0.334535	0.267	0.424	1.26565e-09	Monocyte
DAB22	7.15949e-13	0.34964	0.29	0.458	1.68964e-08	Monocyte
XIST1	4.06697e-11	0.599025	0.171	0.266	9.59805e-07	Monocyte
S100A13	1.90667e-10	0.700257	0.187	0.292	4.49974e-06	Monocyte
HLA-DQB11	2.51445e-10	0.46261	0.485	0.57	5.9341e-06	Monocyte
COL1A2	8.15734e-10	0.858466	0.448	0.591	1.92513e-05	Monocyte
HLA-DMB1	8.84831e-08	0.497809	0.255	0.388	0.0020882	Monocyte
HLA-A	2.2244e-07	0.274236	0.661	0.891	0.00524958	Monocyte
IGSF61	1.41466e-06	0.328915	0.247	0.352	0.033386	Monocyte
FOLR21	1.927e-06	0.340639	0.348	0.516	0.0454771	Monocyte
HLA-DMA1	2.16108e-06	0.291231	0.374	0.554	0.0510015	Monocyte
TREM21	5.07908e-06	0.327452	0.278	0.398	0.119866	Monocyte
CEBPD1	5.6422e-06	0.465072	0.271	0.394	0.133156	Monocyte
CD142	0.00010271	0.259288	0.501	0.562	1	Monocyte
A2M1	0.000132736	0.545378	0.267	0.388	1	Monocyte
SPARC1	0.00388538	0.478347	0.394	0.6	1	Monocyte
HSPB1	0.00674863	0.49539	0.514	0.713	1	Monocyte
GADD45G	0.00784556	0.743109	0.227	0.309	1	Monocyte
S100A8	0	3.97976	0.501	0.05	0	M1
BCL2A1	0	2.02739	0.415	0.099	0	M1
FCN1	0	1.99356	0.336	0.02	0	M1
CXCL81	0	1.93003	0.719	0.347	0	M1
VCAN	0	1.74999	0.354	0.074	0	M1
SRGN1	0	1.47612	0.835	0.596	0	M1
HLA-DRB5	8.20549e-305	1.55464	0.322	0.069	1.9365e-300	M1
CXCL21	6.80219e-280	2.05964	0.609	0.318	1.60532e-275	M1
FTH12	4.74641e-272	0.832031	0.981	0.987	1.12015e-267	M1
S100A9	8.09438e-259	2.68036	0.53	0.257	1.91027e-254	M1
FOS1	1.31209e-257	1.1141	0.829	0.719	3.09654e-253	M1
LYZ	1.36058e-242	2.18125	0.698	0.559	3.21098e-238	M1
DUSP11	3.10345e-242	0.953934	0.815	0.647	7.32414e-238	M1
NFKBIA	1.43136e-208	0.964715	0.8	0.696	3.378e-204	M1
H3F3B	2.74098e-195	0.838888	0.856	0.83	6.46872e-191	M1
IL1B1	1.54426e-185	1.48494	0.373	0.141	3.64446e-181	M1
NAMPT1	8.95601e-183	1.47154	0.497	0.278	2.11362e-178	M1
NEAT11	1.7573e-177	0.737575	0.846	0.79	4.14722e-173	M1
ZFP36	4.57009e-169	1.30721	0.576	0.398	1.07854e-164	M1
SOD2	5.69524e-159	1.57982	0.547	0.378	1.34408e-154	M1
G0S2	8.00766e-148	1.62725	0.36	0.154	1.88981e-143	M1
S100A61	8.58893e-139	0.493136	0.902	0.859	2.02699e-134	M1
CCL32	5.90296e-122	0.881627	0.729	0.558	1.3931e-117	M1
MALAT11	3.96787e-106	0.389894	0.996	0.997	9.36418e-102	M1
BTG1	6.67153e-106	1.02383	0.596	0.526	1.57448e-101	M1
NR4A2	1.56714e-83	1.13527	0.376	0.234	3.69844e-79	M1
C15orf48	1.43158e-78	1.3955	0.375	0.239	3.37853e-74	M1
CCL3L12	8.00883e-72	0.963733	0.584	0.463	1.89008e-67	M1
PLAUR	1.44024e-71	1.18527	0.4	0.283	3.39896e-67	M1
CXCL31	3.30314e-70	1.31983	0.458	0.347	7.79541e-66	M1
JUNB	5.08967e-68	0.712613	0.618	0.6	1.20116e-63	M1
LST1	3.63249e-67	0.980248	0.481	0.408	8.57268e-63	M1
SAT11	2.11841e-63	0.470214	0.849	0.899	4.99944e-59	M1
TIMP11	2.40531e-60	1.31059	0.595	0.63	5.67653e-56	M1
CSTA	1.80659e-58	1.31692	0.304	0.195	4.26356e-54	M1
NFKBIZ	1.70014e-57	1.17532	0.261	0.15	4.01234e-53	M1
PLIN21	4.50715e-54	1.11238	0.435	0.357	1.06369e-49	M1
GPR183	8.19218e-52	1.25483	0.416	0.355	1.93335e-47	M1
MNDA2	9.96915e-50	0.956291	0.384	0.292	2.35272e-45	M1
RGS2	8.76266e-48	0.978337	0.407	0.326	2.06799e-43	M1
MCL1	3.75402e-46	1.13023	0.392	0.333	8.85948e-42	M1
PHACTR1	5.4222e-45	1.02827	0.301	0.204	1.27964e-40	M1
MT1X	6.05491e-43	1.45163	0.312	0.22	1.42896e-38	M1
TNFAIP3	6.2537e-42	1.18284	0.351	0.282	1.47587e-37	M1
CXCR41	2.24083e-40	0.899114	0.35	0.265	5.28835e-36	M1
KLF62	3.99915e-39	0.74674	0.59	0.619	9.43799e-35	M1
MT2A	7.40626e-37	1.3484	0.41	0.355	1.74788e-32	M1
IER32	1.49667e-35	0.656271	0.537	0.522	3.53214e-31	M1
ACTB	1.08557e-33	0.294726	0.967	0.975	2.56195e-29	M1
SFT2D1	1.77628e-29	0.31453	0.183	0.381	4.19203e-25	M1
FOSB1	2.29212e-29	0.776182	0.405	0.362	5.40941e-25	M1
SELENOK	1.02199e-28	0.293634	0.199	0.403	2.4119e-24	M1
LRRFIP1	3.12336e-28	0.26744	0.204	0.408	7.37112e-24	M1
SH3BGRL3	1.08307e-27	0.4074	0.674	0.796	2.55605e-23	M1
SUMO1	3.63972e-27	0.313126	0.189	0.381	8.58974e-23	M1
HNRNPM	1.17106e-26	0.280476	0.148	0.308	2.7637e-22	M1
ZFAND6	3.90242e-26	0.276694	0.117	0.257	9.20971e-22	M1
BZW1	5.32767e-26	0.318585	0.17	0.345	1.25733e-21	M1
H3F3A	2.00971e-25	0.328263	0.766	0.837	4.74292e-21	M1
CD831	3.9637e-25	0.770574	0.347	0.301	9.35434e-21	M1
AP3S1	4.45343e-25	0.251812	0.119	0.255	1.05101e-20	M1
EIF1	5.20962e-25	0.289751	0.836	0.897	1.22947e-20	M1
FAM49B	5.96824e-24	0.289646	0.214	0.412	1.4085e-19	M1
EIF4E	2.04988e-23	0.29585	0.147	0.296	4.83771e-19	M1
JUND1	3.41111e-23	0.745691	0.417	0.389	8.05021e-19	M1
GPBP1	6.39177e-23	0.322587	0.131	0.269	1.50846e-18	M1
VMP11	1.78388e-22	0.32105	0.219	0.412	4.20995e-18	M1
CCL4L22	2.10048e-22	0.584737	0.463	0.402	4.95712e-18	M1
PTP4A2	6.19672e-22	0.351822	0.18	0.347	1.46243e-17	M1
LCP1	8.48898e-21	0.368411	0.199	0.376	2.0034e-16	M1
DDX21	5.05041e-20	0.361705	0.16	0.308	1.1919e-15	M1
SERPINB1	8.41953e-20	0.488394	0.16	0.307	1.98701e-15	M1
RNASE6	1.7747e-19	0.314622	0.275	0.496	4.1883e-15	M1
C1orf1621	6.01983e-18	0.732365	0.298	0.258	1.42068e-13	M1
CBX3	6.12419e-18	0.364148	0.161	0.299	1.44531e-13	M1
CFLAR	6.32503e-18	0.393564	0.138	0.263	1.49271e-13	M1
HCST2	9.49966e-18	0.648376	0.36	0.333	2.24192e-13	M1
ATF31	1.26867e-17	0.756062	0.283	0.24	2.99406e-13	M1
XBP1	1.84937e-17	0.396454	0.164	0.304	4.36451e-13	M1
ATP1B3	7.05821e-17	0.436656	0.208	0.374	1.66574e-12	M1
IQGAP11	4.97092e-15	0.369426	0.185	0.325	1.17314e-10	M1
PNRC1	9.88406e-15	0.747823	0.421	0.476	2.33264e-10	M1
RBPJ1	1.82254e-14	0.307066	0.157	0.275	4.30119e-10	M1
H2AFY	2.24612e-14	0.419835	0.221	0.388	5.30085e-10	M1
DNAJB6	6.5274e-14	0.44697	0.212	0.367	1.54047e-09	M1
SFPQ	8.39852e-14	0.360126	0.189	0.326	1.98205e-09	M1
SRSF5	1.39734e-13	0.401086	0.215	0.37	3.29771e-09	M1
TMEM167A	1.47576e-13	0.46593	0.208	0.361	3.4828e-09	M1
HERPUD1	1.53547e-13	0.267205	0.277	0.466	3.62371e-09	M1
IFNGR12	1.88417e-13	0.335121	0.167	0.288	4.44663e-09	M1
BNIP3L	2.19438e-13	0.326135	0.154	0.267	5.17873e-09	M1
CD861	2.38864e-13	0.275697	0.145	0.251	5.63719e-09	M1
EIF4A3	5.15108e-13	0.440504	0.18	0.309	1.21565e-08	M1
RGCC	9.78469e-13	0.783783	0.259	0.224	2.30919e-08	M1
PABPC1	1.50711e-12	0.654302	0.482	0.599	3.55679e-08	M1
HSPA1A1	4.39031e-12	0.509196	0.731	0.815	1.03611e-07	M1
CEBPB	1.73348e-11	0.798654	0.35	0.366	4.09102e-07	M1
CDKN1A	1.82851e-11	0.405993	0.178	0.298	4.31528e-07	M1
DAZAP2	2.51981e-11	0.374454	0.228	0.378	5.94675e-07	M1
LY962	7.28184e-11	0.267846	0.349	0.571	1.71851e-06	M1
PCBP1	1.2463e-10	0.299981	0.312	0.519	2.94127e-06	M1
NFE2L2	1.34395e-10	0.459482	0.17	0.283	3.17172e-06	M1
PET1001	1.34617e-10	0.407024	0.233	0.384	3.17695e-06	M1
HLA-DRA2	1.82522e-10	0.275338	0.824	0.846	4.30751e-06	M1
MEF2C1	7.63858e-10	0.259107	0.192	0.302	1.8027e-05	M1
IRF2BP2	2.07103e-09	0.459908	0.157	0.256	4.88764e-05	M1
UBE2D3	2.51639e-09	0.307894	0.319	0.529	5.93868e-05	M1
DUSP21	2.54179e-09	0.705589	0.256	0.235	5.99862e-05	M1
NDUFB1	4.97202e-09	0.29672	0.329	0.535	0.00011734	M1
SERP1	1.01216e-08	0.294289	0.331	0.546	0.000238869	M1
HNRNPH1	7.93964e-08	0.817537	0.312	0.328	0.00187376	M1
COTL11	1.80196e-07	0.665324	0.37	0.413	0.00425264	M1
YWHAZ	5.85129e-07	0.489486	0.266	0.422	0.013809	M1
CHMP1B	6.29323e-07	0.945217	0.271	0.279	0.014852	M1
HNRNPU	8.93982e-07	0.41664	0.283	0.439	0.021098	M1
YPEL5	1.49613e-06	0.577836	0.165	0.254	0.0353086	M1
GLUL1	3.12656e-06	0.259285	0.368	0.554	0.0737869	M1
SRSF3	5.04747e-06	0.34416	0.336	0.529	0.11912	M1
SKP1	5.12682e-06	0.257809	0.387	0.613	0.120993	M1
AIF12	8.63991e-06	0.262017	0.66	0.784	0.203902	M1
IER2	2.94886e-05	0.476335	0.489	0.599	0.695932	M1
ARF6	2.95375e-05	0.527598	0.193	0.286	0.697085	M1
ALOX5AP1	4.75268e-05	0.351379	0.277	0.396	1	M1
EIF3E1	6.25705e-05	0.304479	0.342	0.521	1	M1
PTPRE	6.25859e-05	0.527214	0.194	0.287	1	M1
GMFG1	8.31739e-05	0.3179	0.334	0.499	1	M1
CMTM6	0.000163383	0.606057	0.206	0.303	1	M1
IFITM2	0.000180458	0.776684	0.302	0.336	1	M1
IFITM31	0.000220826	0.306222	0.47	0.689	1	M1
ZFP36L11	0.000347752	0.490434	0.475	0.597	1	M1
DDX5	0.000418666	0.47808	0.441	0.579	1	M1
HSPH1	0.000441459	0.633777	0.313	0.458	1	M1
SUB1	0.000451615	0.514284	0.459	0.62	1	M1
HSPA1B1	0.000770785	0.631646	0.447	0.633	1	M1
CCL42	0.00123769	0.303997	0.45	0.461	1	M1
TSC22D3	0.00143076	0.584056	0.2	0.283	1	M1
CARD161	0.00150872	0.427471	0.221	0.309	1	M1
HSPE1	0.00238948	0.326646	0.445	0.642	1	M1
HSP90AA1	0.00362107	0.386302	0.832	0.94	1	M1
PPP1CB	0.00544103	0.561019	0.241	0.339	1	M1
FOSL21	0.00557616	0.622382	0.185	0.256	1	M1
DDIT41	0.00566766	0.361754	0.2	0.266	1	M1
CD441	0.00817843	0.609185	0.279	0.406	1	M1
ANXA1	0.00911609	0.292803	0.447	0.647	1	M1
CDC42	0.00994042	0.540057	0.449	0.612	1	M1
