# Supplementary material for: A novel molecular classification method for osteosarcoma based on tumor cell differentiation trajectories
Source: Bone Res. 2023 Jan 2;11:1. doi: 10.1038/s41413-022-00233-w (PMC9806110; doi:10.1038/s41413-022-00233-w)
Supplement: Supplementary file 29 — Supplementary Table 22 [file 41413_2022_233_MOESM29_ESM.xlsx]

## Sheet: GRL_Myeloid_gsva
Supplementary Table 22 | Different pathways list of Myeloid clusters
pathway	P.value	Average Log2(Fold Change)	pct.1*	pct.2*	Adjusted p.value	cluster
GO-OLFACTORY-RECEPTOR-ACTIVITY	0	0.504863	0.998	0.628	0	M1
GO-GABA-RECEPTOR-ACTIVITY	0	0.469463	0.998	0.627	0	M1
GO-LIGAND-GATED-ANION-CHANNEL-ACTIVITY	0	0.468332	0.998	0.609	0	M1
GO-DETECTION-OF-CHEMICAL-STIMULUS-INVOLVED-IN-SENSORY-PERCEPTION-OF-TASTE	0	0.467386	0.998	0.624	0	M1
GO-GABA-RECEPTOR-COMPLEX	0	0.466356	0.998	0.62	0	M1
GO-GABA-GATED-CHLORIDE-ION-CHANNEL-ACTIVITY	0	0.466356	0.998	0.62	0	M1
GO-TASTE-RECEPTOR-ACTIVITY	0	0.465139	0.998	0.622	0	M1
GO-INHIBITORY-EXTRACELLULAR-LIGAND-GATED-ION-CHANNEL-ACTIVITY	0	0.451521	0.998	0.593	0	M1
GO-INHIBITORY-POSTSYNAPTIC-POTENTIAL	0	0.45111	0.998	0.605	0	M1
GO-POSTSYNAPTIC-NEUROTRANSMITTER-RECEPTOR-ACTIVITY	0	0.446643	0.998	0.604	0	M1
GO-SENSORY-PERCEPTION-OF-BITTER-TASTE	0	0.443282	0.998	0.628	0	M1
GO-NEUROTRANSMITTER-RECEPTOR-ACTIVITY-INVOLVED-IN-REGULATION-OF-POSTSYNAPTIC-MEMBRANE-POTENTIAL	0	0.440114	0.998	0.601	0	M1
GO-EXOGENOUS-DRUG-CATABOLIC-PROCESS	0	0.437607	0.999	0.63	0	M1
GO-GLUTAMATE-RECEPTOR-ACTIVITY	0	0.433716	0.998	0.612	0	M1
GO-NEUROPEPTIDE-BINDING	0	0.422633	0.998	0.62	0	M1
GO-TRANSMITTER-GATED-CHANNEL-ACTIVITY	0	0.421883	0.998	0.603	0	M1
GO-AXONEMAL-DYNEIN-COMPLEX	0	0.415454	0.998	0.604	0	M1
GO-NEURON-FATE-SPECIFICATION	0	0.414061	0.998	0.61	0	M1
GO-REGULATION-OF-SYNAPTIC-VESICLE-FUSION-TO-PRESYNAPTIC-ACTIVE-ZONE-MEMBRANE	0	0.409467	0.998	0.626	0	M1
GO-IONOTROPIC-GLUTAMATE-RECEPTOR-ACTIVITY	0	0.40401	0.998	0.6	0	M1
GO-ANION-SODIUM-SYMPORTER-ACTIVITY	0	0.399158	0.998	0.619	0	M1
KEGG-LINOLEIC-ACID-METABOLISM	0	0.397735	0.999	0.63	0	M1
GO-NEUROPEPTIDE-RECEPTOR-ACTIVITY	0	0.39569	0.998	0.615	0	M1
GO-ACETYLCHOLINE-RECEPTOR-ACTIVITY	0	0.388379	0.998	0.592	0	M1
KEGG-MATURITY-ONSET-DIABETES-OF-THE-YOUNG	0	0.385842	0.998	0.616	0	M1
GO-SENSORY-PERCEPTION-OF-SMELL	0	0.384999	0.999	0.63	0	M1
GO-SENSORY-PERCEPTION-OF-TASTE	0	0.378002	0.998	0.62	0	M1
GO-DETECTION-OF-STIMULUS-INVOLVED-IN-SENSORY-PERCEPTION	0	0.376229	0.998	0.622	0	M1
GO-SENSORY-PERCEPTION-OF-CHEMICAL-STIMULUS	0	0.370889	0.998	0.624	0	M1
GO-AROMATASE-ACTIVITY	0	0.365715	0.998	0.624	0	M1
GO-VOLTAGE-GATED-SODIUM-CHANNEL-COMPLEX	0	0.364419	0.998	0.595	0	M1
GO-OXIDOREDUCTASE-ACTIVITY-ACTING-ON-PAIRED-DONORS-WITH-INCORPORATION-OR-REDUCTION-OF-MOLECULAR-OXYGEN-REDUCED-FLAVIN-OR-FLAVOPROTEIN-AS-ONE-DONOR-AND-INCORPORATION-OF-ONE-ATOM-OF-OXYGEN	0	0.363702	0.998	0.625	0	M1
GO-SPINAL-CORD-ASSOCIATION-NEURON-DIFFERENTIATION	0	0.363643	0.998	0.607	0	M1
GO-INWARD-RECTIFIER-POTASSIUM-CHANNEL-ACTIVITY	0	0.363343	0.999	0.659	0	M1
GO-DETECTION-OF-LIGHT-STIMULUS-INVOLVED-IN-SENSORY-PERCEPTION	0	0.362213	0.999	0.653	0	M1
GO-SODIUM-CHANNEL-COMPLEX	0	0.35868	0.998	0.595	0	M1
GO-SODIUM-CHANNEL-ACTIVITY	0	0.357047	0.998	0.594	0	M1
GO-KERATIN-FILAMENT	0	0.352924	0.998	0.624	0	M1
GO-PIRNA-METABOLIC-PROCESS	0	0.352286	0.998	0.608	0	M1
GO-VITAMIN-CATABOLIC-PROCESS	0	0.352196	0.998	0.617	0	M1
GO-NEUROTRANSMITTER-SODIUM-SYMPORTER-ACTIVITY	0	0.343952	0.998	0.608	0	M1
GO-GLYCINE-TRANSPORT	0	0.343492	1	0.699	0	M1
GO-G-PROTEIN-COUPLED-NEUROTRANSMITTER-RECEPTOR-ACTIVITY	0	0.340847	0.998	0.606	0	M1
GO-CATECHOLAMINE-BINDING	0	0.334873	0.998	0.615	0	M1
GO-CGMP-BINDING	0	0.334496	0.998	0.596	0	M1
GO-SEROTONIN-RECEPTOR-SIGNALING-PATHWAY	0	0.333458	0.998	0.611	0	M1
GO-PHOTORECEPTOR-DISC-MEMBRANE	0	0.333299	0.998	0.601	0	M1
GO-NEGATIVE-REGULATION-OF-CATECHOLAMINE-SECRETION	0	0.33058	0.998	0.604	0	M1
GO-KERATINIZATION	0	0.325249	0.998	0.621	0	M1
GO-SYMMETRIC-SYNAPSE	0	0.324331	0.998	0.598	0	M1
GO-POTASSIUM-ION-ANTIPORTER-ACTIVITY	0	0.324197	0.999	0.661	0	M1
GO-POSITIVE-REGULATION-OF-CAMP-MEDIATED-SIGNALING	0	0.321794	0.999	0.642	0	M1
GO-SPINAL-CORD-MOTOR-NEURON-CELL-FATE-SPECIFICATION	0	0.321709	0.998	0.595	0	M1
GO-AXONEMAL-DYNEIN-COMPLEX-ASSEMBLY	0	0.31617	0.998	0.604	0	M1
GO-STEROID-HYDROXYLASE-ACTIVITY	0	0.315879	0.999	0.635	0	M1
GO-REGULATION-OF-CIRCADIAN-SLEEP-WAKE-CYCLE	0	0.314396	0.998	0.626	0	M1
GO-NERVOUS-SYSTEM-PROCESS-INVOLVED-IN-REGULATION-OF-SYSTEMIC-ARTERIAL-BLOOD-PRESSURE	0	0.313425	0.997	0.593	0	M1
GO-AMPA-GLUTAMATE-RECEPTOR-COMPLEX	0	0.310456	0.998	0.605	0	M1
GO-REGULATION-OF-PRESYNAPTIC-CYTOSOLIC-CALCIUM-ION-CONCENTRATION	0	0.309277	0.998	0.603	0	M1
GO-SPANNING-COMPONENT-OF-MEMBRANE	0	0.303449	0.998	0.607	0	M1
GO-VOLTAGE-GATED-SODIUM-CHANNEL-ACTIVITY	0	0.301624	0.998	0.596	0	M1
GO-CORNIFICATION	0	0.297108	0.998	0.617	0	M1
GO-VENTRAL-SPINAL-CORD-INTERNEURON-DIFFERENTIATION	0	0.294873	0.998	0.607	0	M1
GO-CILIUM-MOVEMENT	0	0.290886	0.998	0.597	0	M1
GO-NMDA-SELECTIVE-GLUTAMATE-RECEPTOR-COMPLEX	0	0.287936	0.998	0.611	0	M1
GO-OUTWARD-RECTIFIER-POTASSIUM-CHANNEL-ACTIVITY	0	0.284374	0.998	0.598	0	M1
GO-DORSAL-SPINAL-CORD-DEVELOPMENT	0	0.278833	0.998	0.597	0	M1
GO-NARROW-PORE-CHANNEL-ACTIVITY	0	0.277266	0.998	0.6	0	M1
GO-SPINAL-CORD-PATTERNING	0	0.277151	0.998	0.607	0	M1
GO-CONNEXIN-COMPLEX	0	0.270036	0.999	0.635	0	M1
GO-AXONEME-ASSEMBLY	0	0.268219	0.998	0.591	0	M1
GO-POTASSIUM-ION-LEAK-CHANNEL-ACTIVITY	0	0.264194	0.998	0.6	0	M1
GO-CILIUM-MOVEMENT-INVOLVED-IN-CELL-MOTILITY	0	0.259833	0.998	0.602	0	M1
GO-SPONTANEOUS-SYNAPTIC-TRANSMISSION	0	0.25842	0.997	0.586	0	M1
GO-REGULATION-OF-SYNAPTIC-PLASTICITY	0	-0.251328	0.003	0.381	0	M1
GO-MEMBRANE-DEPOLARIZATION	0	-0.253267	0.011	0.434	0	M1
GO-HORMONE-BINDING	0	-0.25474	0.01	0.438	0	M1
GO-PHOSPHOLIPID-CATABOLIC-PROCESS	0	-0.255461	0.087	0.509	0	M1
GO-MULTICELLULAR-ORGANISMAL-RESPONSE-TO-STRESS	0	-0.256442	0.014	0.395	0	M1
GO-ACTIN-MEDIATED-CELL-CONTRACTION	0	-0.2583	0.002	0.322	0	M1
GO-TERPENOID-METABOLIC-PROCESS	0	-0.260116	0.002	0.385	0	M1
GO-FATTY-ACID-HOMEOSTASIS	0	-0.260914	0.269	0.7	0	M1
GO-LONG-TERM-MEMORY	0	-0.2617	0.135	0.587	0	M1
GO-IRON-ION-BINDING	0	-0.2636	0.002	0.396	0	M1
GO-ORGANIC-ANION-TRANSPORT	0	-0.264073	0.002	0.391	0	M1
GO-REGULATION-OF-ION-TRANSMEMBRANE-TRANSPORT	0	-0.264219	0.003	0.411	0	M1
GO-PRIMARY-ALCOHOL-METABOLIC-PROCESS	0	-0.264886	0.002	0.378	0	M1
GO-REGULATION-OF-HEART-RATE	0	-0.2654	0.016	0.422	0	M1
GO-CELLULAR-COMPONENT-ASSEMBLY-INVOLVED-IN-MORPHOGENESIS	0	-0.26697	0.002	0.375	0	M1
GO-HYPOTHALAMUS-DEVELOPMENT	0	-0.272176	0.117	0.562	0	M1
GO-EAR-DEVELOPMENT	0	-0.27284	0.002	0.383	0	M1
GO-REGULATION-OF-CATION-CHANNEL-ACTIVITY	0	-0.275862	0.016	0.483	0	M1
GO-ANCHORED-COMPONENT-OF-PLASMA-MEMBRANE	0	-0.279201	0.025	0.465	0	M1
GO-CHANNEL-REGULATOR-ACTIVITY	0	-0.281378	0.005	0.426	0	M1
GO-ICOSANOID-METABOLIC-PROCESS	0	-0.281461	0.031	0.499	0	M1
GO-REGULATION-OF-RESPONSE-TO-DRUG	0	-0.281974	0.01	0.409	0	M1
GO-MEMORY	0	-0.284	0.005	0.396	0	M1
GO-GLUTAMATERGIC-SYNAPSE	0	-0.285246	0.001	0.369	0	M1
GO-ION-CHANNEL-REGULATOR-ACTIVITY	0	-0.285383	0.01	0.439	0	M1
GO-ACTIVE-TRANSMEMBRANE-TRANSPORTER-ACTIVITY	0	-0.285523	0.002	0.437	0	M1
GO-SENSORY-ORGAN-DEVELOPMENT	0	-0.287556	0.002	0.379	0	M1
GO-REGULATION-OF-MUSCLE-CONTRACTION	0	-0.288583	0.008	0.42	0	M1
GO-TRIGLYCERIDE-RICH-LIPOPROTEIN-PARTICLE-REMODELING	0	-0.289663	0.392	0.848	0	M1
GO-LOCOMOTORY-BEHAVIOR	0	-0.291752	0.004	0.39	0	M1
GO-NEUROMUSCULAR-PROCESS	0	-0.292809	0.001	0.347	0	M1
GO-NEGATIVE-REGULATION-OF-FATTY-ACID-METABOLIC-PROCESS	0	-0.292897	0.093	0.528	0	M1
GO-LONG-TERM-SYNAPTIC-POTENTIATION	0	-0.295048	0.009	0.405	0	M1
GO-APICAL-PART-OF-CELL	0	-0.295468	0.002	0.396	0	M1
GO-REGULATION-OF-REGULATED-SECRETORY-PATHWAY	0	-0.296198	0.005	0.413	0	M1
GO-LIPASE-ACTIVITY	0	-0.296924	0.01	0.437	0	M1
GO-HUMORAL-IMMUNE-RESPONSE-MEDIATED-BY-CIRCULATING-IMMUNOGLOBULIN	0	-0.297473	0.028	0.572	0	M1
GO-CARBOXYPEPTIDASE-ACTIVITY	0	-0.297662	0.014	0.413	0	M1
GO-ANION-HOMEOSTASIS	0	-0.297673	0.029	0.486	0	M1
GO-MYOBLAST-FUSION	0	-0.300138	0.067	0.517	0	M1
GO-REGULATION-OF-HORMONE-LEVELS	0	-0.301686	0.002	0.381	0	M1
GO-MUSCLE-CONTRACTION	0	-0.303194	0.002	0.39	0	M1
GO-ANTIGEN-BINDING	0	-0.305382	0.094	0.55	0	M1
GO-FEAR-RESPONSE	0	-0.305735	0.016	0.372	0	M1
GO-SIGNAL-TRANSDUCTION-INVOLVED-IN-CELLULAR-RESPONSE-TO-AMMONIUM-ION	0	-0.305776	0.02	0.434	0	M1
GO-STRUCTURAL-CONSTITUENT-OF-MUSCLE	0	-0.306502	0.009	0.365	0	M1
KEGG-CALCIUM-SIGNALING-PATHWAY	0	-0.308648	0.004	0.412	0	M1
GO-PATHWAY-RESTRICTED-SMAD-PROTEIN-PHOSPHORYLATION	0	-0.309398	0.013	0.419	0	M1
GO-STEROL-HOMEOSTASIS	0	-0.311526	0.015	0.462	0	M1
GO-GLYCEROPHOSPHOLIPID-CATABOLIC-PROCESS	0	-0.311914	0.124	0.547	0	M1
GO-MOTOR-ACTIVITY	0	-0.313406	0.002	0.359	0	M1
GO-POSITIVE-REGULATION-OF-CATION-CHANNEL-ACTIVITY	0	-0.3145	0.099	0.655	0	M1
GO-REGULATION-OF-TRANSMEMBRANE-TRANSPORT	0	-0.314861	0.002	0.397	0	M1
GO-FOREBRAIN-NEURON-DIFFERENTIATION	0	-0.314962	0.045	0.51	0	M1
GO-SYNAPSE-ORGANIZATION	0	-0.316677	0.002	0.385	0	M1
GO-CIRCULATORY-SYSTEM-PROCESS	0	-0.318398	0.002	0.388	0	M1
GO-REGULATION-OF-CARDIAC-CONDUCTION	0	-0.318814	0.003	0.375	0	M1
GO-PHOSPHOLIPASE-ACTIVITY	0	-0.318998	0.013	0.446	0	M1
GO-REGULATION-OF-NEURONAL-SYNAPTIC-PLASTICITY	0	-0.319061	0.015	0.415	0	M1
GO-VERY-LOW-DENSITY-LIPOPROTEIN-PARTICLE-ASSEMBLY	0	-0.319976	0.139	0.582	0	M1
GO-LONG-CHAIN-FATTY-ACID-METABOLIC-PROCESS	0	-0.32028	0.003	0.403	0	M1
GO-POSITIVE-REGULATION-OF-NUCLEOTIDE-BIOSYNTHETIC-PROCESS	0	-0.320949	0.042	0.495	0	M1
GO-WALKING-BEHAVIOR	0	-0.323037	0.03	0.448	0	M1
GO-CELL-COMMUNICATION-INVOLVED-IN-CARDIAC-CONDUCTION	0	-0.323157	0.005	0.358	0	M1
GO-POSITIVE-REGULATION-OF-BLOOD-PRESSURE	0	-0.323364	0.051	0.5	0	M1
GO-PHOSPHATIDYLINOSITOL-4-5-BISPHOSPHATE-BINDING	0	-0.326726	0.003	0.4	0	M1
GO-SIGNAL-RELEASE	0	-0.327081	0.002	0.382	0	M1
GO-METENCEPHALON-DEVELOPMENT	0	-0.328603	0.001	0.37	0	M1
GO-LIPID-TRANSFER-ACTIVITY	0	-0.331712	0.05	0.534	0	M1
GO-REGULATION-OF-POTASSIUM-ION-TRANSMEMBRANE-TRANSPORT	0	-0.331972	0.003	0.374	0	M1
GO-SECONDARY-METABOLIC-PROCESS	0	-0.332283	0.002	0.358	0	M1
GO-COMPLEMENT-ACTIVATION	0	-0.333021	0.012	0.488	0	M1
GO-REGULATION-OF-SYNAPSE-STRUCTURE-OR-ACTIVITY	0	-0.33526	0.002	0.384	0	M1
GO-REGULATION-OF-SYSTEMIC-ARTERIAL-BLOOD-PRESSURE-BY-CIRCULATORY-RENIN-ANGIOTENSIN	0	-0.335297	0.303	0.688	0	M1
GO-NEGATIVE-REGULATION-OF-LIPID-TRANSPORT	0	-0.335444	0.076	0.504	0	M1
GO-REGULATION-OF-TRANSPORTER-ACTIVITY	0	-0.335461	0.004	0.4	0	M1
GO-BASOLATERAL-PLASMA-MEMBRANE	0	-0.336444	0.002	0.396	0	M1
GO-CALCIUM-ION-TRANSMEMBRANE-TRANSPORT	0	-0.340325	0.002	0.388	0	M1
GO-MONOVALENT-INORGANIC-CATION-TRANSPORT	0	-0.34096	0.003	0.454	0	M1
GO-SPHINGOLIPID-BINDING	0	-0.342241	0.078	0.54	0	M1
GO-PHOSPHATIDYLSERINE-BINDING	0	-0.346828	0.003	0.341	0	M1
GO-NEGATIVE-REGULATION-OF-FATTY-ACID-BIOSYNTHETIC-PROCESS	0	-0.346866	0.14	0.557	0	M1
GO-MICROVILLUS	0	-0.347899	0.002	0.398	0	M1
GO-CHOLESTEROL-EFFLUX	0	-0.348669	0.214	0.774	0	M1
GO-REGULATION-OF-URINE-VOLUME	0	-0.349815	0.056	0.487	0	M1
GO-VITAMIN-TRANSMEMBRANE-TRANSPORT	0	-0.351225	0.108	0.631	0	M1
GO-MOTOR-NEURON-AXON-GUIDANCE	0	-0.352422	0.021	0.459	0	M1
GO-NEGATIVE-REGULATION-OF-SMALL-MOLECULE-METABOLIC-PROCESS	0	-0.353479	0.004	0.388	0	M1
GO-NEURON-PROJECTION-GUIDANCE	0	-0.35414	0.002	0.384	0	M1
GO-MONOCARBOXYLIC-ACID-BIOSYNTHETIC-PROCESS	0	-0.354272	0.002	0.39	0	M1
GO-POSITIVE-REGULATION-OF-REGULATED-SECRETORY-PATHWAY	0	-0.354613	0.076	0.525	0	M1
GO-ISOPRENOID-METABOLIC-PROCESS	0	-0.354752	0.001	0.379	0	M1
GO-ALCOHOL-BINDING	0	-0.355059	0.003	0.421	0	M1
GO-CELL-COMMUNICATION-BY-ELECTRICAL-COUPLING	0	-0.355207	0.022	0.411	0	M1
GO-ENDOCRINE-PROCESS	0	-0.355357	0.01	0.415	0	M1
GO-SYNAPTIC-VESICLE-RECYCLING	0	-0.356241	0.002	0.394	0	M1
GO-SYNCYTIUM-FORMATION	0	-0.358701	0.039	0.531	0	M1
GO-G-PROTEIN-COUPLED-ACETYLCHOLINE-RECEPTOR-SIGNALING-PATHWAY	0	-0.359063	0.138	0.604	0	M1
GO-ADULT-LOCOMOTORY-BEHAVIOR	0	-0.359388	0.003	0.374	0	M1
GO-EXOCYTIC-VESICLE	0	-0.359919	0.001	0.376	0	M1
GO-REGULATION-OF-LIPOPROTEIN-PARTICLE-CLEARANCE	0	-0.360099	0.081	0.548	0	M1
GO-POSITIVE-REGULATION-OF-ION-TRANSPORT	0	-0.360366	0.005	0.445	0	M1
GO-POSITIVE-REGULATION-OF-NUCLEOTIDE-METABOLIC-PROCESS	0	-0.360828	0.014	0.443	0	M1
GO-GLYCEROLIPID-CATABOLIC-PROCESS	0	-0.360945	0.019	0.429	0	M1
GO-PEPTIDE-HORMONE-SECRETION	0	-0.361571	0.002	0.387	0	M1
GO-REGULATION-OF-CATION-TRANSMEMBRANE-TRANSPORT	0	-0.36176	0.002	0.406	0	M1
GO-SCAVENGER-RECEPTOR-ACTIVITY	0	-0.361904	0.018	0.488	0	M1
GO-PHOSPHOLIPID-TRANSPORT	0	-0.36216	0.017	0.467	0	M1
GO-REGULATION-OF-CALCIUM-ION-TRANSMEMBRANE-TRANSPORTER-ACTIVITY	0	-0.36343	0.013	0.46	0	M1
GO-POSITIVE-REGULATION-OF-LEUKOCYTE-MEDIATED-CYTOTOXICITY	0	-0.363944	0.123	0.611	0	M1
GO-TRANSMEMBRANE-RECEPTOR-PROTEIN-TYROSINE-KINASE-ACTIVITY	0	-0.364138	0.002	0.396	0	M1
GO-METALLOPEPTIDASE-ACTIVITY	0	-0.3646	0.002	0.38	0	M1
GO-FOREBRAIN-GENERATION-OF-NEURONS	0	-0.364984	0.007	0.433	0	M1
GO-INSULIN-SECRETION	0	-0.367025	0.002	0.386	0	M1
GO-RESPONSE-TO-MAGNESIUM-ION	0	-0.367353	0.17	0.563	0	M1
GO-MUSCLE-SYSTEM-PROCESS	0	-0.368506	0.002	0.386	0	M1
GO-ACTIN-FILAMENT-BASED-MOVEMENT	0	-0.368602	0.001	0.34	0	M1
GO-EXPLORATION-BEHAVIOR	0	-0.369055	0.092	0.474	0	M1
GO-REGULATION-OF-SODIUM-ION-TRANSPORT	0	-0.369121	0.002	0.358	0	M1
GO-RENAL-SYSTEM-PROCESS-INVOLVED-IN-REGULATION-OF-SYSTEMIC-ARTERIAL-BLOOD-PRESSURE	0	-0.369155	0.068	0.523	0	M1
GO-PURINERGIC-RECEPTOR-SIGNALING-PATHWAY	0	-0.369988	0.084	0.563	0	M1
GO-FATTY-ACID-DERIVATIVE-METABOLIC-PROCESS	0	-0.36999	0.002	0.399	0	M1
GO-SYNAPTIC-VESICLE-ENDOCYTOSIS	0	-0.370484	0.005	0.405	0	M1
GO-POSTSYNAPTIC-MEMBRANE-ORGANIZATION	0	-0.370897	0.011	0.389	0	M1
GO-REGULATION-OF-EXOCYTOSIS	0	-0.370961	0.003	0.391	0	M1
GO-POSITIVE-REGULATION-OF-TRANSPORTER-ACTIVITY	0	-0.372087	0.012	0.491	0	M1
GO-REGULATION-OF-APOPTOTIC-CELL-CLEARANCE	0	-0.372674	0.317	0.817	0	M1
GO-SARCOLEMMA	0	-0.373187	0.001	0.355	0	M1
GO-REGULATION-OF-PEPTIDE-HORMONE-SECRETION	0	-0.373626	0.002	0.389	0	M1
GO-REGULATION-OF-INSULIN-SECRETION	0	-0.375141	0.002	0.384	0	M1
GO-TISSUE-REGENERATION	0	-0.375996	0.005	0.389	0	M1
GO-METALLOENDOPEPTIDASE-ACTIVITY	0	-0.377331	0.002	0.383	0	M1
GO-REGULATION-OF-COLLATERAL-SPROUTING	0	-0.377467	0.044	0.398	0	M1
GO-REGULATION-OF-SODIUM-ION-TRANSMEMBRANE-TRANSPORTER-ACTIVITY	0	-0.379056	0.003	0.36	0	M1
GO-HORMONE-TRANSPORT	0	-0.37913	0.002	0.39	0	M1
GO-HIGH-DENSITY-LIPOPROTEIN-PARTICLE-CLEARANCE	0	-0.379795	0.141	0.747	0	M1
GO-POSTSYNAPSE-ORGANIZATION	0	-0.379924	0.002	0.379	0	M1
GO-POSITIVE-REGULATION-OF-ION-TRANSMEMBRANE-TRANSPORT	0	-0.381725	0.006	0.469	0	M1
GO-VITAMIN-METABOLIC-PROCESS	0	-0.383548	0.002	0.397	0	M1
GO-REGULATION-OF-POSTSYNAPSE-ORGANIZATION	0	-0.383573	0.002	0.379	0	M1
GO-EXTERNAL-SIDE-OF-PLASMA-MEMBRANE	0	-0.384294	0.006	0.441	0	M1
GO-REGULATION-OF-LONG-TERM-SYNAPTIC-POTENTIATION	0	-0.384632	0.023	0.468	0	M1
GO-AMMONIUM-ION-METABOLIC-PROCESS	0	-0.38513	0.002	0.383	0	M1
GO-COFACTOR-CATABOLIC-PROCESS	0	-0.3864	0.02	0.436	0	M1
GO-FATTY-ACID-BIOSYNTHETIC-PROCESS	0	-0.386602	0.002	0.392	0	M1
GO-REGULATION-OF-METAL-ION-TRANSPORT	0	-0.38793	0.002	0.405	0	M1
GO-ORGANIC-HYDROXY-COMPOUND-METABOLIC-PROCESS	0	-0.388001	0.002	0.384	0	M1
GO-REGULATION-OF-HORMONE-SECRETION	0	-0.390178	0.002	0.393	0	M1
GO-LIPID-LOCALIZATION	0	-0.390239	0.002	0.392	0	M1
GO-REGULATION-OF-RHO-PROTEIN-SIGNAL-TRANSDUCTION	0	-0.391712	0.003	0.407	0	M1
GO-LIPID-HOMEOSTASIS	0	-0.391902	0.002	0.398	0	M1
GO-POSITIVE-REGULATION-OF-T-CELL-MEDIATED-CYTOTOXICITY	0	-0.392548	0.099	0.549	0	M1
GO-TRANSPORT-VESICLE-MEMBRANE	0	-0.392584	0.002	0.378	0	M1
GO-REGULATION-OF-DEVELOPMENTAL-GROWTH	0	-0.393373	0.002	0.384	0	M1
GO-MULTICELLULAR-ORGANISMAL-HOMEOSTASIS	0	-0.395193	0.002	0.395	0	M1
GO-NEGATIVE-REGULATION-OF-ION-TRANSPORT	0	-0.395437	0.004	0.408	0	M1
GO-ALCOHOL-CATABOLIC-PROCESS	0	-0.395893	0.01	0.417	0	M1
GO-REGULATION-OF-SODIUM-ION-TRANSMEMBRANE-TRANSPORT	0	-0.395906	0.002	0.354	0	M1
GO-DIVALENT-INORGANIC-CATION-TRANSPORT	0	-0.39697	0.002	0.393	0	M1
GO-POSITIVE-REGULATION-OF-LONG-TERM-SYNAPTIC-POTENTIATION	0	-0.397336	0.022	0.408	0	M1
GO-MODIFIED-AMINO-ACID-BINDING	0	-0.398436	0.001	0.361	0	M1
KEGG-METABOLISM-OF-XENOBIOTICS-BY-CYTOCHROME-P450	0	-0.400753	0.004	0.389	0	M1
GO-REGULATION-OF-STEROL-TRANSPORT	0	-0.400951	0.088	0.642	0	M1
GO-ORGANIC-HYDROXY-COMPOUND-BIOSYNTHETIC-PROCESS	0	-0.401318	0.002	0.382	0	M1
GO-LIPID-EXPORT-FROM-CELL	0	-0.401928	0.019	0.377	0	M1
GO-ORGANIC-ACID-BIOSYNTHETIC-PROCESS	0	-0.402577	0.002	0.385	0	M1
GO-CONTRACTILE-FIBER	0	-0.404399	0.001	0.36	0	M1
GO-LEUKOTRIENE-BIOSYNTHETIC-PROCESS	0	-0.404704	0.143	0.619	0	M1
GO-CARBOXYLIC-ESTER-HYDROLASE-ACTIVITY	0	-0.405468	0.002	0.387	0	M1
GO-STEROID-BIOSYNTHETIC-PROCESS	0	-0.406181	0.001	0.38	0	M1
GO-CILIUM-ORGANIZATION	0	-0.406768	0.002	0.377	0	M1
GO-B-CELL-MEDIATED-IMMUNITY	0	-0.407469	0.006	0.442	0	M1
GO-RESPONSE-TO-ACETYLCHOLINE	0	-0.407868	0.107	0.536	0	M1
GO-POSITIVE-REGULATION-OF-RECEPTOR-INTERNALIZATION	0	-0.408241	0.022	0.445	0	M1
GO-ORGANOPHOSPHATE-ESTER-TRANSPORT	0	-0.408744	0.003	0.399	0	M1
GO-KERATINOCYTE-DEVELOPMENT	0	-0.409489	0.049	0.422	0	M1
GO-REGULATION-OF-LEUKOCYTE-MEDIATED-CYTOTOXICITY	0	-0.409914	0.059	0.53	0	M1
GO-LIPASE-INHIBITOR-ACTIVITY	0	-0.410659	0.158	0.626	0	M1
GO-REGULATION-OF-CALCIUM-ION-TRANSMEMBRANE-TRANSPORT	0	-0.412119	0.002	0.417	0	M1
GO-CELLULAR-RESPONSE-TO-AMMONIUM-ION	0	-0.412497	0.002	0.391	0	M1
GO-PROTEIN-HOMOOLIGOMERIZATION	0	-0.412704	0.002	0.381	0	M1
GO-NEGATIVE-REGULATION-OF-NEURON-APOPTOTIC-PROCESS	0	-0.413128	0.005	0.406	0	M1
GO-POSITIVE-REGULATION-OF-CALCIUM-ION-TRANSMEMBRANE-TRANSPORT	0	-0.41338	0.01	0.456	0	M1
GO-TRANSFERASE-ACTIVITY-TRANSFERRING-HEXOSYL-GROUPS	0	-0.413771	0.002	0.382	0	M1
GO-POSITIVE-REGULATION-OF-NATURAL-KILLER-CELL-MEDIATED-IMMUNITY	0	-0.413885	0.043	0.503	0	M1
GO-POSITIVE-REGULATION-OF-LIPID-BIOSYNTHETIC-PROCESS	0	-0.415034	0.009	0.409	0	M1
GO-CYTOSOLIC-CALCIUM-ION-TRANSPORT	0	-0.4161	0.002	0.407	0	M1
GO-STEROL-TRANSPORT	0	-0.416239	0.013	0.481	0	M1
GO-NEGATIVE-REGULATION-OF-SECRETION	0	-0.417207	0.007	0.412	0	M1
GO-ALPHA-AMINO-ACID-METABOLIC-PROCESS	0	-0.418259	0.002	0.375	0	M1
GO-CERAMIDE-BINDING	0	-0.418325	0.095	0.557	0	M1
GO-CGMP-MEDIATED-SIGNALING	0	-0.418393	0.032	0.415	0	M1
GO-STEROID-METABOLIC-PROCESS	0	-0.418526	0.002	0.385	0	M1
GO-DISTAL-AXON	0	-0.418546	0.002	0.384	0	M1
GO-NEGATIVE-REGULATION-OF-PLATELET-AGGREGATION	0	-0.419086	0.094	0.594	0	M1
GO-ACTIN-BASED-CELL-PROJECTION	0	-0.420071	0.002	0.384	0	M1
GO-REVERSE-CHOLESTEROL-TRANSPORT	0	-0.420129	0.155	0.706	0	M1
GO-SULFUR-COMPOUND-BINDING	0	-0.420242	0.002	0.383	0	M1
GO-CELL-CELL-RECOGNITION	0	-0.420975	0.008	0.421	0	M1
GO-REGULATION-OF-MEMBRANE-DEPOLARIZATION	0	-0.422423	0.004	0.402	0	M1
GO-ENDODERM-DEVELOPMENT	0	-0.424106	0.002	0.367	0	M1
GO-POSITIVE-REGULATION-OF-HORMONE-SECRETION	0	-0.42443	0.002	0.387	0	M1
GO-CARBOHYDRATE-HOMEOSTASIS	0	-0.424999	0.002	0.385	0	M1
GO-REGULATION-OF-SYSTEMIC-ARTERIAL-BLOOD-PRESSURE-BY-RENIN-ANGIOTENSIN	0	-0.425642	0.214	0.678	0	M1
GO-NEGATIVE-REGULATION-OF-AXONOGENESIS	0	-0.42609	0.006	0.4	0	M1
GO-AXON-DEVELOPMENT	0	-0.426235	0.002	0.382	0	M1
GO-CELL-CELL-JUNCTION	0	-0.426293	0.002	0.382	0	M1
GO-ANTIGEN-PROCESSING-AND-PRESENTATION-VIA-MHC-CLASS-IB	0	-0.426902	0.077	0.562	0	M1
GO-POSITIVE-REGULATION-OF-CALCIUM-ION-TRANSPORT	0	-0.427399	0.009	0.453	0	M1
GO-OLIGODENDROCYTE-DEVELOPMENT	0	-0.428609	0.007	0.413	0	M1
GO-RESPONSE-TO-PH	0	-0.428814	0.006	0.428	0	M1
GO-LIPID-CATABOLIC-PROCESS	0	-0.429056	0.002	0.388	0	M1
GO-CORTICAL-CYTOSKELETON	0	-0.429819	0.002	0.36	0	M1
GO-MONOVALENT-INORGANIC-ANION-HOMEOSTASIS	0	-0.430109	0.013	0.46	0	M1
GO-REGULATION-OF-RELEASE-OF-SEQUESTERED-CALCIUM-ION-INTO-CYTOSOL	0	-0.430149	0.016	0.465	0	M1
GO-POSITIVE-REGULATION-OF-TRANSMEMBRANE-TRANSPORT	0	-0.430201	0.002	0.413	0	M1
GO-REGULATION-OF-CALCIUM-ION-TRANSPORT	0	-0.43033	0.004	0.425	0	M1
KEGG-TIGHT-JUNCTION	0	-0.430519	0.002	0.384	0	M1
GO-STEROL-BINDING	0	-0.431051	0.008	0.424	0	M1
GO-REGULATION-OF-NUCLEOTIDE-BIOSYNTHETIC-PROCESS	0	-0.432323	0.007	0.419	0	M1
GO-PURINERGIC-RECEPTOR-ACTIVITY	0	-0.432473	0.073	0.591	0	M1
GO-ODONTOGENESIS	0	-0.43249	0.002	0.391	0	M1
GO-ACTIN-MONOMER-BINDING	0	-0.432891	0.045	0.439	0	M1
GO-NEGATIVE-REGULATION-OF-NERVOUS-SYSTEM-DEVELOPMENT	0	-0.43366	0.002	0.386	0	M1
GO-CELLULAR-MODIFIED-AMINO-ACID-METABOLIC-PROCESS	0	-0.434383	0.002	0.376	0	M1
GO-NEGATIVE-REGULATION-OF-STEROID-METABOLIC-PROCESS	0	-0.434783	0.021	0.419	0	M1
GO-FOREBRAIN-NEURON-DEVELOPMENT	0	-0.435231	0.041	0.465	0	M1
GO-NEUROMUSCULAR-PROCESS-CONTROLLING-BALANCE	0	-0.435749	0.004	0.373	0	M1
GO-PHOSPHATIDYLINOSITOL-BISPHOSPHATE-BINDING	0	-0.436225	0.002	0.388	0	M1
GO-POSITIVE-REGULATION-OF-CALCIUM-ION-TRANSPORT-INTO-CYTOSOL	0	-0.436968	0.032	0.511	0	M1
GO-ION-CHANNEL-BINDING	0	-0.437336	0.002	0.384	0	M1
GO-NEURON-SPINE	0	-0.438279	0.001	0.377	0	M1
GO-RESPONSE-TO-ACIDIC-PH	0	-0.438676	0.069	0.541	0	M1
GO-CELLULAR-COMPONENT-MAINTENANCE	0	-0.438701	0.004	0.405	0	M1
GO-POSITIVE-REGULATION-OF-NEURON-DIFFERENTIATION	0	-0.439354	0.002	0.378	0	M1
GO-REGULATION-OF-RYANODINE-SENSITIVE-CALCIUM-RELEASE-CHANNEL-ACTIVITY	0	-0.440154	0.06	0.524	0	M1
GO-POSITIVE-REGULATION-OF-SECRETION	0	-0.440507	0.002	0.397	0	M1
GO-GLUTAMATE-RECEPTOR-BINDING	0	-0.440644	0.006	0.365	0	M1
GO-MICROTUBULE-ASSOCIATED-COMPLEX	0	-0.441105	0.002	0.376	0	M1
GO-MIDBRAIN-DEVELOPMENT	0	-0.441631	0.005	0.444	0	M1
GO-HEPARIN-BINDING	0	-0.441701	0.001	0.381	0	M1
GO-REGULATION-OF-SYNAPTIC-VESICLE-RECYCLING	0	-0.442156	0.008	0.407	0	M1
GO-NEGATIVE-REGULATION-OF-CELL-DEVELOPMENT	0	-0.4422	0.002	0.383	0	M1
GO-TISSUE-HOMEOSTASIS	0	-0.442378	0.002	0.42	0	M1
KEGG-ARGININE-AND-PROLINE-METABOLISM	0	-0.442686	0.001	0.364	0	M1
GO-STRUCTURAL-CONSTITUENT-OF-CYTOSKELETON	0	-0.443016	0.004	0.424	0	M1
GO-SARCOPLASM	0	-0.445168	0.003	0.394	0	M1
GO-RENAL-SYSTEM-PROCESS	0	-0.447251	0.004	0.417	0	M1
GO-POSITIVE-REGULATION-OF-DENDRITIC-SPINE-DEVELOPMENT	0	-0.447314	0.003	0.382	0	M1
GO-ORGANOPHOSPHATE-CATABOLIC-PROCESS	0	-0.447946	0.002	0.384	0	M1
GO-POSITIVE-REGULATION-OF-CALCIUM-ION-TRANSMEMBRANE-TRANSPORTER-ACTIVITY	0	-0.448117	0.037	0.513	0	M1
GO-REGULATION-OF-PEPTIDE-SECRETION	0	-0.448407	0.003	0.397	0	M1
GO-NEGATIVE-REGULATION-OF-TRANSPORTER-ACTIVITY	0	-0.448902	0.006	0.423	0	M1
GO-CELLULAR-GLUCOSE-HOMEOSTASIS	0	-0.449278	0.002	0.385	0	M1
GO-ENDOPEPTIDASE-ACTIVITY	0	-0.450136	0.002	0.388	0	M1
GO-REGULATION-OF-T-CELL-MEDIATED-CYTOTOXICITY	0	-0.45019	0.076	0.507	0	M1
GO-AMIDE-BINDING	0	-0.450528	0.002	0.397	0	M1
GO-CELL-CORTEX-REGION	0	-0.451228	0.005	0.391	0	M1
GO-PEPTIDASE-ACTIVITY	0	-0.451501	0.002	0.384	0	M1
GO-STEROID-CATABOLIC-PROCESS	0	-0.452501	0.072	0.573	0	M1
GO-REGULATION-OF-BODY-FLUID-LEVELS	0	-0.452575	0.002	0.392	0	M1
GO-REGULATION-OF-LIPID-TRANSPORT	0	-0.453438	0.009	0.465	0	M1
GO-ICOSANOID-BIOSYNTHETIC-PROCESS	0	-0.453493	0.024	0.478	0	M1
GO-REGULATION-OF-HUMORAL-IMMUNE-RESPONSE	0	-0.453561	0.005	0.465	0	M1
GO-NEGATIVE-REGULATION-OF-ION-TRANSMEMBRANE-TRANSPORT	0	-0.454681	0.005	0.412	0	M1
GO-NEGATIVE-REGULATION-OF-NEURON-DIFFERENTIATION	0	-0.454695	0.002	0.383	0	M1
GO-SMALL-MOLECULE-CATABOLIC-PROCESS	0	-0.454734	0.002	0.379	0	M1
GO-POSITIVE-REGULATION-OF-CELL-KILLING	0	-0.455467	0.046	0.54	0	M1
GO-NEGATIVE-REGULATION-OF-NEURON-DEATH	0	-0.455847	0.002	0.386	0	M1
GO-CELLULAR-RESPONSE-TO-CARBOHYDRATE-STIMULUS	0	-0.456012	0.003	0.391	0	M1
GO-POLYOL-BIOSYNTHETIC-PROCESS	0	-0.457259	0.002	0.389	0	M1
GO-PEPTIDE-BINDING	0	-0.45738	0.002	0.404	0	M1
KEGG-HYPERTROPHIC-CARDIOMYOPATHY-HCM	0	-0.457576	0.003	0.401	0	M1
GO-MALE-SEX-DIFFERENTIATION	0	-0.457599	0.002	0.375	0	M1
KEGG-VASCULAR-SMOOTH-MUSCLE-CONTRACTION	0	-0.458453	0.002	0.406	0	M1
GO-GLIAL-CELL-DIFFERENTIATION	0	-0.45861	0.002	0.386	0	M1
GO-POSITIVE-REGULATION-OF-STEROID-METABOLIC-PROCESS	0	-0.458619	0.124	0.562	0	M1
GO-REGULATION-OF-LIPASE-ACTIVITY	0	-0.458686	0.003	0.406	0	M1
GO-NEGATIVE-REGULATION-OF-CYTOSKELETON-ORGANIZATION	0	-0.458751	0.002	0.383	0	M1
GO-NEGATIVE-REGULATION-OF-HOMOTYPIC-CELL-CELL-ADHESION	0	-0.459268	0.037	0.478	0	M1
GO-POST-EMBRYONIC-ANIMAL-MORPHOGENESIS	0	-0.459366	0.052	0.478	0	M1
GO-TRANSPORT-VESICLE	0	-0.459423	0.001	0.372	0	M1
GO-REGULATION-OF-CELL-KILLING	0	-0.459488	0.021	0.479	0	M1
GO-REGULATION-OF-NEURON-PROJECTION-DEVELOPMENT	0	-0.459591	0.002	0.378	0	M1
GO-CHOLESTEROL-CATABOLIC-PROCESS	0	-0.460017	0.133	0.743	0	M1
GO-ORGANIC-ACID-CATABOLIC-PROCESS	0	-0.460785	0.002	0.373	0	M1
GO-NEGATIVE-REGULATION-OF-PROTEIN-CONTAINING-COMPLEX-DISASSEMBLY	0	-0.460864	0.003	0.396	0	M1
GO-MYELIN-SHEATH	0	-0.461004	0.007	0.428	0	M1
GO-SUPEROXIDE-ANION-GENERATION	0	-0.461477	0.159	0.634	0	M1
GO-REGULATION-OF-FATTY-ACID-BIOSYNTHETIC-PROCESS	0	-0.462277	0.037	0.445	0	M1
GO-NEGATIVE-REGULATION-OF-ANDROGEN-RECEPTOR-SIGNALING-PATHWAY	0	-0.462365	0.024	0.42	0	M1
GO-TRIGLYCERIDE-METABOLIC-PROCESS	0	-0.462827	0.003	0.396	0	M1
GO-NEGATIVE-REGULATION-OF-SUPRAMOLECULAR-FIBER-ORGANIZATION	0	-0.462993	0.002	0.382	0	M1
GO-POSITIVE-REGULATION-OF-INSULIN-SECRETION-INVOLVED-IN-CELLULAR-RESPONSE-TO-GLUCOSE-STIMULUS	0	-0.463449	0.012	0.398	0	M1
GO-REGULATION-OF-ANATOMICAL-STRUCTURE-SIZE	0	-0.463782	0.002	0.386	0	M1
GO-EXTRACELLULAR-MATRIX	0	-0.463797	0.002	0.392	0	M1
GO-GLYCOSYLATION	0	-0.464352	0.002	0.38	0	M1
GO-LYMPHOCYTE-MEDIATED-IMMUNITY	0	-0.464354	0.003	0.429	0	M1
GO-REGULATION-OF-CALCIUM-ION-TRANSPORT-INTO-CYTOSOL	0	-0.464622	0.005	0.433	0	M1
GO-GLYCOSYLCERAMIDE-METABOLIC-PROCESS	0	-0.464793	0.036	0.448	0	M1
GO-STEROL-TRANSPORTER-ACTIVITY	0	-0.465105	0.122	0.738	0	M1
GO-INTRACELLULAR-STEROL-TRANSPORT	0	-0.465303	0.06	0.542	0	M1
GO-NEURON-REMODELING	0	-0.466238	0.202	0.809	0	M1
GO-NEGATIVE-REGULATION-OF-CELL-MORPHOGENESIS-INVOLVED-IN-DIFFERENTIATION	0	-0.467148	0.002	0.38	0	M1
GO-POSITIVE-REGULATION-OF-EXOCYTOSIS	0	-0.467215	0.006	0.414	0	M1
GO-INTERFERON-GAMMA-PRODUCTION	0	-0.46735	0.02	0.467	0	M1
GO-REGULATION-OF-NATURAL-KILLER-CELL-MEDIATED-IMMUNITY	0	-0.467715	0.009	0.45	0	M1
GO-POSITIVE-REGULATION-OF-LIPID-METABOLIC-PROCESS	0	-0.469235	0.004	0.398	0	M1
GO-NEGATIVE-REGULATION-OF-CATION-CHANNEL-ACTIVITY	0	-0.469476	0.044	0.534	0	M1
GO-EXOPEPTIDASE-ACTIVITY	0	-0.470143	0.002	0.383	0	M1
GO-RHO-PROTEIN-SIGNAL-TRANSDUCTION	0	-0.470598	0.002	0.395	0	M1
KEGG-DILATED-CARDIOMYOPATHY	0	-0.470646	0.003	0.407	0	M1
GO-RESPONSE-TO-ESTROGEN	0	-0.470663	0.002	0.395	0	M1
GO-ADAPTIVE-IMMUNE-RESPONSE-BASED-ON-SOMATIC-RECOMBINATION-OF-IMMUNE-RECEPTORS-BUILT-FROM-IMMUNOGLOBULIN-SUPERFAMILY-DOMAINS	0	-0.470816	0.005	0.419	0	M1
GO-ACTIN-FILAMENT	0	-0.471397	0.002	0.371	0	M1
GO-POSITIVE-REGULATION-OF-DENDRITE-DEVELOPMENT	0	-0.471815	0.002	0.377	0	M1
GO-PROTEIN-TETRAMERIZATION	0	-0.472181	0.002	0.387	0	M1
GO-GLYCOSAMINOGLYCAN-BINDING	0	-0.472524	0.002	0.384	0	M1
GO-NEGATIVE-REGULATION-OF-CALCIUM-ION-TRANSMEMBRANE-TRANSPORT	0	-0.472764	0.046	0.51	0	M1
GO-MONOVALENT-INORGANIC-CATION-HOMEOSTASIS	0	-0.473401	0.002	0.444	0	M1
GO-POSITIVE-REGULATION-OF-NEURON-PROJECTION-DEVELOPMENT	0	-0.474665	0.002	0.379	0	M1
GO-MONOCARBOXYLIC-ACID-CATABOLIC-PROCESS	0	-0.474748	0.001	0.37	0	M1
GO-DEVELOPMENTAL-CELL-GROWTH	0	-0.474917	0.002	0.381	0	M1
GO-TETRAPYRROLE-METABOLIC-PROCESS	0	-0.475145	0.002	0.395	0	M1
GO-POSITIVE-REGULATION-OF-LYMPHOCYTE-MEDIATED-IMMUNITY	0	-0.475253	0.009	0.454	0	M1
GO-ENDODERM-FORMATION	0	-0.475742	0.001	0.355	0	M1
GO-ENGULFMENT-OF-APOPTOTIC-CELL	0	-0.476208	0.039	0.477	0	M1
GO-SUPEROXIDE-METABOLIC-PROCESS	0	-0.476238	0.031	0.484	0	M1
GO-WATER-SOLUBLE-VITAMIN-METABOLIC-PROCESS	0	-0.476407	0.003	0.39	0	M1
GO-NEGATIVE-REGULATION-OF-LIPID-METABOLIC-PROCESS	0	-0.476655	0.003	0.4	0	M1
GO-PROTEIN-ACTIVATION-CASCADE	0	-0.477134	0.007	0.383	0	M1
GO-UROGENITAL-SYSTEM-DEVELOPMENT	0	-0.477164	0.002	0.379	0	M1
GO-NEURON-APOPTOTIC-PROCESS	0	-0.478109	0.002	0.388	0	M1
GO-RENAL-SYSTEM-DEVELOPMENT	0	-0.478974	0.002	0.38	0	M1
GO-POSITIVE-REGULATION-OF-RELEASE-OF-SEQUESTERED-CALCIUM-ION-INTO-CYTOSOL	0	-0.479753	0.038	0.509	0	M1
GO-CELLULAR-RESPONSE-TO-NUTRIENT	0	-0.480188	0.002	0.398	0	M1
GO-ENDOPEPTIDASE-REGULATOR-ACTIVITY	0	-0.480881	0.002	0.403	0	M1
GO-INSULIN-SECRETION-INVOLVED-IN-CELLULAR-RESPONSE-TO-GLUCOSE-STIMULUS	0	-0.481094	0.003	0.37	0	M1
GO-RECEPTOR-CLUSTERING	0	-0.481263	0.006	0.423	0	M1
GO-FATTY-ACID-METABOLIC-PROCESS	0	-0.481376	0.002	0.386	0	M1
GO-POSITIVE-REGULATION-OF-LIPID-LOCALIZATION	0	-0.481612	0.017	0.459	0	M1
GO-DEVELOPMENTAL-GROWTH-INVOLVED-IN-MORPHOGENESIS	0	-0.481782	0.002	0.382	0	M1
GO-OXIDOREDUCTASE-ACTIVITY-ACTING-ON-CH-OH-GROUP-OF-DONORS	0	-0.482105	0.001	0.361	0	M1
GO-CELL-ADHESION-MEDIATOR-ACTIVITY	0	-0.482165	0.002	0.39	0	M1
GO-NEUTRAL-LIPID-METABOLIC-PROCESS	0	-0.482317	0.002	0.396	0	M1
GO-REGULATION-OF-LIPID-LOCALIZATION	0	-0.482338	0.004	0.427	0	M1
GO-NEURON-DEATH	0	-0.482995	0.002	0.387	0	M1
GO-ALCOHOL-METABOLIC-PROCESS	0	-0.483203	0.002	0.386	0	M1
GO-POSITIVE-REGULATION-OF-MAPK-CASCADE	0	-0.48326	0.002	0.397	0	M1
GO-CELLULAR-LIPID-CATABOLIC-PROCESS	0	-0.483286	0.002	0.383	0	M1
GO-OXIDOREDUCTASE-ACTIVITY-ACTING-ON-THE-ALDEHYDE-OR-OXO-GROUP-OF-DONORS	0	-0.483871	0.003	0.39	0	M1
GO-CERAMIDE-METABOLIC-PROCESS	0	-0.48412	0.002	0.388	0	M1
GO-RAB-PROTEIN-SIGNAL-TRANSDUCTION	0	-0.484138	0.001	0.372	0	M1
GO-ANATOMICAL-STRUCTURE-HOMEOSTASIS	0	-0.485215	0.002	0.384	0	M1
GO-SCHMIDT-LANTERMAN-INCISURE	0	-0.48551	0.028	0.451	0	M1
GO-CARGO-RECEPTOR-ACTIVITY	0	-0.485601	0.009	0.48	0	M1
GO-NEGATIVE-REGULATION-OF-RECEPTOR-MEDIATED-ENDOCYTOSIS	0	-0.48615	0.046	0.465	0	M1
GO-RESPONSE-TO-METAL-ION	0	-0.486597	0.002	0.385	0	M1
GO-CYTOKINE-BINDING	0	-0.488292	0.002	0.4	0	M1
GO-REGULATION-OF-PROTEIN-DEPOLYMERIZATION	0	-0.488433	0.002	0.387	0	M1
GO-POSITIVE-REGULATION-OF-LEUKOCYTE-MEDIATED-IMMUNITY	0	-0.489052	0.006	0.447	0	M1
GO-HORMONE-CATABOLIC-PROCESS	0	-0.489145	0.081	0.495	0	M1
GO-CHANNEL-INHIBITOR-ACTIVITY	0	-0.489434	0.009	0.423	0	M1
GO-REGULATION-OF-AXONOGENESIS	0	-0.489938	0.002	0.38	0	M1
GO-PROTEIN-CONTAINING-COMPLEX-REMODELING	0	-0.489982	0.112	0.755	0	M1
GO-NEURON-PROJECTION-EXTENSION	0	-0.490715	0.002	0.383	0	M1
GO-RESPONSE-TO-EXTRACELLULAR-STIMULUS	0	-0.491351	0.002	0.389	0	M1
GO-ACTIN-BINDING	0	-0.491494	0.002	0.377	0	M1
GO-PIGMENT-METABOLIC-PROCESS	0	-0.491798	0.002	0.382	0	M1
GO-REGULATION-OF-CHOLESTEROL-EFFLUX	0	-0.4919	0.091	0.605	0	M1
GO-CARBOHYDRATE-DERIVATIVE-TRANSPORT	0	-0.491984	0.002	0.415	0	M1
GO-GLIAL-CELL-DEVELOPMENT	0	-0.493308	0.003	0.399	0	M1
GO-PIGMENTATION	0	-0.494917	0.002	0.387	0	M1
GO-REGULATION-OF-CARDIAC-MUSCLE-CONTRACTION-BY-CALCIUM-ION-SIGNALING	0	-0.495401	0.051	0.503	0	M1
GO-POSITIVE-REGULATION-OF-CELL-PROJECTION-ORGANIZATION	0	-0.496165	0.002	0.381	0	M1
GO-REGULATION-OF-LYMPHOCYTE-MEDIATED-IMMUNITY	0	-0.496593	0.005	0.439	0	M1
GO-NEGATIVE-REGULATION-OF-CALCIUM-ION-TRANSPORT	0	-0.497167	0.015	0.471	0	M1
GO-REGULATION-OF-STEROID-BIOSYNTHETIC-PROCESS	0	-0.497255	0.002	0.389	0	M1
GO-REGENERATION	0	-0.497517	0.002	0.387	0	M1
GO-ANTIGEN-PROCESSING-AND-PRESENTATION-OF-ENDOGENOUS-ANTIGEN	0	-0.497976	0.14	0.635	0	M1
GO-POSITIVE-REGULATION-OF-LAMELLIPODIUM-ASSEMBLY	0	-0.498151	0.057	0.496	0	M1
GO-POLYOL-METABOLIC-PROCESS	0	-0.498634	0.002	0.39	0	M1
GO-NEGATIVE-REGULATION-OF-INTRACELLULAR-STEROID-HORMONE-RECEPTOR-SIGNALING-PATHWAY	0	-0.498703	0.003	0.395	0	M1
GO-CELL-JUNCTION-ORGANIZATION	0	-0.499925	0.002	0.386	0	M1
GO-REGULATION-OF-DENDRITE-DEVELOPMENT	0	-0.500383	0.002	0.377	0	M1
GO-POSITIVE-REGULATION-OF-LIPID-TRANSPORT	0	-0.500804	0.033	0.507	0	M1
GO-PHOSPHOLIPID-BINDING	0	-0.501265	0.002	0.386	0	M1
GO-MICROBODY-LUMEN	0	-0.501445	0.002	0.379	0	M1
GO-BASEMENT-MEMBRANE	0	-0.502284	0.001	0.379	0	M1
GO-CELL-KILLING	0	-0.502381	0.007	0.44	0	M1
GO-GLIOGENESIS	0	-0.502765	0.002	0.388	0	M1
GO-GERM-CELL-NUCLEUS	0	-0.502779	0.032	0.428	0	M1
GO-NEGATIVE-REGULATION-OF-ENDOCYTOSIS	0	-0.502837	0.018	0.448	0	M1
GO-DETECTION-OF-CALCIUM-ION	0	-0.502934	0.102	0.568	0	M1
GO-PROTEIN-COMPLEX-OLIGOMERIZATION	0	-0.50313	0.002	0.382	0	M1
GO-RECEPTOR-MEDIATED-ENDOCYTOSIS	0	-0.503441	0.003	0.421	0	M1
GO-REGULATION-OF-PEPTIDYL-THREONINE-PHOSPHORYLATION	0	-0.503448	0.003	0.399	0	M1
GO-SPHINGOLIPID-METABOLIC-PROCESS	0	-0.503994	0.002	0.381	0	M1
GO-MEMBRANE-LIPID-BIOSYNTHETIC-PROCESS	0	-0.504015	0.002	0.38	0	M1
GO-GLYCOPROTEIN-METABOLIC-PROCESS	0	-0.504087	0.002	0.383	0	M1
GO-CELLULAR-AMINO-ACID-METABOLIC-PROCESS	0	-0.504104	0.001	0.367	0	M1
GO-DIOL-METABOLIC-PROCESS	0	-0.504559	0.007	0.412	0	M1
GO-NEGATIVE-REGULATION-OF-TRANSPORT	0	-0.505082	0.002	0.389	0	M1
GO-NEGATIVE-REGULATION-OF-TRANSMEMBRANE-TRANSPORT	0	-0.505431	0.004	0.411	0	M1
GO-NITRIC-OXIDE-SYNTHASE-BINDING	0	-0.505983	0.099	0.571	0	M1
GO-LOCOMOTORY-EXPLORATION-BEHAVIOR	0	-0.506037	0.126	0.747	0	M1
GO-NEGATIVE-REGULATION-OF-ACTIN-FILAMENT-DEPOLYMERIZATION	0	-0.507238	0.004	0.396	0	M1
GO-SCAFFOLD-PROTEIN-BINDING	0	-0.507479	0.003	0.394	0	M1
GO-COFACTOR-BINDING	0	-0.507572	0.002	0.381	0	M1
GO-ACTIN-CYTOSKELETON	0	-0.507617	0.002	0.379	0	M1
GO-REGULATION-OF-CELL-MORPHOGENESIS-INVOLVED-IN-DIFFERENTIATION	0	-0.507886	0.002	0.378	0	M1
GO-MICROTUBULE-BASED-TRANSPORT	0	-0.508093	0.002	0.374	0	M1
GO-CELL-JUNCTION-ASSEMBLY	0	-0.508228	0.002	0.388	0	M1
GO-NEGATIVE-REGULATION-OF-ACTIN-FILAMENT-POLYMERIZATION	0	-0.508258	0.004	0.395	0	M1
GO-ACTIN-FILAMENT-BUNDLE-ORGANIZATION	0	-0.508286	0.002	0.38	0	M1
GO-NEGATIVE-REGULATION-OF-INFLAMMATORY-RESPONSE	0	-0.508816	0.004	0.416	0	M1
GO-REGULATION-OF-TYPE-2-IMMUNE-RESPONSE	0	-0.509026	0.102	0.541	0	M1
GO-NEGATIVE-REGULATION-OF-TRANSMEMBRANE-RECEPTOR-PROTEIN-SERINE-THREONINE-KINASE-SIGNALING-PATHWAY	0	-0.510175	0.002	0.393	0	M1
GO-GLIAL-CELL-ACTIVATION	0	-0.51082	0.137	0.608	0	M1
GO-MEMBRANE-INVAGINATION	0	-0.510861	0.006	0.453	0	M1
GO-NEGATIVE-REGULATION-OF-HYDROLASE-ACTIVITY	0	-0.510886	0.002	0.387	0	M1
GO-HYDROLASE-ACTIVITY-HYDROLYZING-O-GLYCOSYL-COMPOUNDS	0	-0.511038	0.002	0.392	0	M1
GO-PHOSPHOLIPID-EFFLUX	0	-0.511905	0.271	0.859	0	M1
GO-LOW-DENSITY-LIPOPROTEIN-PARTICLE-CLEARANCE	0	-0.512186	0.035	0.511	0	M1
GO-NEGATIVE-REGULATION-OF-CELL-SUBSTRATE-ADHESION	0	-0.512376	0.002	0.394	0	M1
GO-REGULATION-OF-EXTENT-OF-CELL-GROWTH	0	-0.512632	0.002	0.378	0	M1
GO-PROTEIN-DEPOLYMERIZATION	0	-0.512829	0.002	0.385	0	M1
GO-REGULATION-OF-CARDIAC-MUSCLE-CONTRACTION-BY-REGULATION-OF-THE-RELEASE-OF-SEQUESTERED-CALCIUM-ION	0	-0.512969	0.072	0.547	0	M1
GO-INTERLEUKIN-10-PRODUCTION	0	-0.513666	0.087	0.562	0	M1
GO-REGULATION-OF-RESPONSE-TO-WOUNDING	0	-0.514073	0.003	0.401	0	M1
GO-NADH-METABOLIC-PROCESS	0	-0.514358	0.014	0.443	0	M1
GO-NEURON-PROJECTION-ORGANIZATION	0	-0.514512	0.002	0.381	0	M1
GO-NEGATIVE-REGULATION-OF-RESPONSE-TO-EXTERNAL-STIMULUS	0	-0.514614	0.002	0.4	0	M1
GO-GLYCOSPHINGOLIPID-METABOLIC-PROCESS	0	-0.514889	0.002	0.398	0	M1
GO-CELLULAR-RESPONSE-TO-ACID-CHEMICAL	0	-0.515079	0.002	0.385	0	M1
GO-ASTROCYTE-DIFFERENTIATION	0	-0.515115	0.004	0.409	0	M1
GO-PROTEIN-LIPID-COMPLEX-ASSEMBLY	0	-0.515142	0.026	0.505	0	M1
GO-REGULATION-OF-STEROID-METABOLIC-PROCESS	0	-0.515191	0.002	0.391	0	M1
GO-REGULATION-OF-CELL-MORPHOGENESIS	0	-0.515367	0.002	0.382	0	M1
GO-NEGATIVE-REGULATION-OF-PROTEIN-POLYMERIZATION	0	-0.515434	0.003	0.391	0	M1
GO-NEGATIVE-REGULATION-OF-PEPTIDASE-ACTIVITY	0	-0.516185	0.002	0.393	0	M1
GO-REGULATION-OF-RAS-PROTEIN-SIGNAL-TRANSDUCTION	0	-0.516199	0.002	0.398	0	M1
GO-REGULATION-OF-DENDRITIC-SPINE-DEVELOPMENT	0	-0.516281	0.002	0.375	0	M1
GO-CONNECTIVE-TISSUE-DEVELOPMENT	0	-0.516805	0.002	0.379	0	M1
GO-COFACTOR-TRANSPORT	0	-0.516835	0.003	0.404	0	M1
GO-FATTY-ACID-DERIVATIVE-BIOSYNTHETIC-PROCESS	0	-0.517273	0.002	0.399	0	M1
KEGG-GLYCOLYSIS-GLUCONEOGENESIS	0	-0.517344	0.005	0.413	0	M1
GO-CLATHRIN-BINDING	0	-0.518409	0.002	0.398	0	M1
GO-NEGATIVE-REGULATION-OF-CELL-CELL-ADHESION	0	-0.518482	0.003	0.404	0	M1
GO-CELL-CORTEX	0	-0.518869	0.002	0.38	0	M1
GO-REGULATION-OF-CELL-SIZE	0	-0.519197	0.002	0.384	0	M1
GO-REGULATION-OF-LIPOPROTEIN-LIPASE-ACTIVITY	0	-0.519439	0.037	0.475	0	M1
GO-NEGATIVE-REGULATION-OF-LIPID-BIOSYNTHETIC-PROCESS	0	-0.520055	0.004	0.403	0	M1
GO-REGULATION-OF-TRANSMEMBRANE-RECEPTOR-PROTEIN-SERINE-THREONINE-KINASE-SIGNALING-PATHWAY	0	-0.520288	0.002	0.387	0	M1
GO-NEGATIVE-REGULATION-OF-RESPONSE-TO-WOUNDING	0	-0.520526	0.005	0.41	0	M1
GO-POSITIVE-REGULATION-OF-ERK1-AND-ERK2-CASCADE	0	-0.521012	0.004	0.428	0	M1
GO-STEROL-METABOLIC-PROCESS	0	-0.522545	0.002	0.386	0	M1
GO-CELLULAR-ALDEHYDE-METABOLIC-PROCESS	0	-0.522594	0.001	0.356	0	M1
GO-DENDRITIC-SPINE-DEVELOPMENT	0	-0.523471	0.002	0.379	0	M1
GO-REGULATION-OF-NUCLEOTIDE-METABOLIC-PROCESS	0	-0.523709	0.002	0.393	0	M1
GO-ACTIN-FILAMENT-DEPOLYMERIZATION	0	-0.523835	0.003	0.409	0	M1
GO-RESPONSE-TO-ACID-CHEMICAL	0	-0.524014	0.002	0.386	0	M1
GO-NEGATIVE-REGULATION-OF-LOCOMOTION	0	-0.524186	0.002	0.389	0	M1
GO-GLYCOPROTEIN-CATABOLIC-PROCESS	0	-0.524906	0.004	0.394	0	M1
GO-DEVELOPMENTAL-PIGMENTATION	0	-0.525257	0.002	0.404	0	M1
GO-ASPARTIC-TYPE-PEPTIDASE-ACTIVITY	0	-0.526368	0.014	0.426	0	M1
GO-MICROTUBULE	0	-0.527727	0.002	0.377	0	M1
GO-GLYCEROLIPID-METABOLIC-PROCESS	0	-0.527818	0.002	0.384	0	M1
GO-MATERNAL-PROCESS-INVOLVED-IN-FEMALE-PREGNANCY	0	-0.527917	0.004	0.405	0	M1
GO-NEGATIVE-REGULATION-OF-WOUND-HEALING	0	-0.528361	0.004	0.409	0	M1
GO-SKELETAL-SYSTEM-DEVELOPMENT	0	-0.528402	0.002	0.381	0	M1
GO-LEUKOCYTE-MEDIATED-CYTOTOXICITY	0	-0.528431	0.008	0.454	0	M1
GO-REGULATION-OF-IMMUNE-EFFECTOR-PROCESS	0	-0.529078	0.002	0.409	0	M1
GO-REGULATION-OF-INTRACELLULAR-STEROID-HORMONE-RECEPTOR-SIGNALING-PATHWAY	0	-0.529721	0.002	0.382	0	M1
GO-NEGATIVE-REGULATION-OF-CELL-PROJECTION-ORGANIZATION	0	-0.530206	0.002	0.382	0	M1
GO-REGULATION-OF-CARTILAGE-DEVELOPMENT	0	-0.530251	0.002	0.378	0	M1
GO-HIGH-DENSITY-LIPOPROTEIN-PARTICLE-REMODELING	0	-0.530598	0.173	0.774	0	M1
GO-NEGATIVE-REGULATION-OF-COAGULATION	0	-0.53108	0.014	0.465	0	M1
GO-REGULATION-OF-CELL-PROJECTION-ASSEMBLY	0	-0.531293	0.002	0.381	0	M1
GO-REGULATION-OF-LEUKOCYTE-MEDIATED-IMMUNITY	0	-0.531874	0.004	0.434	0	M1
GO-STEM-CELL-DIFFERENTIATION	0	-0.532117	0.002	0.37	0	M1
GO-INTRACELLULAR-STEROID-HORMONE-RECEPTOR-SIGNALING-PATHWAY	0	-0.532195	0.002	0.379	0	M1
GO-TRANS-GOLGI-NETWORK-MEMBRANE	0	-0.532557	0.012	0.401	0	M1
GO-NEGATIVE-REGULATION-OF-NEURON-PROJECTION-DEVELOPMENT	0	-0.532928	0.002	0.387	0	M1
GO-COLLAGEN-CONTAINING-EXTRACELLULAR-MATRIX	0	-0.533394	0.002	0.392	0	M1
GO-PHOSPHATIDYLINOSITOL-PHOSPHATE-BINDING	0	-0.533398	0.002	0.389	0	M1
GO-POSITIVE-REGULATION-OF-PLASMA-MEMBRANE-BOUNDED-CELL-PROJECTION-ASSEMBLY	0	-0.533526	0.002	0.388	0	M1
GO-REGULATION-OF-ACTIN-FILAMENT-BUNDLE-ASSEMBLY	0	-0.533915	0.001	0.385	0	M1
GO-NEGATIVE-REGULATION-OF-LEUKOCYTE-CELL-CELL-ADHESION	0	-0.533988	0.005	0.414	0	M1
GO-MEMBRANE-BIOGENESIS	0	-0.534703	0.008	0.41	0	M1
GO-REGULATION-OF-CELLULAR-COMPONENT-SIZE	0	-0.534998	0.002	0.385	0	M1
GO-RESPONSE-TO-LITHIUM-ION	0	-0.535368	0.019	0.438	0	M1
GO-PEPTIDASE-REGULATOR-ACTIVITY	0	-0.535536	0.002	0.393	0	M1
GO-NEGATIVE-REGULATION-OF-CELL-ADHESION	0	-0.536144	0.002	0.4	0	M1
GO-PROTEIN-PROCESSING	0	-0.537056	0.002	0.385	0	M1
GO-MEMBRANE-LIPID-METABOLIC-PROCESS	0	-0.537097	0.002	0.381	0	M1
GO-EPITHELIAL-CELL-DIFFERENTIATION-INVOLVED-IN-PROSTATE-GLAND-DEVELOPMENT	0	-0.537316	0.068	0.501	0	M1
GO-REGULATION-OF-LIPID-BIOSYNTHETIC-PROCESS	0	-0.537796	0.002	0.389	0	M1
GO-FILAMENTOUS-ACTIN	0	-0.538019	0.002	0.378	0	M1
GO-BIOMINERALIZATION	0	-0.538866	0.002	0.387	0	M1
GO-ACTIN-FILAMENT-BINDING	0	-0.539068	0.002	0.376	0	M1
GO-ENZYME-INHIBITOR-ACTIVITY	0	-0.53956	0.002	0.386	0	M1
GO-CARTILAGE-DEVELOPMENT	0	-0.540426	0.002	0.378	0	M1
KEGG-AUTOIMMUNE-THYROID-DISEASE	0	-0.540642	0.35	0.748	0	M1
GO-CELLULAR-KETONE-METABOLIC-PROCESS	0	-0.540816	0.001	0.382	0	M1
GO-ALCOHOL-BIOSYNTHETIC-PROCESS	0	-0.541157	0.002	0.384	0	M1
GO-POSITIVE-REGULATION-OF-PEPTIDYL-THREONINE-PHOSPHORYLATION	0	-0.541319	0.009	0.431	0	M1
GO-PHOSPHATIDYLCHOLINE-METABOLIC-PROCESS	0	-0.541476	0.002	0.393	0	M1
GO-REGULATION-OF-PROTEIN-CONTAINING-COMPLEX-DISASSEMBLY	0	-0.541845	0.002	0.387	0	M1
GO-BLOOD-MICROPARTICLE	0	-0.541951	0.004	0.438	0	M1
GO-REGULATION-OF-CALCIUM-MEDIATED-SIGNALING	0	-0.54196	0.003	0.424	0	M1
GO-CELL-GROWTH	0	-0.542143	0.002	0.384	0	M1
GO-NEGATIVE-REGULATION-OF-PROTEOLYSIS	0	-0.54244	0.002	0.385	0	M1
GO-HIGH-DENSITY-LIPOPROTEIN-PARTICLE	0	-0.54253	0.045	0.536	0	M1
GO-POSITIVE-REGULATION-OF-OXIDOREDUCTASE-ACTIVITY	0	-0.542684	0.011	0.454	0	M1
GO-PROTEIN-LIPID-COMPLEX-SUBUNIT-ORGANIZATION	0	-0.54275	0.015	0.48	0	M1
GO-LOCALIZATION-WITHIN-MEMBRANE	0	-0.543003	0.002	0.388	0	M1
GO-PRIMARY-ACTIVE-TRANSMEMBRANE-TRANSPORTER-ACTIVITY	0	-0.543703	0.002	0.428	0	M1
GO-NEGATIVE-REGULATION-OF-CELL-MOTILITY	0	-0.544021	0.002	0.389	0	M1
GO-HYDROLASE-ACTIVITY-ACTING-ON-GLYCOSYL-BONDS	0	-0.544217	0.002	0.381	0	M1
GO-PHAGOCYTOSIS	0	-0.54426	0.004	0.426	0	M1
GO-ANTIBIOTIC-METABOLIC-PROCESS	0	-0.544294	0.002	0.399	0	M1
GO-POSITIVE-REGULATION-OF-IMMUNE-EFFECTOR-PROCESS	0	-0.545132	0.004	0.42	0	M1
GO-COAGULATION	0	-0.546005	0.002	0.397	0	M1
GO-POSITIVE-REGULATION-OF-INTERLEUKIN-10-PRODUCTION	0	-0.546531	0.071	0.537	0	M1
GO-REGULATION-OF-ACTOMYOSIN-STRUCTURE-ORGANIZATION	0	-0.546577	0.002	0.386	0	M1
GO-POSITIVE-REGULATION-OF-MONOOXYGENASE-ACTIVITY	0	-0.546907	0.026	0.462	0	M1
KEGG-CELL-ADHESION-MOLECULES-CAMS	0	-0.546974	0.028	0.499	0	M1
GO-INTRINSIC-COMPONENT-OF-EXTERNAL-SIDE-OF-PLASMA-MEMBRANE	0	-0.547439	0.024	0.487	0	M1
GO-MICROBODY	0	-0.547606	0.001	0.38	0	M1
GO-PEPTIDOGLYCAN-BINDING	0	-0.547622	0.057	0.557	0	M1
GO-NUCLEOSIDE-DIPHOSPHATE-METABOLIC-PROCESS	0	-0.548953	0.002	0.387	0	M1
GO-NEGATIVE-REGULATION-OF-PROTEIN-CONTAINING-COMPLEX-ASSEMBLY	0	-0.548984	0.002	0.386	0	M1
GO-RESPONSE-TO-NUTRIENT	0	-0.549389	0.002	0.394	0	M1
GO-CENTRIOLAR-SATELLITE	0	-0.549894	0.002	0.381	0	M1
GO-ACTIN-FILAMENT-ORGANIZATION	0	-0.550024	0.002	0.383	0	M1
GO-REGULATION-OF-PEPTIDASE-ACTIVITY	0	-0.550044	0.002	0.389	0	M1
GO-GLYCOLIPID-BINDING	0	-0.550224	0.014	0.428	0	M1
GO-POSITIVE-REGULATION-OF-LAMELLIPODIUM-ORGANIZATION	0	-0.552028	0.013	0.44	0	M1
GO-NEGATIVE-REGULATION-OF-IMMUNE-SYSTEM-PROCESS	0	-0.552698	0.002	0.399	0	M1
GO-MATERNAL-PLACENTA-DEVELOPMENT	0	-0.552843	0.009	0.414	0	M1
GO-PHOSPHOLIPID-METABOLIC-PROCESS	0	-0.553303	0.002	0.384	0	M1
GO-REGULATION-OF-OXIDOREDUCTASE-ACTIVITY	0	-0.553313	0.004	0.409	0	M1
GO-ACUTE-INFLAMMATORY-RESPONSE-TO-ANTIGENIC-STIMULUS	0	-0.553338	0.11	0.589	0	M1
GO-NUCLEOTIDE-PHOSPHORYLATION	0	-0.553408	0.002	0.389	0	M1
GO-ASTROCYTE-DEVELOPMENT	0	-0.553524	0.025	0.462	0	M1
GO-EARLY-ENDOSOME-MEMBRANE	0	-0.553731	0.002	0.39	0	M1
GO-NAD-METABOLIC-PROCESS	0	-0.55375	0.011	0.434	0	M1
GO-GLYCEROPHOSPHOLIPID-METABOLIC-PROCESS	0	-0.554051	0.002	0.383	0	M1
GO-TRABECULA-FORMATION	0	-0.554378	0.005	0.412	0	M1
GO-POSITIVE-REGULATION-OF-STEROL-TRANSPORT	0	-0.555393	0.068	0.599	0	M1
GO-POSITIVE-REGULATION-OF-ATP-METABOLIC-PROCESS	0	-0.555411	0.003	0.426	0	M1
GO-COMPACT-MYELIN	0	-0.555565	0.008	0.401	0	M1
GO-REGULATION-OF-SMALL-GTPASE-MEDIATED-SIGNAL-TRANSDUCTION	0	-0.555855	0.002	0.398	0	M1
GO-LIPOPROTEIN-BIOSYNTHETIC-PROCESS	0	-0.556019	0.002	0.377	0	M1
GO-COLLAGEN-TRIMER	0	-0.55608	0.002	0.381	0	M1
GO-FATTY-ACID-CATABOLIC-PROCESS	0	-0.55617	0.001	0.372	0	M1
GO-QUINONE-METABOLIC-PROCESS	0	-0.556318	0.002	0.39	0	M1
GO-APOPTOTIC-CELL-CLEARANCE	0	-0.556383	0.007	0.436	0	M1
GO-ENTRY-INTO-HOST	0	-0.55646	0.003	0.409	0	M1
GO-CALCIUM-DEPENDENT-PROTEIN-BINDING	0	-0.556972	0.003	0.381	0	M1
GO-PROTEIN-LOCALIZATION-TO-CELL-PERIPHERY	0	-0.55728	0.002	0.383	0	M1
GO-REGULATION-OF-RECEPTOR-BINDING	0	-0.557375	0.02	0.463	0	M1
GO-POSITIVE-REGULATION-OF-DNA-BINDING	0	-0.557691	0.005	0.391	0	M1
GO-AXON-EXTENSION	0	-0.558064	0.002	0.385	0	M1
GO-HYDROGEN-PEROXIDE-METABOLIC-PROCESS	0	-0.558084	0.008	0.426	0	M1
GO-REGULATION-OF-LAMELLIPODIUM-ASSEMBLY	0	-0.558159	0.022	0.46	0	M1
GO-PLASMA-LIPOPROTEIN-PARTICLE-CLEARANCE	0	-0.558244	0.031	0.563	0	M1
GO-LIPID-MODIFICATION	0	-0.559104	0.002	0.385	0	M1
GO-REGULATION-OF-ANIMAL-ORGAN-MORPHOGENESIS	0	-0.559116	0.002	0.38	0	M1
GO-LYASE-ACTIVITY	0	-0.559358	0.002	0.38	0	M1
GO-NEGATIVE-REGULATION-OF-CELL-GROWTH	0	-0.560177	0.002	0.39	0	M1
GO-ESTABLISHMENT-OF-LOCALIZATION-IN-CELL	0	-0.560314	0.002	0.383	0	M1
GO-POSITIVE-REGULATION-OF-CELLULAR-COMPONENT-BIOGENESIS	0	-0.560527	0.002	0.383	0	M1
GO-REGULATION-OF-RECEPTOR-MEDIATED-ENDOCYTOSIS	0	-0.560548	0.003	0.408	0	M1
GO-LIPOPROTEIN-METABOLIC-PROCESS	0	-0.560676	0.002	0.379	0	M1
GO-NEGATIVE-REGULATION-OF-DEPHOSPHORYLATION	0	-0.560717	0.001	0.375	0	M1
GO-POSITIVE-REGULATION-OF-NATURAL-KILLER-CELL-MEDIATED-CYTOTOXICITY	0	-0.561057	0.015	0.467	0	M1
GO-REGULATION-OF-CHEMOTAXIS	0	-0.561145	0.003	0.415	0	M1
GO-NEGATIVE-REGULATION-OF-IMMUNE-RESPONSE	0	-0.56193	0.003	0.409	0	M1
GO-CELL-COMMUNICATION-BY-ELECTRICAL-COUPLING-INVOLVED-IN-CARDIAC-CONDUCTION	0	-0.562064	0.007	0.393	0	M1
GO-MULTIVESICULAR-BODY	0	-0.562153	0.007	0.415	0	M1
GO-SULFUR-COMPOUND-METABOLIC-PROCESS	0	-0.562285	0.002	0.381	0	M1
GO-RAS-PROTEIN-SIGNAL-TRANSDUCTION	0	-0.56253	0.002	0.385	0	M1
GO-DICARBOXYLIC-ACID-METABOLIC-PROCESS	0	-0.563217	0.002	0.379	0	M1
GO-AMINE-METABOLIC-PROCESS	0	-0.563675	0.001	0.368	0	M1
GO-REGULATION-OF-MONOOXYGENASE-ACTIVITY	0	-0.564418	0.005	0.414	0	M1
GO-AMYLOID-FIBRIL-FORMATION	0	-0.565123	0.046	0.538	0	M1
KEGG-PHOSPHATIDYLINOSITOL-SIGNALING-SYSTEM	0	-0.566604	0.002	0.41	0	M1
GO-MEMBRANE-FUSION	0	-0.566944	0.001	0.379	0	M1
GO-PROTEIN-LOCALIZATION-TO-PLASMA-MEMBRANE	0	-0.567007	0.002	0.384	0	M1
GO-POSITIVE-REGULATION-OF-CHOLESTEROL-EFFLUX	0	-0.567126	0.108	0.585	0	M1
GO-GUANYL-NUCLEOTIDE-BINDING	0	-0.567147	0.002	0.377	0	M1
GO-CLATHRIN-COATED-VESICLE	0	-0.567294	0.002	0.411	0	M1
GO-CLATHRIN-COATED-VESICLE-MEMBRANE	0	-0.567487	0.009	0.461	0	M1
GO-ADENYLATE-CYCLASE-BINDING	0	-0.568128	0.145	0.632	0	M1
GO-EXTRACELLULAR-MATRIX-DISASSEMBLY	0	-0.568196	0.005	0.405	0	M1
GO-IMMUNOLOGICAL-MEMORY-PROCESS	0	-0.568905	0.058	0.468	0	M1
GO-COENZYME-BINDING	0	-0.568917	0.002	0.38	0	M1
GO-INTRACELLULAR-LIPID-TRANSPORT	0	-0.568957	0.004	0.426	0	M1
GO-T-CELL-MEDIATED-IMMUNITY	0	-0.569277	0.003	0.425	0	M1
GO-NEUROINFLAMMATORY-RESPONSE	0	-0.56971	0.089	0.584	0	M1
GO-POSITIVE-REGULATION-OF-CYSTEINE-TYPE-ENDOPEPTIDASE-ACTIVITY	0	-0.569821	0.002	0.396	0	M1
GO-REGULATION-OF-ACTIN-FILAMENT-BASED-PROCESS	0	-0.570249	0.002	0.384	0	M1
GO-CHONDROCYTE-DIFFERENTIATION	0	-0.570995	0.001	0.375	0	M1
GO-POSITIVE-REGULATION-OF-ESTABLISHMENT-OF-PROTEIN-LOCALIZATION	0	-0.571048	0.002	0.388	0	M1
GO-MULTICELLULAR-ORGANISM-GROWTH	0	-0.571329	0.002	0.384	0	M1
GO-REGULATION-OF-VIRAL-ENTRY-INTO-HOST-CELL	0	-0.571474	0.042	0.504	0	M1
GO-NEGATIVE-REGULATION-OF-DEFENSE-RESPONSE	0	-0.571601	0.002	0.401	0	M1
GO-LIPOSACCHARIDE-METABOLIC-PROCESS	0	-0.572064	0.002	0.385	0	M1
GO-SITE-OF-POLARIZED-GROWTH	0	-0.572428	0.002	0.383	0	M1
GO-FC-RECEPTOR-MEDIATED-STIMULATORY-SIGNALING-PATHWAY	0	-0.572685	0.004	0.435	0	M1
GO-POSITIVE-REGULATION-OF-RECEPTOR-MEDIATED-ENDOCYTOSIS	0	-0.572702	0.003	0.427	0	M1
GO-CANONICAL-WNT-SIGNALING-PATHWAY	0	-0.572849	0.002	0.378	0	M1
GO-POSITIVE-REGULATION-OF-CELL-MORPHOGENESIS-INVOLVED-IN-DIFFERENTIATION	0	-0.573117	0.002	0.38	0	M1
KEGG-ECM-RECEPTOR-INTERACTION	0	-0.573189	0.002	0.388	0	M1
GO-PYRUVATE-METABOLIC-PROCESS	0	-0.573332	0.002	0.393	0	M1
GO-PLATELET-ACTIVATION	0	-0.573337	0.002	0.402	0	M1
GO-ASTROCYTE-ACTIVATION	0	-0.573587	0.098	0.625	0	M1
GO-REGULATION-OF-PLASMA-LIPOPROTEIN-PARTICLE-LEVELS	0	-0.573915	0.014	0.492	0	M1
GO-DECIDUALIZATION	0	-0.57488	0.032	0.437	0	M1
GO-PROTEIN-MATURATION	0	-0.57493	0.002	0.381	0	M1
GO-POSITIVE-REGULATION-OF-NEURON-DEATH	0	-0.57503	0.003	0.403	0	M1
GO-NEGATIVE-REGULATION-OF-CELL-ACTIVATION	0	-0.575419	0.003	0.422	0	M1
GO-CELLULAR-RESPONSE-TO-LITHIUM-ION	0	-0.575543	0.067	0.511	0	M1
GO-CELL-LEADING-EDGE	0	-0.575792	0.002	0.384	0	M1
GO-LIPID-OXIDATION	0	-0.577078	0.001	0.375	0	M1
GO-MHC-PROTEIN-BINDING	0	-0.577132	0.021	0.499	0	M1
GO-POSITIVE-REGULATION-OF-NEURON-APOPTOTIC-PROCESS	0	-0.577255	0.011	0.419	0	M1
GO-CELL-CELL-SIGNALING-BY-WNT	0	-0.577565	0.002	0.378	0	M1
GO-CELLULAR-RESPONSE-TO-PEPTIDE-HORMONE-STIMULUS	0	-0.577849	0.002	0.383	0	M1
GO-EXTRACELLULAR-MATRIX-STRUCTURAL-CONSTITUENT	0	-0.577886	0.002	0.382	0	M1
GO-CYTOPLASMIC-MICROTUBULE	0	-0.578389	0.002	0.38	0	M1
GO-CHYLOMICRON	0	-0.578422	0.234	0.843	0	M1
GO-NEURON-PROJECTION-REGENERATION	0	-0.57888	0.003	0.385	0	M1
GO-RESPONSE-TO-INSULIN	0	-0.579007	0.002	0.389	0	M1
GO-NEGATIVE-REGULATION-OF-CATABOLIC-PROCESS	0	-0.579264	0.002	0.377	0	M1
GO-CLATHRIN-COATED-ENDOCYTIC-VESICLE	0	-0.579592	0.159	0.644	0	M1
GO-COMPLEMENT-ACTIVATION-ALTERNATIVE-PATHWAY	0	-0.579812	0.05	0.491	0	M1
GO-PHOSPHOLIPID-BIOSYNTHETIC-PROCESS	0	-0.579889	0.002	0.383	0	M1
GO-NUCLEOSIDE-BISPHOSPHATE-METABOLIC-PROCESS	0	-0.580032	0.002	0.381	0	M1
GO-MITOCHONDRIAL-DEPOLARIZATION	0	-0.580198	0.011	0.44	0	M1
GO-NATURAL-KILLER-CELL-PROLIFERATION	0	-0.580219	0.127	0.588	0	M1
GO-CELLULAR-RESPONSE-TO-VITAMIN	0	-0.580628	0.002	0.37	0	M1
GO-CARBOHYDRATE-CATABOLIC-PROCESS	0	-0.58084	0.002	0.392	0	M1
GO-COFACTOR-METABOLIC-PROCESS	0	-0.580871	0.002	0.381	0	M1
GO-REGULATION-OF-SUPEROXIDE-METABOLIC-PROCESS	0	-0.580948	0.073	0.539	0	M1
GO-PHOSPHATIDYLINOSITOL-BINDING	0	-0.581244	0.002	0.386	0	M1
GO-REGULATION-OF-SMALL-MOLECULE-METABOLIC-PROCESS	0	-0.58161	0.002	0.384	0	M1
GO-DEPHOSPHORYLATION	0	-0.581873	0.002	0.383	0	M1
GO-ENDONUCLEASE-ACTIVITY-ACTIVE-WITH-EITHER-RIBO-OR-DEOXYRIBONUCLEIC-ACIDS-AND-PRODUCING-3-PHOSPHOMONOESTERS	0	-0.581881	0.017	0.422	0	M1
GO-REGULATION-OF-MULTICELLULAR-ORGANISM-GROWTH	0	-0.582142	0.002	0.387	0	M1
GO-LOW-DENSITY-LIPOPROTEIN-PARTICLE-REMODELING	0	-0.582675	0.136	0.809	0	M1
GO-GTPASE-ACTIVITY	0	-0.582929	0.002	0.378	0	M1
GO-NEGATIVE-REGULATION-OF-ORGANELLE-ORGANIZATION	0	-0.583284	0.002	0.378	0	M1
GO-AUTOPHAGOSOME	0	-0.583561	0.002	0.394	0	M1
GO-NEGATIVE-REGULATION-OF-RESPONSE-TO-DRUG	0	-0.583717	0.032	0.45	0	M1
KEGG-PURINE-METABOLISM	0	-0.583847	0.001	0.375	0	M1
GO-PIGMENT-CELL-DIFFERENTIATION	0	-0.584019	0.002	0.398	0	M1
GO-REGULATION-OF-LIPID-METABOLIC-PROCESS	0	-0.584045	0.002	0.393	0	M1
GO-MONOSACCHARIDE-CATABOLIC-PROCESS	0	-0.584324	0.002	0.403	0	M1
GO-RESPONSE-TO-TRANSFORMING-GROWTH-FACTOR-BETA	0	-0.584589	0.002	0.383	0	M1
GO-POSITIVE-REGULATION-OF-PROTEIN-LOCALIZATION-TO-MEMBRANE	0	-0.584981	0.002	0.382	0	M1
GO-POSITIVE-REGULATION-OF-RESPONSE-TO-BIOTIC-STIMULUS	0	-0.585309	0.002	0.393	0	M1
GO-MULTIVESICULAR-BODY-MEMBRANE	0	-0.585969	0.013	0.425	0	M1
GO-POSITIVE-REGULATION-OF-PROTEIN-LOCALIZATION-TO-CELL-SURFACE	0	-0.58634	0.049	0.488	0	M1
GO-NEGATIVE-REGULATION-OF-MULTI-ORGANISM-PROCESS	0	-0.586633	0.002	0.395	0	M1
GO-REGULATION-OF-WNT-SIGNALING-PATHWAY	0	-0.586691	0.002	0.376	0	M1
GO-ANTIGEN-PROCESSING-AND-PRESENTATION-OF-ENDOGENOUS-PEPTIDE-ANTIGEN	0	-0.587248	0.078	0.587	0	M1
GO-MACROPHAGE-ACTIVATION	0	-0.587495	0.042	0.533	0	M1
GO-CELLULAR-DETOXIFICATION	0	-0.587605	0.003	0.41	0	M1
GO-REGULATION-OF-SUPRAMOLECULAR-FIBER-ORGANIZATION	0	-0.58763	0.002	0.384	0	M1
GO-REGULATION-OF-ENDOCYTOSIS	0	-0.587894	0.002	0.401	0	M1
GO-AMYLOID-BETA-BINDING	0	-0.587958	0.012	0.513	0	M1
GO-TRABECULA-MORPHOGENESIS	0	-0.588074	0.002	0.405	0	M1
GO-FATTY-ACID-BETA-OXIDATION	0	-0.588645	0.001	0.367	0	M1
GO-ANDROGEN-RECEPTOR-SIGNALING-PATHWAY	0	-0.589007	0.002	0.384	0	M1
GO-FC-EPSILON-RECEPTOR-SIGNALING-PATHWAY	0	-0.589025	0.002	0.393	0	M1
GO-VESICLE-LOCALIZATION	0	-0.589727	0.002	0.376	0	M1
GO-REGULATION-OF-COAGULATION	0	-0.590132	0.007	0.438	0	M1
GO-MEMBRANE-REGION	0	-0.590151	0.002	0.389	0	M1
GO-REGULATION-OF-ACTIN-FILAMENT-ORGANIZATION	0	-0.590199	0.002	0.387	0	M1
GO-ENDOPLASMIC-RETICULUM-LUMEN	0	-0.591237	0.002	0.375	0	M1
GO-MITOCHONDRIAL-SMALL-RIBOSOMAL-SUBUNIT	0	-0.591483	0.004	0.425	0	M1
GO-REGULATION-OF-PHOSPHATASE-ACTIVITY	0	-0.591882	0.002	0.38	0	M1
GO-PURINE-CONTAINING-COMPOUND-METABOLIC-PROCESS	0	-0.592414	0.002	0.386	0	M1
GO-ORGANELLE-FUSION	0	-0.592725	0.001	0.378	0	M1
GO-REGULATION-OF-DEPHOSPHORYLATION	0	-0.592864	0.002	0.381	0	M1
GO-CELL-SUBSTRATE-ADHESION	0	-0.593142	0.002	0.389	0	M1
GO-ENDOLYSOSOME-MEMBRANE	0	-0.593739	0.039	0.498	0	M1
GO-REGULATION-OF-PLATELET-AGGREGATION	0	-0.593787	0.034	0.481	0	M1
GO-LIPOPOLYSACCHARIDE-BINDING	0	-0.593972	0.049	0.521	0	M1
GO-REGULATION-OF-CELLULAR-KETONE-METABOLIC-PROCESS	0	-0.594063	0.001	0.385	0	M1
GO-CELLULAR-PIGMENTATION	0	-0.594069	0.002	0.381	0	M1
GO-POSITIVE-REGULATION-OF-CALCIUM-MEDIATED-SIGNALING	0	-0.594224	0.042	0.518	0	M1
GO-LOW-DENSITY-LIPOPROTEIN-PARTICLE-BINDING	0	-0.594303	0.043	0.507	0	M1
GO-GOLGI-CISTERNA	0	-0.594427	0.002	0.381	0	M1
GO-SPECIFIC-GRANULE-LUMEN	0	-0.594593	0.002	0.398	0	M1
GO-REGULATION-OF-CELL-MATRIX-ADHESION	0	-0.594772	0.002	0.391	0	M1
GO-ORGANELLE-MEMBRANE-FUSION	0	-0.595227	0.001	0.378	0	M1
GO-PROTEIN-TYROSINE-KINASE-BINDING	0	-0.595256	0.002	0.391	0	M1
KEGG-PYRUVATE-METABOLISM	0	-0.595452	0.001	0.378	0	M1
GO-CELLULAR-MONOVALENT-INORGANIC-CATION-HOMEOSTASIS	0	-0.595698	0.002	0.443	0	M1
GO-CELL-MATRIX-ADHESION	0	-0.595775	0.002	0.391	0	M1
GO-ESTABLISHMENT-OR-MAINTENANCE-OF-CELL-POLARITY	0	-0.59621	0.002	0.384	0	M1
GO-CYTOSKELETON-DEPENDENT-INTRACELLULAR-TRANSPORT	0	-0.596399	0.002	0.376	0	M1
GO-REGULATION-OF-SYNCYTIUM-FORMATION-BY-PLASMA-MEMBRANE-FUSION	0	-0.596521	0.04	0.494	0	M1
GO-TIGHT-JUNCTION-ORGANIZATION	0	-0.597392	0.002	0.389	0	M1
GO-NATURAL-KILLER-CELL-MEDIATED-IMMUNITY	0	-0.597445	0.004	0.432	0	M1
GO-RECEPTOR-METABOLIC-PROCESS	0	-0.598632	0.002	0.399	0	M1
GO-REGULATION-OF-DNA-BINDING	0	-0.599082	0.002	0.383	0	M1
GO-IMMUNE-RESPONSE-REGULATING-CELL-SURFACE-RECEPTOR-SIGNALING-PATHWAY	0	-0.599088	0.002	0.404	0	M1
GO-LEUKOCYTE-ACTIVATION-INVOLVED-IN-INFLAMMATORY-RESPONSE	0	-0.599356	0.123	0.609	0	M1
GO-REGULATION-OF-LAMELLIPODIUM-ORGANIZATION	0	-0.599682	0.006	0.422	0	M1
GO-POSITIVE-REGULATION-OF-FIBROBLAST-PROLIFERATION	0	-0.599724	0.003	0.394	0	M1
GO-REGULATION-OF-TRIGLYCERIDE-METABOLIC-PROCESS	0	-0.600507	0.007	0.411	0	M1
GO-POSITIVE-REGULATION-OF-CYTOSKELETON-ORGANIZATION	0	-0.600527	0.002	0.386	0	M1
KEGG-REGULATION-OF-ACTIN-CYTOSKELETON	0	-0.600609	0.002	0.388	0	M1
GO-AMINOPEPTIDASE-ACTIVITY	0	-0.600987	0.002	0.385	0	M1
GO-OXIDOREDUCTASE-ACTIVITY-ACTING-ON-THE-ALDEHYDE-OR-OXO-GROUP-OF-DONORS-NAD-OR-NADP-AS-ACCEPTOR	0	-0.601067	0.002	0.379	0	M1
GO-NEGATIVE-REGULATION-OF-REACTIVE-OXYGEN-SPECIES-METABOLIC-PROCESS	0	-0.60149	0.002	0.395	0	M1
GO-NEGATIVE-REGULATION-OF-LEUKOCYTE-MEDIATED-IMMUNITY	0	-0.601582	0.014	0.456	0	M1
GO-CELL-SUBSTRATE-JUNCTION-ORGANIZATION	0	-0.602328	0.002	0.385	0	M1
GO-ATPASE-ACTIVITY-COUPLED	0	-0.602661	0.002	0.378	0	M1
GO-POSITIVE-REGULATION-OF-AXONOGENESIS	0	-0.602886	0.002	0.376	0	M1
KEGG-GAP-JUNCTION	0	-0.603138	0.002	0.385	0	M1
GO-ATPASE-ACTIVITY	0	-0.603339	0.002	0.381	0	M1
GO-ACTIVATION-OF-INNATE-IMMUNE-RESPONSE	0	-0.60338	0.002	0.393	0	M1
GO-CIS-GOLGI-NETWORK	0	-0.603577	0.001	0.349	0	M1
GO-CELLULAR-RESPONSE-TO-PEPTIDE	0	-0.604066	0.002	0.384	0	M1
GO-NUCLEASE-ACTIVITY	0	-0.604164	0.002	0.379	0	M1
GO-POSITIVE-REGULATION-OF-ENDOCYTOSIS	0	-0.604174	0.002	0.408	0	M1
GO-REGULATION-OF-MORPHOGENESIS-OF-AN-EPITHELIUM	0	-0.60427	0.001	0.379	0	M1
GO-NEGATIVE-REGULATION-OF-EPITHELIAL-CELL-MIGRATION	0	-0.604457	0.002	0.38	0	M1
KEGG-COMPLEMENT-AND-COAGULATION-CASCADES	0	-0.604556	0.013	0.502	0	M1
GO-POSITIVE-REGULATION-OF-TYPE-2-IMMUNE-RESPONSE	0	-0.604786	0.224	0.666	0	M1
GO-REGULATION-OF-CHOLESTEROL-METABOLIC-PROCESS	0	-0.604916	0.002	0.39	0	M1
GO-REGULATION-OF-CELL-SUBSTRATE-ADHESION	0	-0.605601	0.002	0.39	0	M1
GO-INTRACILIARY-TRANSPORT	0	-0.605679	0.001	0.37	0	M1
GO-COPPER-ION-BINDING	0	-0.605698	0.002	0.386	0	M1
GO-NATURAL-KILLER-CELL-ACTIVATION	0	-0.605795	0.005	0.433	0	M1
GO-CARBOHYDRATE-DERIVATIVE-CATABOLIC-PROCESS	0	-0.605909	0.002	0.383	0	M1
GO-SULFUR-COMPOUND-BIOSYNTHETIC-PROCESS	0	-0.606046	0.002	0.382	0	M1
GO-AMEBOIDAL-TYPE-CELL-MIGRATION	0	-0.606388	0.002	0.389	0	M1
GO-PROTEIN-DEPHOSPHORYLATION	0	-0.606517	0.002	0.384	0	M1
GO-TRANSITION-METAL-ION-TRANSPORT	0	-0.606698	0.002	0.419	0	M1
GO-RECEPTOR-RECYCLING	0	-0.607074	0.003	0.401	0	M1
GO-REGULATION-OF-PH	0	-0.607222	0.002	0.449	0	M1
GO-MONOSACCHARIDE-METABOLIC-PROCESS	0	-0.607322	0.002	0.387	0	M1
GO-OSTEOBLAST-DIFFERENTIATION	0	-0.607719	0.002	0.375	0	M1
GO-REGULATION-OF-ANDROGEN-RECEPTOR-SIGNALING-PATHWAY	0	-0.608239	0.007	0.398	0	M1
GO-REGULATION-OF-LEUKOCYTE-MIGRATION	0	-0.608291	0.005	0.423	0	M1
GO-SEMAPHORIN-PLEXIN-SIGNALING-PATHWAY	0	-0.608609	0.007	0.42	0	M1
GO-SMALL-GTPASE-BINDING	0	-0.608694	0.002	0.391	0	M1
GO-REGULATION-OF-RESPONSE-TO-BIOTIC-STIMULUS	0	-0.608895	0.002	0.391	0	M1
GO-EXTRACELLULAR-STRUCTURE-ORGANIZATION	0	-0.60901	0.002	0.387	0	M1
GO-ENDOCYTIC-VESICLE-MEMBRANE	0	-0.60921	0.005	0.447	0	M1
GO-ANTIOXIDANT-ACTIVITY	0	-0.609214	0.005	0.428	0	M1
GO-POSITIVE-REGULATION-OF-PROTEIN-LOCALIZATION-TO-CELL-PERIPHERY	0	-0.609222	0.002	0.397	0	M1
GO-POSITIVE-REGULATION-OF-ENDOTHELIAL-CELL-PROLIFERATION	0	-0.609411	0.002	0.396	0	M1
GO-PROTEIN-CATABOLIC-PROCESS-IN-THE-VACUOLE	0	-0.609738	0.007	0.377	0	M1
GO-BONE-MORPHOGENESIS	0	-0.609771	0.002	0.38	0	M1
GO-LEUKOCYTE-PROLIFERATION	0	-0.610253	0.004	0.415	0	M1
GO-MYELIN-ASSEMBLY	0	-0.610484	0.008	0.419	0	M1
GO-COENZYME-METABOLIC-PROCESS	0	-0.611629	0.002	0.379	0	M1
GO-INFLAMMATORY-RESPONSE-TO-ANTIGENIC-STIMULUS	0	-0.611694	0.019	0.493	0	M1
GO-NUCLEIC-ACID-PHOSPHODIESTER-BOND-HYDROLYSIS	0	-0.611817	0.002	0.378	0	M1
GO-PROTEIN-HETEROTETRAMERIZATION	0	-0.612264	0.003	0.403	0	M1
GO-THIOESTER-METABOLIC-PROCESS	0	-0.612378	0.002	0.384	0	M1
GO-NEGATIVE-REGULATION-OF-LEUKOCYTE-DIFFERENTIATION	0	-0.61248	0.003	0.402	0	M1
GO-T-CELL-DIFFERENTIATION-IN-THYMUS	0	-0.61249	0.002	0.402	0	M1
GO-CELLULAR-MODIFIED-AMINO-ACID-BIOSYNTHETIC-PROCESS	0	-0.612571	0.002	0.378	0	M1
GO-REGULATION-OF-FILOPODIUM-ASSEMBLY	0	-0.612769	0.003	0.391	0	M1
GO-PROTEIN-POLYMERIZATION	0	-0.612771	0.002	0.382	0	M1
GO-OSSIFICATION	0	-0.612785	0.002	0.382	0	M1
GO-CELLULAR-RESPONSE-TO-INSULIN-STIMULUS	0	-0.612805	0.002	0.389	0	M1
GO-ANCHORED-COMPONENT-OF-EXTERNAL-SIDE-OF-PLASMA-MEMBRANE	0	-0.613006	0.019	0.48	0	M1
GO-REGULATION-OF-PROTEIN-POLYMERIZATION	0	-0.613114	0.002	0.388	0	M1
GO-REGULATION-OF-B-CELL-MEDIATED-IMMUNITY	0	-0.613423	0.008	0.418	0	M1
GO-T-CELL-PROLIFERATION	0	-0.613596	0.004	0.413	0	M1
GO-REGULATION-OF-BONE-REMODELING	0	-0.613599	0.007	0.435	0	M1
GO-TRANSCRIPTION-COACTIVATOR-ACTIVITY	0	-0.613896	0.002	0.379	0	M1
GO-REGULATION-OF-RECEPTOR-RECYCLING	0	-0.614126	0.004	0.422	0	M1
GO-ACTIN-FILAMENT-BUNDLE	0	-0.614352	0.001	0.353	0	M1
GO-MAGNESIUM-ION-BINDING	0	-0.61449	0.002	0.386	0	M1
GO-POSITIVE-REGULATION-OF-WNT-SIGNALING-PATHWAY	0	-0.614528	0.001	0.371	0	M1
GO-NEGATIVE-REGULATION-OF-BLOOD-VESSEL-ENDOTHELIAL-CELL-MIGRATION	0	-0.614651	0.016	0.415	0	M1
GO-INTERACTION-WITH-HOST	0	-0.614736	0.002	0.389	0	M1
KEGG-CYSTEINE-AND-METHIONINE-METABOLISM	0	-0.614832	0.001	0.375	0	M1
GO-POST-TRANSLATIONAL-PROTEIN-MODIFICATION	0	-0.615009	0.001	0.369	0	M1
GO-CELLULAR-PROTEIN-COMPLEX-DISASSEMBLY	0	-0.615027	0.002	0.396	0	M1
GO-ACTIN-FILAMENT-POLYMERIZATION	0	-0.615816	0.002	0.393	0	M1
GO-T-CELL-MEDIATED-CYTOTOXICITY	0	-0.615853	0.016	0.452	0	M1
GO-POSITIVE-REGULATION-OF-OSTEOCLAST-DIFFERENTIATION	0	-0.616265	0.032	0.498	0	M1
GO-LATE-ENDOSOME	0	-0.61681	0.002	0.388	0	M1
KEGG-GRAFT-VERSUS-HOST-DISEASE	0	-0.617011	0.308	0.716	0	M1
GO-REGULATION-OF-SUPEROXIDE-ANION-GENERATION	0	-0.617381	0.107	0.596	0	M1
GO-TRANSFORMING-GROWTH-FACTOR-BETA-RECEPTOR-SIGNALING-PATHWAY	0	-0.61742	0.002	0.384	0	M1
GO-ENDOMEMBRANE-SYSTEM-ORGANIZATION	0	-0.617844	0.002	0.377	0	M1
GO-COATED-VESICLE	0	-0.618056	0.002	0.382	0	M1
GO-POSITIVE-REGULATION-OF-SUPRAMOLECULAR-FIBER-ORGANIZATION	0	-0.618287	0.002	0.389	0	M1
GO-NEGATIVE-REGULATION-OF-LONG-TERM-SYNAPTIC-POTENTIATION	0	-0.618306	0.057	0.497	0	M1
GO-RESPONSE-TO-AXON-INJURY	0	-0.618624	0.003	0.405	0	M1
GO-NEGATIVE-REGULATION-OF-PEPTIDYL-THREONINE-PHOSPHORYLATION	0	-0.618843	0.027	0.449	0	M1
GO-CILIARY-TIP	0	-0.61897	0.002	0.375	0	M1
GO-REGULATION-OF-CELLULAR-RESPONSE-TO-GROWTH-FACTOR-STIMULUS	0	-0.619011	0.002	0.385	0	M1
GO-ENDOCYTIC-VESICLE	0	-0.619068	0.002	0.407	0	M1
KEGG-OOCYTE-MEIOSIS	0	-0.619189	0.002	0.385	0	M1
GO-MONOSACCHARIDE-BIOSYNTHETIC-PROCESS	0	-0.619274	0.002	0.39	0	M1
GO-ACTIN-POLYMERIZATION-OR-DEPOLYMERIZATION	0	-0.619665	0.002	0.393	0	M1
GO-CLATHRIN-COATED-ENDOCYTIC-VESICLE-MEMBRANE	0	-0.620062	0.266	0.72	0	M1
GO-GRANULOCYTE-DIFFERENTIATION	0	-0.620071	0.007	0.41	0	M1
REACTOME-CARGO-RECOGNITION-FOR-CLATHRIN-MEDIATED-ENDOCYTOSIS	0	-0.620358	0.002	0.384	0	M1
GO-CYTOSKELETON-DEPENDENT-CYTOKINESIS	0	-0.620589	0.002	0.382	0	M1
GO-POSITIVE-REGULATION-OF-CHEMOTAXIS	0	-0.620774	0.003	0.42	0	M1
GO-EXTRACELLULAR-MATRIX-STRUCTURAL-CONSTITUENT-CONFERRING-TENSILE-STRENGTH	0	-0.620964	0.002	0.376	0	M1
GO-SMOOTH-ENDOPLASMIC-RETICULUM	0	-0.621475	0.002	0.387	0	M1
GO-REGULATION-OF-NEURON-PROJECTION-REGENERATION	0	-0.622103	0.003	0.386	0	M1
GO-SECRETORY-GRANULE-MEMBRANE	0	-0.622714	0.002	0.407	0	M1
GO-ACTIN-CYTOSKELETON-REORGANIZATION	0	-0.623065	0.002	0.389	0	M1
GO-BLOOD-VESSEL-REMODELING	0	-0.623158	0.003	0.393	0	M1
GO-RESPONSE-TO-ISCHEMIA	0	-0.623522	0.007	0.396	0	M1
GO-ESTABLISHMENT-OF-CELL-POLARITY	0	-0.623654	0.002	0.387	0	M1
GO-APICAL-JUNCTION-ASSEMBLY	0	-0.62368	0.002	0.386	0	M1
GO-TUMOR-NECROSIS-FACTOR-SUPERFAMILY-CYTOKINE-PRODUCTION	0	-0.623761	0.008	0.436	0	M1
GO-MYELOID-LEUKOCYTE-DIFFERENTIATION	0	-0.624637	0.002	0.405	0	M1
GO-REGULATION-OF-MACROPHAGE-ACTIVATION	0	-0.62471	0.033	0.51	0	M1
GO-HOMOTYPIC-CELL-CELL-ADHESION	0	-0.625133	0.002	0.408	0	M1
GO-CYTOKINESIS	0	-0.625401	0.002	0.383	0	M1
GO-TRANS-GOLGI-NETWORK	0	-0.625512	0.002	0.381	0	M1
GO-RESPONSE-TO-VITAMIN	0	-0.625562	0.002	0.387	0	M1
GO-PROTEIN-C-TERMINUS-BINDING	0	-0.625725	0.002	0.378	0	M1
GO-REGULATION-OF-CYTOKINESIS	0	-0.626952	0.002	0.392	0	M1
GO-REGULATION-OF-PROTEIN-LOCALIZATION-TO-MEMBRANE	0	-0.627145	0.002	0.382	0	M1
GO-TERTIARY-GRANULE-LUMEN	0	-0.627409	0.009	0.433	0	M1
GO-REGULATION-OF-CELLULAR-RESPIRATION	0	-0.627697	0.003	0.399	0	M1
GO-REGULATION-OF-NITRIC-OXIDE-SYNTHASE-ACTIVITY	0	-0.627776	0.005	0.415	0	M1
GO-PHOSPHOLIPASE-INHIBITOR-ACTIVITY	0	-0.628164	0.109	0.579	0	M1
GO-POSITIVE-REGULATION-OF-ACTIN-FILAMENT-POLYMERIZATION	0	-0.628443	0.002	0.404	0	M1
GO-ENDONUCLEASE-ACTIVITY	0	-0.628737	0.002	0.377	0	M1
GO-PROTEIN-IMPORT	0	-0.62875	0.002	0.381	0	M1
GO-REGULATION-OF-HOMOTYPIC-CELL-CELL-ADHESION	0	-0.629036	0.013	0.458	0	M1
GO-GLUCOSE-METABOLIC-PROCESS	0	-0.629177	0.002	0.389	0	M1
GO-EARLY-ENDOSOME	0	-0.629298	0.002	0.387	0	M1
GO-REGULATION-OF-T-CELL-ACTIVATION	0	-0.629388	0.003	0.409	0	M1
GO-NEGATIVE-REGULATION-OF-CALCIUM-MEDIATED-SIGNALING	0	-0.629492	0.01	0.43	0	M1
GO-REGULATION-OF-PROTON-TRANSPORT	0	-0.630335	0.012	0.416	0	M1
GO-OXIDOREDUCTASE-ACTIVITY-ACTING-ON-THE-CH-CH-GROUP-OF-DONORS	0	-0.63035	0.002	0.38	0	M1
GO-RIBOSE-PHOSPHATE-METABOLIC-PROCESS	0	-0.630784	0.002	0.387	0	M1
GO-COMPLEMENT-BINDING	0	-0.630848	0.048	0.545	0	M1
GO-REGULATION-OF-GENERATION-OF-PRECURSOR-METABOLITES-AND-ENERGY	0	-0.632101	0.002	0.39	0	M1
GO-POSITIVE-REGULATION-OF-LEUKOCYTE-PROLIFERATION	0	-0.632265	0.007	0.442	0	M1
GO-FOCAL-ADHESION-ASSEMBLY	0	-0.632512	0.002	0.388	0	M1
GO-MHC-PROTEIN-COMPLEX	0	-0.632908	0.387	0.757	0	M1
GO-INTERLEUKIN-8-SECRETION	0	-0.63297	0.06	0.508	0	M1
GO-GLYCOSYL-COMPOUND-METABOLIC-PROCESS	0	-0.633644	0.002	0.382	0	M1
GO-POSITIVE-REGULATION-OF-CELL-ADHESION	0	-0.633921	0.002	0.401	0	M1
GO-OXIDOREDUCTASE-ACTIVITY-ACTING-ON-PEROXIDE-AS-ACCEPTOR	0	-0.633933	0.005	0.426	0	M1
GO-CYSTEINE-TYPE-ENDOPEPTIDASE-INHIBITOR-ACTIVITY	0	-0.633937	0.004	0.416	0	M1
GO-PROTEIN-CONTAINING-COMPLEX-DISASSEMBLY	0	-0.634355	0.002	0.389	0	M1
GO-POSITIVE-REGULATION-OF-LEUKOCYTE-DEGRANULATION	0	-0.634478	0.065	0.53	0	M1
GO-MOLECULAR-ADAPTOR-ACTIVITY	0	-0.634602	0.002	0.383	0	M1
GO-REGULATION-OF-PHOSPHOPROTEIN-PHOSPHATASE-ACTIVITY	0	-0.634825	0.002	0.378	0	M1
KEGG-GLIOMA	0	-0.634852	0.002	0.386	0	M1
GO-ORGANELLE-SUBCOMPARTMENT	0	-0.634966	0.002	0.379	0	M1
GO-RESPONSE-TO-OXIDATIVE-STRESS	0	-0.635191	0.002	0.387	0	M1
GO-ENDOSOME-LUMEN	0	-0.63526	0.031	0.577	0	M1
GO-EMBRYO-IMPLANTATION	0	-0.635286	0.002	0.404	0	M1
GO-REGULATION-OF-PROTEIN-MATURATION	0	-0.63536	0.001	0.388	0	M1
KEGG-LEUKOCYTE-TRANSENDOTHELIAL-MIGRATION	0	-0.635765	0.003	0.422	0	M1
GO-SPECIFIC-GRANULE	0	-0.635877	0.002	0.397	0	M1
GO-ORGANELLAR-RIBOSOME	0	-0.636475	0.002	0.415	0	M1
GO-QUATERNARY-AMMONIUM-GROUP-BINDING	0	-0.636813	0.007	0.425	0	M1
GO-APOLIPOPROTEIN-BINDING	0	-0.637176	0.038	0.46	0	M1
GO-ENDOSOME-MEMBRANE	0	-0.637297	0.002	0.39	0	M1
KEGG-ALLOGRAFT-REJECTION	0	-0.637558	0.305	0.722	0	M1
GO-VESICLE-ORGANIZATION	0	-0.637567	0.001	0.376	0	M1
GO-NEGATIVE-REGULATION-OF-CELLULAR-CATABOLIC-PROCESS	0	-0.637805	0.002	0.377	0	M1
GO-REGULATION-OF-ATP-METABOLIC-PROCESS	0	-0.637823	0.002	0.393	0	M1
GO-RUFFLE-MEMBRANE	0	-0.638192	0.002	0.395	0	M1
GO-REGULATION-OF-PROTEIN-CONTAINING-COMPLEX-ASSEMBLY	0	-0.638584	0.002	0.386	0	M1
GO-BONE-DEVELOPMENT	0	-0.63871	0.002	0.382	0	M1
GO-REGULATION-OF-OXIDATIVE-PHOSPHORYLATION	0	-0.638956	0.006	0.418	0	M1
GO-POSITIVE-REGULATION-OF-MULTI-ORGANISM-PROCESS	0	-0.638975	0.002	0.387	0	M1
GO-ENDOTHELIAL-CELL-PROLIFERATION	0	-0.639052	0.002	0.392	0	M1
GO-REGULATION-OF-MAST-CELL-ACTIVATION-INVOLVED-IN-IMMUNE-RESPONSE	0	-0.639392	0.049	0.504	0	M1
GO-TRANSFERASE-ACTIVITY-TRANSFERRING-NITROGENOUS-GROUPS	0	-0.639598	0.002	0.394	0	M1
GO-COATED-VESICLE-MEMBRANE	0	-0.64	0.002	0.387	0	M1
GO-POSITIVE-REGULATION-OF-CANONICAL-WNT-SIGNALING-PATHWAY	0	-0.640136	0.001	0.366	0	M1
GO-INTRINSIC-COMPONENT-OF-ORGANELLE-MEMBRANE	0	-0.640345	0.001	0.375	0	M1
KEGG-NATURAL-KILLER-CELL-MEDIATED-CYTOTOXICITY	0	-0.640507	0.003	0.406	0	M1
GO-NEGATIVE-REGULATION-OF-BINDING	0	-0.640802	0.002	0.388	0	M1
GO-RHO-GTPASE-BINDING	0	-0.641077	0.002	0.393	0	M1
GO-REGULATION-OF-ENDOTHELIAL-CELL-CHEMOTAXIS	0	-0.641172	0.047	0.497	0	M1
GO-POSITIVE-REGULATION-OF-B-CELL-MEDIATED-IMMUNITY	0	-0.641612	0.005	0.422	0	M1
GO-TOXIN-TRANSPORT	0	-0.641805	0.002	0.364	0	M1
GO-TISSUE-MIGRATION	0	-0.641885	0.002	0.39	0	M1
GO-EPHRIN-RECEPTOR-SIGNALING-PATHWAY	0	-0.641973	0.002	0.407	0	M1
GO-MORPHOGENESIS-OF-A-POLARIZED-EPITHELIUM	0	-0.642117	0.001	0.372	0	M1
GO-INTRINSIC-APOPTOTIC-SIGNALING-PATHWAY-BY-P53-CLASS-MEDIATOR	0	-0.642506	0.002	0.382	0	M1
GO-FILOPODIUM	0	-0.642581	0.002	0.381	0	M1
GO-TRIGLYCERIDE-RICH-PLASMA-LIPOPROTEIN-PARTICLE	0	-0.642889	0.061	0.585	0	M1
GO-LEUKOCYTE-DIFFERENTIATION	0	-0.642964	0.002	0.401	0	M1
GO-REGULATION-OF-INFLAMMATORY-RESPONSE-TO-ANTIGENIC-STIMULUS	0	-0.643079	0.054	0.558	0	M1
KEGG-PROPANOATE-METABOLISM	0	-0.643343	0.001	0.373	0	M1
GO-REGULATION-OF-TOR-SIGNALING	0	-0.643768	0.002	0.389	0	M1
GO-GOLGI-STACK	0	-0.643786	0.002	0.379	0	M1
GO-REGULATION-OF-CELL-SUBSTRATE-JUNCTION-ASSEMBLY	0	-0.643846	0.002	0.392	0	M1
GO-POSITIVE-REGULATION-OF-PEPTIDASE-ACTIVITY	0	-0.643849	0.002	0.39	0	M1
GO-REGULATION-OF-CELLULAR-RESPONSE-TO-VASCULAR-ENDOTHELIAL-GROWTH-FACTOR-STIMULUS	0	-0.643985	0.003	0.43	0	M1
KEGG-FOCAL-ADHESION	0	-0.64432	0.002	0.383	0	M1
GO-MOVEMENT-IN-ENVIRONMENT-OF-OTHER-ORGANISM-INVOLVED-IN-SYMBIOTIC-INTERACTION	0	-0.644343	0.002	0.382	0	M1
GO-RUFFLE	0	-0.644499	0.002	0.39	0	M1
GO-HYDROGEN-PEROXIDE-BIOSYNTHETIC-PROCESS	0	-0.644641	0.017	0.396	0	M1
GO-REGULATION-OF-NATURAL-KILLER-CELL-ACTIVATION	0	-0.64473	0.007	0.437	0	M1
GO-POSITIVE-REGULATION-OF-MYELOID-CELL-DIFFERENTIATION	0	-0.644774	0.007	0.418	0	M1
GO-POSITIVE-REGULATION-OF-PROTEIN-POLYMERIZATION	0	-0.644799	0.002	0.391	0	M1
GO-CELLULAR-RESPONSE-TO-OXYGEN-LEVELS	0	-0.644942	0.001	0.381	0	M1
GO-MEMBRANE-DOCKING	0	-0.645207	0.002	0.381	0	M1
GO-FOLIC-ACID-BINDING	0	-0.645656	0.014	0.418	0	M1
GO-TRANSFORMING-GROWTH-FACTOR-BETA1-PRODUCTION	0	-0.64569	0.07	0.483	0	M1
GO-RESPONSE-TO-OXYGEN-LEVELS	0	-0.64599	0.002	0.382	0	M1
GO-CHAPERONE-BINDING	0	-0.646207	0.002	0.377	0	M1
GO-INTRACELLULAR-PROTEIN-TRANSMEMBRANE-TRANSPORT	0	-0.646267	0.002	0.365	0	M1
GO-OUTER-MEMBRANE	0	-0.646322	0.002	0.377	0	M1
GO-CHONDROCYTE-PROLIFERATION	0	-0.646746	0.005	0.391	0	M1
GO-CERAMIDE-CATABOLIC-PROCESS	0	-0.64703	0.036	0.51	0	M1
GO-REGULATION-OF-PROTEIN-DEPHOSPHORYLATION	0	-0.647291	0.002	0.38	0	M1
GO-DNA-REPLICATION	0	-0.647371	0.002	0.377	0	M1
GO-RECYCLING-ENDOSOME	0	-0.64742	0.002	0.389	0	M1
GO-NUCLEOSIDE-TRIPHOSPHATASE-REGULATOR-ACTIVITY	0	-0.647446	0.002	0.392	0	M1
GO-REGULATION-OF-MITOCHONDRIAL-MEMBRANE-POTENTIAL	0	-0.647834	0.001	0.384	0	M1
GO-GTPASE-REGULATOR-ACTIVITY	0	-0.648042	0.002	0.395	0	M1
GO-FERROUS-IRON-BINDING	0	-0.648225	0.03	0.499	0	M1
GO-POSITIVE-REGULATION-OF-CELL-SUBSTRATE-ADHESION	0	-0.648809	0.002	0.39	0	M1
GO-GROWTH-FACTOR-BINDING	0	-0.648813	0.002	0.386	0	M1
GO-OSTEOCLAST-DIFFERENTIATION	0	-0.648944	0.003	0.42	0	M1
GO-PROTEIN-HETEROOLIGOMERIZATION	0	-0.649009	0.002	0.386	0	M1
GO-NEGATIVE-REGULATION-OF-EPITHELIAL-CELL-PROLIFERATION	0	-0.649209	0.002	0.388	0	M1
GO-ACTOMYOSIN	0	-0.649725	0.002	0.364	0	M1
GO-CARBON-OXYGEN-LYASE-ACTIVITY	0	-0.649751	0.001	0.377	0	M1
GO-MUSCLE-CELL-MIGRATION	0	-0.649919	0.002	0.389	0	M1
GO-CULLIN-RING-UBIQUITIN-LIGASE-COMPLEX	0	-0.650039	0.002	0.379	0	M1
KEGG-TYPE-I-DIABETES-MELLITUS	0	-0.650105	0.264	0.691	0	M1
GO-NEGATIVE-REGULATION-OF-WNT-SIGNALING-PATHWAY	0	-0.650204	0.001	0.375	0	M1
GO-MEMBRANE-LIPID-CATABOLIC-PROCESS	0	-0.651449	0.005	0.451	0	M1
GO-NEURAL-NUCLEUS-DEVELOPMENT	0	-0.651641	0.003	0.438	0	M1
GO-LAMELLIPODIUM-ASSEMBLY	0	-0.651857	0.002	0.401	0	M1
GO-NEGATIVE-REGULATION-OF-TUMOR-NECROSIS-FACTOR-SUPERFAMILY-CYTOKINE-PRODUCTION	0	-0.651974	0.006	0.451	0	M1
GO-CDC42-PROTEIN-SIGNAL-TRANSDUCTION	0	-0.652359	0.113	0.637	0	M1
GO-ENZYME-ACTIVATOR-ACTIVITY	0	-0.652564	0.002	0.39	0	M1
GO-DENDRITIC-CELL-DIFFERENTIATION	0	-0.652578	0.019	0.461	0	M1
GO-NEGATIVE-REGULATION-OF-NEURON-PROJECTION-REGENERATION	0	-0.652644	0.018	0.415	0	M1
GO-REGULATION-OF-LEUKOCYTE-DIFFERENTIATION	0	-0.652722	0.002	0.403	0	M1
GO-TRANSCYTOSIS	0	-0.652736	0.005	0.377	0	M1
GO-POSITIVE-REGULATION-OF-BINDING	0	-0.652811	0.002	0.381	0	M1
GO-NUCLEOSIDE-PHOSPHATE-BIOSYNTHETIC-PROCESS	0	-0.653243	0.002	0.386	0	M1
GO-REGULATION-OF-MYELOID-LEUKOCYTE-DIFFERENTIATION	0	-0.653253	0.003	0.409	0	M1
GO-BONE-REMODELING	0	-0.654487	0.002	0.417	0	M1
GO-PROTEIN-LIPID-COMPLEX	0	-0.654551	0.018	0.518	0	M1
GO-GOLGI-ORGANIZATION	0	-0.654624	0.002	0.38	0	M1
GO-NEGATIVE-REGULATION-OF-PROTEIN-CATABOLIC-PROCESS	0	-0.654792	0.001	0.372	0	M1
GO-CYSTEINE-TYPE-PEPTIDASE-ACTIVITY	0	-0.654886	0.002	0.382	0	M1
GO-ROUGH-ENDOPLASMIC-RETICULUM	0	-0.654931	0.001	0.358	0	M1
GO-ATPASE-BINDING	0	-0.655092	0.002	0.383	0	M1
GO-PROTEIN-CONTAINING-COMPLEX-LOCALIZATION	0	-0.65512	0.002	0.373	0	M1
GO-ARTERY-DEVELOPMENT	0	-0.655345	0.002	0.383	0	M1
GO-REGULATION-OF-PHAGOCYTOSIS	0	-0.655466	0.003	0.435	0	M1
GO-RESPONSE-TO-SALT-STRESS	0	-0.656206	0.008	0.383	0	M1
GO-AMINOGLYCAN-CATABOLIC-PROCESS	0	-0.656351	0.002	0.377	0	M1
GO-RESPONSE-TO-AMINO-ACID	0	-0.656622	0.002	0.382	0	M1
GO-ESTABLISHMENT-OF-ORGANELLE-LOCALIZATION	0	-0.657155	0.002	0.379	0	M1
GO-CLATHRIN-COATED-PIT	0	-0.65717	0.002	0.39	0	M1
GO-POSITIVE-REGULATION-OF-MYELOID-LEUKOCYTE-MEDIATED-IMMUNITY	0	-0.657198	0.036	0.508	0	M1
GO-ARTERY-MORPHOGENESIS	0	-0.657666	0.002	0.389	0	M1
KEGG-ENDOCYTOSIS	0	-0.658181	0.002	0.385	0	M1
GO-POSITIVE-REGULATION-OF-SEQUESTERING-OF-CALCIUM-ION	0	-0.659027	0.068	0.53	0	M1
GO-MYELOID-CELL-DIFFERENTIATION	0	-0.660121	0.002	0.392	0	M1
GO-REGULATION-OF-EPITHELIAL-CELL-MIGRATION	0	-0.660268	0.002	0.392	0	M1
GO-INTERACTION-WITH-SYMBIONT	0	-0.660426	0.002	0.387	0	M1
GO-REGULATION-OF-TISSUE-REMODELING	0	-0.660452	0.005	0.416	0	M1
GO-FOLIC-ACID-CONTAINING-COMPOUND-METABOLIC-PROCESS	0	-0.660634	0.002	0.383	0	M1
GO-REGULATION-OF-BINDING	0	-0.661323	0.002	0.383	0	M1
GO-ANTIGEN-RECEPTOR-MEDIATED-SIGNALING-PATHWAY	0	-0.661335	0.002	0.397	0	M1
GO-INSULIN-RECEPTOR-SIGNALING-PATHWAY	0	-0.661681	0.002	0.392	0	M1
GO-REGULATION-OF-PROTEIN-LOCALIZATION-TO-PLASMA-MEMBRANE	0	-0.66169	0.002	0.388	0	M1
GO-REGULATION-OF-ACTIN-CYTOSKELETON-REORGANIZATION	0	-0.661956	0.005	0.414	0	M1
GO-FC-RECEPTOR-SIGNALING-PATHWAY	0	-0.662166	0.002	0.405	0	M1
GO-REGULATION-OF-STEM-CELL-DIFFERENTIATION	0	-0.662302	0.001	0.356	0	M1
GO-POSITIVE-REGULATION-OF-AXON-EXTENSION	0	-0.662878	0.001	0.37	0	M1
KEGG-FATTY-ACID-METABOLISM	0	-0.665048	0.001	0.361	0	M1
GO-REGULATION-OF-DEFENSE-RESPONSE-TO-BACTERIUM	0	-0.666432	0.097	0.651	0	M1
GO-NEGATIVE-REGULATION-OF-PLATELET-ACTIVATION	0	-0.666469	0.041	0.585	0	M1
GO-TOR-SIGNALING	0	-0.666493	0.002	0.386	0	M1
GO-REGULATION-OF-MYELOID-LEUKOCYTE-MEDIATED-IMMUNITY	0	-0.666598	0.018	0.473	0	M1
GO-POSITIVE-REGULATION-OF-CELLULAR-PROTEIN-LOCALIZATION	0	-0.666659	0.002	0.381	0	M1
GO-COLLAGEN-METABOLIC-PROCESS	0	-0.667245	0.001	0.384	0	M1
GO-NEGATIVE-REGULATION-OF-INNATE-IMMUNE-RESPONSE	0	-0.667533	0.004	0.405	0	M1
GO-LATE-ENDOSOME-MEMBRANE	0	-0.667682	0.001	0.386	0	M1
GO-TERTIARY-GRANULE-MEMBRANE	0	-0.66779	0.009	0.459	0	M1
GO-POSITIVE-REGULATION-OF-FILOPODIUM-ASSEMBLY	0	-0.66835	0.003	0.395	0	M1
GO-ATPASE-COUPLED-ION-TRANSMEMBRANE-TRANSPORTER-ACTIVITY	0	-0.669042	0.004	0.479	0	M1
GO-ZYMOGEN-ACTIVATION	0	-0.669676	0.003	0.421	0	M1
GO-POSITIVE-REGULATION-OF-ENDOTHELIAL-CELL-MIGRATION	0	-0.669752	0.002	0.396	0	M1
GO-REGULATION-OF-HEMOPOIESIS	0	-0.669993	0.002	0.391	0	M1
GO-NUCLEAR-ENVELOPE	0	-0.670357	0.002	0.38	0	M1
GO-NEGATIVE-REGULATION-OF-CANONICAL-WNT-SIGNALING-PATHWAY	0	-0.670426	0.001	0.375	0	M1
GO-REGULATION-OF-PROTEIN-CATABOLIC-PROCESS	0	-0.67051	0.002	0.379	0	M1
GO-THIOLESTER-HYDROLASE-ACTIVITY	0	-0.670543	0.001	0.371	0	M1
KEGG-BETA-ALANINE-METABOLISM	0	-0.670642	0.003	0.373	0	M1
GO-ACTIN-NUCLEATION	0	-0.670669	0.009	0.443	0	M1
GO-NEGATIVE-REGULATION-OF-CELL-CYCLE-PROCESS	0	-0.671125	0.001	0.373	0	M1
GO-POSITIVE-REGULATION-OF-MONOCYTE-CHEMOTAXIS	0	-0.671524	0.055	0.554	0	M1
GO-POSITIVE-REGULATION-OF-NATURAL-KILLER-CELL-ACTIVATION	0	-0.671831	0.047	0.521	0	M1
GO-TERTIARY-GRANULE	0	-0.671833	0.002	0.429	0	M1
GO-LIPOPROTEIN-PARTICLE-RECEPTOR-BINDING	0	-0.671886	0.005	0.405	0	M1
GO-GOLGI-ASSOCIATED-VESICLE	0	-0.672224	0.001	0.369	0	M1
GO-TISSUE-REMODELING	0	-0.672401	0.002	0.396	0	M1
GO-POSITIVE-REGULATION-OF-LEUKOCYTE-MIGRATION	0	-0.672465	0.004	0.424	0	M1
GO-POSITIVE-REGULATION-OF-PROTEIN-CONTAINING-COMPLEX-ASSEMBLY	0	-0.67255	0.002	0.388	0	M1
GO-REGULATION-OF-ACTIN-NUCLEATION	0	-0.673003	0.01	0.427	0	M1
GO-REGULATION-OF-VIRAL-LIFE-CYCLE	0	-0.673006	0.002	0.387	0	M1
GO-NEGATIVE-REGULATION-OF-IMMUNE-EFFECTOR-PROCESS	0	-0.673028	0.003	0.411	0	M1
GO-REGULATION-OF-ENDOTHELIAL-CELL-MIGRATION	0	-0.673041	0.002	0.391	0	M1
GO-SMOOTH-MUSCLE-CELL-MIGRATION	0	-0.673274	0.002	0.393	0	M1
GO-NEGATIVE-REGULATION-OF-PROTEIN-BINDING	0	-0.673314	0.002	0.392	0	M1
GO-PURINE-CONTAINING-COMPOUND-BIOSYNTHETIC-PROCESS	0	-0.674032	0.002	0.388	0	M1
GO-MITOCHONDRIAL-MATRIX	0	-0.674705	0.002	0.383	0	M1
GO-REGULATION-OF-LEUKOCYTE-DEGRANULATION	0	-0.675214	0.026	0.483	0	M1
GO-LYSOSOME-LOCALIZATION	0	-0.675549	0.003	0.403	0	M1
GO-NON-CANONICAL-WNT-SIGNALING-PATHWAY	0	-0.675817	0.001	0.382	0	M1
GO-VIRAL-LIFE-CYCLE	0	-0.675868	0.002	0.386	0	M1
GO-REGULATION-OF-PLATELET-ACTIVATION	0	-0.675878	0.041	0.535	0	M1
GO-POSITIVE-REGULATION-OF-PROTEOLYSIS	0	-0.676497	0.002	0.389	0	M1
GO-CARBOHYDRATE-DERIVATIVE-TRANSMEMBRANE-TRANSPORTER-ACTIVITY	0	-0.676655	0.002	0.39	0	M1
GO-FICOLIN-1-RICH-GRANULE-MEMBRANE	0	-0.676736	0.01	0.458	0	M1
GO-NUCLEAR-MEMBRANE	0	-0.676932	0.002	0.381	0	M1
GO-PURINE-NUCLEOSIDE-METABOLIC-PROCESS	0	-0.677027	0.001	0.383	0	M1
GO-STEROL-BIOSYNTHETIC-PROCESS	0	-0.677133	0.002	0.384	0	M1
GO-FIBRILLAR-CENTER	0	-0.67746	0.002	0.375	0	M1
GO-CYSTEINE-TYPE-ENDOPEPTIDASE-ACTIVITY	0	-0.677558	0.002	0.39	0	M1
GO-POSITIVE-REGULATION-OF-T-CELL-PROLIFERATION	0	-0.677579	0.009	0.445	0	M1
GO-HEMATOPOIETIC-PROGENITOR-CELL-DIFFERENTIATION	0	-0.677701	0.002	0.374	0	M1
GO-ENDOSOME-TO-LYSOSOME-TRANSPORT	0	-0.677764	0.002	0.384	0	M1
GO-REGULATION-OF-MITOCHONDRIAL-OUTER-MEMBRANE-PERMEABILIZATION-INVOLVED-IN-APOPTOTIC-SIGNALING-PATHWAY	0	-0.678027	0.005	0.394	0	M1
GO-MAST-CELL-MEDIATED-IMMUNITY	0	-0.678784	0.014	0.455	0	M1
GO-MEMBRANE-PROTEIN-PROTEOLYSIS	0	-0.678948	0.003	0.393	0	M1
GO-POSITIVE-REGULATION-OF-LEUKOCYTE-DIFFERENTIATION	0	-0.678955	0.003	0.409	0	M1
GO-PROTEIN-PHOSPHATASE-BINDING	0	-0.679104	0.002	0.387	0	M1
GO-SPINDLE	0	-0.679343	0.002	0.38	0	M1
GO-CELLULAR-RESPONSE-TO-AMINO-ACID-STIMULUS	0	-0.679479	0.002	0.383	0	M1
GO-PLATELET-AGGREGATION	0	-0.67963	0.002	0.405	0	M1
GO-STEROID-ESTERIFICATION	0	-0.679718	0.112	0.741	0	M1
GO-ENDOCYTIC-VESICLE-LUMEN	0	-0.680067	0.043	0.466	0	M1
GO-REGULATION-OF-PROTEIN-BINDING	0	-0.680703	0.002	0.387	0	M1
GO-POSITIVE-REGULATION-OF-EPITHELIAL-CELL-MIGRATION	0	-0.680927	0.002	0.402	0	M1
GO-BONE-GROWTH	0	-0.681018	0.002	0.385	0	M1
GO-REGULATION-OF-PROTEIN-LOCALIZATION-TO-CELL-PERIPHERY	0	-0.68104	0.002	0.386	0	M1
GO-REGULATION-OF-PROTEIN-AUTOPHOSPHORYLATION	0	-0.681353	0.004	0.399	0	M1
KEGG-CARDIAC-MUSCLE-CONTRACTION	0	-0.681417	0.003	0.445	0	M1
GO-POSITIVE-REGULATION-OF-NITRIC-OXIDE-SYNTHASE-ACTIVITY	0	-0.681429	0.028	0.5	0	M1
GO-CARTILAGE-DEVELOPMENT-INVOLVED-IN-ENDOCHONDRAL-BONE-MORPHOGENESIS	0	-0.681493	0.001	0.382	0	M1
GO-DNA-GEOMETRIC-CHANGE	0	-0.681523	0.002	0.376	0	M1
GO-SUBSTRATE-ADHESION-DEPENDENT-CELL-SPREADING	0	-0.681527	0.002	0.383	0	M1
GO-NEGATIVE-REGULATION-OF-REACTIVE-OXYGEN-SPECIES-BIOSYNTHETIC-PROCESS	0	-0.681907	0.007	0.434	0	M1
GO-LYSOSOMAL-TRANSPORT	0	-0.682275	0.002	0.383	0	M1
GO-NEGATIVE-REGULATION-OF-CELLULAR-RESPONSE-TO-TRANSFORMING-GROWTH-FACTOR-BETA-STIMULUS	0	-0.682392	0.002	0.38	0	M1
GO-VACUOLAR-MEMBRANE	0	-0.682592	0.002	0.391	0	M1
GO-POSITIVE-REGULATION-OF-RECEPTOR-RECYCLING	0	-0.68269	0.013	0.425	0	M1
GO-COFACTOR-BIOSYNTHETIC-PROCESS	0	-0.683003	0.002	0.378	0	M1
GO-BONE-RESORPTION	0	-0.683027	0.005	0.481	0	M1
GO-TUMOR-NECROSIS-FACTOR-MEDIATED-SIGNALING-PATHWAY	0	-0.683372	0.001	0.387	0	M1
GO-NEGATIVE-REGULATION-OF-CELLULAR-PROTEIN-LOCALIZATION	0	-0.683594	0.002	0.374	0	M1
GO-ER-TO-GOLGI-TRANSPORT-VESICLE-MEMBRANE	0	-0.684195	0.009	0.404	0	M1
GO-INTRINSIC-COMPONENT-OF-ENDOPLASMIC-RETICULUM-MEMBRANE	0	-0.684266	0.001	0.377	0	M1
GO-ENDOSOME-ORGANIZATION	0	-0.684706	0.001	0.369	0	M1
GO-MITOCHONDRIAL-OUTER-MEMBRANE-PERMEABILIZATION	0	-0.68512	0.004	0.386	0	M1
GO-MITOTIC-SPINDLE	0	-0.685147	0.002	0.382	0	M1
GO-COLLAGEN-CATABOLIC-PROCESS	0	-0.685268	0.018	0.493	0	M1
GO-REGULATION-OF-PROTEIN-TARGETING	0	-0.685445	0.002	0.375	0	M1
GO-PROTEIN-LOCALIZATION-TO-VACUOLE	0	-0.686098	0.002	0.378	0	M1
GO-LAMELLIPODIUM-ORGANIZATION	0	-0.686192	0.002	0.393	0	M1
GO-CELL-CYCLE-G1-S-PHASE-TRANSITION	0	-0.686288	0.002	0.378	0	M1
GO-POSITIVE-REGULATION-OF-CATABOLIC-PROCESS	0	-0.686332	0.002	0.386	0	M1
GO-INTRACILIARY-TRANSPORT-INVOLVED-IN-CILIUM-ASSEMBLY	0	-0.686767	0.001	0.375	0	M1
GO-MODIFICATION-OF-MORPHOLOGY-OR-PHYSIOLOGY-OF-OTHER-ORGANISM-INVOLVED-IN-SYMBIOTIC-INTERACTION	0	-0.686903	0.002	0.384	0	M1
GO-RECYCLING-ENDOSOME-MEMBRANE	0	-0.686988	0.002	0.384	0	M1
GO-RESPONSE-TO-TUMOR-CELL	0	-0.687074	0.035	0.487	0	M1
GO-ENDOTHELIAL-CELL-MIGRATION	0	-0.687402	0.002	0.39	0	M1
KEGG-FC-GAMMA-R-MEDIATED-PHAGOCYTOSIS	0	-0.687645	0.003	0.412	0	M1
GO-POSITIVE-REGULATION-OF-MITOCHONDRIAL-OUTER-MEMBRANE-PERMEABILIZATION-INVOLVED-IN-APOPTOTIC-SIGNALING-PATHWAY	0	-0.687756	0.006	0.399	0	M1
GO-REGULATION-OF-IMMUNOGLOBULIN-SECRETION	0	-0.688021	0.02	0.451	0	M1
GO-REGULATION-OF-MEMBRANE-PERMEABILITY	0	-0.688062	0.002	0.38	0	M1
GO-INTRINSIC-APOPTOTIC-SIGNALING-PATHWAY-IN-RESPONSE-TO-DNA-DAMAGE-BY-P53-CLASS-MEDIATOR	0	-0.688355	0.002	0.383	0	M1
GO-CELLULAR-IRON-ION-HOMEOSTASIS	0	-0.688599	0.003	0.41	0	M1
GO-POSITIVE-REGULATION-OF-VASCULAR-SMOOTH-MUSCLE-CELL-PROLIFERATION	0	-0.688946	0.007	0.414	0	M1
GO-ENDOCHONDRAL-BONE-MORPHOGENESIS	0	-0.689169	0.001	0.379	0	M1
GO-REGULATION-OF-MONONUCLEAR-CELL-MIGRATION	0	-0.6892	0.006	0.442	0	M1
GO-PRODUCTION-OF-MOLECULAR-MEDIATOR-INVOLVED-IN-INFLAMMATORY-RESPONSE	0	-0.689504	0.007	0.432	0	M1
GO-NEGATIVE-REGULATION-OF-PRODUCTION-OF-MOLECULAR-MEDIATOR-OF-IMMUNE-RESPONSE	0	-0.689558	0.008	0.43	0	M1
GO-NEGATIVE-REGULATION-OF-MITOTIC-CELL-CYCLE	0	-0.690399	0.002	0.375	0	M1
GO-REGULATION-OF-SYMBIOSIS-ENCOMPASSING-MUTUALISM-THROUGH-PARASITISM	0	-0.690712	0.002	0.38	0	M1
GO-POSITIVE-REGULATION-OF-ENDOTHELIAL-CELL-CHEMOTAXIS	0	-0.690715	0.058	0.526	0	M1
GO-MAINTENANCE-OF-PROTEIN-LOCATION	0	-0.690736	0.001	0.385	0	M1
GO-RENAL-FILTRATION	0	-0.690867	0.004	0.417	0	M1
GO-SCF-DEPENDENT-PROTEASOMAL-UBIQUITIN-DEPENDENT-PROTEIN-CATABOLIC-PROCESS	0	-0.691143	0.001	0.36	0	M1
GO-POSITIVE-REGULATION-OF-MYELOID-LEUKOCYTE-DIFFERENTIATION	0	-0.691468	0.013	0.45	0	M1
GO-RIBONUCLEASE-ACTIVITY	0	-0.691997	0.002	0.379	0	M1
GO-ISOMERASE-ACTIVITY	0	-0.692635	0.002	0.365	0	M1
GO-PHOSPHATASE-BINDING	0	-0.692701	0.002	0.386	0	M1
GO-MACROPHAGE-DIFFERENTIATION	0	-0.692773	0.009	0.458	0	M1
GO-POSITIVE-REGULATION-OF-MEMBRANE-PERMEABILITY	0	-0.692891	0.003	0.383	0	M1
GO-ENDOSOMAL-TRANSPORT	0	-0.692978	0.002	0.376	0	M1
KEGG-RIBOFLAVIN-METABOLISM	0	-0.69307	0.004	0.427	0	M1
GO-AXONAL-GROWTH-CONE	0	-0.693367	0.013	0.407	0	M1
GO-POSITIVE-REGULATION-OF-PROTEIN-BINDING	0	-0.69347	0.002	0.388	0	M1
GO-GROWTH-PLATE-CARTILAGE-DEVELOPMENT	0	-0.693554	0.001	0.383	0	M1
GO-PORPHYRIN-CONTAINING-COMPOUND-METABOLIC-PROCESS	0	-0.693777	0.002	0.391	0	M1
GO-GLUTATHIONE-METABOLIC-PROCESS	0	-0.693936	0.002	0.381	0	M1
GO-UBIQUITIN-LIGASE-COMPLEX	0	-0.694148	0.002	0.378	0	M1
GO-TRANSFERASE-COMPLEX-TRANSFERRING-PHOSPHORUS-CONTAINING-GROUPS	0	-0.694755	0.002	0.378	0	M1
GO-POSITIVE-REGULATION-OF-MITOCHONDRION-ORGANIZATION	0	-0.695078	0.002	0.384	0	M1
GO-MITOTIC-CYTOKINESIS	0	-0.695166	0.002	0.382	0	M1
GO-NEGATIVE-REGULATION-OF-SMOOTH-MUSCLE-CELL-MIGRATION	0	-0.695303	0.008	0.406	0	M1
GO-VACUOLAR-TRANSPORT	0	-0.695562	0.002	0.379	0	M1
GO-REGULATION-OF-MITOCHONDRIAL-MEMBRANE-PERMEABILITY-INVOLVED-IN-APOPTOTIC-PROCESS	0	-0.695643	0.003	0.385	0	M1
GO-REGULATION-OF-INTRACELLULAR-TRANSPORT	0	-0.695663	0.002	0.38	0	M1
GO-POSITIVE-REGULATION-OF-MITOTIC-CELL-CYCLE	0	-0.695714	0.002	0.381	0	M1
GO-INTEGRIN-MEDIATED-SIGNALING-PATHWAY	0	-0.695863	0.002	0.393	0	M1
GO-NEGATIVE-REGULATION-OF-RESPONSE-TO-BIOTIC-STIMULUS	0	-0.6966	0.002	0.393	0	M1
GO-GENERATION-OF-PRECURSOR-METABOLITES-AND-ENERGY	0	-0.696634	0.001	0.397	0	M1
GO-VESICLE-LUMEN	0	-0.697069	0.002	0.392	0	M1
GO-RESPONSE-TO-WATER	0	-0.697156	0.013	0.445	0	M1
KEGG-CELL-CYCLE	0	-0.697263	0.002	0.377	0	M1
GO-PROTEIN-LIPID-COMPLEX-BINDING	0	-0.697319	0.032	0.536	0	M1
GO-SIGNAL-TRANSDUCTION-BY-P53-CLASS-MEDIATOR	0	-0.698092	0.002	0.377	0	M1
GO-IRE1-MEDIATED-UNFOLDED-PROTEIN-RESPONSE	0	-0.69821	0.001	0.361	0	M1
GO-INNATE-IMMUNE-RESPONSE-ACTIVATING-CELL-SURFACE-RECEPTOR-SIGNALING-PATHWAY	0	-0.698683	0.001	0.379	0	M1
GO-PROTEIN-LOCALIZATION-TO-MITOCHONDRION	0	-0.698857	0.002	0.37	0	M1
GO-IRON-ION-TRANSPORT	0	-0.698969	0.005	0.48	0	M1
GO-NEGATIVE-T-CELL-SELECTION	0	-0.699144	0.116	0.546	0	M1
GO-NUCLEOBASE-CONTAINING-COMPOUND-KINASE-ACTIVITY	0	-0.699243	0.001	0.374	0	M1
GO-REGULATION-OF-GRANULOCYTE-DIFFERENTIATION	0	-0.699284	0.034	0.462	0	M1
GO-NADP-METABOLIC-PROCESS	0	-0.699375	0.003	0.383	0	M1
GO-REGULATION-OF-CELL-CYCLE-G1-S-PHASE-TRANSITION	0	-0.699925	0.002	0.378	0	M1
GO-MEMBRANE-COAT	0	-0.699988	0.001	0.367	0	M1
GO-CHEMOKINE-SECRETION	0	-0.700204	0.036	0.476	0	M1
GO-PROTEIN-LOCALIZATION-TO-LYSOSOME	0	-0.70022	0.003	0.39	0	M1
GO-POSITIVE-REGULATION-OF-PROTEIN-MATURATION	0	-0.70024	0.008	0.414	0	M1
GO-NEGATIVE-REGULATION-OF-MACROPHAGE-ACTIVATION	0	-0.700387	0.038	0.499	0	M1
GO-HYDRO-LYASE-ACTIVITY	0	-0.700908	0.002	0.385	0	M1
GO-REGULATION-OF-MITOCHONDRION-ORGANIZATION	0	-0.70122	0.002	0.383	0	M1
GO-POSITIVE-REGULATION-OF-PROTEIN-CATABOLIC-PROCESS	0	-0.701316	0.002	0.389	0	M1
GO-CATALYTIC-ACTIVITY-ACTING-ON-RNA	0	-0.701461	0.002	0.377	0	M1
GO-POSITIVE-REGULATION-OF-NIK-NF-KAPPAB-SIGNALING	0	-0.701706	0.002	0.398	0	M1
KEGG-VIRAL-MYOCARDITIS	0	-0.702037	0.059	0.512	0	M1
GO-NEGATIVE-REGULATION-OF-CELLULAR-PROTEIN-CATABOLIC-PROCESS	0	-0.702236	0.001	0.372	0	M1
GO-COENZYME-BIOSYNTHETIC-PROCESS	0	-0.702261	0.002	0.382	0	M1
GO-PROTEIN-LOCALIZATION-TO-NUCLEUS	0	-0.702417	0.002	0.382	0	M1
GO-REGULATION-OF-PROTEIN-STABILITY	0	-0.702542	0.002	0.377	0	M1
GO-CELL-ADHESION-MOLECULE-BINDING	0	-0.702716	0.001	0.379	0	M1
GO-PROTEIN-DESTABILIZATION	0	-0.703107	0.001	0.382	0	M1
GO-ORGANELLE-INNER-MEMBRANE	0	-0.703834	0.002	0.398	0	M1
GO-NEGATIVE-REGULATION-OF-ALCOHOL-BIOSYNTHETIC-PROCESS	0	-0.703982	0.032	0.454	0	M1
GO-REGULATION-OF-CELL-CYCLE-PHASE-TRANSITION	0	-0.704	0.002	0.376	0	M1
GO-TRANSLATION-REGULATOR-ACTIVITY	0	-0.704043	0.001	0.358	0	M1
GO-POSITIVE-REGULATION-OF-MONONUCLEAR-CELL-MIGRATION	0	-0.704181	0.028	0.525	0	M1
GO-RETROGRADE-VESICLE-MEDIATED-TRANSPORT-GOLGI-TO-ENDOPLASMIC-RETICULUM	0	-0.704503	0.001	0.363	0	M1
GO-INTEGRIN-BINDING	0	-0.705005	0.002	0.397	0	M1
GO-REGULATION-OF-TRANSCRIPTION-REGULATORY-REGION-DNA-BINDING	0	-0.705073	0.002	0.38	0	M1
KEGG-SYSTEMIC-LUPUS-ERYTHEMATOSUS	0	-0.705766	0.133	0.684	0	M1
GO-PROCESS-UTILIZING-AUTOPHAGIC-MECHANISM	0	-0.706403	0.002	0.383	0	M1
GO-RNA-PHOSPHODIESTER-BOND-HYDROLYSIS	0	-0.706534	0.002	0.377	0	M1
GO-GUANOSINE-CONTAINING-COMPOUND-METABOLIC-PROCESS	0	-0.70683	0.002	0.384	0	M1
GO-PROTEIN-N-TERMINUS-BINDING	0	-0.706878	0.002	0.373	0	M1
GO-CELL-REDOX-HOMEOSTASIS	0	-0.706893	0.002	0.389	0	M1
GO-UBIQUITIN-LIKE-PROTEIN-LIGASE-BINDING	0	-0.706923	0.002	0.383	0	M1
GO-IRON-ION-HOMEOSTASIS	0	-0.706964	0.002	0.396	0	M1
GO-NUCLEAR-TRANSPORT	0	-0.707213	0.002	0.376	0	M1
GO-POSITIVE-REGULATION-OF-PROTEIN-MODIFICATION-BY-SMALL-PROTEIN-CONJUGATION-OR-REMOVAL	0	-0.707348	0.002	0.378	0	M1
GO-REGULATION-OF-GLYCOPROTEIN-METABOLIC-PROCESS	0	-0.707384	0.002	0.402	0	M1
GO-REGULATION-OF-CELLULAR-AMIDE-METABOLIC-PROCESS	0	-0.70821	0.002	0.378	0	M1
GO-POSITIVE-REGULATION-OF-SUBSTRATE-ADHESION-DEPENDENT-CELL-SPREADING	0	-0.708585	0.009	0.424	0	M1
GO-RESPONSE-TO-IRON-ION	0	-0.709037	0.005	0.444	0	M1
GO-REGULATION-OF-AUTOPHAGY	0	-0.709212	0.002	0.385	0	M1
GO-REGULATION-OF-NIK-NF-KAPPAB-SIGNALING	0	-0.709228	0.002	0.396	0	M1
GO-COPII-COATED-ER-TO-GOLGI-TRANSPORT-VESICLE	0	-0.709331	0.001	0.373	0	M1
GO-MONONUCLEAR-CELL-DIFFERENTIATION	0	-0.709669	0.008	0.407	0	M1
GO-POSITIVE-REGULATION-OF-CELLULAR-CATABOLIC-PROCESS	0	-0.71021	0.002	0.386	0	M1
GO-HEPARAN-SULFATE-PROTEOGLYCAN-BINDING	0	-0.710575	0.015	0.48	0	M1
GO-POSITIVE-REGULATION-OF-CELL-CYCLE-PHASE-TRANSITION	0	-0.710584	0.002	0.38	0	M1
GO-MYELOID-CELL-DEVELOPMENT	0	-0.7106	0.002	0.391	0	M1
GO-LAMELLIPODIUM	0	-0.710703	0.002	0.384	0	M1
GO-MAINTENANCE-OF-LOCATION-IN-CELL	0	-0.710822	0.002	0.393	0	M1
GO-REGULATION-OF-ESTABLISHMENT-OF-PLANAR-POLARITY	0	-0.711015	0.001	0.381	0	M1
GO-HEME-METABOLIC-PROCESS	0	-0.711083	0.003	0.401	0	M1
GO-RIBOSE-PHOSPHATE-BIOSYNTHETIC-PROCESS	0	-0.711578	0.002	0.388	0	M1
GO-REGULATION-OF-ATP-BIOSYNTHETIC-PROCESS	0	-0.712239	0.008	0.416	0	M1
GO-MICROTUBULE-CYTOSKELETON-ORGANIZATION-INVOLVED-IN-MITOSIS	0	-0.712375	0.002	0.38	0	M1
GO-RESPONSE-TO-ENDOPLASMIC-RETICULUM-STRESS	0	-0.712666	0.002	0.372	0	M1
GO-POSITIVE-REGULATION-OF-ATP-BIOSYNTHETIC-PROCESS	0	-0.713358	0.018	0.458	0	M1
GO-DENDRITIC-SPINE-MAINTENANCE	0	-0.713583	0.013	0.41	0	M1
GO-SPINDLE-ORGANIZATION	0	-0.713589	0.002	0.38	0	M1
GO-REGULATION-OF-MRNA-METABOLIC-PROCESS	0	-0.713859	0.001	0.355	0	M1
GO-GOLGI-ASSOCIATED-VESICLE-MEMBRANE	0	-0.713943	0.002	0.373	0	M1
GO-NEGATIVE-REGULATION-OF-INTRACELLULAR-TRANSPORT	0	-0.714222	0.002	0.376	0	M1
GO-PROTEASE-BINDING	0	-0.714275	0.002	0.393	0	M1
GO-MACROPHAGE-MIGRATION	0	-0.714589	0.007	0.454	0	M1
GO-AMYLOID-BETA-METABOLIC-PROCESS	0	-0.714712	0.002	0.394	0	M1
GO-RNA-POLYMERASE-COMPLEX	0	-0.714791	0.002	0.372	0	M1
GO-CHEMOKINE-C-X-C-MOTIF-LIGAND-2-PRODUCTION	0	-0.714991	0.027	0.422	0	M1
GO-NEGATIVE-REGULATION-OF-PLATELET-DERIVED-GROWTH-FACTOR-RECEPTOR-SIGNALING-PATHWAY	0	-0.715057	0.019	0.429	0	M1
GO-VACUOLE-ORGANIZATION	0	-0.715298	0.002	0.38	0	M1
GO-REGULATION-OF-SIGNAL-TRANSDUCTION-BY-P53-CLASS-MEDIATOR	0	-0.715492	0.002	0.376	0	M1
GO-POSITIVE-REGULATION-OF-INTRACELLULAR-TRANSPORT	0	-0.715753	0.002	0.382	0	M1
GO-CELL-CYCLE-G2-M-PHASE-TRANSITION	0	-0.715804	0.001	0.376	0	M1
GO-NEGATIVE-REGULATION-OF-CELL-CYCLE-PHASE-TRANSITION	0	-0.716115	0.001	0.372	0	M1
GO-REGULATION-OF-CELLULAR-PROTEIN-CATABOLIC-PROCESS	0	-0.716847	0.002	0.379	0	M1
GO-REGULATION-OF-MRNA-CATABOLIC-PROCESS	0	-0.717164	0.001	0.36	0	M1
GO-DNA-CONFORMATION-CHANGE	0	-0.7172	0.002	0.376	0	M1
GO-NEGATIVE-REGULATION-OF-CALCIUM-ION-TRANSPORT-INTO-CYTOSOL	0	-0.717647	0.048	0.535	0	M1
GO-MRNA-PROCESSING	0	-0.718072	0.001	0.353	0	M1
GO-REGULATION-OF-RECEPTOR-CATABOLIC-PROCESS	0	-0.718356	0.032	0.498	0	M1
GO-PROTEIN-MODIFICATION-BY-SMALL-PROTEIN-REMOVAL	0	-0.718482	0.001	0.377	0	M1
GO-PROTEIN-POLYUBIQUITINATION	0	-0.718746	0.002	0.375	0	M1
GO-THIOESTER-BIOSYNTHETIC-PROCESS	0	-0.719232	0.002	0.384	0	M1
GO-PLATELET-DEGRANULATION	0	-0.719299	0.002	0.403	0	M1
KEGG-ANTIGEN-PROCESSING-AND-PRESENTATION	0	-0.719343	0.084	0.619	0	M1
GO-CELLULAR-RESPONSE-TO-TOPOLOGICALLY-INCORRECT-PROTEIN	0	-0.720203	0.002	0.374	0	M1
GO-DNA-SYNTHESIS-INVOLVED-IN-DNA-REPAIR	0	-0.720342	0.002	0.373	0	M1
GO-COMPLEX-OF-COLLAGEN-TRIMERS	0	-0.720742	0.001	0.364	0	M1
GO-ENDOTHELIAL-CELL-CHEMOTAXIS	0	-0.720785	0.026	0.467	0	M1
GO-MITOCHONDRIAL-TRANSPORT	0	-0.721266	0.002	0.383	0	M1
GO-REGULATION-OF-DNA-TEMPLATED-TRANSCRIPTION-IN-RESPONSE-TO-STRESS	0	-0.721315	0.002	0.373	0	M1
GO-GOLGI-VESICLE-TRANSPORT	0	-0.721323	0.001	0.372	0	M1
GO-IMMUNOGLOBULIN-BINDING	0	-0.721934	0.161	0.717	0	M1
GO-T-CELL-SELECTION	0	-0.722082	0.005	0.427	0	M1
GO-PROTEIN-N-LINKED-GLYCOSYLATION	0	-0.722487	0.001	0.364	0	M1
GO-IMMUNOGLOBULIN-SECRETION	0	-0.722517	0.022	0.448	0	M1
GO-PROTEIN-LOCALIZATION-TO-CHROMOSOME	0	-0.722723	0.002	0.371	0	M1
GO-DNA-TEMPLATED-TRANSCRIPTION-TERMINATION	0	-0.722734	0.001	0.364	0	M1
GO-REGULATION-OF-CELLULAR-RESPONSE-TO-TRANSFORMING-GROWTH-FACTOR-BETA-STIMULUS	0	-0.723173	0.002	0.381	0	M1
GO-TRANSFERASE-ACTIVITY-TRANSFERRING-ALKYL-OR-ARYL-OTHER-THAN-METHYL-GROUPS	0	-0.723423	0.001	0.377	0	M1
GO-POSITIVE-REGULATION-OF-TOR-SIGNALING	0	-0.723587	0.002	0.4	0	M1
GO-POSITIVE-REGULATION-OF-PHAGOCYTOSIS	0	-0.724033	0.007	0.452	0	M1
GO-REGULATION-OF-PROTEIN-LOCALIZATION-TO-NUCLEUS	0	-0.724309	0.002	0.384	0	M1
GO-REGULATION-OF-AMYLOID-PRECURSOR-PROTEIN-CATABOLIC-PROCESS	0	-0.724324	0.005	0.412	0	M1
GO-PHAGOCYTIC-VESICLE-MEMBRANE	0	-0.724613	0.002	0.406	0	M1
GO-REGULATION-OF-CYTOPLASMIC-TRANSPORT	0	-0.72546	0.005	0.388	0	M1
GO-OXIDOREDUCTASE-ACTIVITY-ACTING-ON-THE-CH-CH-GROUP-OF-DONORS-NAD-OR-NADP-AS-ACCEPTOR	0	-0.725807	0.002	0.39	0	M1
GO-PROTEIN-TARGETING-TO-MITOCHONDRION	0	-0.725942	0.001	0.365	0	M1
GO-CYTOSOLIC-TRANSPORT	0	-0.726179	0.002	0.378	0	M1
GO-AMYLOID-PRECURSOR-PROTEIN-METABOLIC-PROCESS	0	-0.72624	0.002	0.395	0	M1
GO-TRANSCRIPTION-BY-RNA-POLYMERASE-III	0	-0.726356	0.002	0.375	0	M1
GO-REGULATION-OF-SUBSTRATE-ADHESION-DEPENDENT-CELL-SPREADING	0	-0.726581	0.002	0.392	0	M1
GO-POSITIVE-REGULATION-OF-CELLULAR-PROTEIN-CATABOLIC-PROCESS	0	-0.726689	0.002	0.387	0	M1
GO-AMYLOID-PRECURSOR-PROTEIN-CATABOLIC-PROCESS	0	-0.726976	0.002	0.399	0	M1
GO-REGULATION-OF-INTRACELLULAR-PROTEIN-TRANSPORT	0	-0.728026	0.002	0.379	0	M1
GO-APOPTOTIC-MITOCHONDRIAL-CHANGES	0	-0.728049	0.002	0.385	0	M1
GO-MEMBRANE-RAFT-ORGANIZATION	0	-0.728211	0.008	0.438	0	M1
GO-NEGATIVE-REGULATION-OF-IMMUNOGLOBULIN-PRODUCTION	0	-0.728282	0.053	0.473	0	M1
GO-RNA-SPLICING-VIA-TRANSESTERIFICATION-REACTIONS	0	-0.72888	0.001	0.344	0	M1
GO-INTRINSIC-COMPONENT-OF-MITOCHONDRIAL-MEMBRANE	0	-0.729061	0.001	0.361	0	M1
GO-PROTEIN-SERINE-THREONINE-KINASE-ACTIVATOR-ACTIVITY	0	-0.729081	0.003	0.393	0	M1
GO-NUCLEOSIDE-BISPHOSPHATE-BIOSYNTHETIC-PROCESS	0	-0.729729	0.002	0.384	0	M1
GO-LYTIC-VACUOLE-ORGANIZATION	0	-0.73019	0.001	0.383	0	M1
GO-AZUROPHIL-GRANULE-LUMEN	0	-0.730241	0.002	0.407	0	M1
GO-PTERIDINE-CONTAINING-COMPOUND-METABOLIC-PROCESS	0	-0.730253	0.002	0.382	0	M1
GO-LOW-DENSITY-LIPOPROTEIN-RECEPTOR-PARTICLE-METABOLIC-PROCESS	0	-0.730311	0.015	0.496	0	M1
GO-REGULATION-OF-ACUTE-INFLAMMATORY-RESPONSE-TO-ANTIGENIC-STIMULUS	0	-0.730423	0.083	0.574	0	M1
GO-REGULATION-OF-UBIQUITIN-DEPENDENT-PROTEIN-CATABOLIC-PROCESS	0	-0.730594	0.002	0.38	0	M1
GO-SPINDLE-POLE	0	-0.730919	0.002	0.382	0	M1
GO-DE-NOVO-PROTEIN-FOLDING	0	-0.731169	0.023	0.414	0	M1
GO-TRANSLATION-REGULATOR-ACTIVITY-NUCLEIC-ACID-BINDING	0	-0.731189	0.001	0.36	0	M1
GO-RNA-SPLICING	0	-0.731775	0.001	0.349	0	M1
GO-PROTEIN-STABILIZATION	0	-0.732113	0.002	0.377	0	M1
GO-CADHERIN-BINDING	0	-0.732302	0.001	0.37	0	M1
GO-CELLULAR-RESPONSE-TO-THYROID-HORMONE-STIMULUS	0	-0.732422	0.094	0.572	0	M1
GO-RESPONSE-TO-HEPATOCYTE-GROWTH-FACTOR	0	-0.732532	0.004	0.407	0	M1
GO-ENDORIBONUCLEASE-ACTIVITY	0	-0.732866	0.002	0.377	0	M1
GO-PROTON-EXPORTING-ATPASE-ACTIVITY-PHOSPHORYLATIVE-MECHANISM	0	-0.732964	0.012	0.454	0	M1
GO-NCRNA-METABOLIC-PROCESS	0	-0.733296	0.002	0.373	0	M1
GO-NUCLEOTIDE-EXCISION-REPAIR	0	-0.733929	0.001	0.368	0	M1
GO-CILIARY-BASAL-BODY-PLASMA-MEMBRANE-DOCKING	0	-0.73453	0.002	0.381	0	M1
GO-FOLIC-ACID-METABOLIC-PROCESS	0	-0.734575	0.003	0.393	0	M1
GO-ALPHA-BETA-T-CELL-PROLIFERATION	0	-0.734792	0.014	0.436	0	M1
GO-THYMIC-T-CELL-SELECTION	0	-0.734825	0.012	0.431	0	M1
GO-T-CELL-RECEPTOR-SIGNALING-PATHWAY	0	-0.735531	0.002	0.391	0	M1
GO-GROWTH-PLATE-CARTILAGE-MORPHOGENESIS	0	-0.735934	0.002	0.377	0	M1
GO-SEQUESTERING-OF-ACTIN-MONOMERS	0	-0.736545	0.037	0.5	0	M1
GO-PROTEIN-KINASE-C-BINDING	0	-0.736625	0.002	0.394	0	M1
GO-REGULATION-OF-CELL-COMMUNICATION-BY-ELECTRICAL-COUPLING	0	-0.736717	0.028	0.472	0	M1
GO-DNA-PACKAGING	0	-0.737449	0.002	0.375	0	M1
GO-TRANSLATION-FACTOR-ACTIVITY-RNA-BINDING	0	-0.737979	0.001	0.357	0	M1
GO-VESICLE-TARGETING	0	-0.738396	0.001	0.37	0	M1
GO-POSITIVE-REGULATION-OF-INTRACELLULAR-PROTEIN-TRANSPORT	0	-0.738744	0.002	0.381	0	M1
GO-CHAPERONE-MEDIATED-AUTOPHAGY	0	-0.738911	0.015	0.412	0	M1
GO-VASCULAR-ENDOTHELIAL-GROWTH-FACTOR-SIGNALING-PATHWAY	0	-0.739282	0.003	0.395	0	M1
GO-VESICLE-BUDDING-FROM-MEMBRANE	0	-0.739601	0.001	0.368	0	M1
GO-MEMBRANE-RAFT-ASSEMBLY	0	-0.739828	0.016	0.433	0	M1
GO-MITOCHONDRIAL-TRANSMEMBRANE-TRANSPORT	0	-0.73983	0.002	0.421	0	M1
GO-ENDOPLASMIC-RETICULUM-TO-GOLGI-VESICLE-MEDIATED-TRANSPORT	0	-0.740273	0.001	0.362	0	M1
GO-CELLULAR-RESPONSE-TO-IRON-ION	0	-0.740391	0.092	0.579	0	M1
GO-RESPONSE-TO-AMYLOID-BETA	0	-0.740443	0.005	0.41	0	M1
GO-RUFFLE-ASSEMBLY	0	-0.740716	0.002	0.381	0	M1
GO-AZUROPHIL-GRANULE	0	-0.741709	0.002	0.401	0	M1
GO-SUBSTRATE-DEPENDENT-CELL-MIGRATION	0	-0.741904	0.002	0.396	0	M1
GO-PROTON-TRANSMEMBRANE-TRANSPORTER-ACTIVITY	0	-0.742545	0.005	0.512	0	M1
GO-REGULATION-OF-MACROAUTOPHAGY	0	-0.742758	0.002	0.385	0	M1
GO-SITE-OF-DOUBLE-STRAND-BREAK	0	-0.74335	0.002	0.379	0	M1
GO-RNA-POLYMERASE-II-HOLOENZYME	0	-0.743544	0.001	0.37	0	M1
GO-GROWTH-PLATE-CARTILAGE-CHONDROCYTE-DIFFERENTIATION	0	-0.743557	0.001	0.365	0	M1
GO-GLYCOSIDE-METABOLIC-PROCESS	0	-0.744376	0.004	0.401	0	M1
GO-REGULATION-OF-CELLULAR-RESPONSE-TO-DRUG	0	-0.744523	0.003	0.397	0	M1
GO-RNA-PHOSPHODIESTER-BOND-HYDROLYSIS-ENDONUCLEOLYTIC	0	-0.744644	0.002	0.377	0	M1
GO-DNA-TEMPLATED-TRANSCRIPTION-ELONGATION	0	-0.745041	0.001	0.37	0	M1
GO-RETROGRADE-TRANSPORT-ENDOSOME-TO-GOLGI	0	-0.745076	0.002	0.377	0	M1
GO-CHONDROCYTE-DEVELOPMENT-INVOLVED-IN-ENDOCHONDRAL-BONE-MORPHOGENESIS	0	-0.745271	0.001	0.374	0	M1
GO-CHROMOSOMAL-REGION	0	-0.745284	0.002	0.376	0	M1
GO-PROTON-TRANSMEMBRANE-TRANSPORT	0	-0.745526	0.004	0.486	0	M1
GO-POSITIVE-REGULATION-OF-PROTEIN-DEPHOSPHORYLATION	0	-0.745613	0.002	0.397	0	M1
GO-TRNA-METABOLIC-PROCESS	0	-0.745929	0.002	0.375	0	M1
GO-MAINTENANCE-OF-PROTEIN-LOCATION-IN-CELL	0	-0.746205	0.001	0.388	0	M1
GO-REGULATION-OF-CELL-CYCLE-G2-M-PHASE-TRANSITION	0	-0.746685	0.001	0.374	0	M1
GO-SITE-OF-DNA-DAMAGE	0	-0.747055	0.002	0.376	0	M1
GO-CHAPERONE-MEDIATED-PROTEIN-FOLDING	0	-0.74744	0.005	0.376	0	M1
GO-HEMATOPOIETIC-STEM-CELL-DIFFERENTIATION	0	-0.747567	0.001	0.362	0	M1
GO-NEGATIVE-REGULATION-OF-CELLULAR-RESPONSE-TO-DRUG	0	-0.747822	0.018	0.44	0	M1
GO-REGULATION-OF-CYSTEINE-TYPE-ENDOPEPTIDASE-ACTIVITY-INVOLVED-IN-APOPTOTIC-SIGNALING-PATHWAY	0	-0.748306	0.018	0.439	0	M1
KEGG-VASOPRESSIN-REGULATED-WATER-REABSORPTION	0	-0.749421	0.001	0.374	0	M1
GO-PROTEASOMAL-PROTEIN-CATABOLIC-PROCESS	0	-0.749792	0.002	0.376	0	M1
GO-TRNA-PROCESSING	0	-0.750425	0.002	0.376	0	M1
GO-AMYLOID-BETA-CLEARANCE	0	-0.750561	0.007	0.429	0	M1
GO-MACROAUTOPHAGY	0	-0.751274	0.002	0.381	0	M1
GO-POSITIVE-REGULATION-OF-PROTEOLYSIS-INVOLVED-IN-CELLULAR-PROTEIN-CATABOLIC-PROCESS	0	-0.751324	0.002	0.388	0	M1
GO-ADP-BINDING	0	-0.752386	0.002	0.383	0	M1
GO-PHOSPHOTRANSFERASE-ACTIVITY-PHOSPHATE-GROUP-AS-ACCEPTOR	0	-0.753277	0.001	0.415	0	M1
GO-GDP-BINDING	0	-0.753539	0.001	0.369	0	M1
GO-RUFFLE-ORGANIZATION	0	-0.753891	0.001	0.385	0	M1
GO-VACUOLAR-LUMEN	0	-0.754578	0.002	0.402	0	M1
GO-PROTEIN-FOLDING	0	-0.754609	0.002	0.358	0	M1
GO-NUCLEOID	0	-0.754785	0.002	0.375	0	M1
GO-PROTEIN-TARGETING	0	-0.754999	0.001	0.368	0	M1
GO-POSITIVE-REGULATION-OF-TISSUE-REMODELING	0	-0.755842	0.004	0.414	0	M1
GO-POSITIVE-REGULATION-OF-BONE-RESORPTION	0	-0.755922	0.02	0.473	0	M1
GO-NUCLEOBASE-CONTAINING-SMALL-MOLECULE-INTERCONVERSION	0	-0.756599	0.001	0.369	0	M1
GO-REPLACEMENT-OSSIFICATION	0	-0.756811	0.003	0.381	0	M1
GO-PHAGOCYTIC-VESICLE	0	-0.756836	0.002	0.399	0	M1
GO-ENERGY-DERIVATION-BY-OXIDATION-OF-ORGANIC-COMPOUNDS	0	-0.757014	0.001	0.398	0	M1
GO-METAL-CLUSTER-BINDING	0	-0.757068	0.001	0.373	0	M1
GO-CLATHRIN-COAT	0	-0.757219	0.002	0.39	0	M1
GO-TRANS-GOLGI-NETWORK-TRANSPORT-VESICLE	0	-0.757231	0.001	0.387	0	M1
GO-ANTIGEN-PROCESSING-AND-PRESENTATION-OF-PEPTIDE-OR-POLYSACCHARIDE-ANTIGEN-VIA-MHC-CLASS-II	0	-0.757265	0.004	0.445	0	M1
GO-REGULATION-OF-MEMBRANE-PROTEIN-ECTODOMAIN-PROTEOLYSIS	0	-0.758564	0.021	0.445	0	M1
GO-ANTIGEN-PROCESSING-AND-PRESENTATION	0	-0.758618	0.002	0.406	0	M1
GO-HOST-CELLULAR-COMPONENT	0	-0.759238	0.002	0.384	0	M1
GO-CADHERIN-BINDING-INVOLVED-IN-CELL-CELL-ADHESION	0	-0.760006	0.005	0.386	0	M1
GO-POSITIVE-REGULATION-OF-PROTEIN-AUTOPHOSPHORYLATION	0	-0.760395	0.017	0.436	0	M1
GO-CARBON-SULFUR-LYASE-ACTIVITY	0	-0.761175	0.009	0.421	0	M1
GO-NEGATIVE-REGULATION-OF-CELL-CYCLE-G2-M-PHASE-TRANSITION	0	-0.761796	0.001	0.361	0	M1
GO-REGULATION-OF-CHOLESTEROL-BIOSYNTHETIC-PROCESS	0	-0.761867	0.002	0.387	0	M1
GO-LUMENAL-SIDE-OF-ENDOPLASMIC-RETICULUM-MEMBRANE	0	-0.761909	0.217	0.652	0	M1
GO-AUTOPHAGY-OF-MITOCHONDRION	0	-0.761976	0.002	0.379	0	M1
GO-GOLGI-VESICLE-BUDDING	0	-0.762953	0.001	0.363	0	M1
GO-REGULATION-OF-EXTRACELLULAR-MATRIX-ORGANIZATION	0	-0.763312	0.002	0.386	0	M1
GO-PROTEIN-FOLDING-CHAPERONE	0	-0.76374	0.074	0.469	0	M1
GO-INSULIN-LIKE-GROWTH-FACTOR-BINDING	0	-0.76376	0.002	0.389	0	M1
GO-POSITIVE-REGULATION-OF-PROTEIN-LOCALIZATION-TO-NUCLEUS	0	-0.764162	0.002	0.382	0	M1
GO-INTERSTITIAL-MATRIX	0	-0.76462	0.005	0.378	0	M1
GO-TRANSLESION-SYNTHESIS	0	-0.765123	0.001	0.369	0	M1
GO-COPII-COATED-VESICLE-BUDDING	0	-0.765548	0.001	0.36	0	M1
GO-GLUTATHIONE-TRANSFERASE-ACTIVITY	0	-0.766514	0.003	0.41	0	M1
GO-SPINDLE-MICROTUBULE	0	-0.766694	0.002	0.385	0	M1
GO-REGULATION-OF-COLLAGEN-METABOLIC-PROCESS	0	-0.766788	0.002	0.39	0	M1
GO-CORTICAL-CYTOSKELETON-ORGANIZATION	0	-0.766903	0.002	0.385	0	M1
GO-CIS-TRANS-ISOMERASE-ACTIVITY	0	-0.767052	0.001	0.344	0	M1
GO-NIK-NF-KAPPAB-SIGNALING	0	-0.767365	0.002	0.385	0	M1
GO-VIRION-ASSEMBLY	0	-0.767526	0.001	0.369	0	M1
GO-VESICLE-TARGETING-TO-FROM-OR-WITHIN-GOLGI	0	-0.768006	0.001	0.361	0	M1
GO-POSITIVE-REGULATION-OF-CHEMOKINE-SECRETION	0	-0.768387	0.033	0.475	0	M1
GO-ANTIGEN-PROCESSING-AND-PRESENTATION-OF-PEPTIDE-ANTIGEN	0	-0.76839	0.002	0.412	0	M1
GO-ORGANELLE-DISASSEMBLY	0	-0.768683	0.002	0.376	0	M1
GO-PHAGOSOME-MATURATION	0	-0.769181	0.006	0.458	0	M1
GO-NEGATIVE-REGULATION-OF-GLYCOPROTEIN-METABOLIC-PROCESS	0	-0.769336	0.013	0.428	0	M1
GO-CELLULAR-RESPONSE-TO-LOW-DENSITY-LIPOPROTEIN-PARTICLE-STIMULUS	0	-0.769986	0.056	0.53	0	M1
GO-REGULATION-OF-MITOCHONDRIAL-GENE-EXPRESSION	0	-0.770043	0.002	0.376	0	M1
GO-TRANSCRIPTION-ELONGATION-FROM-RNA-POLYMERASE-II-PROMOTER	0	-0.770149	0.001	0.367	0	M1
GO-NUCLEOSIDE-TRIPHOSPHATE-METABOLIC-PROCESS	0	-0.770663	0.001	0.405	0	M1
GO-PROTEIN-DNA-COMPLEX-SUBUNIT-ORGANIZATION	0	-0.771613	0.002	0.373	0	M1
GO-MITOCHONDRIAL-TRANSLATION	0	-0.771943	0.002	0.401	0	M1
GO-NEGATIVE-REGULATION-OF-PROTEIN-LOCALIZATION-TO-MEMBRANE	0	-0.771991	0.003	0.374	0	M1
GO-REGULATION-OF-INTEGRIN-MEDIATED-SIGNALING-PATHWAY	0	-0.772153	0.013	0.386	0	M1
KEGG-GLUTATHIONE-METABOLISM	0	-0.77258	0.002	0.387	0	M1
GO-POSITIVE-REGULATION-OF-RECEPTOR-BINDING	0	-0.773028	0.074	0.65	0	M1
GO-REGULATION-OF-VACUOLE-ORGANIZATION	0	-0.773194	0.001	0.381	0	M1
GO-TRANSLATIONAL-ELONGATION	0	-0.773911	0.002	0.401	0	M1
GO-REGULATION-OF-HEMATOPOIETIC-PROGENITOR-CELL-DIFFERENTIATION	0	-0.773952	0.001	0.359	0	M1
GO-SNRNA-TRANSCRIPTION	0	-0.773959	0.002	0.378	0	M1
GO-REGULATION-OF-PROTEASOMAL-PROTEIN-CATABOLIC-PROCESS	0	-0.774143	0.002	0.38	0	M1
GO-TRANSCRIPTION-COUPLED-NUCLEOTIDE-EXCISION-REPAIR	0	-0.77417	0.001	0.359	0	M1
GO-NUCLEAR-EXPORT	0	-0.774605	0.002	0.375	0	M1
GO-4-IRON-4-SULFUR-CLUSTER-BINDING	0	-0.774621	0.002	0.389	0	M1
GO-MITOCHONDRIAL-MEMBRANE-ORGANIZATION	0	-0.77489	0.001	0.394	0	M1
GO-RECEPTOR-CATABOLIC-PROCESS	0	-0.774897	0.003	0.417	0	M1
GO-RESPONSE-TO-THYROID-HORMONE	0	-0.77495	0.021	0.499	0	M1
GO-REGULATION-OF-NEUROINFLAMMATORY-RESPONSE	0	-0.774956	0.043	0.524	0	M1
GO-PEPTIDYL-PROLINE-MODIFICATION	0	-0.7751	0.002	0.35	0	M1
GO-UNFOLDED-PROTEIN-BINDING	0	-0.775322	0.002	0.36	0	M1
GO-PROTEIN-PEPTIDYL-PROLYL-ISOMERIZATION	0	-0.776115	0.001	0.344	0	M1
GO-ERAD-PATHWAY	0	-0.776228	0.001	0.367	0	M1
GO-MITOCHONDRIAL-GENE-EXPRESSION	0	-0.776325	0.002	0.399	0	M1
GO-TRANSCRIPTION-PREINITIATION-COMPLEX-ASSEMBLY	0	-0.776953	0.002	0.366	0	M1
GO-PROTEOGLYCAN-BINDING	0	-0.776966	0.014	0.49	0	M1
GO-REGULATION-OF-MICROGLIAL-CELL-ACTIVATION	0	-0.777285	0.053	0.526	0	M1
KEGG-RNA-POLYMERASE	0	-0.777596	0	0.346	0	M1
GO-ATP-METABOLIC-PROCESS	0	-0.777622	0.001	0.42	0	M1
GO-AZUROPHIL-GRANULE-MEMBRANE	0	-0.77783	0.002	0.415	0	M1
GO-REGULATION-OF-AMYLOID-BETA-CLEARANCE	0	-0.778717	0.01	0.447	0	M1
GO-NCRNA-TRANSCRIPTION	0	-0.778873	0.002	0.375	0	M1
GO-REGULATION-OF-PROTEASOMAL-UBIQUITIN-DEPENDENT-PROTEIN-CATABOLIC-PROCESS	0	-0.779531	0.002	0.381	0	M1
GO-ESTABLISHMENT-OF-PROTEIN-LOCALIZATION-TO-MEMBRANE	0	-0.780637	0.001	0.37	0	M1
GO-REGULATION-OF-AMYLOID-BETA-FORMATION	0	-0.780968	0.003	0.405	0	M1
GO-ACTIVATION-OF-PROTEIN-KINASE-B-ACTIVITY	0	-0.781045	0.002	0.389	0	M1
GO-MITOCHONDRIAL-RNA-METABOLIC-PROCESS	0	-0.781094	0.002	0.39	0	M1
GO-SM-LIKE-PROTEIN-FAMILY-COMPLEX	0	-0.781219	0.001	0.341	0	M1
GO-CELL-SUBSTRATE-JUNCTION	0	-0.781635	0.002	0.377	0	M1
GO-SUBSTANTIA-NIGRA-DEVELOPMENT	0	-0.782132	0.002	0.433	0	M1
GO-RIBONUCLEOPROTEIN-COMPLEX-SUBUNIT-ORGANIZATION	0	-0.782705	0.001	0.361	0	M1
GO-NEGATIVE-REGULATION-OF-COLLAGEN-METABOLIC-PROCESS	0	-0.782796	0.042	0.5	0	M1
KEGG-PRION-DISEASES	0	-0.783347	0.012	0.426	0	M1
GO-MITOCHONDRIAL-TRANSLATIONAL-TERMINATION	0	-0.784095	0.002	0.414	0	M1
GO-KINETOCHORE	0	-0.784267	0.002	0.378	0	M1
KEGG-SPLICEOSOME	0	-0.785105	0.001	0.345	0	M1
GO-SPLICEOSOMAL-SNRNP-ASSEMBLY	0	-0.785443	0.001	0.351	0	M1
KEGG-VALINE-LEUCINE-AND-ISOLEUCINE-DEGRADATION	0	-0.785707	0.001	0.374	0	M1
GO-REGULATION-OF-EARLY-ENDOSOME-TO-LATE-ENDOSOME-TRANSPORT	0	-0.787047	0.007	0.39	0	M1
GO-SPLICEOSOMAL-COMPLEX	0	-0.787119	0.001	0.348	0	M1
GO-ENDOPLASMIC-RETICULUM-GOLGI-INTERMEDIATE-COMPARTMENT	0	-0.787443	0.001	0.364	0	M1
GO-PROTEIN-TARGETING-TO-VACUOLE	0	-0.787846	0.002	0.379	0	M1
GO-REGULATION-OF-CELLULAR-AMINE-METABOLIC-PROCESS	0	-0.787846	0.001	0.363	0	M1
GO-EXTRACELLULAR-MATRIX-BINDING	0	-0.78786	0.002	0.408	0	M1
GO-ANTIGEN-PROCESSING-AND-PRESENTATION-OF-PEPTIDE-ANTIGEN-VIA-MHC-CLASS-I	0	-0.788538	0.001	0.39	0	M1
GO-POST-GOLGI-VESICLE-MEDIATED-TRANSPORT	0	-0.789045	0.002	0.378	0	M1
GO-NCRNA-PROCESSING	0	-0.789198	0.002	0.372	0	M1
GO-PIGMENT-GRANULE	0	-0.789476	0.002	0.403	0	M1
GO-MITOCHONDRIAL-PROTEIN-COMPLEX	0	-0.789887	0.002	0.427	0	M1
GO-BONE-CELL-DEVELOPMENT	0	-0.790108	0.003	0.416	0	M1
GO-CELLULAR-RESPONSE-TO-INTERFERON-ALPHA	0	-0.790201	0.012	0.431	0	M1
GO-TRANSLATIONAL-TERMINATION	0	-0.790298	0.002	0.409	0	M1
GO-TAU-PROTEIN-BINDING	0	-0.792375	0.002	0.387	0	M1
GO-GLUTATHIONE-DERIVATIVE-METABOLIC-PROCESS	0	-0.792808	0.007	0.412	0	M1
GO-REGULATION-OF-DENDRITIC-SPINE-MAINTENANCE	0	-0.793215	0.021	0.454	0	M1
GO-MULTI-ORGANISM-LOCALIZATION	0	-0.794125	0.002	0.383	0	M1
GO-VESICLE-MEDIATED-TRANSPORT-BETWEEN-ENDOSOMAL-COMPARTMENTS	0	-0.794225	0.001	0.379	0	M1
GO-ORGANELLE-ENVELOPE-LUMEN	0	-0.794328	0.001	0.372	0	M1
GO-POSITIVE-REGULATION-OF-VACUOLE-ORGANIZATION	0	-0.794542	0.01	0.456	0	M1
GO-COLLAGEN-BINDING	0	-0.794983	0.002	0.392	0	M1
GO-RNA-CATABOLIC-PROCESS	0	-0.795329	0.001	0.365	0	M1
GO-LOW-DENSITY-LIPOPROTEIN-PARTICLE-RECEPTOR-BINDING	0	-0.795887	0.005	0.418	0	M1
GO-RIBONUCLEOPROTEIN-COMPLEX-BINDING	0	-0.796108	0.001	0.366	0	M1
GO-NEGATIVE-REGULATION-OF-AMYLOID-PRECURSOR-PROTEIN-CATABOLIC-PROCESS	0	-0.797035	0.009	0.433	0	M1
GO-DISORDERED-DOMAIN-SPECIFIC-BINDING	0	-0.797109	0.005	0.403	0	M1
GO-RIBONUCLEOPROTEIN-COMPLEX-BIOGENESIS	0	-0.798951	0.001	0.365	0	M1
GO-ARP2-3-COMPLEX-MEDIATED-ACTIN-NUCLEATION	0	-0.799086	0.009	0.433	0	M1
GO-TETRAPYRROLE-BIOSYNTHETIC-PROCESS	0	-0.799263	0.002	0.391	0	M1
GO-DISULFIDE-OXIDOREDUCTASE-ACTIVITY	0	-0.79995	0.003	0.392	0	M1
GO-UBIQUITIN-DEPENDENT-ERAD-PATHWAY	0	-0.800429	0.002	0.371	0	M1
GO-PH-REDUCTION	0	-0.800674	0.005	0.464	0	M1
GO-REGULATION-OF-PROTEIN-HOMOOLIGOMERIZATION	0	-0.800759	0.007	0.388	0	M1
KEGG-PATHOGENIC-ESCHERICHIA-COLI-INFECTION	0	-0.800863	0.003	0.425	0	M1
GO-RIBONUCLEOSIDE-TRIPHOSPHATE-METABOLIC-PROCESS	0	-0.801734	0.001	0.436	0	M1
GO-OXIDOREDUCTASE-ACTIVITY-ACTING-ON-A-SULFUR-GROUP-OF-DONORS	0	-0.80187	0.002	0.379	0	M1
GO-CELLULAR-RESPONSE-TO-AMYLOID-BETA	0	-0.802052	0.008	0.406	0	M1
GO-REGULATION-OF-NON-CANONICAL-WNT-SIGNALING-PATHWAY	0	-0.80208	0.003	0.402	0	M1
GO-ENDOLYSOSOME	0	-0.802247	0.05	0.593	0	M1
GO-PROLINE-RICH-REGION-BINDING	0	-0.802384	0.003	0.388	0	M1
GO-REGULATION-OF-PROTEIN-OLIGOMERIZATION	0	-0.802645	0.004	0.4	0	M1
GO-MHC-PROTEIN-COMPLEX-BINDING	0	-0.802896	0.133	0.622	0	M1
GO-REGULATION-OF-MONOCYTE-DIFFERENTIATION	0	-0.803169	0.02	0.43	0	M1
GO-ENDOPLASMIC-RETICULUM-CALCIUM-ION-HOMEOSTASIS	0	-0.803711	0.005	0.389	0	M1
GO-NUCLEOSIDE-TRIPHOSPHATE-BIOSYNTHETIC-PROCESS	0	-0.803965	0.001	0.418	0	M1
GO-CLATHRIN-ADAPTOR-COMPLEX	0	-0.804354	0.003	0.4	0	M1
GO-U1-SNRNP	0	-0.804895	0.004	0.348	0	M1
GO-AMYLOID-PRECURSOR-PROTEIN-BIOSYNTHETIC-PROCESS	0	-0.805976	0.005	0.4	0	M1
GO-REGULATION-OF-RESPONSE-TO-ENDOPLASMIC-RETICULUM-STRESS	0	-0.806178	0.002	0.376	0	M1
GO-NEGATIVE-REGULATION-OF-RYANODINE-SENSITIVE-CALCIUM-RELEASE-CHANNEL-ACTIVITY	0	-0.806202	0.067	0.536	0	M1
GO-SMALL-NUCLEAR-RIBONUCLEOPROTEIN-COMPLEX	0	-0.807518	0.001	0.343	0	M1
GO-MITOCHONDRION-MORPHOGENESIS	0	-0.807591	0.008	0.404	0	M1
GO-PROTEIN-DISULFIDE-OXIDOREDUCTASE-ACTIVITY	0	-0.808075	0.004	0.387	0	M1
GO-REGULATION-OF-BONE-DEVELOPMENT	0	-0.80895	0.002	0.406	0	M1
GO-RAC-PROTEIN-SIGNAL-TRANSDUCTION	0	-0.809918	0.004	0.39	0	M1
GO-NUCLEAR-UBIQUITIN-LIGASE-COMPLEX	0	-0.809999	0.002	0.383	0	M1
GO-POSITIVE-REGULATION-OF-VIRAL-LIFE-CYCLE	0	-0.810056	0.002	0.38	0	M1
REACTOME-CARGO-CONCENTRATION-IN-THE-ER	0	-0.810498	0.001	0.373	0	M1
GO-REGULATION-OF-EXTRACELLULAR-MATRIX-DISASSEMBLY	0	-0.810599	0.004	0.397	0	M1
GO-REGULATION-OF-RELEASE-OF-CYTOCHROME-C-FROM-MITOCHONDRIA	0	-0.81132	0.002	0.382	0	M1
GO-BARBED-END-ACTIN-FILAMENT-CAPPING	0	-0.811365	0.008	0.418	0	M1
GO-NEGATIVE-REGULATION-OF-ENDOTHELIAL-CELL-PROLIFERATION	0	-0.811469	0.004	0.399	0	M1
GO-REGULATION-OF-B-CELL-DIFFERENTIATION	0	-0.81156	0.004	0.412	0	M1
GO-NAD-BINDING	0	-0.812241	0.001	0.371	0	M1
PRAMOONJAGO-SOX4-TARGETS-DN	0	-0.812729	0.001	0.367	0	M1
GO-INTRAMOLECULAR-OXIDOREDUCTASE-ACTIVITY	0	-0.812736	0.001	0.364	0	M1
GO-HISTONE-MRNA-METABOLIC-PROCESS	0	-0.814122	0.002	0.365	0	M1
GO-REGULATION-OF-NUCLEASE-ACTIVITY	0	-0.814134	0.004	0.393	0	M1
GO-RESPONSE-TO-INTERLEUKIN-7	0	-0.814714	0.002	0.389	0	M1
GO-U2-TYPE-SPLICEOSOMAL-COMPLEX	0	-0.815749	0.001	0.343	0	M1
GO-CLATHRIN-COAT-ASSEMBLY	0	-0.816288	0.009	0.409	0	M1
GO-LUMENAL-SIDE-OF-MEMBRANE	0	-0.817832	0.144	0.609	0	M1
GO-REGULATION-OF-MACROPHAGE-MIGRATION	0	-0.818424	0.005	0.436	0	M1
GO-REGULATION-OF-TRANSCRIPTION-FROM-RNA-POLYMERASE-II-PROMOTER-IN-RESPONSE-TO-HYPOXIA	0	-0.818959	0.001	0.365	0	M1
GO-RIBONUCLEOSIDE-TRIPHOSPHATE-BIOSYNTHETIC-PROCESS	0	-0.819013	0.001	0.444	0	M1
GO-PLATELET-DENSE-GRANULE	0	-0.819281	0.004	0.436	0	M1
KEGG-CITRATE-CYCLE-TCA-CYCLE	0	-0.820331	0.001	0.367	0	M1
GO-PLATELET-ALPHA-GRANULE-MEMBRANE	0	-0.820637	0.008	0.422	0	M1
GO-PURINE-NUCLEOSIDE-TRIPHOSPHATE-METABOLIC-PROCESS	0	-0.821285	0.002	0.428	0	M1
GO-PROTEIN-REFOLDING	0	-0.821453	0.007	0.389	0	M1
GO-LYSOSOMAL-LUMEN	0	-0.822559	0.002	0.409	0	M1
GO-INTRINSIC-COMPONENT-OF-MITOCHONDRIAL-INNER-MEMBRANE	0	-0.823665	0.001	0.364	0	M1
GO-RIBOSOME-BIOGENESIS	0	-0.823687	0.001	0.37	0	M1
GO-CELL-DEATH-IN-RESPONSE-TO-HYDROGEN-PEROXIDE	0	-0.823938	0.004	0.398	0	M1
GO-POSITIVE-REGULATION-OF-MONOCYTE-DIFFERENTIATION	0	-0.823961	0.089	0.556	0	M1
GO-AMYLOID-BETA-FORMATION	0	-0.82453	0.002	0.396	0	M1
GO-CLATHRIN-DEPENDENT-ENDOCYTOSIS	0	-0.82514	0.003	0.401	0	M1
GO-NEGATIVE-REGULATION-OF-NEUROINFLAMMATORY-RESPONSE	0	-0.825746	0.055	0.518	0	M1
GO-CYTOPLASMIC-DYNEIN-COMPLEX	0	-0.826017	0.001	0.357	0	M1
GO-NEGATIVE-REGULATION-OF-AMYLOID-BETA-FORMATION	0	-0.826368	0.009	0.442	0	M1
GO-NEGATIVE-REGULATION-OF-HUMORAL-IMMUNE-RESPONSE	0	-0.827287	0.015	0.458	0	M1
GO-CELLULAR-RESPONSE-TO-OXIDISED-LOW-DENSITY-LIPOPROTEIN-PARTICLE-STIMULUS	0	-0.828265	0.053	0.468	0	M1
GO-MISFOLDED-PROTEIN-BINDING	0	-0.828843	0.004	0.379	0	M1
GO-UBIQUITIN-SPECIFIC-PROTEASE-BINDING	0	-0.828885	0.002	0.365	0	M1
GO-CELLULAR-RESPONSE-TO-LIPOPROTEIN-PARTICLE-STIMULUS	0	-0.82931	0.028	0.538	0	M1
GO-RRNA-METABOLIC-PROCESS	0	-0.829814	0.001	0.366	0	M1
GO-CYTOCHROME-COMPLEX-ASSEMBLY	0	-0.829974	0.001	0.365	0	M1
GO-U2-TYPE-CATALYTIC-STEP-2-SPLICEOSOME	0	-0.83026	0.001	0.346	0	M1
GO-REGULATION-OF-PROTEIN-EXIT-FROM-ENDOPLASMIC-RETICULUM	0	-0.83065	0.001	0.362	0	M1
GO-OXIDOREDUCTASE-ACTIVITY-ACTING-ON-NAD-P-H	0	-0.831126	0.002	0.408	0	M1
GO-HIGH-DENSITY-LIPOPROTEIN-PARTICLE-ASSEMBLY	0	-0.831303	0.037	0.503	0	M1
GO-PEPTIDASE-COMPLEX	0	-0.831939	0.001	0.354	0	M1
GO-POSITIVE-REGULATION-OF-MEMBRANE-PROTEIN-ECTODOMAIN-PROTEOLYSIS	0	-0.832583	0.042	0.459	0	M1
GO-NEGATIVE-REGULATION-OF-PROTEIN-LOCALIZATION-TO-CELL-PERIPHERY	0	-0.833464	0.004	0.381	0	M1
GO-PRERIBOSOME	0	-0.83352	0.001	0.362	0	M1
GO-POSITIVE-REGULATION-OF-VIRAL-GENOME-REPLICATION	0	-0.83442	0.002	0.375	0	M1
GO-LOW-DENSITY-LIPOPROTEIN-PARTICLE-RECEPTOR-CATABOLIC-PROCESS	0	-0.83455	0.02	0.524	0	M1
GO-TRICARBOXYLIC-ACID-CYCLE	0	-0.834562	0.001	0.365	0	M1
GO-RIBOSOME-BINDING	0	-0.834985	0.001	0.373	0	M1
GO-POSITIVE-REGULATION-OF-VIRAL-PROCESS	0	-0.834996	0.001	0.374	0	M1
GO-RESPONSE-TO-INCREASED-OXYGEN-LEVELS	0	-0.836111	0.001	0.379	0	M1
GO-MAINTENANCE-OF-PROTEIN-LOCALIZATION-IN-ORGANELLE	0	-0.836963	0.001	0.381	0	M1
GO-COLLAGEN-FIBRIL-ORGANIZATION	0	-0.838813	0.001	0.377	0	M1
KEGG-ALZHEIMERS-DISEASE	0	-0.839353	0.001	0.442	0	M1
GO-REGULATION-OF-ESTABLISHMENT-OR-MAINTENANCE-OF-CELL-POLARITY	0	-0.840794	0.002	0.402	0	M1
GO-FICOLIN-1-RICH-GRANULE	0	-0.840806	0.002	0.388	0	M1
GO-SPLICEOSOMAL-TRI-SNRNP-COMPLEX	0	-0.84108	0.002	0.348	0	M1
GO-PROTEIN-DISULFIDE-ISOMERASE-ACTIVITY	0	-0.841517	0.002	0.373	0	M1
GO-REGULATION-OF-CHOLESTEROL-ESTERIFICATION	0	-0.841935	0.162	0.781	0	M1
GO-COP9-SIGNALOSOME	0	-0.842023	0.002	0.367	0	M1
GO-REGULATION-OF-RNA-POLYMERASE-II-REGULATORY-REGION-SEQUENCE-SPECIFIC-DNA-BINDING	0	-0.842052	0.01	0.386	0	M1
KEGG-N-GLYCAN-BIOSYNTHESIS	0	-0.842054	0.001	0.364	0	M1
GO-REGULATION-OF-CELLULAR-AMINO-ACID-METABOLIC-PROCESS	0	-0.842637	0.001	0.362	0	M1
GO-RETROMER-COMPLEX	0	-0.842927	0.007	0.399	0	M1
GO-OSTEOCLAST-DEVELOPMENT	0	-0.845373	0.005	0.442	0	M1
KEGG-LYSOSOME	0	-0.845413	0.002	0.446	0	M1
KEGG-AMINO-SUGAR-AND-NUCLEOTIDE-SUGAR-METABOLISM	0	-0.849201	0.001	0.378	0	M1
GO-ACTIVATION-OF-CYSTEINE-TYPE-ENDOPEPTIDASE-ACTIVITY	0	-0.84997	0.004	0.409	0	M1
GO-REGULATION-OF-CELLULAR-RESPONSE-TO-HYPOXIA	0	-0.849976	0.021	0.44	0	M1
GO-CYTOPLASMIC-TRANSLATIONAL-INITIATION	0	-0.850112	0.001	0.363	0	M1
GO-NEGATIVE-REGULATION-OF-TRANSCRIPTION-REGULATORY-REGION-DNA-BINDING	0	-0.850436	0.003	0.392	0	M1
GO-MAINTENANCE-OF-PROTEIN-LOCALIZATION-IN-ENDOPLASMIC-RETICULUM	0	-0.850985	0.003	0.366	0	M1
GO-POSITIVE-REGULATION-OF-VIRAL-TRANSCRIPTION	0	-0.851048	0.001	0.353	0	M1
GO-ENDOTHELIAL-CELL-ACTIVATION	0	-0.85184	0.016	0.416	0	M1
GO-CELLULAR-RESPIRATION	0	-0.853407	0.001	0.405	0	M1
GO-PLASMINOGEN-ACTIVATION	0	-0.853881	0.015	0.463	0	M1
GO-ENDOPLASMIC-RETICULUM-GOLGI-INTERMEDIATE-COMPARTMENT-MEMBRANE	0	-0.853942	0.001	0.363	0	M1
KEGG-HUNTINGTONS-DISEASE	0	-0.854522	0.001	0.428	0	M1
GO-REGULATION-OF-T-CELL-RECEPTOR-SIGNALING-PATHWAY	0	-0.854531	0.003	0.398	0	M1
GO-MACROPHAGE-ACTIVATION-INVOLVED-IN-IMMUNE-RESPONSE	0	-0.855107	0.153	0.751	0	M1
GO-LAMININ-BINDING	0	-0.855514	0.003	0.416	0	M1
GO-HEME-BIOSYNTHETIC-PROCESS	0	-0.856236	0.002	0.396	0	M1
GO-CELLULAR-RESPONSE-TO-INCREASED-OXYGEN-LEVELS	0	-0.856559	0.012	0.447	0	M1
GO-REGULATION-OF-LYSOSOMAL-LUMEN-PH	0	-0.857355	0.008	0.418	0	M1
GO-FIBRILLAR-COLLAGEN-TRIMER	0	-0.85738	0.002	0.348	0	M1
KEGG-GLYCOSAMINOGLYCAN-DEGRADATION	0	-0.857838	0.002	0.404	0	M1
GO-VESICLE-COAT	0	-0.85866	0.001	0.364	0	M1
GO-POSITIVE-REGULATION-OF-CELL-CYCLE-G2-M-PHASE-TRANSITION	0	-0.858888	0.002	0.382	0	M1
GO-SEMAPHORIN-PLEXIN-SIGNALING-PATHWAY-INVOLVED-IN-NEURON-PROJECTION-GUIDANCE	0	-0.859146	0.014	0.43	0	M1
GO-REGULATION-OF-MACROPHAGE-DIFFERENTIATION	0	-0.859567	0.011	0.427	0	M1
GO-ANAPHASE-PROMOTING-COMPLEX-DEPENDENT-CATABOLIC-PROCESS	0	-0.859628	0.001	0.361	0	M1
GO-RIBOSOMAL-LARGE-SUBUNIT-BIOGENESIS	0	-0.85986	0.002	0.371	0	M1
KEGG-VIBRIO-CHOLERAE-INFECTION	0	-0.860078	0.002	0.451	0	M1
GO-PRECATALYTIC-SPLICEOSOME	0	-0.860392	0.001	0.343	0	M1
GO-ANTIGEN-PROCESSING-AND-PRESENTATION-OF-EXOGENOUS-PEPTIDE-ANTIGEN-VIA-MHC-CLASS-I	0	-0.860459	0.001	0.389	0	M1
GO-POSITIVE-REGULATION-OF-MEMBRANE-POTENTIAL	0	-0.861002	0.006	0.392	0	M1
GO-ENDOPEPTIDASE-COMPLEX	0	-0.861762	0.001	0.351	0	M1
GO-ELECTRON-TRANSFER-ACTIVITY	0	-0.862988	0.001	0.401	0	M1
GO-RAC-GTPASE-BINDING	0	-0.863609	0.002	0.396	0	M1
GO-RESPIRATORY-BURST-INVOLVED-IN-DEFENSE-RESPONSE	0	-0.865369	0.056	0.509	0	M1
GO-VACUOLAR-PROTON-TRANSPORTING-V-TYPE-ATPASE-COMPLEX	0	-0.870789	0.01	0.487	0	M1
GO-PROTEIN-EXIT-FROM-ENDOPLASMIC-RETICULUM	0	-0.872129	0.001	0.354	0	M1
GO-U5-SNRNP	0	-0.872621	0.002	0.35	0	M1
GO-AEROBIC-RESPIRATION	0	-0.87545	0.001	0.402	0	M1
GO-CYTOPLASMIC-UBIQUITIN-LIGASE-COMPLEX	0	-0.876218	0.003	0.378	0	M1
GO-POLYSOME	0	-0.877047	0.001	0.364	0	M1
GO-REGULATION-OF-ANTIGEN-PROCESSING-AND-PRESENTATION	0	-0.877783	0.077	0.573	0	M1
GO-DENDRITIC-CELL-ANTIGEN-PROCESSING-AND-PRESENTATION	0	-0.878076	0.146	0.594	0	M1
GO-ENDOPLASMIC-RETICULUM-TO-CYTOSOL-TRANSPORT	0	-0.878309	0.001	0.358	0	M1
GO-PEPTIDASE-ACTIVATOR-ACTIVITY	0	-0.879768	0.001	0.379	0	M1
GO-LOW-DENSITY-LIPOPROTEIN-PARTICLE	0	-0.880473	0.054	0.623	0	M1
GO-OXIDOREDUCTASE-COMPLEX	0	-0.881475	0.001	0.413	0	M1
GO-ELECTRON-TRANSPORT-CHAIN	0	-0.881722	0.001	0.403	0	M1
GO-NEGATIVE-REGULATION-OF-ANTIGEN-RECEPTOR-MEDIATED-SIGNALING-PATHWAY	0	-0.883088	0.004	0.409	0	M1
GO-MHC-CLASS-II-PROTEIN-COMPLEX-BINDING	0	-0.883286	0.168	0.643	0	M1
GO-RIBOSOME-ASSEMBLY	0	-0.884291	0.002	0.375	0	M1
GO-ENDOPLASMIC-RETICULUM-QUALITY-CONTROL-COMPARTMENT	0	-0.884984	0.002	0.384	0	M1
GO-POSITIVE-REGULATION-OF-PROTEIN-OLIGOMERIZATION	0	-0.885742	0.012	0.427	0	M1
GO-POSITIVE-REGULATION-OF-INFLAMMATORY-RESPONSE-TO-ANTIGENIC-STIMULUS	0	-0.885875	0.074	0.604	0	M1
GO-RESPONSE-TO-LIPOTEICHOIC-ACID	0	-0.886527	0.118	0.592	0	M1
GO-FIBRONECTIN-BINDING	0	-0.889148	0.003	0.389	0	M1
GO-NUCLEOTIDE-SUGAR-METABOLIC-PROCESS	0	-0.889333	0.002	0.383	0	M1
GO-PROTEIN-TARGETING-TO-LYSOSOME	0	-0.889582	0.002	0.383	0	M1
GO-PLATELET-DENSE-GRANULE-LUMEN	0	-0.892597	0.002	0.402	0	M1
GO-ROUGH-ENDOPLASMIC-RETICULUM-MEMBRANE	0	-0.89291	0.001	0.356	0	M1
GO-PIGMENT-ACCUMULATION	0	-0.894011	0.004	0.415	0	M1
GO-CYTOPLASMIC-TRANSLATION	0	-0.894901	0.001	0.356	0	M1
GO-MHC-CLASS-I-PROTEIN-BINDING	0	-0.894968	0.007	0.443	0	M1
GO-ESTABLISHMENT-OF-PROTEIN-LOCALIZATION-TO-MITOCHONDRIAL-MEMBRANE	0	-0.895267	0.004	0.382	0	M1
GO-LIPOPROTEIN-CATABOLIC-PROCESS	0	-0.89675	0.008	0.455	0	M1
GO-MOLECULAR-CARRIER-ACTIVITY	0	-0.897422	0.01	0.409	0	M1
GO-POSITIVE-THYMIC-T-CELL-SELECTION	0	-0.898569	0.023	0.432	0	M1
GO-NEGATIVE-REGULATION-OF-T-CELL-RECEPTOR-SIGNALING-PATHWAY	0	-0.899622	0.005	0.402	0	M1
GO-COPI-COATED-VESICLE	0	-0.901062	0.001	0.348	0	M1
GO-PROTEIN-TARGETING-TO-MEMBRANE	0	-0.901249	0.001	0.366	0	M1
GO-PEPTIDYL-ASPARAGINE-MODIFICATION	0	-0.901835	0.001	0.364	0	M1
GO-POSITIVE-REGULATION-OF-CHEMOKINE-C-X-C-MOTIF-LIGAND-2-PRODUCTION	0	-0.902046	0.035	0.46	0	M1
GO-OPSONIN-BINDING	0	-0.902319	0.024	0.497	0	M1
GO-CLATHRIN-COAT-OF-COATED-PIT	0	-0.904677	0.014	0.439	0	M1
GO-U12-TYPE-SPLICEOSOMAL-COMPLEX	0	-0.905909	0.001	0.368	0	M1
GO-NEGATIVE-REGULATION-OF-EXTRACELLULAR-MATRIX-ORGANIZATION	0	-0.905921	0.014	0.411	0	M1
GO-TRANSFERRIN-TRANSPORT	0	-0.90713	0.003	0.472	0	M1
GO-PYROPHOSPHATE-HYDROLYSIS-DRIVEN-PROTON-TRANSMEMBRANE-TRANSPORTER-ACTIVITY	0	-0.909182	0.006	0.5	0	M1
GO-REGULATION-OF-RESPIRATORY-BURST	0	-0.909228	0.021	0.488	0	M1
GO-U2-SNRNP	0	-0.909583	0.001	0.35	0	M1
GO-MODULATION-BY-HOST-OF-VIRAL-GENOME-REPLICATION	0	-0.909963	0.003	0.404	0	M1
GO-NUCLEOTIDE-EXCISION-REPAIR-DNA-DAMAGE-RECOGNITION	0	-0.911598	0.001	0.354	0	M1
GO-POSITIVE-REGULATION-OF-ACTIN-NUCLEATION	0	-0.913597	0.004	0.414	0	M1
GO-REGULATION-OF-DEFENSE-RESPONSE-TO-VIRUS-BY-VIRUS	0	-0.915011	0.003	0.415	0	M1
GO-PHAGOSOME-ACIDIFICATION	0	-0.915073	0.01	0.507	0	M1
GO-PROTON-TRANSPORTING-V-TYPE-ATPASE-COMPLEX	0	-0.91538	0.007	0.5	0	M1
GO-MITOCHONDRIAL-RESPIRATORY-CHAIN-COMPLEX-ASSEMBLY	0	-0.916238	0.001	0.381	0	M1
GO-PIGMENT-GRANULE-MATURATION	0	-0.917167	0.004	0.414	0	M1
GO-REGULATION-OF-NEUTROPHIL-ACTIVATION	0	-0.920846	0.081	0.586	0	M1
GO-ATP-BIOSYNTHETIC-PROCESS	0	-0.921718	0.006	0.482	0	M1
GO-GLYCOLIPID-CATABOLIC-PROCESS	0	-0.922616	0.019	0.496	0	M1
GO-GLUTATHIONE-PEROXIDASE-ACTIVITY	0	-0.923135	0.004	0.419	0	M1
GO-REGULATION-OF-ASPARTIC-TYPE-PEPTIDASE-ACTIVITY	0	-0.926162	0.017	0.425	0	M1
GO-CLATHRIN-VESICLE-COAT	0	-0.927856	0.003	0.394	0	M1
GO-PROTEASOMAL-UBIQUITIN-INDEPENDENT-PROTEIN-CATABOLIC-PROCESS	0	-0.927909	0.004	0.389	0	M1
GO-REGULATION-OF-PLASMINOGEN-ACTIVATION	0	-0.930673	0.022	0.468	0	M1
GO-INNER-MITOCHONDRIAL-MEMBRANE-ORGANIZATION	0	-0.93383	0.003	0.445	0	M1
KEGG-OTHER-GLYCAN-DEGRADATION	0	-0.936844	0.003	0.407	0	M1
GO-PEPTIDE-DISULFIDE-OXIDOREDUCTASE-ACTIVITY	0	-0.940167	0.01	0.436	0	M1
GO-NEGATIVE-REGULATION-OF-PHOSPHOLIPID-METABOLIC-PROCESS	0	-0.943528	0.026	0.456	0	M1
GO-PROTEIN-NEDDYLATION	0	-0.943722	0.001	0.366	0	M1
GO-IMMUNOLOGICAL-SYNAPSE	0	-0.947042	0.002	0.404	0	M1
GO-VACUOLAR-ACIDIFICATION	0	-0.948837	0.004	0.421	0	M1
GO-CARGO-ADAPTOR-ACTIVITY	0	-0.950136	0.01	0.465	0	M1
GO-POSITIVE-REGULATION-OF-ALPHA-BETA-T-CELL-PROLIFERATION	0	-0.950525	0.015	0.454	0	M1
GO-NEGATIVE-REGULATION-OF-NITRIC-OXIDE-METABOLIC-PROCESS	0	-0.951008	0.013	0.447	0	M1
GO-REGULATION-OF-OSTEOCLAST-DEVELOPMENT	0	-0.955043	0.009	0.471	0	M1
GO-REGULATION-OF-PROTEIN-FOLDING	0	-0.95606	0.008	0.389	0	M1
GO-METHYLOSOME	0	-0.956359	0.006	0.368	0	M1
GO-COPI-COATED-VESICLE-MEMBRANE	0	-0.959696	0.001	0.343	0	M1
GO-2-IRON-2-SULFUR-CLUSTER-BINDING	0	-0.962887	0	0.357	0	M1
GO-OLIGOSACCHARYLTRANSFERASE-COMPLEX	0	-0.968729	0.002	0.373	0	M1
GO-REGULATION-OF-RNA-POLYMERASE-II-TRANSCRIPTIONAL-PREINITIATION-COMPLEX-ASSEMBLY	0	-0.968764	0.003	0.361	0	M1
GO-ATF6-MEDIATED-UNFOLDED-PROTEIN-RESPONSE	0	-0.97038	0.01	0.4	0	M1
GO-IMMUNOLOGICAL-SYNAPSE-FORMATION	0	-0.970844	0.014	0.46	0	M1
KEGG-PROTEIN-EXPORT	0	-0.971433	0.001	0.365	0	M1
GO-EUKARYOTIC-TRANSLATION-INITIATION-FACTOR-3-COMPLEX	0	-0.971708	0.006	0.378	0	M1
GO-MODULATION-BY-HOST-OF-VIRAL-PROCESS	0	-0.976011	0.004	0.428	0	M1
GO-OXIDOREDUCTASE-ACTIVITY-ACTING-ON-A-HEME-GROUP-OF-DONORS	0	-0.982633	0.004	0.455	0	M1
GO-THREONINE-TYPE-PEPTIDASE-ACTIVITY	0	-0.985493	0.004	0.392	0	M1
GO-CELL-CELL-ADHESION-MEDIATED-BY-INTEGRIN	0	-0.986963	0.004	0.409	0	M1
GO-PROTEASOME-CORE-COMPLEX	0	-0.988684	0.003	0.379	0	M1
GO-U4-SNRNP	0	-0.990303	0.006	0.379	0	M1
GO-PROTEIN-FOLDING-IN-ENDOPLASMIC-RETICULUM	0	-0.992859	0.026	0.448	0	M1
GO-INNER-MITOCHONDRIAL-MEMBRANE-PROTEIN-COMPLEX	0	-0.997289	0.001	0.424	0	M1
GO-RESPIRATORY-ELECTRON-TRANSPORT-CHAIN	0	-0.997444	0.001	0.422	0	M1
GO-PHOSPHATIDYLETHANOLAMINE-BINDING	0	-1.00871	0.003	0.378	0	M1
GO-CYTOCHROME-COMPLEX	0	-1.01009	0.003	0.45	0	M1
GO-CRISTAE-FORMATION	0	-1.01267	0.004	0.476	0	M1
GO-RESPIRATORY-CHAIN-COMPLEX-IV	0	-1.01964	0.002	0.449	0	M1
GO-NADH-DEHYDROGENASE-COMPLEX-ASSEMBLY	0	-1.01988	0	0.396	0	M1
GO-POSITIVE-REGULATION-BY-HOST-OF-VIRAL-PROCESS	0	-1.02191	0.011	0.489	0	M1
GO-OXIDATIVE-PHOSPHORYLATION	0	-1.02628	0.001	0.438	0	M1
GO-ATPASE-ACTIVITY-COUPLED-TO-TRANSMEMBRANE-MOVEMENT-OF-IONS-ROTATIONAL-MECHANISM	0	-1.02633	0.007	0.498	0	M1
GO-PROTON-CHANNEL-ACTIVITY	0	-1.03087	0.012	0.518	0	M1
GO-ARP2-3-PROTEIN-COMPLEX	0	-1.03465	0.038	0.483	0	M1
KEGG-PROTEASOME	0	-1.03523	0.001	0.361	0	M1
GO-KERATAN-SULFATE-CATABOLIC-PROCESS	0	-1.0371	0.003	0.385	0	M1
GO-PROTON-TRANSPORTING-TWO-SECTOR-ATPASE-COMPLEX	0	-1.03895	0.005	0.515	0	M1
GO-OXIDOREDUCTASE-ACTIVITY-ACTING-ON-NAD-P-H-QUINONE-OR-SIMILAR-COMPOUND-AS-ACCEPTOR	0	-1.04424	0.001	0.401	0	M1
KEGG-PARKINSONS-DISEASE	0	-1.04743	0.001	0.43	0	M1
GO-RESPIRASOME	0	-1.0602	0.001	0.414	0	M1
GO-PROTEASOME-ACCESSORY-COMPLEX	0	-1.06044	0.001	0.348	0	M1
GO-PROTON-TRANSPORTING-TWO-SECTOR-ATPASE-COMPLEX-PROTON-TRANSPORTING-DOMAIN	0	-1.0796	0.017	0.541	0	M1
GO-ATP-SYNTHESIS-COUPLED-ELECTRON-TRANSPORT	0	-1.08399	0.001	0.426	0	M1
GO-T-CELL-ACTIVATION-VIA-T-CELL-RECEPTOR-CONTACT-WITH-ANTIGEN-BOUND-TO-MHC-MOLECULE-ON-ANTIGEN-PRESENTING-CELL	0	-1.08523	0.044	0.529	0	M1
GO-MITOCHONDRIAL-RESPIRATORY-CHAIN-COMPLEX-IV	0	-1.0929	0.007	0.457	0	M1
GO-PROTEASOME-CORE-COMPLEX-BETA-SUBUNIT-COMPLEX	0	-1.09376	0.007	0.396	0	M1
GO-RESPIRATORY-CHAIN-COMPLEX	0	-1.09813	0.001	0.416	0	M1
GO-PROTEIN-LOCALIZATION-TO-ENDOPLASMIC-RETICULUM	0	-1.10249	0.001	0.357	0	M1
KEGG-OXIDATIVE-PHOSPHORYLATION	0	-1.10518	0.001	0.447	0	M1
GO-MITOCHONDRIAL-ELECTRON-TRANSPORT-UBIQUINOL-TO-CYTOCHROME-C	0	-1.10677	0.008	0.447	0	M1
GO-MITOCHONDRIAL-ELECTRON-TRANSPORT-NADH-TO-UBIQUINONE	0	-1.12013	0	0.414	0	M1
GO-RESPIRATORY-CHAIN-COMPLEX-III	0	-1.1223	0.003	0.414	0	M1
GO-PROTON-TRANSPORTING-TWO-SECTOR-ATPASE-COMPLEX-CATALYTIC-DOMAIN	0	-1.12528	0.008	0.492	0	M1
GO-NADH-DEHYDROGENASE-COMPLEX	0	-1.14883	0.001	0.413	0	M1
GO-AEROBIC-ELECTRON-TRANSPORT-CHAIN	0	-1.15197	0.009	0.498	0	M1
GO-CYTOSOLIC-LARGE-RIBOSOMAL-SUBUNIT	0	-1.15419	0.001	0.366	0	M1
GO-SYNAPSE-PRUNING	0	-1.17528	0.083	0.763	0	M1
GO-ESTABLISHMENT-OF-PROTEIN-LOCALIZATION-TO-ENDOPLASMIC-RETICULUM	0	-1.17552	0.001	0.359	0	M1
GO-NADH-DEHYDROGENASE-ACTIVITY	0	-1.17673	0.001	0.411	0	M1
NGO-MALIGNANT-GLIOMA-1P-LOH	0	-1.18505	0.015	0.457	0	M1
GO-PROTON-TRANSPORTING-ATP-SYNTHASE-ACTIVITY-ROTATIONAL-MECHANISM	0	-1.19981	0.012	0.516	0	M1
GO-PROTON-TRANSPORTING-ATP-SYNTHASE-COMPLEX-COUPLING-FACTOR-F-O	0	-1.20009	0.032	0.536	0	M1
GO-PROTON-TRANSPORTING-ATP-SYNTHASE-COMPLEX	0	-1.21178	0.018	0.53	0	M1
GO-ATP-SYNTHESIS-COUPLED-PROTON-TRANSPORT	0	-1.23725	0.011	0.514	0	M1
GO-MITOCHONDRIAL-PROTON-TRANSPORTING-ATP-SYNTHASE-COMPLEX-COUPLING-FACTOR-F-O	0	-1.23809	0.036	0.548	0	M1
GO-COTRANSLATIONAL-PROTEIN-TARGETING-TO-MEMBRANE	0	-1.25255	0.001	0.36	0	M1
GO-PROTEIN-TRANSPORT-ALONG-MICROTUBULE	4.5952e-308	-0.492554	0.002	0.369	3.10176e-304	M1
GO-SECONDARY-ACTIVE-MONOCARBOXYLATE-TRANSMEMBRANE-TRANSPORTER-ACTIVITY	5.20895e-308	0.291947	0.999	0.642	3.51604e-304	M1
GO-POSITIVE-REGULATION-OF-DEFENSE-RESPONSE	9.17801e-308	-0.574107	0.002	0.398	6.19516e-304	M1
GO-REGULATION-OF-MUSCLE-SYSTEM-PROCESS	9.5158e-308	-0.407341	0.002	0.388	6.42316e-304	M1
GO-NEGATIVE-REGULATION-OF-INTRINSIC-APOPTOTIC-SIGNALING-PATHWAY-IN-RESPONSE-TO-DNA-DAMAGE	9.92718e-308	-0.737798	0.002	0.393	6.70085e-304	M1
GO-PIGMENT-BIOSYNTHETIC-PROCESS	1.27563e-307	-0.504293	0.002	0.381	8.61047e-304	M1
GO-ION-TRANSMEMBRANE-TRANSPORTER-ACTIVITY-PHOSPHORYLATIVE-MECHANISM	1.56002e-307	-0.532564	0.007	0.414	1.05301e-303	M1
GO-REGULATION-OF-NEUTROPHIL-MIGRATION	1.79942e-307	-0.698088	0.02	0.469	1.21461e-303	M1
GO-REGULATION-OF-PRODUCTION-OF-MOLECULAR-MEDIATOR-OF-IMMUNE-RESPONSE	2.05981e-307	-0.562451	0.002	0.411	1.39037e-303	M1
GO-REGULATION-OF-PHOSPHOLIPID-METABOLIC-PROCESS	2.35187e-307	-0.582988	0.003	0.401	1.58752e-303	M1
GO-POSITIVE-REGULATION-OF-HEMOPOIESIS	2.35672e-307	-0.657364	0.003	0.402	1.59079e-303	M1
GO-CELLULAR-RESPONSE-TO-TOXIC-SUBSTANCE	2.38187e-307	-0.598842	0.002	0.39	1.60776e-303	M1
GO-CLATHRIN-COAT-OF-ENDOCYTIC-VESICLE	2.48773e-307	-1.01897	0.011	0.412	1.67922e-303	M1
GO-ACTIN-FILAMENT-SEVERING	4.06701e-307	-0.769617	0.016	0.438	2.74523e-303	M1
GO-ESTABLISHMENT-OR-MAINTENANCE-OF-CYTOSKELETON-POLARITY	4.12604e-307	-0.701448	0.009	0.405	2.78508e-303	M1
GO-PHOSPHATASE-ACTIVATOR-ACTIVITY	4.14569e-307	-0.811516	0.007	0.399	2.79834e-303	M1
GO-RESPONSE-TO-OSMOTIC-STRESS	4.39166e-307	-0.67441	0.002	0.393	2.96437e-303	M1
GO-MODIFICATION-OF-POSTSYNAPTIC-ACTIN-CYTOSKELETON	6.94844e-307	-0.759507	0.013	0.439	4.6902e-303	M1
GO-REGULATION-OF-RUFFLE-ASSEMBLY	8.19698e-307	-0.763276	0.001	0.365	5.53296e-303	M1
GO-BLOOD-VESSEL-ENDOTHELIAL-CELL-MIGRATION	9.95855e-307	-0.655007	0.002	0.394	6.72202e-303	M1
GO-CELL-CELL-JUNCTION-ORGANIZATION	1.0514e-306	-0.431606	0.002	0.387	7.09697e-303	M1
GO-POSITIVE-REGULATION-OF-STRESS-FIBER-ASSEMBLY	1.35004e-306	-0.562815	0.002	0.391	9.11277e-303	M1
GO-FORMATION-OF-CYTOPLASMIC-TRANSLATION-INITIATION-COMPLEX	1.74581e-306	-0.965551	0.012	0.38	1.17842e-302	M1
GO-SIGNAL-PEPTIDE-PROCESSING	2.1976e-306	-0.88468	0.01	0.421	1.48338e-302	M1
GO-COLLAGEN-BIOSYNTHETIC-PROCESS	2.25356e-306	-0.699355	0.001	0.362	1.52115e-302	M1
GO-KERATAN-SULFATE-METABOLIC-PROCESS	3.06081e-306	-0.716419	0.002	0.386	2.06604e-302	M1
GO-VIRAL-LATENCY	3.06589e-306	-0.877639	0.008	0.39	2.06948e-302	M1
GO-REGULATION-OF-RESPONSE-TO-REACTIVE-OXYGEN-SPECIES	3.36595e-306	-0.789864	0.004	0.404	2.27201e-302	M1
GO-MICROTUBULE-BASED-MOVEMENT	4.03967e-306	-0.355587	0.002	0.369	2.72678e-302	M1
GO-EUKARYOTIC-48S-PREINITIATION-COMPLEX	7.13458e-306	-0.974932	0.008	0.374	4.81584e-302	M1
GO-POSITIVE-REGULATION-OF-GLUTAMATE-RECEPTOR-SIGNALING-PATHWAY	8.9279e-306	-0.314371	0.179	0.601	6.02633e-302	M1
GO-CLUSTER-OF-ACTIN-BASED-CELL-PROJECTIONS	1.00297e-305	-0.252075	0.002	0.371	6.77003e-302	M1
GO-FILOPODIUM-ASSEMBLY	1.29836e-305	-0.575098	0.003	0.396	8.76391e-302	M1
GO-NUCLEOTIDE-EXCISION-REPAIR-DNA-INCISION	1.59733e-305	-0.76384	0.001	0.372	1.0782e-301	M1
GO-NEGATIVE-REGULATION-OF-EXOCYTOSIS	2.09652e-305	-0.704483	0.013	0.415	1.41515e-301	M1
GO-POSTREPLICATION-REPAIR	2.41209e-305	-0.74188	0.001	0.361	1.62816e-301	M1
GO-OLIGOSACCHARYL-TRANSFERASE-ACTIVITY	2.53907e-305	-1.0058	0.003	0.361	1.71387e-301	M1
GO-NEGATIVE-REGULATION-OF-ERAD-PATHWAY	2.60242e-305	-0.978905	0.002	0.354	1.75663e-301	M1
GO-CYCLOSPORIN-A-BINDING	3.0446e-305	-0.826684	0.003	0.363	2.0551e-301	M1
GO-CALCIUM-ION-IMPORT-INTO-CYTOSOL	8.00804e-305	-0.630617	0.013	0.402	5.40542e-301	M1
GO-ODONTOGENESIS-OF-DENTIN-CONTAINING-TOOTH	8.16881e-305	-0.435554	0.002	0.39	5.51395e-301	M1
GO-REGULATION-OF-LEUKOCYTE-PROLIFERATION	1.47045e-304	-0.590114	0.009	0.436	9.92555e-301	M1
GO-TRANSMEMBRANE-RECEPTOR-PROTEIN-SERINE-THREONINE-KINASE-SIGNALING-PATHWAY	1.52621e-304	-0.515455	0.002	0.386	1.03019e-300	M1
GO-CHLORIDE-ION-HOMEOSTASIS	2.09299e-304	-0.388244	0.091	0.642	1.41277e-300	M1
GO-RNA-POLYMERASE-II-PREINITIATION-COMPLEX-ASSEMBLY	2.12156e-304	-0.777605	0.002	0.353	1.43205e-300	M1
GO-CYTOSOLIC-SMALL-RIBOSOMAL-SUBUNIT	2.75481e-304	-1.09047	0.001	0.37	1.8595e-300	M1
GO-ASPARTATE-FAMILY-AMINO-ACID-METABOLIC-PROCESS	4.00855e-304	-0.6665	0.001	0.372	2.70577e-300	M1
GO-REGULATION-OF-INTRINSIC-APOPTOTIC-SIGNALING-PATHWAY-BY-P53-CLASS-MEDIATOR	4.37558e-304	-0.6545	0.003	0.382	2.95351e-300	M1
GO-PHOSPHATIDYLINOSITOL-BIOSYNTHETIC-PROCESS	4.74058e-304	-0.637285	0.002	0.385	3.19989e-300	M1
GO-NEGATIVE-REGULATION-OF-CELL-CYCLE-ARREST	4.87349e-304	-0.5891	0.005	0.386	3.2896e-300	M1
GO-NUCLEOSIDE-METABOLIC-PROCESS	6.82841e-304	-0.626929	0.002	0.383	4.60917e-300	M1
GO-RESPONSE-TO-INTERFERON-ALPHA	7.29772e-304	-0.813096	0.011	0.411	4.92596e-300	M1
GO-REGULATION-OF-ANTIGEN-RECEPTOR-MEDIATED-SIGNALING-PATHWAY	9.35076e-304	-0.811153	0.002	0.398	6.31176e-300	M1
KEGG-DRUG-METABOLISM-CYTOCHROME-P450	1.14786e-303	-0.319105	0.009	0.352	7.74803e-300	M1
GO-TYPE-2-IMMUNE-RESPONSE	1.20679e-303	-0.501556	0.076	0.501	8.14585e-300	M1
GO-MUSCLE-FILAMENT-SLIDING	1.3003e-303	-0.258891	0.042	0.385	8.77704e-300	M1
GO-POSTTRANSLATIONAL-PROTEIN-TARGETING-TO-ENDOPLASMIC-RETICULUM-MEMBRANE	1.30379e-303	-0.981668	0.006	0.372	8.80056e-300	M1
GO-TRANSCRIPTION-BY-RNA-POLYMERASE-I	1.50059e-303	-0.686713	0.001	0.37	1.0129e-299	M1
GO-HEXOSAMINIDASE-ACTIVITY	1.62029e-303	-0.980945	0.004	0.418	1.0937e-299	M1
GO-POSITIVE-REGULATION-OF-LEUKOCYTE-CHEMOTAXIS	2.27799e-303	-0.62907	0.007	0.431	1.53764e-299	M1
GO-NEGATIVE-REGULATION-OF-RNA-SPLICING	2.61347e-303	-0.879237	0.001	0.359	1.76409e-299	M1
GO-G-PROTEIN-COUPLED-PURINERGIC-NUCLEOTIDE-RECEPTOR-SIGNALING-PATHWAY	3.1818e-303	-0.57708	0.137	0.605	2.14772e-299	M1
GO-G-PROTEIN-COUPLED-NUCLEOTIDE-RECEPTOR-ACTIVITY	3.1818e-303	-0.57708	0.137	0.605	2.14772e-299	M1
GO-CHROMOSOME-TELOMERIC-REGION	3.30243e-303	-0.730199	0.002	0.373	2.22914e-299	M1
GO-AGING	3.6174e-303	-0.594964	0.002	0.386	2.44174e-299	M1
GO-RESPONSE-TO-VITAMIN-D	4.15713e-303	-0.573161	0.004	0.39	2.80606e-299	M1
GO-PROTEIN-PHOSPHATASE-ACTIVATOR-ACTIVITY	5.3975e-303	-0.876769	0.009	0.405	3.64331e-299	M1
GO-NEGATIVE-REGULATION-OF-CELLULAR-AMIDE-METABOLIC-PROCESS	5.54551e-303	-0.695087	0.002	0.377	3.74322e-299	M1
GO-G-PROTEIN-COUPLED-GLUTAMATE-RECEPTOR-SIGNALING-PATHWAY	6.13661e-303	0.370562	0.999	0.654	4.14221e-299	M1
KEGG-PYRIMIDINE-METABOLISM	7.12653e-303	-0.688802	0.001	0.372	4.81041e-299	M1
GO-SEMAPHORIN-RECEPTOR-ACTIVITY	7.20314e-303	-0.904992	0.012	0.425	4.86212e-299	M1
GO-MAINTENANCE-OF-LOCATION	8.06153e-303	-0.534168	0.002	0.397	5.44153e-299	M1
GO-RNA-CAPPING	8.75797e-303	-0.737006	0.001	0.355	5.91163e-299	M1
GO-SARCOPLASMIC-RETICULUM-CALCIUM-ION-TRANSPORT	1.04771e-302	-0.477362	0.036	0.461	7.07203e-299	M1
GO-DEOXYRIBONUCLEOTIDE-METABOLIC-PROCESS	1.14466e-302	-0.817127	0.002	0.373	7.72647e-299	M1
GO-RECEPTOR-TYROSINE-KINASE-BINDING	1.81558e-302	-0.570974	0.002	0.387	1.22552e-298	M1
GO-REGULATION-OF-CYTOSOLIC-CALCIUM-ION-CONCENTRATION	2.00577e-302	-0.282044	0.003	0.419	1.3539e-298	M1
KEGG-GNRH-SIGNALING-PATHWAY	2.55084e-302	-0.431767	0.003	0.407	1.72181e-298	M1
GO-TRANSLATIONAL-INITIATION	2.68362e-302	-0.96487	0.001	0.357	1.81144e-298	M1
GO-REGULATION-OF-PROTEIN-HOMODIMERIZATION-ACTIVITY	3.44124e-302	-0.73239	0.01	0.401	2.32284e-298	M1
GO-DETOXIFICATION	3.63001e-302	-0.565064	0.003	0.4	2.45026e-298	M1
GO-REGULATION-OF-PROTEIN-TARGETING-TO-MITOCHONDRION	4.17787e-302	-0.738673	0.003	0.378	2.82006e-298	M1
GO-SULFUR-COMPOUND-CATABOLIC-PROCESS	5.23386e-302	-0.540559	0.001	0.374	3.53285e-298	M1
GO-REPRODUCTIVE-SYSTEM-DEVELOPMENT	5.38052e-302	-0.475556	0.002	0.38	3.63185e-298	M1
KEGG-BASE-EXCISION-REPAIR	6.35284e-302	-0.739066	0.002	0.373	4.28817e-298	M1
KEGG-WNT-SIGNALING-PATHWAY	6.37983e-302	-0.594591	0.002	0.388	4.30638e-298	M1
GO-TRANSFERASE-ACTIVITY-TRANSFERRING-ONE-CARBON-GROUPS	8.39561e-302	-0.658394	0.002	0.379	5.66704e-298	M1
GO-DOUBLE-STRANDED-RNA-BINDING	8.8809e-302	-0.700936	0.002	0.378	5.99461e-298	M1
GO-PROSTATE-GLAND-DEVELOPMENT	9.45042e-302	-0.503558	0.003	0.381	6.37903e-298	M1
GO-NEGATIVE-REGULATION-OF-CELLULAR-RESPONSE-TO-GROWTH-FACTOR-STIMULUS	9.5174e-302	-0.586013	0.002	0.386	6.42425e-298	M1
GO-POSITIVE-REGULATION-OF-PROTEIN-HOMODIMERIZATION-ACTIVITY	9.65432e-302	-0.804792	0.014	0.408	6.51666e-298	M1
GO-ADP-METABOLIC-PROCESS	1.04786e-301	-0.562388	0.002	0.391	7.07304e-298	M1
GO-RELEASE-OF-SEQUESTERED-CALCIUM-ION-INTO-CYTOSOL-BY-ENDOPLASMIC-RETICULUM	1.41253e-301	-0.458435	0.071	0.516	9.53457e-298	M1
GO-CHROMOSOME-CENTROMERIC-REGION	1.98419e-301	-0.759427	0.002	0.377	1.33933e-297	M1
GO-CALCIUM-ION-TRANSMEMBRANE-IMPORT-INTO-CYTOSOL	2.84615e-301	-0.379924	0.005	0.421	1.92115e-297	M1
GO-RNA-POLYMERASE-II-CORE-COMPLEX	2.9171e-301	-0.87893	0.001	0.357	1.96904e-297	M1
GO-CARDIAC-CELL-FATE-COMMITMENT	3.33619e-301	0.274128	0.999	0.679	2.25193e-297	M1
GO-REGULATION-OF-PEPTIDYL-TYROSINE-PHOSPHORYLATION	3.85936e-301	-0.543614	0.002	0.392	2.60506e-297	M1
GO-HISTONE-DEACETYLASE-COMPLEX	4.50034e-301	-0.79522	0.002	0.38	3.03773e-297	M1
GO-NEUROMUSCULAR-JUNCTION-DEVELOPMENT	4.98858e-301	-0.356413	0.002	0.365	3.36729e-297	M1
GO-DENDRITE-DEVELOPMENT	6.36158e-301	-0.457239	0.002	0.378	4.29407e-297	M1
GO-ORGANIC-ACID-SODIUM-SYMPORTER-ACTIVITY	7.0174e-301	0.305514	0.998	0.627	4.73674e-297	M1
GO-CONTRACTILE-ACTIN-FILAMENT-BUNDLE-ASSEMBLY	7.39104e-301	-0.590785	0.002	0.387	4.98895e-297	M1
GO-ESTABLISHMENT-OF-LYMPHOCYTE-POLARITY	8.61256e-301	-0.87568	0.032	0.466	5.81348e-297	M1
GO-CHAPERONE-COMPLEX	1.76281e-300	-0.922208	0.007	0.349	1.18989e-296	M1
GO-RNA-POLYMERASE-II-ACTIVITY	2.0135e-300	-0.981708	0.002	0.358	1.35911e-296	M1
GO-GLOBAL-GENOME-NUCLEOTIDE-EXCISION-REPAIR	2.1054e-300	-0.799876	0.001	0.375	1.42115e-296	M1
GO-LYMPHOCYTE-COSTIMULATION	2.15747e-300	-0.667589	0.002	0.406	1.45629e-296	M1
GO-CORTICAL-ACTIN-CYTOSKELETON	2.22437e-300	-0.464086	0.003	0.37	1.50145e-296	M1
GO-POSITIVE-REGULATION-OF-LYASE-ACTIVITY	2.37038e-300	-0.270183	0.056	0.474	1.60001e-296	M1
GO-PROTEIN-ACETYLATION	2.56664e-300	-0.705186	0.002	0.377	1.73248e-296	M1
GO-NUCLEOTIDYLTRANSFERASE-ACTIVITY	4.22253e-300	-0.656123	0.002	0.375	2.85021e-296	M1
GO-REGULATION-OF-SMAD-PROTEIN-SIGNAL-TRANSDUCTION	4.40032e-300	-0.545663	0.006	0.399	2.97022e-296	M1
GO-POSITIVE-REGULATION-OF-PHOSPHOPROTEIN-PHOSPHATASE-ACTIVITY	5.64403e-300	-0.786349	0.016	0.44	3.80972e-296	M1
GO-RRNA-TRANSCRIPTION	5.76273e-300	-0.786971	0.001	0.373	3.88985e-296	M1
GO-POSITIVE-REGULATION-OF-T-CELL-MEDIATED-IMMUNITY	6.65712e-300	-0.445171	0.085	0.545	4.49356e-296	M1
GO-TRANSLATION-INITIATION-FACTOR-ACTIVITY	6.7452e-300	-0.816764	0.001	0.355	4.55301e-296	M1
GO-PURINE-NUCLEOTIDE-TRANSPORT	6.83497e-300	-0.822108	0.002	0.399	4.61361e-296	M1
GO-SECONDARY-LYSOSOME	7.401e-300	-0.766228	0.087	0.547	4.99567e-296	M1
GO-POTASSIUM-CHANNEL-ACTIVITY	7.52006e-300	0.308962	0.998	0.601	5.07604e-296	M1
KEGG-ADHERENS-JUNCTION	8.80736e-300	-0.720219	0.002	0.382	5.94497e-296	M1
GO-POSITIVE-REGULATION-OF-RELEASE-OF-CYTOCHROME-C-FROM-MITOCHONDRIA	9.54629e-300	-0.805074	0.008	0.383	6.44374e-296	M1
GO-NEGATIVE-REGULATION-OF-GLYCOPROTEIN-BIOSYNTHETIC-PROCESS	1.11191e-299	-0.695827	0.018	0.419	7.50539e-296	M1
KEGG-LYSINE-DEGRADATION	1.48129e-299	-0.674108	0.002	0.374	9.9987e-296	M1
GO-REGULATION-OF-GLOMERULAR-FILTRATION	1.48222e-299	-0.565675	0.024	0.442	1.0005e-295	M1
GO-NUCLEOSIDE-MONOPHOSPHATE-METABOLIC-PROCESS	1.70221e-299	-0.730389	0.001	0.378	1.14899e-295	M1
KEGG-ARRHYTHMOGENIC-RIGHT-VENTRICULAR-CARDIOMYOPATHY-ARVC	1.86526e-299	-0.386177	0.004	0.395	1.25905e-295	M1
GO-REGULATION-OF-AUTOPHAGY-OF-MITOCHONDRION	1.88637e-299	-0.814999	0.002	0.388	1.2733e-295	M1
GO-POSITIVE-REGULATION-OF-UBIQUITIN-DEPENDENT-PROTEIN-CATABOLIC-PROCESS	2.76199e-299	-0.726441	0.002	0.388	1.86434e-295	M1
KEGG-SPHINGOLIPID-METABOLISM	2.78148e-299	-0.481061	0.003	0.395	1.8775e-295	M1
GO-NEGATIVE-REGULATION-OF-ORGANELLE-ASSEMBLY	3.47539e-299	-0.689807	0.001	0.377	2.34589e-295	M1
GO-POSITIVE-REGULATION-OF-AUTOPHAGY	4.26625e-299	-0.76316	0.002	0.389	2.87972e-295	M1
GO-POSITIVE-REGULATION-OF-TUMOR-NECROSIS-FACTOR-SUPERFAMILY-CYTOKINE-PRODUCTION	4.62015e-299	-0.637625	0.016	0.46	3.1186e-295	M1
GO-BLASTOCYST-DEVELOPMENT	4.63896e-299	-0.530142	0.002	0.377	3.1313e-295	M1
GO-DOUBLE-STRAND-BREAK-REPAIR	5.51057e-299	-0.570494	0.002	0.377	3.71963e-295	M1
GO-POSTSYNAPTIC-SIGNAL-TRANSDUCTION	8.81429e-299	-0.338822	0.068	0.502	5.94965e-295	M1
GO-ORGAN-GROWTH	9.49006e-299	-0.502116	0.002	0.386	6.40579e-295	M1
GO-RESPONSE-TO-MITOCHONDRIAL-DEPOLARISATION	1.07102e-298	-0.840205	0.003	0.395	7.22935e-295	M1
GO-MITOTIC-SPINDLE-ORGANIZATION	1.09255e-298	-0.711496	0.002	0.381	7.37473e-295	M1
GO-POSITIVE-REGULATION-OF-ANION-TRANSPORT	1.10871e-298	-0.446649	0.046	0.459	7.48378e-295	M1
GO-NEGATIVE-REGULATION-OF-DEFENSE-RESPONSE-TO-VIRUS	1.11148e-298	-0.784132	0.002	0.395	7.5025e-295	M1
GO-CELLULAR-CARBOHYDRATE-METABOLIC-PROCESS	1.14316e-298	-0.53964	0.002	0.385	7.71636e-295	M1
GO-POSITIVE-REGULATION-OF-ACTIN-FILAMENT-BUNDLE-ASSEMBLY	1.49673e-298	-0.544744	0.003	0.393	1.0103e-294	M1
GO-HYPEROSMOTIC-RESPONSE	1.56215e-298	-0.833515	0.002	0.385	1.05445e-294	M1
GO-NEGATIVE-REGULATION-OF-SIGNAL-TRANSDUCTION-BY-P53-CLASS-MEDIATOR	1.65219e-298	-0.699286	0.003	0.389	1.11523e-294	M1
GO-PLATELET-ALPHA-GRANULE	1.77049e-298	-0.668942	0.002	0.391	1.19508e-294	M1
GO-NEGATIVE-REGULATION-OF-REGULATED-SECRETORY-PATHWAY	1.95864e-298	-0.744515	0.018	0.435	1.32208e-294	M1
GO-ENDOPLASMIC-RETICULUM-SUBCOMPARTMENT	1.98883e-298	-0.741879	0.004	0.387	1.34246e-294	M1
GO-CELLULAR-RESPONSE-TO-KETONE	2.60164e-298	-0.553518	0.002	0.38	1.75611e-294	M1
GO-MODIFICATION-OF-MORPHOLOGY-OR-PHYSIOLOGY-OF-OTHER-ORGANISM	3.15605e-298	-0.615659	0.002	0.391	2.13034e-294	M1
GO-PEPTIDASE-ACTIVATOR-ACTIVITY-INVOLVED-IN-APOPTOTIC-PROCESS	3.17086e-298	-0.825704	0.004	0.407	2.14033e-294	M1
KEGG-MELANOGENESIS	4.36116e-298	-0.386914	0.002	0.389	2.94379e-294	M1
GO-REGULATION-OF-ALCOHOL-BIOSYNTHETIC-PROCESS	4.62172e-298	-0.602936	0.002	0.39	3.11966e-294	M1
GO-NEGATIVE-REGULATION-OF-DNA-BINDING	4.63834e-298	-0.644215	0.002	0.38	3.13088e-294	M1
GO-PEPTIDYL-TYROSINE-MODIFICATION	4.78308e-298	-0.537713	0.002	0.39	3.22858e-294	M1
GO-NEGATIVE-REGULATION-OF-MACROAUTOPHAGY	5.8209e-298	-0.77416	0.002	0.385	3.92911e-294	M1
GO-DIVALENT-INORGANIC-CATION-TRANSMEMBRANE-TRANSPORTER-ACTIVITY	7.66408e-298	-0.418464	0.003	0.393	5.17326e-294	M1
GO-RNA-LOCALIZATION	7.84056e-298	-0.739299	0.002	0.369	5.29238e-294	M1
GO-NEGATIVE-REGULATION-OF-PROTEASOMAL-PROTEIN-CATABOLIC-PROCESS	9.75013e-298	-0.756111	0.001	0.368	6.58134e-294	M1
KEGG-BUTANOATE-METABOLISM	1.02553e-297	-0.568266	0.002	0.365	6.92231e-294	M1
GO-INSULIN-LIKE-GROWTH-FACTOR-RECEPTOR-BINDING	1.25317e-297	-0.924824	0.005	0.396	8.4589e-294	M1
GO-POSITIVE-REGULATION-OF-MACROPHAGE-DERIVED-FOAM-CELL-DIFFERENTIATION	1.29608e-297	-0.621295	0.03	0.453	8.74854e-294	M1
GO-GOLGI-CISTERNA-MEMBRANE	1.66263e-297	-0.53388	0.002	0.382	1.12228e-293	M1
GO-NEGATIVE-REGULATION-OF-PHAGOCYTOSIS	1.7268e-297	-0.804611	0.007	0.415	1.16559e-293	M1
GO-REGULATION-OF-T-CELL-MEDIATED-IMMUNITY	1.7583e-297	-0.465056	0.044	0.492	1.18685e-293	M1
GO-MYOSIN-BINDING	2.06378e-297	-0.398152	0.002	0.369	1.39305e-293	M1
GO-REGULATION-OF-ORGANELLE-ASSEMBLY	2.30089e-297	-0.591341	0.002	0.379	1.5531e-293	M1
GO-CELLULAR-CARBOHYDRATE-CATABOLIC-PROCESS	2.78601e-297	-0.683175	0.002	0.396	1.88056e-293	M1
GO-CIRCADIAN-SLEEP-WAKE-CYCLE	4.10538e-297	0.293891	0.998	0.624	2.77113e-293	M1
GO-POSITIVE-REGULATION-OF-PEPTIDE-HORMONE-SECRETION	4.62336e-297	-0.343542	0.003	0.38	3.12077e-293	M1
GO-NUCLEOTIDE-EXCISION-REPAIR-DNA-DUPLEX-UNWINDING	7.25179e-297	-0.786153	0.002	0.375	4.89496e-293	M1
GO-CATALYTIC-STEP-2-SPLICEOSOME	7.99404e-297	-0.778197	0.001	0.337	5.39598e-293	M1
GO-REGULATION-OF-DEOXYRIBONUCLEASE-ACTIVITY	1.06234e-296	-0.915929	0.005	0.393	7.17081e-293	M1
GO-HEPATOCYTE-GROWTH-FACTOR-RECEPTOR-SIGNALING-PATHWAY	1.35698e-296	-0.744531	0.009	0.417	9.1596e-293	M1
GO-CALCIUM-CHANNEL-REGULATOR-ACTIVITY	1.72867e-296	-0.284805	0.118	0.546	1.16686e-292	M1
GO-SH3-SH2-ADAPTOR-ACTIVITY	2.21514e-296	-0.732761	0.002	0.401	1.49522e-292	M1
GO-INTERFERON-GAMMA-SECRETION	2.29672e-296	-0.441991	0.089	0.527	1.55028e-292	M1
GO-REGULATION-OF-MONOCYTE-CHEMOTAXIS	2.38611e-296	-0.651275	0.034	0.493	1.61063e-292	M1
GO-TERMINATION-OF-RNA-POLYMERASE-II-TRANSCRIPTION	2.85476e-296	-0.769298	0.001	0.368	1.92696e-292	M1
GO-PROTEIN-INSERTION-INTO-MEMBRANE	3.30513e-296	-0.631104	0.002	0.379	2.23096e-292	M1
GO-POSITIVE-REGULATION-OF-TRANSMEMBRANE-RECEPTOR-PROTEIN-SERINE-THREONINE-KINASE-SIGNALING-PATHWAY	3.33715e-296	-0.491856	0.002	0.387	2.25258e-292	M1
GO-MODIFICATION-BY-SYMBIONT-OF-HOST-MORPHOLOGY-OR-PHYSIOLOGY	3.67318e-296	-0.694193	0.002	0.385	2.47939e-292	M1
GO-CERAMIDE-BIOSYNTHETIC-PROCESS	5.25947e-296	-0.461262	0.002	0.387	3.55014e-292	M1
GO-S-ADENOSYLMETHIONINE-DEPENDENT-METHYLTRANSFERASE-ACTIVITY	5.45514e-296	-0.735642	0.002	0.382	3.68222e-292	M1
GO-CHROMOSOME-SEGREGATION	5.496e-296	-0.632482	0.002	0.379	3.7098e-292	M1
GO-RESPONSE-TO-TOPOLOGICALLY-INCORRECT-PROTEIN	5.8887e-296	-0.723518	0.002	0.376	3.97487e-292	M1
GO-MIDBODY	5.96516e-296	-0.691189	0.002	0.385	4.02648e-292	M1
GO-GLYCOLYTIC-PROCESS-THROUGH-FRUCTOSE-6-PHOSPHATE	7.49624e-296	-0.647144	0.013	0.439	5.05996e-292	M1
GO-MODIFICATION-OF-SYNAPTIC-STRUCTURE	7.6326e-296	-0.75229	0.003	0.407	5.152e-292	M1
GO-SINGLE-STRANDED-DNA-BINDING	7.89315e-296	-0.649755	0.001	0.374	5.32787e-292	M1
GO-CALCIUM-DEPENDENT-PHOSPHOLIPASE-A2-ACTIVITY	9.18578e-296	0.265177	0.999	0.657	6.2004e-292	M1
GO-NUCLEOBASE-CONTAINING-SMALL-MOLECULE-BIOSYNTHETIC-PROCESS	1.09012e-295	-0.636188	0.002	0.381	7.35834e-292	M1
GO-PRESPLICEOSOME	1.16797e-295	-0.757945	0.003	0.347	7.88383e-292	M1
GO-POSITIVE-REGULATION-OF-CELLULAR-EXTRAVASATION	1.23209e-295	-0.8319	0.008	0.407	8.31661e-292	M1
GO-EXTRACELLULAR-LIGAND-GATED-ION-CHANNEL-ACTIVITY	1.35182e-295	0.373006	0.998	0.603	9.12479e-292	M1
[truncated: 23,378 more rows]
