# Supplementary material for: A novel molecular classification method for osteosarcoma based on tumor cell differentiation trajectories
Source: Bone Res. 2023 Jan 2;11:1. doi: 10.1038/s41413-022-00233-w (PMC9806110; doi:10.1038/s41413-022-00233-w)
Supplement: Supplementary file 30 — Supplementary Table 23 [file 41413_2022_233_MOESM30_ESM.xlsx]

## Sheet: T_cell_rename_markers
Supplementary Table 23 | Different genes list of T cell clusters
Gene Symbol	P.value	Average Log2(Fold Change)	pct.1*	pct.2*	Adjusted p.value	cluster
IL7R	0	1.87709	0.733	0.239	0	CD4T
RPS13	0	0.67217	0.978	0.958	0	CD4T
RPL32	0	0.627803	0.992	0.988	0	CD4T
RPL13	0	0.516384	0.997	0.994	0	CD4T
LTB	1.33783e-302	1.38279	0.602	0.212	6.01102e-298	CD4T
RPL11	3.30629e-299	0.539813	0.99	0.981	1.48555e-294	CD4T
RPL34	3.94301e-275	0.629732	0.996	0.991	1.77164e-270	CD4T
RPS8	4.70289e-273	0.572365	0.985	0.97	2.11306e-268	CD4T
RPL10	5.01112e-267	0.467952	0.998	0.992	2.25155e-262	CD4T
RPS14	2.43369e-257	0.495854	0.994	0.985	1.09348e-252	CD4T
RPS4X	9.57104e-247	0.519719	0.986	0.975	4.30037e-242	CD4T
RPS3A	6.66882e-246	0.634786	0.982	0.973	2.99637e-241	CD4T
RPS6	2.92171e-245	0.552249	0.987	0.973	1.31275e-240	CD4T
RPL7	5.32121e-241	0.577308	0.988	0.971	2.39087e-236	CD4T
RPLP1	2.86596e-238	0.484223	0.996	0.995	1.28771e-233	CD4T
RPS27A	1.22905e-232	0.42369	0.993	0.989	5.52226e-228	CD4T
RPS12	2.12082e-232	0.564143	0.985	0.979	9.52904e-228	CD4T
RPS23	6.21048e-224	0.486516	0.987	0.974	2.79043e-219	CD4T
RPL18A	3.7208e-213	0.448064	0.984	0.977	1.67179e-208	CD4T
RPL10A	1.02682e-212	0.521742	0.96	0.936	4.61359e-208	CD4T
RPL22	1.21505e-212	0.600828	0.939	0.891	5.45935e-208	CD4T
RPL14	6.92947e-212	0.495286	0.963	0.933	3.11348e-207	CD4T
LEF1	1.63195e-209	0.959917	0.299	0.046	7.33252e-205	CD4T
RPL39	4.90562e-207	0.526008	0.994	0.989	2.20414e-202	CD4T
RPL30	9.3444e-205	0.503028	0.983	0.962	4.19853e-200	CD4T
RPL9	1.10738e-200	0.534726	0.97	0.961	4.97556e-196	CD4T
TPT1	1.16478e-199	0.776314	0.982	0.97	5.23347e-195	CD4T
RPL29	1.1873e-198	0.498911	0.956	0.939	5.33466e-194	CD4T
RPS18	1.06843e-196	0.425312	0.994	0.99	4.80056e-192	CD4T
RPL12	8.44064e-196	0.47027	0.977	0.964	3.79246e-191	CD4T
RPL18	1.17274e-195	0.507068	0.964	0.943	5.26926e-191	CD4T
RPL5	5.81895e-190	0.531944	0.946	0.913	2.61451e-185	CD4T
RPS25	1.90341e-184	0.454697	0.976	0.961	8.55222e-180	CD4T
RPS5	2.6191e-182	0.52379	0.948	0.914	1.17679e-177	CD4T
RPS15A	1.21256e-177	0.429738	0.986	0.981	5.44814e-173	CD4T
RPL19	8.38028e-175	0.430493	0.981	0.972	3.76534e-170	CD4T
RPL26	2.89277e-172	0.417318	0.987	0.975	1.29975e-167	CD4T
SELL	9.44269e-164	0.863993	0.285	0.061	4.2427e-159	CD4T
RPL21	5.48397e-162	0.4417	0.992	0.986	2.464e-157	CD4T
EEF1A1	5.71614e-162	0.415485	0.99	0.983	2.56832e-157	CD4T
RPL28	1.26941e-161	0.352784	0.992	0.986	5.70357e-157	CD4T
EEF1B2	1.15837e-160	0.667702	0.885	0.809	5.20468e-156	CD4T
RPL35A	3.33277e-160	0.464531	0.974	0.953	1.49745e-155	CD4T
RPLP0	1.55416e-158	0.542878	0.914	0.845	6.98301e-154	CD4T
RPS2	1.59346e-157	0.376543	0.99	0.985	7.15957e-153	CD4T
RPS16	6.65927e-156	0.439449	0.967	0.949	2.99208e-151	CD4T
LDHB	4.70437e-155	0.737369	0.712	0.475	2.11372e-150	CD4T
RPS10	7.94561e-149	0.489989	0.922	0.904	3.57004e-144	CD4T
RPL24	6.56818e-137	0.414677	0.95	0.917	2.95115e-132	CD4T
RPS9	4.58652e-136	0.417093	0.961	0.935	2.06077e-131	CD4T
RPS15	1.14674e-135	0.352759	0.991	0.981	5.15244e-131	CD4T
RCAN3	1.53375e-135	0.666331	0.261	0.062	6.89129e-131	CD4T
NACA	6.73007e-134	0.481029	0.925	0.886	3.02389e-129	CD4T
RPL36	1.86877e-132	0.466176	0.971	0.936	8.39655e-128	CD4T
RPL37	2.70276e-132	0.487301	0.966	0.945	1.21438e-127	CD4T
RPL3	8.65344e-131	0.390043	0.979	0.967	3.88808e-126	CD4T
EIF3E	3.59249e-129	0.661106	0.758	0.57	1.61414e-124	CD4T
NOSIP	5.97575e-126	0.760381	0.368	0.143	2.68496e-121	CD4T
RPSA	8.35448e-125	0.451687	0.928	0.887	3.75375e-120	CD4T
RPLP2	1.08511e-120	0.355828	0.989	0.986	4.87549e-116	CD4T
RPS28	1.32635e-119	0.438566	0.984	0.972	5.95942e-115	CD4T
RPS3	1.48979e-116	0.314407	0.984	0.976	6.69378e-112	CD4T
RPL4	2.64307e-112	0.484576	0.896	0.815	1.18756e-107	CD4T
CD52	5.14882e-107	0.429014	0.734	0.454	2.31342e-102	CD4T
TCF7	1.18432e-103	0.65832	0.389	0.179	5.32129e-99	CD4T
GPR183	1.18334e-101	0.581711	0.258	0.082	5.31687e-97	CD4T
RPL23	6.1215e-101	0.43043	0.908	0.866	2.75045e-96	CD4T
RPL27	1.51487e-99	0.37148	0.948	0.906	6.80646e-95	CD4T
RPL38	9.63531e-99	0.457065	0.931	0.876	4.32924e-94	CD4T
RPL8	7.07854e-94	0.292439	0.977	0.957	3.18046e-89	CD4T
NPM1	2.51643e-92	0.424695	0.851	0.75	1.13066e-87	CD4T
RPS21	3.28848e-92	0.421227	0.932	0.883	1.47755e-87	CD4T
SOCS3	3.91649e-89	0.651486	0.252	0.089	1.75972e-84	CD4T
RPS24	2.64966e-88	0.263463	0.977	0.971	1.19052e-83	CD4T
RPL36A	9.98283e-86	0.511705	0.854	0.719	4.48539e-81	CD4T
RPS7	2.17051e-84	0.284325	0.964	0.943	9.75234e-80	CD4T
TMEM123	1.1904e-82	0.537711	0.414	0.216	5.34859e-78	CD4T
SATB1	1.99763e-81	0.556259	0.29	0.121	8.97556e-77	CD4T
NDFIP1	3.20911e-81	0.591185	0.419	0.229	1.44189e-76	CD4T
RPL37A	2.29376e-80	0.392766	0.963	0.926	1.03061e-75	CD4T
RPL31	2.78314e-78	0.481628	0.917	0.844	1.25049e-73	CD4T
UBA52	4.82926e-78	0.29103	0.953	0.939	2.16984e-73	CD4T
RPS20	2.00282e-76	0.350851	0.943	0.903	8.99887e-72	CD4T
RPL13A	3.75062e-76	0.302012	0.99	0.984	1.68519e-71	CD4T
RPS27	1.97589e-75	0.348202	0.995	0.992	8.87789e-71	CD4T
RPL35	4.71253e-71	0.329813	0.969	0.932	2.11739e-66	CD4T
TMSB10	6.45659e-71	0.287896	0.983	0.955	2.90101e-66	CD4T
RPL23A	6.0326e-70	0.285408	0.977	0.963	2.71051e-65	CD4T
RPL7A	6.31216e-70	0.302153	0.945	0.917	2.83612e-65	CD4T
RGS10	3.81141e-68	0.446195	0.422	0.235	1.7125e-63	CD4T
RPS19	1.62497e-64	0.250418	0.992	0.988	7.30115e-60	CD4T
RPL6	4.89128e-59	0.265566	0.955	0.931	2.1977e-54	CD4T
NAP1L1	2.03937e-58	0.388417	0.739	0.604	9.1631e-54	CD4T
MGAT4A	1.10482e-56	0.413787	0.263	0.124	4.96406e-52	CD4T
RPL41	2.43829e-56	0.278815	0.996	0.992	1.09555e-51	CD4T
SARAF	5.10711e-55	0.446135	0.755	0.653	2.29468e-50	CD4T
GNB2L1	7.87371e-55	0.376753	0.757	0.735	3.53774e-50	CD4T
BTF3	2.05814e-54	0.306276	0.875	0.791	9.24743e-50	CD4T
C6orf48	1.23236e-53	0.420815	0.48	0.315	5.53712e-49	CD4T
TOB1	1.41198e-52	0.560684	0.264	0.133	6.34416e-48	CD4T
VIM	4.43124e-50	0.344281	0.798	0.638	1.991e-45	CD4T
COX7C	3.87444e-47	0.335072	0.808	0.697	1.74083e-42	CD4T
EIF3H	5.61634e-45	0.360344	0.595	0.445	2.52348e-40	CD4T
ANP32B	7.18452e-45	0.342174	0.525	0.37	3.22807e-40	CD4T
PABPC1	8.44937e-45	0.322055	0.838	0.768	3.79639e-40	CD4T
GLTSCR2	1.54471e-43	0.414409	0.66	0.567	6.94054e-39	CD4T
BCL11B	1.45709e-42	0.408026	0.37	0.23	6.54686e-38	CD4T
RPS17	3.98772e-42	0.313792	0.878	0.794	1.79172e-37	CD4T
RSL1D1	1.11364e-40	0.33452	0.373	0.23	5.0037e-36	CD4T
FAM65B	9.84362e-39	0.340152	0.301	0.175	4.42284e-34	CD4T
LEPROTL1	1.26035e-38	0.364145	0.457	0.312	5.66287e-34	CD4T
EEF2	1.41898e-38	0.306049	0.741	0.63	6.37561e-34	CD4T
PIK3IP1	5.96829e-38	0.374554	0.445	0.306	2.68161e-33	CD4T
EIF2S3	1.69417e-37	0.330227	0.379	0.242	7.61208e-33	CD4T
FKBP5	3.20918e-37	0.316878	0.317	0.19	1.44192e-32	CD4T
SPOCK2	7.19135e-37	0.321985	0.386	0.248	3.23115e-32	CD4T
EEF1D	3.09892e-36	0.250685	0.891	0.835	1.39238e-31	CD4T
TNFAIP3	1.15329e-34	0.633849	0.44	0.313	5.18186e-30	CD4T
NSA2	8.81164e-34	0.31879	0.472	0.339	3.95916e-29	CD4T
TOMM7	1.68361e-32	0.26811	0.79	0.703	7.56461e-28	CD4T
RGCC	6.21163e-32	0.287934	0.258	0.149	2.79095e-27	CD4T
PLP2	1.83453e-31	0.299168	0.29	0.18	8.24274e-27	CD4T
SMDT1	2.19074e-31	0.283985	0.468	0.332	9.84321e-27	CD4T
RPS29	5.09452e-31	0.26069	0.97	0.956	2.28902e-26	CD4T
RNASET2	5.60038e-31	0.260122	0.336	0.216	2.51631e-26	CD4T
SNHG8	3.271e-30	0.295824	0.429	0.301	1.46969e-25	CD4T
FXYD5	5.21442e-30	0.285292	0.602	0.469	2.34289e-25	CD4T
ZFAS1	1.16337e-28	0.265047	0.633	0.509	5.22713e-24	CD4T
RPL17	1.34962e-28	0.281606	0.693	0.566	6.06398e-24	CD4T
UXT	5.77383e-27	0.27199	0.513	0.39	2.59424e-22	CD4T
TXNIP	1.57453e-25	0.426557	0.755	0.688	7.07453e-21	CD4T
ABRACL	3.79823e-24	0.255632	0.363	0.25	1.70658e-19	CD4T
SLC2A3	2.94437e-23	0.280307	0.392	0.282	1.32293e-18	CD4T
TSC22D3	1.80242e-17	0.275062	0.658	0.559	8.09845e-13	CD4T
RPS4Y1	3.25353e-17	0.391539	0.34	0.267	1.46184e-12	CD4T
RPS26	1.41165e-16	0.302318	0.81	0.794	6.3427e-12	CD4T
KLF2	1.30221e-13	0.289567	0.503	0.417	5.85094e-09	CD4T
CMC1	0	2.24293	0.715	0.198	0	CD8T
GZMK	0	2.17972	0.766	0.199	0	CD8T
CCL5	0	1.54426	0.961	0.451	0	CD8T
CCL4	0	1.35957	0.743	0.284	0	CD8T
CST7	0	1.34754	0.783	0.308	0	CD8T
GZMA	0	1.22227	0.789	0.328	0	CD8T
NKG7	0	0.937448	0.875	0.339	0	CD8T
XCL2	4.38053e-242	1.37888	0.408	0.101	1.96821e-237	CD8T
CD8A	4.86547e-212	1.17062	0.533	0.214	2.1861e-207	CD8T
KLRD1	1.58468e-210	1.17181	0.47	0.153	7.12013e-206	CD8T
DUSP2	5.42591e-206	1.34189	0.684	0.388	2.43792e-201	CD8T
EOMES	1.76674e-204	1.04441	0.292	0.056	7.93815e-200	CD8T
LYST	2.52564e-191	1.09594	0.394	0.126	1.1348e-186	CD8T
CCL4L2	2.35951e-186	1.08474	0.43	0.145	1.06015e-181	CD8T
TRGC2	3.47801e-179	1.01276	0.435	0.154	1.5627e-174	CD8T
SH2D1A	3.12641e-177	1.04064	0.387	0.131	1.40473e-172	CD8T
KLRG1	5.24122e-177	1.0457	0.446	0.166	2.35493e-172	CD8T
HCST	1.80369e-176	0.814196	0.826	0.628	8.10416e-172	CD8T
RGS1	5.83239e-155	1.12741	0.546	0.268	2.62055e-150	CD8T
HLA-A	7.0625e-143	0.525576	0.949	0.886	3.17325e-138	CD8T
SRGN	4.71464e-140	0.683839	0.865	0.679	2.11833e-135	CD8T
CCL3	1.53638e-137	1.25655	0.394	0.152	6.90313e-133	CD8T
HLA-DQA1	3.52746e-134	0.732257	0.303	0.092	1.58492e-129	CD8T
IL32	5.67159e-130	0.645641	0.881	0.73	2.5483e-125	CD8T
TIGIT	4.0046e-124	0.728671	0.29	0.092	1.79931e-119	CD8T
CD8B	3.35554e-123	0.844992	0.391	0.163	1.50768e-118	CD8T
PYHIN1	4.9246e-120	0.814137	0.399	0.176	2.21267e-115	CD8T
HLA-DRB1	1.1688e-118	0.297655	0.542	0.262	5.25152e-114	CD8T
CTSW	1.18922e-116	0.722506	0.454	0.215	5.34327e-112	CD8T
HLA-DRB5	7.29807e-110	0.746673	0.256	0.079	3.27909e-105	CD8T
HLA-DPB1	1.71899e-109	0.432667	0.613	0.353	7.7236e-105	CD8T
HLA-DPA1	2.42715e-96	0.347818	0.54	0.3	1.09054e-91	CD8T
HLA-B	6.88657e-96	0.497252	0.945	0.892	3.09421e-91	CD8T
FYN	1.18521e-95	0.79011	0.551	0.359	5.32525e-91	CD8T
PTPRC	1.77197e-94	0.644914	0.818	0.692	7.96166e-90	CD8T
SRSF7	9.2503e-94	0.79774	0.72	0.594	4.15625e-89	CD8T
B2M	5.41473e-93	0.267299	1	0.995	2.43289e-88	CD8T
IFNG	3.44689e-92	1.28847	0.265	0.098	1.54872e-87	CD8T
APMAP	2.10561e-89	0.637901	0.34	0.153	9.4607e-85	CD8T
GZMM	1.64809e-86	0.68725	0.515	0.325	7.40503e-82	CD8T
STK17A	6.56339e-80	0.67788	0.56	0.388	2.949e-75	CD8T
PIP4K2A	1.04551e-79	0.715848	0.486	0.311	4.69756e-75	CD8T
HLA-DQB1	1.68315e-79	0.495744	0.362	0.173	7.56258e-75	CD8T
ZFP36	1.94294e-78	0.866579	0.667	0.509	8.72983e-74	CD8T
ARPC5L	4.63684e-73	0.662824	0.404	0.235	2.08338e-68	CD8T
IKZF3	4.65159e-72	0.715733	0.394	0.23	2.09e-67	CD8T
PIK3R1	3.72957e-71	0.787175	0.45	0.289	1.67573e-66	CD8T
ID2	1.67134e-69	0.604285	0.628	0.441	7.50951e-65	CD8T
HLA-E	5.18241e-67	0.394317	0.882	0.79	2.32851e-62	CD8T
ARAP2	1.81476e-66	0.663011	0.319	0.166	8.15388e-62	CD8T
HLA-C	4.34044e-66	0.354775	0.944	0.879	1.9502e-61	CD8T
RARRES3	1.02533e-64	0.594595	0.568	0.417	4.60692e-60	CD8T
RAB27A	1.19016e-62	0.589461	0.254	0.118	5.3475e-58	CD8T
PRKCH	1.73841e-60	0.625423	0.375	0.228	7.81084e-56	CD8T
AKNA	8.72055e-60	0.659838	0.476	0.332	3.91823e-55	CD8T
PTP4A2	5.56257e-58	0.525097	0.598	0.465	2.49932e-53	CD8T
PLEK	1.49954e-57	0.445401	0.276	0.132	6.7376e-53	CD8T
ZBTB38	4.46401e-57	0.676958	0.317	0.18	2.00572e-52	CD8T
MATK	4.40186e-56	0.564588	0.285	0.148	1.9778e-51	CD8T
UBC	2.92173e-55	0.508753	0.879	0.831	1.31276e-50	CD8T
CD81	4.09472e-51	0.494389	0.453	0.309	1.8398e-46	CD8T
CD84	9.35306e-51	0.589676	0.282	0.152	4.20242e-46	CD8T
WIPF1	9.78199e-51	0.542287	0.498	0.363	4.39515e-46	CD8T
CBLB	1.08412e-49	0.577146	0.284	0.156	4.87108e-45	CD8T
PDCD4	6.05028e-49	0.558124	0.452	0.315	2.71845e-44	CD8T
SAMD3	7.69355e-49	0.511447	0.276	0.149	3.45679e-44	CD8T
ITGAL	1.28151e-46	0.522999	0.294	0.17	5.75794e-42	CD8T
TUBA4A	2.28933e-46	0.79932	0.426	0.306	1.02862e-41	CD8T
ATP5E	4.45439e-46	0.47406	0.733	0.625	2.0014e-41	CD8T
OFD1	4.98938e-46	0.531685	0.406	0.277	2.24178e-41	CD8T
CD3D	7.44958e-46	0.410936	0.735	0.619	3.34717e-41	CD8T
ALOX5AP	7.50145e-46	0.501791	0.424	0.286	3.37047e-41	CD8T
STOM	8.64732e-46	0.481545	0.284	0.157	3.88533e-41	CD8T
UTRN	1.14795e-45	0.537367	0.382	0.25	5.15785e-41	CD8T
H3F3B	3.2757e-45	0.457222	0.918	0.902	1.4718e-40	CD8T
RUNX3	1.26218e-43	0.493526	0.378	0.248	5.67111e-39	CD8T
PSMB9	1.44029e-43	0.514095	0.508	0.381	6.47136e-39	CD8T
ITGB2	3.40001e-43	0.419827	0.508	0.375	1.52766e-38	CD8T
MAPK1	3.42476e-42	0.509505	0.298	0.178	1.53878e-37	CD8T
SYTL3	5.6339e-42	0.75451	0.298	0.185	2.53137e-37	CD8T
CD3E	2.38596e-41	0.386352	0.723	0.61	1.07204e-36	CD8T
OAZ1	1.48129e-40	0.285933	0.822	0.758	6.65557e-36	CD8T
LYAR	2.59675e-40	0.473735	0.367	0.234	1.16674e-35	CD8T
PARP8	2.95268e-40	0.527212	0.372	0.246	1.32667e-35	CD8T
EPS15	2.2327e-39	0.465265	0.269	0.156	1.00317e-34	CD8T
MYO1F	9.03688e-39	0.41934	0.321	0.195	4.06036e-34	CD8T
HLA-F	5.30687e-38	0.477134	0.541	0.43	2.38443e-33	CD8T
CXCR4	6.41144e-38	0.49057	0.743	0.66	2.88072e-33	CD8T
WNK1	1.50024e-37	0.524184	0.337	0.227	6.74073e-33	CD8T
GUK1	2.91186e-36	0.391749	0.553	0.446	1.30833e-31	CD8T
PPP2R5C	4.64146e-35	0.431888	0.557	0.449	2.08545e-30	CD8T
IRF1	6.46365e-35	0.652335	0.497	0.39	2.90418e-30	CD8T
CHST12	5.23071e-34	0.430164	0.257	0.151	2.35021e-29	CD8T
AKAP13	1.53599e-33	0.452529	0.459	0.357	6.90137e-29	CD8T
NR4A2	1.81296e-33	0.736218	0.398	0.289	8.14583e-29	CD8T
TMEM2	5.96708e-33	0.698023	0.254	0.158	2.68107e-28	CD8T
DDX5	6.95307e-33	0.30425	0.852	0.796	3.12408e-28	CD8T
ITM2A	1.54926e-32	0.593542	0.417	0.314	6.96096e-28	CD8T
TRBC2	1.8362e-31	0.469849	0.596	0.495	8.25021e-27	CD8T
CLEC2B	2.03583e-31	0.447905	0.412	0.3	9.1472e-27	CD8T
SEPT7	4.88468e-30	0.342772	0.605	0.52	2.19473e-25	CD8T
HNRNPA2B1	1.40536e-29	0.291612	0.791	0.733	6.31443e-25	CD8T
HERPUD1	3.11941e-29	0.436696	0.382	0.277	1.40158e-24	CD8T
TRAC	3.70293e-29	0.406083	0.641	0.548	1.66376e-24	CD8T
DNAJC1	3.79505e-29	0.392123	0.258	0.162	1.70515e-24	CD8T
FUS	1.17795e-28	0.42522	0.642	0.583	5.29263e-24	CD8T
BRD2	1.47844e-28	0.494622	0.382	0.286	6.64279e-24	CD8T
EIF1	3.02462e-28	0.291347	0.957	0.942	1.35899e-23	CD8T
SRSF2	8.77724e-28	0.420218	0.547	0.466	3.9437e-23	CD8T
ACTN4	1.72689e-27	0.357334	0.257	0.162	7.75911e-23	CD8T
FOSB	2.71222e-27	0.657152	0.396	0.3	1.21863e-22	CD8T
PTPN7	3.2119e-27	0.415284	0.303	0.207	1.44314e-22	CD8T
IFRD1	3.5558e-27	0.67178	0.307	0.221	1.59766e-22	CD8T
SYNE1	2.65105e-26	0.379249	0.302	0.206	1.19114e-21	CD8T
HNRNPH1	3.15269e-26	0.386552	0.648	0.571	1.41654e-21	CD8T
IFI16	1.71243e-25	0.394095	0.41	0.316	7.69412e-21	CD8T
IGKC	2.10871e-25	0.272543	0.706	0.614	9.47463e-21	CD8T
FAM49B	2.16528e-25	0.385162	0.413	0.322	9.72883e-21	CD8T
ARF6	1.62629e-24	0.359066	0.434	0.341	7.3071e-20	CD8T
BAX	2.9024e-24	0.432261	0.429	0.341	1.30408e-19	CD8T
LCK	7.93971e-24	0.357865	0.495	0.414	3.56739e-19	CD8T
HSPA5	1.47978e-23	0.57141	0.452	0.378	6.6488e-19	CD8T
CD69	5.24332e-23	0.340717	0.683	0.588	2.35588e-18	CD8T
MCL1	6.05761e-23	0.450978	0.47	0.385	2.72174e-18	CD8T
CNOT6L	7.00411e-23	0.457257	0.384	0.298	3.14702e-18	CD8T
RSRP1	7.4756e-23	0.386882	0.539	0.466	3.35886e-18	CD8T
DUSP1	8.7561e-23	0.463724	0.69	0.621	3.9342e-18	CD8T
VPS13C	1.62662e-22	0.414465	0.314	0.23	7.30857e-18	CD8T
IDS	1.66429e-22	0.385906	0.344	0.254	7.47784e-18	CD8T
BUB3	1.89448e-22	0.370419	0.383	0.301	8.51207e-18	CD8T
TUBB4B	1.95703e-22	0.516573	0.301	0.218	8.79314e-18	CD8T
ABHD17A	4.45391e-22	0.3653	0.353	0.268	2.00118e-17	CD8T
CORO1A	4.63689e-22	0.328605	0.703	0.635	2.0834e-17	CD8T
ZFP36L2	8.37579e-22	0.357224	0.774	0.713	3.76332e-17	CD8T
TSPYL2	1.42836e-21	0.541869	0.381	0.302	6.41776e-17	CD8T
APOBEC3G	1.68718e-21	0.399369	0.254	0.173	7.58067e-17	CD8T
MYL12B	1.70573e-21	0.250503	0.708	0.656	7.66403e-17	CD8T
TERF2IP	2.14415e-21	0.38209	0.397	0.318	9.63386e-17	CD8T
LCP1	2.38376e-21	0.330263	0.507	0.425	1.07105e-16	CD8T
JUND	3.08546e-21	0.758536	0.688	0.66	1.38633e-16	CD8T
TRIM22	4.84697e-21	0.421026	0.29	0.21	2.17779e-16	CD8T
OPTN	5.01279e-21	0.36974	0.253	0.173	2.25229e-16	CD8T
CLIC1	5.78171e-21	0.250752	0.617	0.535	2.59778e-16	CD8T
ZNF331	9.54794e-21	0.602375	0.338	0.255	4.28998e-16	CD8T
RASAL3	1.43747e-20	0.356597	0.257	0.18	6.4587e-16	CD8T
SRSF5	2.99973e-20	0.290726	0.71	0.66	1.34781e-15	CD8T
GNAS	8.28213e-20	0.315444	0.614	0.559	3.72124e-15	CD8T
PPP1R12A	1.34001e-19	0.340127	0.349	0.269	6.0208e-15	CD8T
DNAJB1	1.91054e-19	0.675196	0.653	0.613	8.58427e-15	CD8T
HSP90AA1	4.04517e-19	0.662585	0.936	0.931	1.81753e-14	CD8T
CFLAR	4.25582e-19	0.382076	0.372	0.297	1.91218e-14	CD8T
TRBC1	5.86159e-19	0.328122	0.434	0.336	2.63367e-14	CD8T
SRRM2	1.28675e-18	0.327925	0.559	0.507	5.78148e-14	CD8T
FNBP1	2.14069e-18	0.346759	0.403	0.331	9.61832e-14	CD8T
SLC38A1	3.51013e-18	0.361611	0.372	0.301	1.57714e-13	CD8T
FGFR1OP2	7.09535e-18	0.326268	0.279	0.205	3.18801e-13	CD8T
RBL2	1.62028e-17	0.394752	0.418	0.348	7.2801e-13	CD8T
IER2	2.10517e-17	0.318215	0.574	0.502	9.45875e-13	CD8T
ELF1	2.64991e-17	0.301593	0.493	0.416	1.19063e-12	CD8T
CH17-189H20.1	2.96253e-17	0.360683	0.316	0.243	1.3311e-12	CD8T
HOPX	4.31913e-17	0.256079	0.284	0.199	1.94063e-12	CD8T
PPDPF	5.12999e-17	0.326778	0.556	0.498	2.30496e-12	CD8T
GCC2	5.2476e-17	0.389879	0.442	0.378	2.3578e-12	CD8T
CD2	7.51415e-17	0.259952	0.56	0.488	3.37618e-12	CD8T
CDC42SE2	1.05081e-16	0.337495	0.417	0.35	4.72138e-12	CD8T
NAP1L4	1.27774e-16	0.352402	0.311	0.245	5.74101e-12	CD8T
EIF4G2	1.31967e-16	0.309381	0.494	0.432	5.92942e-12	CD8T
ADGRE5	2.03219e-16	0.34754	0.26	0.193	9.13085e-12	CD8T
C12orf75	2.05111e-16	0.288281	0.271	0.195	9.21586e-12	CD8T
CCNL1	2.48411e-16	0.353485	0.557	0.51	1.11614e-11	CD8T
EIF5	4.84988e-16	0.330393	0.48	0.416	2.1791e-11	CD8T
HMGB2	7.40982e-16	0.36149	0.443	0.372	3.32931e-11	CD8T
CCSER2	7.94834e-16	0.307534	0.266	0.199	3.57127e-11	CD8T
DDX3X	1.45298e-15	0.436626	0.475	0.422	6.52841e-11	CD8T
RNF213	1.83492e-15	0.332196	0.482	0.423	8.24448e-11	CD8T
RBM39	3.0356e-15	0.253306	0.687	0.642	1.36393e-10	CD8T
MGEA5	8.80318e-15	0.310381	0.404	0.338	3.95536e-10	CD8T
SH3KBP1	9.61219e-15	0.297945	0.322	0.257	4.31885e-10	CD8T
MBP	1.60029e-14	0.28567	0.299	0.234	7.19026e-10	CD8T
REL	2.28432e-14	0.341387	0.323	0.252	1.02637e-09	CD8T
C9orf142	3.45258e-14	0.310008	0.33	0.265	1.55128e-09	CD8T
PRPF38B	1.62937e-13	0.329596	0.429	0.378	7.32093e-09	CD8T
UBB	2.21244e-13	0.450249	0.788	0.771	9.94073e-09	CD8T
DGKZ	2.32144e-13	0.313768	0.304	0.246	1.04304e-08	CD8T
SLA	4.20442e-13	0.33929	0.298	0.239	1.88909e-08	CD8T
TAPBP	1.56785e-12	0.278539	0.394	0.338	7.04452e-08	CD8T
GIMAP4	1.86236e-12	0.276756	0.389	0.33	8.36777e-08	CD8T
BTN3A2	2.43722e-12	0.279813	0.343	0.283	1.09507e-07	CD8T
ETS1	3.1171e-12	0.309602	0.485	0.434	1.40054e-07	CD8T
ACAP1	3.48587e-12	0.261891	0.526	0.474	1.56624e-07	CD8T
PPP1R18	5.71196e-12	0.291205	0.289	0.23	2.56644e-07	CD8T
RGS2	6.46143e-12	0.280088	0.309	0.243	2.90319e-07	CD8T
CLK1	8.34905e-12	0.269976	0.4	0.347	3.75131e-07	CD8T
AMD1	1.07592e-11	0.354684	0.274	0.22	4.83422e-07	CD8T
KIAA1551	1.26265e-11	0.375155	0.407	0.36	5.6732e-07	CD8T
CCNH	1.33697e-11	0.320919	0.259	0.205	6.00715e-07	CD8T
DDX17	4.35299e-11	0.294235	0.548	0.508	1.95584e-06	CD8T
KMT2A	4.66241e-11	0.353139	0.338	0.289	2.09487e-06	CD8T
RBM25	5.14166e-11	0.258334	0.444	0.4	2.3102e-06	CD8T
IQGAP2	5.38159e-11	0.257922	0.276	0.218	2.418e-06	CD8T
JUN	1.22448e-10	0.626255	0.677	0.671	5.50172e-06	CD8T
GADD45B	1.46825e-10	0.251115	0.419	0.356	6.59699e-06	CD8T
BTG2	2.17029e-10	0.402027	0.417	0.369	9.75133e-06	CD8T
YPEL5	3.50859e-10	0.3661	0.41	0.36	1.57644e-05	CD8T
IGHA1	3.96691e-10	0.258234	0.366	0.314	1.78237e-05	CD8T
HSPA1B	4.33748e-10	0.673917	0.544	0.516	1.94887e-05	CD8T
CD96	5.7631e-10	0.289853	0.291	0.242	2.58942e-05	CD8T
CEBPB	6.1014e-10	0.303044	0.269	0.218	2.74142e-05	CD8T
PCSK7	1.14212e-09	0.256991	0.442	0.393	5.13168e-05	CD8T
SYNRG	1.24066e-09	0.268133	0.254	0.206	5.57442e-05	CD8T
ICAM3	1.93245e-09	0.255069	0.369	0.326	8.68269e-05	CD8T
EIF4A1	1.99843e-09	0.291038	0.332	0.286	8.97917e-05	CD8T
KDM5A	2.12206e-09	0.270755	0.273	0.224	9.53464e-05	CD8T
RAP1A	2.6065e-09	0.251158	0.368	0.326	0.000117113	CD8T
IER5	2.92903e-09	0.338243	0.287	0.237	0.000131604	CD8T
C6orf62	4.01337e-09	0.254903	0.318	0.271	0.000180325	CD8T
PCM1	4.31141e-09	0.29873	0.308	0.267	0.000193716	CD8T
IDI1	4.37999e-09	0.292579	0.265	0.219	0.000196797	CD8T
CYCS	8.26514e-09	0.254191	0.464	0.423	0.000371361	CD8T
HSPH1	9.40001e-09	0.678515	0.411	0.379	0.000422352	CD8T
C19orf60	9.63363e-09	0.28211	0.301	0.259	0.000432849	CD8T
CSK	2.61056e-08	0.265456	0.255	0.213	0.00117295	CD8T
GLS	8.60789e-08	0.253111	0.261	0.221	0.00386761	CD8T
DNAJB6	1.52748e-07	0.259808	0.38	0.339	0.0068631	CD8T
DDX6	1.78234e-07	0.268427	0.341	0.308	0.00800822	CD8T
DNAJA1	1.8662e-07	0.392188	0.484	0.453	0.00838501	CD8T
GIMAP7	2.7155e-07	0.271974	0.395	0.358	0.012201	CD8T
CLEC2D	4.04531e-07	0.255617	0.446	0.417	0.018176	CD8T
HSPA8	9.34619e-07	0.304579	0.702	0.697	0.0419934	CD8T
HSPE1	1.12418e-05	0.2803	0.587	0.568	0.505103	CD8T
MT2A	4.45839e-05	0.325086	0.566	0.531	1	CD8T
JUNB	0.000282722	0.322438	0.739	0.745	1	CD8T
H1FX	0.000585855	0.347974	0.4	0.396	1	CD8T
FOS	0.00467474	0.36337	0.559	0.569	1	CD8T
HLA-DRA	2.8648e-223	3.074	0.754	0.289	1.28718e-218	DC2
CD74	9.25938e-122	2.5064	0.781	0.512	4.16033e-117	DC2
MARCKS	7.01336e-99	1.37792	0.252	0.046	3.15117e-94	DC2
C1QA	1.11623e-88	2.2938	0.266	0.059	5.01535e-84	DC2
HLA-DMA	2.95826e-84	1.54159	0.369	0.115	1.32918e-79	DC2
HLA-DRB11	6.37838e-83	2.24872	0.603	0.327	2.86587e-78	DC2
SOX4	2.14854e-82	1.40918	0.263	0.06	9.6536e-78	DC2
HLA-DPB11	6.67787e-63	1.7304	0.632	0.416	3.00043e-58	DC2
CST3	1.18943e-62	1.46651	0.439	0.189	5.34422e-58	DC2
YBX3	1.95326e-59	2.03252	0.355	0.141	8.77619e-55	DC2
HLA-DQB11	5.43158e-59	1.52963	0.451	0.212	2.44046e-54	DC2
FCER1G	5.69992e-57	1.56761	0.272	0.085	2.56103e-52	DC2
HLA-DPA11	3.83956e-51	1.84436	0.546	0.359	1.72515e-46	DC2
TYROBP	3.58976e-49	1.83301	0.377	0.173	1.61291e-44	DC2
APOE	1.53933e-44	2.28551	0.274	0.102	6.91635e-40	DC2
FTL	9.41593e-42	1.59306	0.937	0.954	4.23067e-37	DC2
FTH1	9.71683e-40	1.0111	0.935	0.932	4.36587e-35	DC2
AIF1	1.09147e-36	1.70065	0.289	0.129	4.90408e-32	DC2
NPC2	5.59768e-34	1.60058	0.388	0.221	2.51509e-29	DC2
STMN1	9.74991e-30	1.24276	0.348	0.191	4.38073e-25	DC2
HLA-DQA11	5.88575e-29	1.12432	0.295	0.145	2.64453e-24	DC2
GLUL	5.04326e-27	1.01458	0.252	0.116	2.26599e-22	DC2
ATP5F1E	2.96622e-25	0.88627	0.306	0.151	1.33275e-20	DC2
ATP5MG	3.25197e-25	0.863795	0.263	0.121	1.46114e-20	DC2
PTMA	1.09073e-24	0.52141	0.966	0.98	4.90076e-20	DC2
H3F3A	2.31738e-23	0.703618	0.765	0.801	1.04122e-18	DC2
RACK1	7.11649e-23	0.71773	0.297	0.146	3.19751e-18	DC2
PSAP	4.10021e-22	1.79306	0.38	0.261	1.84227e-17	DC2
LGALS1	2.63459e-19	1.02183	0.478	0.351	1.18375e-14	DC2
ZEB2	1.59071e-17	1.00301	0.287	0.166	7.14724e-13	DC2
ATP6V0B	9.91716e-16	0.844885	0.337	0.224	4.45588e-11	DC2
SERF2	1.43395e-15	0.473333	0.835	0.872	6.44288e-11	DC2
PRDX1	1.27246e-14	1.05369	0.413	0.321	5.7173e-10	DC2
FABP5	1.21627e-11	0.782868	0.252	0.161	5.46484e-07	DC2
IGKC1	1.98308e-11	0.361786	0.43	0.659	8.91019e-07	DC2
LAPTM5	7.77838e-11	0.77415	0.589	0.639	3.4949e-06	DC2
SAT1	1.28909e-10	0.870319	0.552	0.502	5.79202e-06	DC2
TALDO1	2.08336e-10	0.796681	0.269	0.183	9.36076e-06	DC2
RAC1	1.77138e-09	0.824295	0.419	0.36	7.95897e-05	DC2
YBX1	1.03991e-08	0.55485	0.66	0.691	0.000467244	DC2
DYNLL1	1.58337e-08	0.616962	0.45	0.389	0.000711425	DC2
LYZ	2.58399e-08	1.62815	0.315	0.253	0.00116101	DC2
TUBB	3.05434e-08	0.696925	0.349	0.28	0.00137234	DC2
HSPB1	4.79668e-08	0.78788	0.462	0.41	0.0021552	DC2
HSP90AB1	7.77546e-08	0.35834	0.728	0.773	0.00349359	DC2
GAPDH	9.10227e-07	0.543872	0.697	0.77	0.0408974	DC2
TUBA1B	1.36204e-06	0.696324	0.454	0.419	0.0611977	DC2
OAZ11	2.60857e-06	0.410586	0.702	0.784	0.117206	DC2
TMSB101	2.71201e-06	0.416748	0.93	0.972	0.121853	DC2
TXN	6.44017e-06	1.14496	0.388	0.348	0.289363	DC2
POMP	1.44114e-05	0.570659	0.38	0.336	0.647521	DC2
VAMP8	1.46471e-05	0.742051	0.374	0.342	0.65811	DC2
S100A11	2.07916e-05	0.971232	0.348	0.316	0.934189	DC2
CTSS	3.34881e-05	0.769156	0.308	0.263	1	DC2
SLC25A5	4.75168e-05	0.521957	0.402	0.376	1	DC2
CALM2	5.54668e-05	0.481035	0.558	0.564	1	DC2
ARPC3	0.000124747	0.445598	0.575	0.62	1	DC2
MT-ND3	0.000173615	0.289753	0.913	0.942	1	DC2
CD63	0.000198004	0.74054	0.417	0.396	1	DC2
RGS21	0.00020505	0.509128	0.306	0.259	1	DC2
CTSD	0.000447296	0.892494	0.308	0.275	1	DC2
ANXA2	0.000508262	0.780569	0.275	0.243	1	DC2
SNX3	0.000650673	0.514122	0.342	0.307	1	DC2
GADD45B1	0.000788304	0.465013	0.403	0.373	1	DC2
CHCHD2	0.00153487	0.352201	0.59	0.662	1	DC2
VIM1	0.00168167	0.615325	0.645	0.724	1	DC2
GDI2	0.00180086	0.469761	0.292	0.261	1	DC2
SLC25A6	0.00191382	0.315487	0.604	0.651	1	DC2
RBX1	0.00219084	0.441873	0.318	0.283	1	DC2
ATP6V1F	0.00230421	0.459757	0.301	0.271	1	DC2
LSM7	0.00363777	0.495782	0.342	0.321	1	DC2
HSPH11	0.00434837	0.384982	0.419	0.386	1	DC2
SNHG7	0.00609719	0.585336	0.27	0.241	1	DC2
HMGN2	0.00679593	0.394716	0.515	0.528	1	DC2
LAPTM4A	0.00965986	0.415212	0.267	0.236	1	DC2
SEC61G	0.009834	0.470965	0.394	0.38	1	DC2
GNLY	0	3.66427	0.815	0.068	0	NKT
GZMB	0	2.82961	0.694	0.045	0	NKT
FGFBP2	0	2.66897	0.665	0.037	0	NKT
GZMH	0	2.596	0.803	0.128	0	NKT
NKG71	0	2.29345	0.983	0.45	0	NKT
PRF1	0	1.95263	0.65	0.145	0	NKT
FCGR3A	0	1.87266	0.424	0.05	0	NKT
MYOM2	0	1.82888	0.268	0.011	0	NKT
KLRF1	0	1.73496	0.388	0.037	0	NKT
ADGRG1	0	1.25827	0.322	0.021	0	NKT
EFHD2	1.22623e-247	1.53685	0.639	0.17	5.50957e-243	NKT
HOPX1	8.46027e-197	1.48813	0.611	0.182	3.80128e-192	NKT
C1orf21	1.5748e-196	0.971481	0.296	0.037	7.07571e-192	NKT
KLRD11	2.55182e-185	1.65981	0.631	0.208	1.14656e-180	NKT
CLIC3	4.45662e-158	1.49298	0.313	0.056	2.0024e-153	NKT
CST71	2.95002e-154	1.18236	0.842	0.41	1.32547e-149	NKT
ZEB21	1.26677e-147	1.1161	0.488	0.141	5.69173e-143	NKT
CCL51	5.65075e-146	1.0249	0.953	0.568	2.53894e-141	NKT
FLNA	6.23808e-142	1.30047	0.629	0.27	2.80283e-137	NKT
SPON2	2.20679e-140	1.44787	0.357	0.084	9.91535e-136	NKT
PLEK1	2.18507e-133	1.14695	0.468	0.143	9.81774e-129	NKT
CCL41	5.64996e-132	1.82435	0.775	0.385	2.53858e-127	NKT
TGFBR3	5.1085e-128	0.944728	0.263	0.047	2.2953e-123	NKT
GZMA1	2.48968e-126	1.00824	0.839	0.428	1.11864e-121	NKT
B2M1	8.81476e-126	0.543673	1	0.996	3.96056e-121	NKT
CTSW1	5.78397e-123	1.18561	0.604	0.253	2.5988e-118	NKT
C12orf751	7.02576e-121	1.02578	0.517	0.185	3.15675e-116	NKT
SYNE2	1.68032e-117	1.27458	0.657	0.333	7.54985e-113	NKT
SH3BGRL3	1.89574e-110	0.91561	0.916	0.766	8.51775e-106	NKT
TBX21	5.30187e-105	0.857947	0.267	0.058	2.38218e-100	NKT
MYO1F1	5.30061e-96	0.968081	0.503	0.204	2.38162e-91	NKT
CYBA	9.68834e-95	0.772428	0.908	0.72	4.35307e-90	NKT
CD247	5.44871e-93	1.16692	0.608	0.323	2.44816e-88	NKT
ITGB1	5.61117e-93	1.03479	0.508	0.213	2.52116e-88	NKT
CD300A	1.79775e-91	0.806846	0.268	0.066	8.07746e-87	NKT
SYNE11	3.47569e-91	1.07128	0.488	0.207	1.56166e-86	NKT
FCRL6	3.12615e-82	0.738065	0.275	0.073	1.40461e-77	NKT
S100A4	5.26335e-81	0.807872	0.908	0.718	2.36488e-76	NKT
HLA-C1	3.44916e-79	0.656956	0.97	0.891	1.54974e-74	NKT
LITAF	6.72595e-79	0.907692	0.615	0.332	3.02204e-74	NKT
EMP3	1.72902e-75	0.881743	0.708	0.453	7.76867e-71	NKT
HLA-A1	2.77498e-74	0.554341	0.97	0.898	1.24682e-69	NKT
PLAC8	1.38713e-71	0.992189	0.542	0.279	6.2325e-67	NKT
ARL4C	1.10159e-67	0.825647	0.64	0.378	4.94958e-63	NKT
HLA-B1	2.11128e-67	0.614796	0.959	0.903	9.48619e-63	NKT
IFITM2	1.43451e-66	0.813547	0.736	0.507	6.44541e-62	NKT
ITGB21	1.47148e-66	0.838606	0.636	0.391	6.61151e-62	NKT
TYROBP1	7.7314e-66	0.919158	0.403	0.164	3.4738e-61	NKT
PFN1	3.52056e-65	0.603734	0.943	0.852	1.58182e-60	NKT
MYO1G	1.15585e-61	0.759806	0.376	0.157	5.19335e-57	NKT
SAMD31	1.15558e-60	0.736305	0.392	0.165	5.19214e-56	NKT
AHNAK	3.86844e-58	0.706823	0.42	0.19	1.73813e-53	NKT
TRGC21	4.81395e-55	1.03293	0.438	0.218	2.16296e-50	NKT
TPST2	4.87237e-55	0.660017	0.315	0.123	2.1892e-50	NKT
RASSF1	6.81611e-54	0.706559	0.332	0.138	3.06255e-49	NKT
APOBEC3G1	2.94085e-53	0.704556	0.391	0.177	1.32135e-48	NKT
ABHD17A1	4.8153e-53	0.792114	0.491	0.272	2.16356e-48	NKT
ARPC2	5.4912e-53	0.6028	0.815	0.663	2.46725e-48	NKT
CHST121	1.23353e-52	0.676864	0.371	0.163	5.54236e-48	NKT
CD99	9.07454e-52	0.658696	0.668	0.441	4.07728e-47	NKT
CCL4L21	1.03266e-51	2.16714	0.423	0.211	4.63984e-47	NKT
GNG2	9.43912e-51	0.717957	0.384	0.18	4.24109e-46	NKT
CD521	1.13746e-50	0.904689	0.739	0.578	5.11073e-46	NKT
SH3BP5	3.04366e-49	0.618608	0.293	0.117	1.36755e-44	NKT
MATK1	3.35131e-48	0.640561	0.374	0.169	1.50578e-43	NKT
PTMS	1.12856e-46	0.542237	0.271	0.102	5.07072e-42	NKT
BIN2	1.93692e-46	0.753979	0.497	0.294	8.70279e-42	NKT
HLA-E1	3.15349e-46	0.490288	0.921	0.807	1.41689e-41	NKT
MYL12A	5.85284e-46	0.511446	0.9	0.811	2.62974e-41	NKT
ANXA1	6.10626e-46	0.522849	0.7	0.452	2.7436e-41	NKT
GZMM1	2.09351e-45	0.690933	0.577	0.362	9.40637e-41	NKT
MYBL1	3.54892e-45	0.62133	0.258	0.098	1.59457e-40	NKT
TMSB4X	9.86889e-44	0.373623	1	0.989	4.43419e-39	NKT
CALM1	1.70567e-43	0.532475	0.852	0.758	7.66373e-39	NKT
MBP1	3.98075e-43	0.679337	0.433	0.234	1.78859e-38	NKT
PYHIN11	7.10036e-43	0.717526	0.425	0.224	3.19026e-38	NKT
CAST	1.43483e-42	0.675209	0.454	0.256	6.44681e-38	NKT
RAB29	4.47401e-42	0.654859	0.296	0.13	2.01022e-37	NKT
DSTN	7.8179e-42	0.600188	0.445	0.244	3.51266e-37	NKT
CTSC	3.72828e-41	0.554585	0.488	0.276	1.67515e-36	NKT
CFL1	1.27314e-40	0.476459	0.864	0.787	5.72035e-36	NKT
LSP1	2.10721e-40	0.592177	0.573	0.366	9.4679e-36	NKT
CCL31	1.00167e-39	1.63456	0.389	0.208	4.50058e-35	NKT
TGFB1	1.74758e-38	0.622683	0.458	0.266	7.85206e-34	NKT
SPN	4.44383e-38	0.629163	0.329	0.161	1.99666e-33	NKT
APMAP1	9.77227e-38	0.619377	0.374	0.192	4.39078e-33	NKT
ID21	1.65869e-36	0.508697	0.698	0.476	7.45265e-32	NKT
GNPTAB	2.7695e-36	0.606649	0.3	0.142	1.24436e-31	NKT
CLIC11	3.01713e-35	0.508923	0.718	0.542	1.35562e-30	NKT
SLC9A3R1	3.93366e-35	0.599546	0.34	0.172	1.76743e-30	NKT
MSN	2.67361e-34	0.596658	0.53	0.349	1.20128e-29	NKT
IFNG1	3.6528e-34	0.98615	0.288	0.133	1.64124e-29	NKT
C9orf1421	3.01307e-32	0.594978	0.442	0.267	1.3538e-27	NKT
PSMB91	3.66836e-32	0.531352	0.581	0.402	1.64823e-27	NKT
HCST1	3.77713e-32	0.449586	0.818	0.674	1.6971e-27	NKT
NEAT1	3.84058e-32	0.659314	0.774	0.637	1.72561e-27	NKT
SUN2	5.62834e-32	0.615876	0.467	0.297	2.52887e-27	NKT
RORA	7.07998e-32	0.512222	0.482	0.295	3.18111e-27	NKT
AC092580.4	2.5227e-31	0.528134	0.271	0.125	1.13348e-26	NKT
CAPN2	2.72975e-31	0.524877	0.355	0.192	1.2265e-26	NKT
MYL12B1	3.87193e-31	0.467541	0.796	0.658	1.7397e-26	NKT
UCP2	4.30751e-31	0.540116	0.381	0.216	1.93541e-26	NKT
BTN3A21	1.03017e-30	0.605751	0.454	0.285	4.62866e-26	NKT
ITGAL1	1.28504e-30	0.53743	0.355	0.191	5.77383e-26	NKT
RNF166	2.09346e-30	0.585986	0.373	0.212	9.40614e-26	NKT
RUNX31	3.1844e-30	0.587591	0.444	0.271	1.43078e-25	NKT
RAC2	5.55045e-30	0.533567	0.675	0.536	2.49387e-25	NKT
KLRG11	8.58479e-30	0.458479	0.417	0.234	3.85723e-25	NKT
PPP1CA	1.24035e-29	0.54893	0.48	0.304	5.57303e-25	NKT
AES	1.24774e-29	0.563439	0.671	0.533	5.60622e-25	NKT
MAPK11	1.39721e-29	0.563754	0.359	0.199	6.27781e-25	NKT
IL2RG	5.68551e-29	0.502864	0.572	0.403	2.55455e-24	NKT
DBI	6.86899e-29	0.451766	0.494	0.312	3.08631e-24	NKT
TNFRSF1B	2.07785e-28	0.486654	0.275	0.135	9.336e-24	NKT
TRBC11	2.79967e-28	0.702095	0.511	0.35	1.25792e-23	NKT
SSBP4	3.63955e-28	0.47951	0.284	0.144	1.63529e-23	NKT
ACTN41	6.00776e-28	0.457642	0.329	0.176	2.69935e-23	NKT
LYAR1	1.74247e-27	0.486541	0.432	0.257	7.82909e-23	NKT
IL2RB	4.23803e-27	0.557746	0.27	0.135	1.90419e-22	NKT
FBXW5	5.54806e-27	0.447911	0.319	0.172	2.4928e-22	NKT
HLA-DPB12	1.13049e-26	0.259334	0.615	0.412	5.07941e-22	NKT
OSTF1	1.74539e-26	0.510762	0.359	0.211	7.8422e-22	NKT
YWHAQ	2.52062e-26	0.394986	0.473	0.302	1.13254e-21	NKT
CAP1	9.22072e-26	0.478507	0.586	0.438	4.14296e-21	NKT
CD53	9.47749e-26	0.499193	0.626	0.48	4.25833e-21	NKT
TAP1	1.51277e-25	0.49914	0.299	0.162	6.79704e-21	NKT
RNF2131	4.51498e-25	0.494896	0.573	0.427	2.02863e-20	NKT
ACTB	6.07726e-25	0.379186	0.987	0.983	2.73057e-20	NKT
ARRB2	6.14277e-25	0.470506	0.292	0.158	2.76001e-20	NKT
PPP2R5C1	7.26332e-25	0.466027	0.623	0.467	3.26348e-20	NKT
LCP11	7.30872e-25	0.489824	0.586	0.435	3.28388e-20	NKT
DIAPH1	1.4716e-24	0.471611	0.314	0.178	6.61205e-20	NKT
RAP1B	3.79026e-24	0.616126	0.451	0.309	1.703e-19	NKT
IQGAP21	4.10948e-24	0.474896	0.367	0.222	1.84643e-19	NKT
S100A6	7.53678e-24	0.317691	0.823	0.721	3.38635e-19	NKT
ACTG1	2.45726e-23	0.441822	0.901	0.875	1.10407e-18	NKT
APOBEC3C	2.49761e-23	0.454382	0.284	0.155	1.1222e-18	NKT
MACF1	2.99009e-23	0.565803	0.452	0.311	1.34348e-18	NKT
STK10	3.00413e-23	0.451109	0.302	0.171	1.34979e-18	NKT
FMNL1	6.0248e-23	0.485443	0.418	0.271	2.707e-18	NKT
CD47	3.08606e-22	0.453692	0.413	0.27	1.3866e-17	NKT
PTPRC1	3.35766e-22	0.361218	0.821	0.72	1.50863e-17	NKT
S100A10	3.45733e-22	0.367908	0.732	0.614	1.55341e-17	NKT
CTSD1	3.80447e-22	0.431093	0.416	0.263	1.70939e-17	NKT
GSTP1	6.77969e-22	0.353453	0.573	0.405	3.04618e-17	NKT
SRPK2	2.89034e-21	0.444435	0.253	0.137	1.29866e-16	NKT
CASP8	8.52289e-21	0.457342	0.293	0.17	3.82942e-16	NKT
DIP2A	1.39508e-20	0.591101	0.305	0.181	6.26824e-16	NKT
ANXA6	3.05491e-20	0.458538	0.377	0.247	1.3726e-15	NKT
PTPN4	4.67556e-20	0.504855	0.304	0.18	2.10078e-15	NKT
DOK2	9.99017e-20	0.435815	0.36	0.228	4.48868e-15	NKT
CORO1A1	1.18417e-19	0.347848	0.759	0.645	5.32057e-15	NKT
LY6E	1.29923e-19	0.424295	0.487	0.348	5.83756e-15	NKT
PPP1R181	3.19704e-19	0.417713	0.367	0.235	1.43646e-14	NKT
CDC42SE1	1.0115e-18	0.543671	0.43	0.302	4.54475e-14	NKT
IL321	1.12212e-18	0.283095	0.834	0.769	5.04178e-14	NKT
SCP2	1.4081e-18	0.4236	0.346	0.218	6.32673e-14	NKT
GNAI2	2.05406e-18	0.457524	0.509	0.389	9.22908e-14	NKT
GLIPR1	2.06191e-18	0.449724	0.318	0.194	9.26436e-14	NKT
CAPNS1	2.46086e-18	0.4058	0.26	0.15	1.10569e-13	NKT
WDR1	2.94291e-18	0.438196	0.339	0.22	1.32228e-13	NKT
ARHGAP30	3.07798e-18	0.413368	0.322	0.202	1.38297e-13	NKT
PRDM1	3.49772e-18	0.409181	0.307	0.183	1.57156e-13	NKT
ADGRE51	4.0473e-18	0.397924	0.326	0.201	1.81849e-13	NKT
RARRES31	1.27071e-17	0.396339	0.582	0.45	5.70942e-13	NKT
CYTH1	1.57462e-17	0.420828	0.322	0.206	7.07493e-13	NKT
RABAC1	1.62007e-17	0.434455	0.426	0.301	7.27915e-13	NKT
SEPT71	1.72874e-17	0.405666	0.648	0.535	7.76742e-13	NKT
PRMT2	2.30076e-17	0.511078	0.407	0.283	1.03376e-12	NKT
FAM49B1	2.7796e-17	0.427481	0.46	0.337	1.2489e-12	NKT
ZAP70	2.98576e-17	0.457881	0.345	0.227	1.34153e-12	NKT
CD164	6.35793e-17	0.419592	0.417	0.294	2.85668e-12	NKT
ARPC4	1.13446e-16	0.378558	0.444	0.319	5.09725e-12	NKT
TPM3	1.689e-16	0.387747	0.603	0.488	7.58885e-12	NKT
SIGIRR	2.32493e-16	0.403683	0.371	0.252	1.04462e-11	NKT
RNF167	3.61722e-16	0.34376	0.256	0.151	1.62525e-11	NKT
SYTL1	4.38372e-16	0.391072	0.265	0.158	1.96965e-11	NKT
TAGLN2	5.19085e-16	0.372541	0.43	0.299	2.3323e-11	NKT
CCND3	5.89227e-16	0.409155	0.506	0.393	2.64746e-11	NKT
PPIA	6.01773e-16	0.317716	0.801	0.742	2.70383e-11	NKT
TAPBP1	8.9585e-16	0.351225	0.467	0.343	4.02514e-11	NKT
CFLAR1	9.66336e-16	0.399339	0.43	0.308	4.34184e-11	NKT
PSMB8	4.15355e-15	0.362077	0.393	0.272	1.86623e-10	NKT
BIN1	7.27561e-15	0.325845	0.284	0.182	3.269e-10	NKT
ARPC5	8.82842e-15	0.385982	0.47	0.353	3.9667e-10	NKT
CYTH4	9.57266e-15	0.335631	0.27	0.167	4.30109e-10	NKT
UTRN1	1.25865e-14	0.408716	0.393	0.279	5.65523e-10	NKT
APOL6	1.38584e-14	0.380194	0.267	0.166	6.2267e-10	NKT
C19orf43	1.78676e-14	0.389382	0.531	0.417	8.0281e-10	NKT
GBP2	1.93578e-14	0.297928	0.262	0.16	8.69763e-10	NKT
CARD16	1.97565e-14	0.410528	0.278	0.178	8.87681e-10	NKT
RAB27A1	2.20064e-14	0.290638	0.251	0.149	9.8877e-10	NKT
ARF61	2.89172e-14	0.349949	0.478	0.358	1.29928e-09	NKT
IL10RA	4.23277e-14	0.350845	0.278	0.177	1.90183e-09	NKT
RHOA	4.57272e-14	0.351235	0.597	0.492	2.05457e-09	NKT
CRIP1	4.94785e-14	0.390299	0.263	0.164	2.22312e-09	NKT
NFATC3	5.62476e-14	0.38885	0.308	0.206	2.52726e-09	NKT
ARPC31	5.86794e-14	0.286039	0.69	0.609	2.63652e-09	NKT
STOM1	6.0163e-14	0.311282	0.295	0.185	2.70319e-09	NKT
LASP1	6.93398e-14	0.310682	0.251	0.153	3.11551e-09	NKT
HLA-F1	8.00504e-14	0.368117	0.554	0.454	3.59674e-09	NKT
CCDC107	1.04204e-13	0.309716	0.291	0.19	4.68198e-09	NKT
IQGAP1	1.30324e-13	0.394128	0.366	0.253	5.85559e-09	NKT
CCDC88C	1.33703e-13	0.399307	0.342	0.238	6.00742e-09	NKT
PRKCB	1.34153e-13	0.344504	0.328	0.223	6.02761e-09	NKT
REEP5	1.62337e-13	0.282922	0.319	0.209	7.29397e-09	NKT
TLN1	1.64067e-13	0.390631	0.339	0.236	7.3717e-09	NKT
DNAJC11	2.77963e-13	0.367163	0.282	0.181	1.24892e-08	NKT
BTN3A1	3.74687e-13	0.378933	0.264	0.17	1.68351e-08	NKT
ARL6IP5	4.39479e-13	0.33242	0.541	0.435	1.97462e-08	NKT
OPTN1	5.94171e-13	0.347519	0.286	0.188	2.66967e-08	NKT
NDUFB7	7.01711e-13	0.351086	0.352	0.243	3.15286e-08	NKT
PPP1R12A1	8.25775e-13	0.337099	0.393	0.282	3.71029e-08	NKT
MFSD10	8.80926e-13	0.286887	0.251	0.159	3.95809e-08	NKT
DHRS7	9.23927e-13	0.363864	0.362	0.263	4.1513e-08	NKT
PTP4A21	9.69096e-13	0.306562	0.604	0.495	4.35425e-08	NKT
ARPC5L1	9.74465e-13	0.327395	0.385	0.276	4.37837e-08	NKT
AKAP131	1.13778e-12	0.347545	0.488	0.377	5.11218e-08	NKT
PGAM1	1.13839e-12	0.305875	0.32	0.218	5.11492e-08	NKT
LRRFIP1	1.15e-12	0.315265	0.451	0.342	5.16705e-08	NKT
CD811	1.15014e-12	0.294909	0.454	0.342	5.16768e-08	NKT
FAM65B1	1.18488e-12	0.370571	0.329	0.227	5.3238e-08	NKT
GIMAP71	1.33745e-12	0.375927	0.467	0.359	6.00932e-08	NKT
CD21	1.34468e-12	0.313199	0.602	0.5	6.0418e-08	NKT
VAMP2	1.59332e-12	0.319649	0.579	0.471	7.15894e-08	NKT
PIP4K2A1	2.49868e-12	0.3148	0.467	0.353	1.12268e-07	NKT
IRF11	4.24834e-12	0.26655	0.532	0.411	1.90882e-07	NKT
INPP5D	9.90109e-12	0.316113	0.262	0.173	4.44866e-07	NKT
ARPC1B	1.18635e-11	0.298352	0.506	0.403	5.33039e-07	NKT
MIDN	2.72716e-11	0.361827	0.254	0.167	1.22534e-06	NKT
CYFIP2	2.85032e-11	0.303769	0.289	0.196	1.28068e-06	NKT
CLEC2B1	3.68235e-11	0.337238	0.427	0.324	1.65452e-06	NKT
RALY	4.40536e-11	0.289449	0.269	0.179	1.97937e-06	NKT
TCF25	5.05435e-11	0.325816	0.44	0.344	2.27097e-06	NKT
TRAF3IP3	6.19788e-11	0.306942	0.435	0.328	2.78477e-06	NKT
TMED9	7.39842e-11	0.267473	0.29	0.198	3.32418e-06	NKT
SPSB3	7.53583e-11	0.298548	0.261	0.172	3.38592e-06	NKT
VAMP81	8.57362e-11	0.276145	0.437	0.335	3.85221e-06	NKT
SHISA5	1.12089e-10	0.316848	0.285	0.198	5.03627e-06	NKT
TBC1D10C	1.12689e-10	0.361672	0.451	0.352	5.06322e-06	NKT
ACTR3	1.21051e-10	0.329604	0.487	0.398	5.43893e-06	NKT
IGHG4	1.52028e-10	0.410787	0.302	0.213	6.83077e-06	NKT
DDX46	1.56589e-10	0.311537	0.383	0.288	7.03569e-06	NKT
ADD3	1.5738e-10	0.303704	0.356	0.262	7.07126e-06	NKT
VASP	2.07059e-10	0.327411	0.3	0.215	9.30336e-06	NKT
CRBN	2.08635e-10	0.252023	0.274	0.187	9.37416e-06	NKT
SLFN5	2.12692e-10	0.356443	0.403	0.308	9.55647e-06	NKT
ATP5B	2.7067e-10	0.318692	0.317	0.227	1.21615e-05	NKT
LNPEP	3.07431e-10	0.384076	0.272	0.189	1.38132e-05	NKT
XBP1	3.31732e-10	0.41224	0.342	0.253	1.49051e-05	NKT
PDIA3	3.52951e-10	0.301213	0.459	0.36	1.58585e-05	NKT
SYTL31	5.07887e-10	0.259217	0.3	0.21	2.28199e-05	NKT
C20orf24	5.55931e-10	0.313068	0.26	0.177	2.49785e-05	NKT
RHOC	5.81468e-10	0.304058	0.257	0.171	2.61259e-05	NKT
NDUFB10	7.514e-10	0.260705	0.383	0.286	3.37612e-05	NKT
PTPN6	7.76294e-10	0.299551	0.262	0.18	3.48796e-05	NKT
SKAP1	8.50612e-10	0.34624	0.319	0.233	3.82189e-05	NKT
AKNA1	9.93367e-10	0.334217	0.46	0.367	4.4633e-05	NKT
SELT	1.4348e-09	0.27798	0.276	0.193	6.44671e-05	NKT
TBCB	1.60047e-09	0.295912	0.27	0.187	7.19107e-05	NKT
SUPT4H1	1.6569e-09	0.321976	0.258	0.18	7.44463e-05	NKT
PRELID1	1.77623e-09	0.264516	0.376	0.288	7.98076e-05	NKT
ARF1	1.79927e-09	0.290076	0.453	0.362	8.0843e-05	NKT
SEPW1	1.97294e-09	0.327247	0.364	0.277	8.86461e-05	NKT
CSK1	1.99612e-09	0.30057	0.303	0.218	8.96875e-05	NKT
YWHAB	2.17208e-09	0.273475	0.634	0.553	9.75935e-05	NKT
CD7	2.70393e-09	0.466041	0.477	0.415	0.00012149	NKT
DGKZ1	3.68899e-09	0.273485	0.342	0.255	0.00016575	NKT
MYH9	4.24079e-09	0.285138	0.48	0.39	0.000190543	NKT
IFI161	7.56433e-09	0.2923	0.432	0.336	0.000339873	NKT
ACTR2	1.01378e-08	0.273055	0.454	0.368	0.0004555	NKT
CLEC2D1	1.01457e-08	0.315022	0.499	0.418	0.000455855	NKT
ARHGEF1	1.60912e-08	0.280755	0.431	0.344	0.000722993	NKT
DGUOK	1.65909e-08	0.289164	0.296	0.216	0.000745444	NKT
GIMAP41	1.86086e-08	0.285318	0.43	0.339	0.000836104	NKT
IGKC2	2.00467e-08	0.426324	0.704	0.635	0.000900717	NKT
GOLGA4	2.10102e-08	0.321918	0.348	0.263	0.000944008	NKT
C1orf56	5.08715e-08	0.503467	0.255	0.186	0.00228571	NKT
ARHGDIA	5.14964e-08	0.267831	0.38	0.297	0.00231379	NKT
LMAN2	5.24163e-08	0.306753	0.282	0.208	0.00235512	NKT
LAMP1	6.09121e-08	0.282944	0.326	0.25	0.00273684	NKT
IER21	1.02866e-07	0.286377	0.619	0.514	0.00462187	NKT
PCSK71	2.18083e-07	0.255006	0.487	0.399	0.00979869	NKT
JAK1	3.00685e-07	0.293204	0.484	0.406	0.0135101	NKT
SLA1	3.81627e-07	0.346435	0.321	0.25	0.0171469	NKT
RASGRP2	4.16875e-07	0.289148	0.255	0.192	0.0187306	NKT
RASAL31	6.49274e-07	0.256875	0.263	0.197	0.0291725	NKT
YPEL3	1.36516e-06	0.270018	0.37	0.301	0.0613379	NKT
XCL21	2.6316e-06	0.520443	0.254	0.188	0.118241	NKT
CALR	3.04413e-06	0.257431	0.478	0.401	0.136776	NKT
SERPINB1	3.19305e-06	0.299775	0.254	0.194	0.143467	NKT
KLF13	5.95786e-06	0.252835	0.263	0.203	0.267693	NKT
MT2A1	8.29986e-05	0.561701	0.587	0.537	1	NKT
IGHG3	0.000255729	0.283748	0.257	0.208	1	NKT
ZFP361	0.000381224	0.274529	0.61	0.551	1	NKT
SORL1	0.000512898	0.272959	0.283	0.24	1	NKT
CD3G	0.000850415	0.271604	0.499	0.491	1	NKT
ICA1	2.3422e-229	1.62198	0.292	0.008	1.05238e-224	T-reg
CTLA4	8.09779e-187	1.60093	0.443	0.03	3.63842e-182	T-reg
TNFRSF4	3.20122e-94	2.50914	0.368	0.042	1.43834e-89	T-reg
LAIR2	1.05774e-72	1.24196	0.265	0.027	4.75253e-68	T-reg
TNFRSF18	2.6435e-72	2.11258	0.297	0.036	1.18775e-67	T-reg
TIGIT1	1.71701e-56	1.85947	0.541	0.144	7.71469e-52	T-reg
TBC1D4	2.93814e-47	1.33324	0.378	0.083	1.32014e-42	T-reg
BATF	5.11784e-44	1.69252	0.405	0.101	2.2995e-39	T-reg
ICOS	1.43921e-31	1.08231	0.286	0.066	6.46651e-27	T-reg
SESN3	1.81293e-31	1.3366	0.341	0.093	8.14566e-27	T-reg
ARID5B	4.77498e-29	1.01933	0.486	0.178	2.14545e-24	T-reg
CD27	4.69432e-23	1.09899	0.497	0.22	2.1092e-18	T-reg
RGS11	3.37724e-22	1.63209	0.649	0.346	1.51743e-17	T-reg
PMAIP1	1.5176e-19	1.24554	0.405	0.165	6.81871e-15	T-reg
DNPH1	2.20002e-19	0.923775	0.259	0.079	9.88491e-15	T-reg
BIRC3	2.78088e-19	1.00693	0.568	0.283	1.24948e-14	T-reg
LTB1	4.56072e-18	1.1407	0.681	0.401	2.04918e-13	T-reg
CARD161	1.5957e-17	1.2451	0.411	0.183	7.16962e-13	T-reg
PIM2	3.16104e-16	1.02463	0.292	0.108	1.42029e-11	T-reg
CORO1B	1.05064e-14	0.85341	0.324	0.135	4.72065e-10	T-reg
GADD45A	1.72858e-14	1.19851	0.368	0.167	7.76667e-10	T-reg
SELL1	2.62228e-13	0.820261	0.368	0.169	1.17822e-08	T-reg
KLF6	4.19946e-13	0.982371	0.735	0.548	1.88686e-08	T-reg
SOD1	9.63791e-13	0.827934	0.73	0.534	4.33041e-08	T-reg
SAMSN1	2.09285e-11	0.640287	0.351	0.168	9.40339e-07	T-reg
ATP5F1E1	2.25375e-11	1.0593	0.335	0.159	1.01263e-06	T-reg
ATP5MC2	2.89255e-11	0.742909	0.27	0.111	1.29965e-06	T-reg
CDKN1B	1.14553e-10	0.761065	0.362	0.189	5.14698e-06	T-reg
RCAN31	1.77662e-10	0.483735	0.33	0.157	7.98251e-06	T-reg
PBXIP1	2.45927e-10	0.687601	0.368	0.197	1.10498e-05	T-reg
GPR1831	2.51094e-10	0.877831	0.335	0.166	1.12819e-05	T-reg
ID3	2.51614e-10	0.656206	0.281	0.123	1.13053e-05	T-reg
CD22	9.86508e-10	0.733407	0.681	0.506	4.43248e-05	T-reg
NDUFV2	1.23778e-09	0.662356	0.411	0.231	5.56145e-05	T-reg
SPOCK21	2.02329e-09	0.61834	0.508	0.313	9.09083e-05	T-reg
BTG3	2.63965e-09	0.571915	0.254	0.115	0.000118602	T-reg
LMNA	3.28714e-09	0.8192	0.265	0.121	0.000147694	T-reg
MSI2	4.46305e-09	0.518814	0.297	0.145	0.000200529	T-reg
RACK11	5.31026e-09	0.865341	0.308	0.154	0.000238595	T-reg
PIK3IP11	1.46668e-08	0.611973	0.541	0.372	0.000658994	T-reg
TANK	1.64408e-08	0.514755	0.319	0.165	0.000738702	T-reg
GSTO1	5.27191e-08	0.532177	0.341	0.186	0.00236872	T-reg
ATP5MG1	5.34881e-08	0.613039	0.27	0.129	0.00240327	T-reg
EZR	8.29023e-08	0.662226	0.438	0.277	0.00372489	T-reg
SAT11	8.58826e-08	0.533559	0.676	0.502	0.00385879	T-reg
RNF19A	9.80618e-08	0.624642	0.341	0.195	0.00440602	T-reg
ITM2A1	1.20133e-07	0.762441	0.486	0.342	0.00539771	T-reg
CREM	1.92549e-07	0.553337	0.351	0.198	0.0086514	T-reg
UBE2B	2.44313e-07	0.51266	0.443	0.288	0.0109772	T-reg
TNFAIP31	2.56167e-07	0.542856	0.551	0.373	0.0115099	T-reg
NR3C1	2.78166e-07	0.661239	0.368	0.219	0.0124983	T-reg
YWHAB1	3.20446e-07	0.520181	0.697	0.558	0.014398	T-reg
CHMP2A	5.19907e-07	0.524472	0.319	0.181	0.0233599	T-reg
IL6ST	7.62657e-07	0.709744	0.314	0.177	0.034267	T-reg
PRDX2	7.69112e-07	0.441083	0.459	0.308	0.034557	T-reg
CALM3	7.81172e-07	0.505675	0.492	0.33	0.0350988	T-reg
RORA1	8.88615e-07	0.518086	0.465	0.31	0.0399264	T-reg
CLTA	1.03414e-06	0.413218	0.341	0.195	0.0464648	T-reg
TSC22D31	2.08336e-06	0.606703	0.746	0.605	0.0936076	T-reg
GBP21	2.19388e-06	0.602242	0.292	0.167	0.0985732	T-reg
NABP1	2.7431e-06	0.386422	0.281	0.155	0.12325	T-reg
STAT3	3.20068e-06	0.509843	0.449	0.321	0.14381	T-reg
RPL22L1	3.42411e-06	0.500344	0.405	0.264	0.153849	T-reg
TNFRSF1B1	4.72311e-06	0.539977	0.265	0.147	0.212214	T-reg
CCND2	4.90622e-06	0.530073	0.303	0.179	0.220441	T-reg
PSMA2	6.54726e-06	0.414652	0.4	0.254	0.294175	T-reg
SYPL1	7.32544e-06	0.469304	0.27	0.153	0.329139	T-reg
GAPDH1	8.40661e-06	0.731127	0.838	0.763	0.377717	T-reg
TMEM21	9.51867e-06	0.438505	0.308	0.184	0.427684	T-reg
STK17B	1.02694e-05	0.434492	0.557	0.411	0.461415	T-reg
FXYD51	1.04113e-05	0.509981	0.649	0.533	0.467788	T-reg
CNOT6L1	1.41706e-05	0.586688	0.459	0.321	0.636699	T-reg
ISG20	1.51173e-05	0.53405	0.508	0.358	0.679235	T-reg
RBPJ	1.51861e-05	0.675465	0.259	0.15	0.682326	T-reg
NAP1L11	1.82894e-05	0.395586	0.773	0.669	0.821759	T-reg
SRGN1	1.95334e-05	0.606666	0.816	0.734	0.877657	T-reg
LEPROTL11	2.16378e-05	0.53471	0.514	0.381	0.972209	T-reg
RGCC1	2.35372e-05	0.465751	0.324	0.201	1	T-reg
STK4	2.63355e-05	0.481383	0.632	0.527	1	T-reg
MRPL57	3.08447e-05	0.490203	0.346	0.226	1	T-reg
RHOH	3.16627e-05	0.453547	0.389	0.267	1	T-reg
RAN	4.37226e-05	0.365319	0.6	0.475	1	T-reg
PPP1R15A	4.45345e-05	0.421147	0.514	0.366	1	T-reg
SYNE21	4.86164e-05	0.44616	0.503	0.362	1	T-reg
ARHGDIB	4.87514e-05	0.34901	0.816	0.7	1	T-reg
LDHA	5.02197e-05	0.392821	0.546	0.42	1	T-reg
ARID4B	5.20537e-05	0.356045	0.519	0.387	1	T-reg
SCAND1	6.09289e-05	0.393477	0.389	0.263	1	T-reg
GBP5	6.18986e-05	0.416491	0.265	0.159	1	T-reg
TLK1	6.54443e-05	0.388889	0.259	0.157	1	T-reg
NAP1L41	6.70189e-05	0.56229	0.373	0.263	1	T-reg
PRDM11	6.95083e-05	0.557226	0.308	0.193	1	T-reg
CLEC2D2	9.39717e-05	0.367277	0.546	0.423	1	T-reg
CWC15	0.000112116	0.292629	0.276	0.168	1	T-reg
RER1	0.000117185	0.267296	0.33	0.207	1	T-reg
PLP21	0.000120747	0.294486	0.357	0.232	1	T-reg
VMP1	0.000124483	0.31535	0.319	0.203	1	T-reg
ISG15	0.000125182	0.47621	0.33	0.217	1	T-reg
VCP	0.000142071	0.418247	0.27	0.166	1	T-reg
COTL1	0.000199585	0.366002	0.476	0.343	1	T-reg
BCL2	0.000210221	0.317264	0.265	0.162	1	T-reg
NFKBIA	0.000218494	0.316451	0.708	0.569	1	T-reg
S100A41	0.000219115	0.587853	0.805	0.736	1	T-reg
LDHB1	0.000233736	0.273547	0.724	0.591	1	T-reg
CDV3	0.000275799	0.371918	0.384	0.274	1	T-reg
GLRX	0.000329733	0.784252	0.276	0.184	1	T-reg
OAZ12	0.00033997	0.280085	0.843	0.776	1	T-reg
PSMB2	0.000364526	0.35514	0.27	0.172	1	T-reg
YPEL51	0.000364537	0.306029	0.508	0.373	1	T-reg
PDCD5	0.000378982	0.34189	0.265	0.171	1	T-reg
MDFIC	0.000384557	0.275553	0.281	0.176	1	T-reg
SLA2	0.0004108	0.311721	0.362	0.255	1	T-reg
RSRC2	0.000432497	0.401159	0.459	0.342	1	T-reg
RP11-138A9.1	0.000446467	0.444764	0.27	0.175	1	T-reg
ATP6V0B1	0.0004549	0.313409	0.335	0.23	1	T-reg
CASP1	0.000527875	0.325517	0.254	0.158	1	T-reg
SMAP2	0.000578395	0.408816	0.389	0.291	1	T-reg
SFPQ	0.000597149	0.2905	0.573	0.445	1	T-reg
ELF11	0.000599647	0.424352	0.546	0.437	1	T-reg
CD44	0.0006301	0.363534	0.578	0.476	1	T-reg
TAGLN21	0.000630635	0.514383	0.4	0.31	1	T-reg
RPS4Y11	0.000719752	0.276153	0.422	0.301	1	T-reg
PRDX11	0.000731116	0.395199	0.432	0.326	1	T-reg
BTG1	0.000736752	0.290151	0.903	0.861	1	T-reg
AIM1	0.000795354	0.487532	0.254	0.172	1	T-reg
PSMB6	0.00109138	0.368985	0.308	0.213	1	T-reg
CCT8	0.00111149	0.342014	0.357	0.249	1	T-reg
ARL6IP51	0.00120106	0.386952	0.541	0.443	1	T-reg
OXNAD1	0.00130315	0.465409	0.254	0.168	1	T-reg
C11orf58	0.00134632	0.282201	0.503	0.401	1	T-reg
CTSC1	0.00145323	0.678548	0.389	0.295	1	T-reg
ILF2	0.00148713	0.34704	0.27	0.184	1	T-reg
IL322	0.00157682	0.56567	0.838	0.774	1	T-reg
RAP1A1	0.00159001	0.340226	0.438	0.336	1	T-reg
WASF2	0.00161647	0.496716	0.373	0.284	1	T-reg
UBC1	0.00162759	0.294542	0.908	0.844	1	T-reg
CD3D1	0.00200016	0.359092	0.773	0.652	1	T-reg
C12orf57	0.00246667	0.31407	0.616	0.521	1	T-reg
AIMP1	0.00247496	0.424978	0.259	0.178	1	T-reg
UGP2	0.00266799	0.428897	0.346	0.266	1	T-reg
CHD1	0.00269602	0.26492	0.357	0.26	1	T-reg
ENO1	0.00310755	0.44217	0.535	0.437	1	T-reg
UCP21	0.00332975	0.428367	0.314	0.23	1	T-reg
CBX3	0.00333658	0.475598	0.411	0.319	1	T-reg
ETS11	0.00339087	0.428774	0.519	0.448	1	T-reg
MRPL41	0.00341716	0.280319	0.303	0.215	1	T-reg
CYTIP	0.003651	0.391638	0.465	0.382	1	T-reg
VDAC1	0.00374351	0.32489	0.259	0.176	1	T-reg
OCIAD2	0.00379102	0.318197	0.324	0.239	1	T-reg
MYCBP2	0.00395828	0.326751	0.422	0.328	1	T-reg
CLK11	0.0040708	0.472619	0.443	0.362	1	T-reg
MAP1LC3B	0.00416436	0.329484	0.368	0.282	1	T-reg
UBALD2	0.00421064	0.340975	0.346	0.256	1	T-reg
ARF11	0.00428939	0.256896	0.476	0.369	1	T-reg
GPBP1	0.00433752	0.382594	0.481	0.385	1	T-reg
TMED91	0.00441956	0.354492	0.292	0.205	1	T-reg
SYF2	0.00442749	0.300494	0.4	0.316	1	T-reg
SMCHD1	0.00444146	0.399893	0.519	0.442	1	T-reg
PSMB81	0.00460198	0.364597	0.362	0.283	1	T-reg
NDUFC2	0.00475225	0.327886	0.341	0.252	1	T-reg
DDX461	0.00502996	0.261626	0.389	0.296	1	T-reg
HNRNPM	0.0050926	0.254241	0.443	0.336	1	T-reg
USP15	0.00554593	0.392911	0.351	0.267	1	T-reg
FYN1	0.00562315	0.302652	0.497	0.416	1	T-reg
NSMCE3	0.00590013	0.282718	0.319	0.238	1	T-reg
MYL6	0.00597713	0.331383	0.762	0.741	1	T-reg
SUMO1	0.00651961	0.322669	0.4	0.306	1	T-reg
TALDO11	0.00666667	0.312271	0.265	0.188	1	T-reg
PDIA6	0.00671258	0.2632	0.308	0.225	1	T-reg
TPM4	0.00672165	0.27437	0.254	0.177	1	T-reg
RAC11	0.00689474	0.266672	0.465	0.362	1	T-reg
ISCU	0.00731023	0.294733	0.427	0.349	1	T-reg
FAM107B	0.00733541	0.256161	0.378	0.292	1	T-reg
PSMB1	0.00760859	0.368355	0.454	0.374	1	T-reg
FYB	0.00761962	0.458918	0.546	0.51	1	T-reg
NDFIP11	0.00807816	0.336715	0.395	0.322	1	T-reg
SLC3A2	0.00823945	0.265623	0.265	0.19	1	T-reg
UBE2D2	0.0083999	0.25091	0.476	0.391	1	T-reg
LGALS11	0.00918859	0.479635	0.443	0.359	1	T-reg
MZT2B	0.0094725	0.274719	0.589	0.493	1	T-reg
CUTA	0.00966497	0.281362	0.535	0.437	1	T-reg
