# Supplementary material for: A novel molecular classification method for osteosarcoma based on tumor cell differentiation trajectories
Source: Bone Res. 2023 Jan 2;11:1. doi: 10.1038/s41413-022-00233-w (PMC9806110; doi:10.1038/s41413-022-00233-w)
Supplement: Supplementary file 31 — Supplementary Table 24 [file 41413_2022_233_MOESM31_ESM.xlsx]

## Sheet: B_cell_del2_rename_markers
Supplementary Table 24 | Different genes list of B cell clusters
Gene Symbol	P.value	Average Log2(Fold Change)	pct.1*	pct.2*	Adjusted p.value	cluster
SSR4	0	2.44485	0.989	0.468	0	Plasm
MZB1	0	2.35303	0.965	0.16	0	Plasm
XBP1	0	1.88197	0.865	0.1	0	Plasm
DERL3	0	1.86495	0.85	0.078	0	Plasm
FKBP11	0	1.65932	0.835	0.061	0	Plasm
PRDX4	0	1.63182	0.815	0.043	0	Plasm
HSP90B1	0	1.62922	0.91	0.368	0	Plasm
SEC11C	0	1.58627	0.851	0.137	0	Plasm
FKBP2	0	1.26739	0.787	0.098	0	Plasm
NUCB2	0	1.20648	0.762	0.063	0	Plasm
ITM2C	0	1.10303	0.738	0.111	0	Plasm
SDF2L1	0	1.07424	0.685	0.042	0	Plasm
SSR3	0	1.03997	0.8	0.152	0	Plasm
SDC1	0	0.867064	0.586	0.001	0	Plasm
HDLBP	2.72891e-306	0.877521	0.67	0.062	1.22613e-301	Plasm
CD63	1.4031e-304	1.01722	0.776	0.148	6.30428e-300	Plasm
IGHD	8.0539e-298	0.273386	0.047	0.648	3.6187e-293	Plasm
SPAG4	9.96095e-293	0.686491	0.525	0.005	4.47555e-288	Plasm
MANF	1.53556e-288	0.914479	0.641	0.062	6.89941e-284	Plasm
MYDGF	6.53981e-288	0.941137	0.663	0.076	2.9384e-283	Plasm
SELM	2.66478e-279	0.79762	0.682	0.086	1.19731e-274	Plasm
RRBP1	2.45809e-276	0.916959	0.624	0.061	1.10444e-271	Plasm
VIMP	1.01765e-268	0.845363	0.673	0.09	4.5724e-264	Plasm
SPCS3	5.06522e-264	0.869985	0.745	0.149	2.27586e-259	Plasm
ERLEC1	6.66135e-262	0.83514	0.645	0.081	2.99301e-257	Plasm
IGHG4	1.39624e-261	3.8704	0.759	0.255	6.27345e-257	Plasm
IGHG1	2.29527e-260	4.16553	0.77	0.271	1.03129e-255	Plasm
CD27	4.17212e-259	0.837098	0.602	0.061	1.87458e-254	Plasm
PDIA4	2.60405e-255	0.763936	0.601	0.059	1.17003e-250	Plasm
JSRP1	3.1621e-255	0.917907	0.491	0.014	1.42076e-250	Plasm
LINC00152	3.61017e-247	0.880268	0.523	0.03	1.62208e-242	Plasm
CREB3L2	1.08199e-244	0.865854	0.682	0.118	4.86149e-240	Plasm
LMAN1	5.02834e-242	0.771107	0.696	0.125	2.25928e-237	Plasm
IGHG3	8.27454e-239	4.28452	0.748	0.275	3.71784e-234	Plasm
SLAMF7	4.33415e-237	0.564004	0.455	0.009	1.94738e-232	Plasm
PSAP	1.54142e-234	0.832484	0.747	0.181	6.92576e-230	Plasm
GAS6	3.87007e-233	0.535774	0.435	0.004	1.73886e-228	Plasm
PRDM1	4.7843e-233	0.721275	0.532	0.044	2.14963e-228	Plasm
HM13	3.01673e-232	0.625989	0.647	0.097	1.35545e-227	Plasm
TMED9	6.84291e-230	0.696456	0.657	0.108	3.07459e-225	Plasm
SPCS2	3.76255e-228	0.879265	0.844	0.343	1.69055e-223	Plasm
FNDC3B	4.72604e-228	0.54942	0.468	0.018	2.12346e-223	Plasm
TNFRSF17	8.92977e-228	0.639802	0.484	0.025	4.01224e-223	Plasm
HSPA5	1.25596e-226	1.46233	0.797	0.251	5.64314e-222	Plasm
TRIB1	6.75943e-226	0.719241	0.446	0.012	3.03708e-221	Plasm
PDIA6	1.99691e-225	0.812595	0.703	0.154	8.97232e-221	Plasm
CRELD2	5.26593e-225	0.627889	0.568	0.062	2.36603e-220	Plasm
MEI1	6.58889e-225	0.52893	0.502	0.033	2.96045e-220	Plasm
KDELR2	5.05226e-224	0.65788	0.649	0.107	2.27003e-219	Plasm
SEL1L	1.93692e-217	0.583618	0.547	0.059	8.70277e-213	Plasm
RPN1	1.9229e-211	0.573566	0.615	0.094	8.63978e-207	Plasm
SRPRB	2.17708e-206	0.464516	0.517	0.051	9.78183e-202	Plasm
CHPF	2.75205e-206	0.410876	0.391	0.003	1.23652e-201	Plasm
SIL1	2.00539e-205	0.467392	0.467	0.031	9.01041e-201	Plasm
PPIB	6.58226e-204	0.815	0.78	0.26	2.95747e-199	Plasm
CLPTM1L	1.47876e-203	0.617206	0.589	0.091	6.64422e-199	Plasm
DNAJC1	5.51892e-202	0.598453	0.595	0.094	2.4797e-197	Plasm
CD38	5.78734e-199	0.409974	0.56	0.073	2.60031e-194	Plasm
TXNDC15	1.21744e-196	0.463734	0.51	0.054	5.47006e-192	Plasm
LY96	1.48468e-196	0.5094	0.448	0.03	6.67079e-192	Plasm
SEC14L1	4.70372e-195	0.494829	0.568	0.082	2.11343e-190	Plasm
P4HB	1.37304e-194	0.578924	0.655	0.132	6.1692e-190	Plasm
RPN2	3.28898e-194	0.588218	0.662	0.138	1.47777e-189	Plasm
KDELR1	4.21249e-192	0.535671	0.606	0.106	1.89272e-187	Plasm
ANKRD28	6.7886e-190	0.61523	0.522	0.068	3.05019e-185	Plasm
LMAN2	3.55022e-189	0.597646	0.639	0.13	1.59515e-184	Plasm
SEC61B	8.72874e-189	0.751477	0.813	0.31	3.92191e-184	Plasm
CCPG1	9.37262e-184	0.494585	0.556	0.085	4.21121e-179	Plasm
TIMP1	7.87056e-183	0.679315	0.444	0.039	3.53632e-178	Plasm
SEC61A1	1.40721e-182	0.386664	0.486	0.054	6.32275e-178	Plasm
TMEM258	4.75303e-181	0.723864	0.726	0.216	2.13558e-176	Plasm
IGHM	2.14428e-180	1.75092	0.23	0.699	9.63447e-176	Plasm
IGHG2	1.41694e-179	3.65899	0.483	0.072	6.36646e-175	Plasm
DPEP1	1.41892e-177	0.585729	0.347	0.004	6.37533e-173	Plasm
DNAJC3	1.83838e-173	0.481521	0.553	0.093	8.26004e-169	Plasm
ARSA	6.44449e-172	0.370961	0.433	0.039	2.89557e-167	Plasm
CD59	2.13723e-171	0.421498	0.514	0.074	9.60281e-167	Plasm
GLRX	1.23106e-170	0.609049	0.522	0.084	5.53127e-166	Plasm
TNFRSF18	4.66614e-168	0.427914	0.372	0.018	2.09654e-163	Plasm
TMED10	1.65752e-167	0.561489	0.674	0.175	7.44738e-163	Plasm
CPEB4	2.4318e-161	0.544427	0.539	0.099	1.09263e-156	Plasm
HERPUD1	7.9343e-161	0.85656	0.913	0.591	3.56496e-156	Plasm
PDK1	6.03908e-159	0.471467	0.524	0.091	2.71342e-154	Plasm
AQP3	8.39415e-159	0.343142	0.324	0.007	3.77158e-154	Plasm
SPATS2	1.00287e-158	0.335183	0.416	0.041	4.506e-154	Plasm
TNFRSF4	1.93085e-158	0.371689	0.315	0.004	8.67549e-154	Plasm
TMEM59	9.89123e-158	0.725533	0.791	0.36	4.44423e-153	Plasm
SLC39A7	1.14675e-157	0.290631	0.375	0.025	5.15246e-153	Plasm
ALG5	4.02524e-157	0.340438	0.435	0.05	1.80858e-152	Plasm
DSTN	7.9596e-157	0.388494	0.511	0.084	3.57633e-152	Plasm
TXNDC5	1.48896e-155	0.291247	0.33	0.011	6.69003e-151	Plasm
GMPPB	2.26004e-154	0.315689	0.392	0.034	1.01546e-149	Plasm
ACADVL	2.30245e-154	0.425538	0.572	0.118	1.03451e-149	Plasm
SPCS1	2.15494e-152	0.688236	0.806	0.374	9.68236e-148	Plasm
DNAJB9	5.95825e-152	0.5416	0.643	0.165	2.6771e-147	Plasm
ERN1	2.48251e-150	0.516508	0.373	0.031	1.11542e-145	Plasm
FNDC3A	4.2672e-150	0.365139	0.48	0.076	1.9173e-145	Plasm
SCARB2	3.42959e-149	0.287785	0.374	0.031	1.54095e-144	Plasm
ITGA6	6.39309e-149	0.396211	0.305	0.006	2.87248e-144	Plasm
PECAM1	2.21045e-148	0.405088	0.443	0.061	9.93178e-144	Plasm
TMEM208	2.543e-148	0.343756	0.473	0.073	1.1426e-143	Plasm
MERTK	2.14479e-146	0.362638	0.289	0.002	9.63677e-142	Plasm
SEC61G	1.92904e-144	0.618932	0.716	0.234	8.66738e-140	Plasm
IGHGP	3.19496e-144	2.19351	0.314	0.013	1.43553e-139	Plasm
CHID1	5.98439e-144	0.292498	0.376	0.035	2.68885e-139	Plasm
SEC24D	1.77095e-143	0.330936	0.338	0.021	7.95708e-139	Plasm
MDK	2.08359e-143	0.293823	0.3	0.007	9.36177e-139	Plasm
CKAP4	2.7912e-142	0.250646	0.34	0.022	1.25411e-137	Plasm
RABAC1	1.02748e-141	0.603652	0.761	0.283	4.61655e-137	Plasm
CTHRC1	1.36346e-141	0.379606	0.277	0.001	6.12616e-137	Plasm
MAN1A1	1.16736e-140	0.391802	0.413	0.054	5.24507e-136	Plasm
SAR1B	4.77452e-139	0.32316	0.489	0.088	2.14524e-134	Plasm
WIPI1	1.96254e-137	0.262629	0.299	0.011	8.81787e-133	Plasm
TMED2	2.12883e-137	0.412624	0.616	0.156	9.56506e-133	Plasm
TXNDC11	1.77642e-136	0.352191	0.422	0.061	7.98165e-132	Plasm
DDOST	1.37522e-135	0.348722	0.528	0.111	6.179e-131	Plasm
MLEC	2.08982e-135	0.302072	0.447	0.072	9.38979e-131	Plasm
SLC38A10	1.89188e-134	0.256965	0.419	0.06	8.50043e-130	Plasm
CD9	2.98353e-134	0.326813	0.413	0.058	1.34053e-129	Plasm
KRTCAP2	4.59211e-134	0.539061	0.534	0.128	2.06328e-129	Plasm
DNAJB11	7.23076e-134	0.304243	0.487	0.092	3.24885e-129	Plasm
CCDC167	4.81061e-133	0.309592	0.353	0.034	2.16145e-128	Plasm
FCRL5	3.83398e-131	0.289593	0.677	0.189	1.72265e-126	Plasm
HYOU1	5.76233e-131	0.281754	0.338	0.03	2.58907e-126	Plasm
OS9	1.9923e-130	0.318153	0.523	0.111	8.95161e-126	Plasm
TMEM205	8.59174e-130	0.344736	0.446	0.077	3.86035e-125	Plasm
TRAM1	1.69415e-129	0.422115	0.655	0.192	7.612e-125	Plasm
OSTC	1.8868e-129	0.349049	0.613	0.162	8.47757e-125	Plasm
LMF1	2.44616e-128	0.279387	0.295	0.015	1.09908e-123	Plasm
CECR1	2.37164e-127	0.29703	0.446	0.078	1.0656e-122	Plasm
LGALS3	3.46125e-127	0.252431	0.312	0.022	1.55518e-122	Plasm
CST3	4.06726e-125	0.649784	0.364	0.049	1.82746e-120	Plasm
CASP10	3.29793e-123	0.277786	0.321	0.029	1.48179e-118	Plasm
S100A11	2.26521e-122	0.296875	0.377	0.052	1.01778e-117	Plasm
ARFGAP3	1.08795e-121	0.260065	0.432	0.077	4.88829e-117	Plasm
SEC24A	1.12342e-121	0.252745	0.329	0.032	5.04766e-117	Plasm
EIF2AK4	7.38007e-121	0.277216	0.383	0.056	3.31594e-116	Plasm
ZBTB38	4.45276e-120	0.299792	0.455	0.09	2.00067e-115	Plasm
UBE2J1	4.82881e-120	0.373335	0.598	0.169	2.16963e-115	Plasm
CITED2	1.98485e-119	0.731662	0.476	0.116	8.91814e-115	Plasm
IGHA1	2.82654e-119	4.26365	0.784	0.432	1.26999e-114	Plasm
BEX5	1.72208e-118	0.26706	0.261	0.009	7.73746e-114	Plasm
IGKC	6.71289e-117	3.31369	0.955	0.877	3.01617e-112	Plasm
PDXK	2.50626e-116	0.261462	0.374	0.055	1.12609e-111	Plasm
SRM	6.89153e-116	0.317149	0.493	0.112	3.09643e-111	Plasm
CANX	1.34053e-115	0.324969	0.619	0.181	6.02312e-111	Plasm
LMNA	2.72342e-115	0.340849	0.342	0.044	1.22366e-110	Plasm
RP11-16E12.2	4.26647e-114	0.272823	0.274	0.017	1.91697e-109	Plasm
TYMP	7.57779e-110	0.338015	0.477	0.112	3.40478e-105	Plasm
SLC7A5	3.67408e-107	0.311712	0.274	0.022	1.6508e-102	Plasm
ERGIC3	1.16727e-106	0.278953	0.513	0.131	5.24464e-102	Plasm
PHPT1	4.39112e-104	0.255823	0.542	0.148	1.97297e-99	Plasm
GSTP1	1.0641e-103	0.566361	0.677	0.275	4.78111e-99	Plasm
BHLHE41	3.00342e-103	0.254741	0.271	0.023	1.34947e-98	Plasm
PIM2	4.30853e-103	0.430534	0.525	0.151	1.93587e-98	Plasm
ATF5	5.84184e-102	0.362128	0.263	0.022	2.6248e-97	Plasm
ARF4	7.31924e-101	0.277979	0.572	0.167	3.28861e-96	Plasm
INSR	1.79396e-99	0.266699	0.341	0.056	8.06042e-95	Plasm
FAM46C	2.10287e-99	0.303082	0.605	0.194	9.4484e-95	Plasm
CALR	1.38512e-98	0.495365	0.733	0.312	6.22346e-94	Plasm
NPC2	2.33802e-97	0.484783	0.716	0.308	1.05049e-92	Plasm
FBXW7	2.79266e-94	0.254567	0.477	0.128	1.25477e-89	Plasm
AP3S1	3.90732e-94	0.296856	0.512	0.15	1.7556e-89	Plasm
IGHA2	1.8085e-93	3.15644	0.256	0.03	8.12576e-89	Plasm
UQCRQ	4.0884e-92	0.307052	0.575	0.185	1.83696e-87	Plasm
PRDX2	7.58352e-92	0.290886	0.628	0.214	3.40735e-87	Plasm
NEAT1	2.29315e-91	0.859325	0.831	0.539	1.03033e-86	Plasm
SLC3A2	2.20529e-90	0.321013	0.474	0.134	9.90861e-86	Plasm
IL6ST	6.32336e-90	0.257428	0.357	0.073	2.84115e-85	Plasm
REEP5	6.32796e-90	0.260331	0.599	0.198	2.84321e-85	Plasm
H1FX	6.35745e-90	0.564298	0.72	0.334	2.85646e-85	Plasm
SRGN	8.3597e-89	0.41004	0.772	0.359	3.7561e-84	Plasm
DAD1	6.43712e-86	0.360286	0.673	0.268	2.89226e-81	Plasm
PDIA3	4.5544e-84	0.344126	0.643	0.249	2.04634e-79	Plasm
SELK	3.20297e-83	0.390578	0.743	0.342	1.43913e-78	Plasm
LRRC16A	5.50041e-83	0.328293	0.389	0.099	2.47139e-78	Plasm
HIST1H2BG	4.40753e-79	0.313335	0.264	0.042	1.98035e-74	Plasm
TPM4	2.38698e-76	0.285627	0.521	0.181	1.07249e-71	Plasm
CYBA	1.17738e-68	0.398989	0.94	0.819	5.29007e-64	Plasm
C12orf45	9.74368e-65	0.274023	0.306	0.077	4.37793e-60	Plasm
CFLAR	3.06216e-63	0.257193	0.651	0.279	1.37586e-58	Plasm
TMBIM6	1.3594e-56	0.393644	0.808	0.5	6.10791e-52	Plasm
AL928768.3	1.66386e-56	0.388603	0.277	0.074	7.4759e-52	Plasm
S100A6	1.5445e-55	0.297163	0.661	0.318	6.93961e-51	Plasm
SUB1	2.54321e-40	0.279367	0.793	0.503	1.14269e-35	Plasm
JCHAIN	2.81393e-39	2.96432	0.422	0.271	1.26433e-34	Plasm
IGLC3	1.54157e-37	3.61332	0.467	0.302	6.92643e-33	Plasm
HSPB1	3.35054e-24	0.388965	0.603	0.402	1.50543e-19	Plasm
IGLC2	1.63658e-08	3.73617	0.724	0.665	0.000735332	Plasm
HLA-DRA	0	2.55917	0.974	0.24	0	Active_B
HLA-DRB1	0	2.29234	0.901	0.152	0	Active_B
CD83	0	2.27278	0.651	0.061	0	Active_B
HLA-DPB1	0	2.24125	0.916	0.138	0	Active_B
CD37	0	2.21321	0.942	0.3	0	Active_B
BTG1	0	2.18347	0.912	0.616	0	Active_B
CD52	0	2.13807	0.857	0.136	0	Active_B
HLA-DQA1	0	2.06068	0.807	0.092	0	Active_B
CD74	0	2.04196	0.969	0.767	0	Active_B
HLA-DPA1	0	2.03672	0.887	0.247	0	Active_B
MS4A1	0	1.95887	0.841	0.061	0	Active_B
HLA-DQB1	0	1.92774	0.826	0.198	0	Active_B
LTB	0	1.86875	0.714	0.049	0	Active_B
REL	0	1.79476	0.684	0.061	0	Active_B
LAPTM5	0	1.70517	0.899	0.352	0	Active_B
RPS27	0	1.63131	0.991	0.953	0	Active_B
BANK1	0	1.61187	0.672	0.053	0	Active_B
LINC00926	0	1.59133	0.633	0.032	0	Active_B
RPSA	0	1.4666	0.966	0.834	0	Active_B
RPL13A	0	1.45875	0.995	0.962	0	Active_B
RPL21	0	1.44457	0.995	0.947	0	Active_B
RPL18A	0	1.42728	0.992	0.956	0	Active_B
RPS20	0	1.42712	0.952	0.829	0	Active_B
RPL30	0	1.41944	0.991	0.935	0	Active_B
RPS3A	0	1.37505	0.996	0.957	0	Active_B
RPS27A	0	1.36241	0.993	0.969	0	Active_B
RPL32	0	1.35265	0.993	0.961	0	Active_B
RPL9	0	1.33902	0.989	0.945	0	Active_B
RPS23	0	1.33776	0.994	0.957	0	Active_B
RPS19	0	1.3309	0.99	0.968	0	Active_B
RPS13	0	1.32493	0.988	0.922	0	Active_B
RPLP2	0	1.31391	0.989	0.945	0	Active_B
RPS2	0	1.31238	0.99	0.956	0	Active_B
RPS10	0	1.30319	0.966	0.845	0	Active_B
RPL39	0	1.30293	0.991	0.95	0	Active_B
RPL13	0	1.29802	0.996	0.983	0	Active_B
RPL10A	0	1.29603	0.975	0.886	0	Active_B
RPL19	0	1.29546	0.985	0.942	0	Active_B
RPL11	0	1.2789	0.989	0.961	0	Active_B
RPL12	0	1.27876	0.981	0.92	0	Active_B
RPS11	0	1.26993	0.983	0.926	0	Active_B
RPL23	0	1.25878	0.95	0.834	0	Active_B
RPL27	0	1.25581	0.948	0.841	0	Active_B
EEF1A1	0	1.24359	0.996	0.984	0	Active_B
RPS6	0	1.24191	0.991	0.953	0	Active_B
RPL26	0	1.24129	0.989	0.936	0	Active_B
RPS8	0	1.23982	0.99	0.951	0	Active_B
RPS12	0	1.23469	0.993	0.972	0	Active_B
RPL23A	0	1.23413	0.981	0.922	0	Active_B
RPS25	0	1.23349	0.984	0.923	0	Active_B
UBA52	0	1.23047	0.962	0.873	0	Active_B
RPL28	0	1.21921	0.997	0.97	0	Active_B
RPS21	0	1.20453	0.952	0.839	0	Active_B
RPS3	0	1.2027	0.985	0.953	0	Active_B
RPL34	0	1.18522	0.992	0.966	0	Active_B
TMSB10	0	1.17629	0.958	0.849	0	Active_B
RPL37	0	1.17527	0.979	0.922	0	Active_B
RPS7	0	1.17329	0.982	0.908	0	Active_B
RPL22	0	1.16466	0.962	0.855	0	Active_B
RPS16	0	1.15548	0.978	0.923	0	Active_B
RPL29	0	1.15346	0.971	0.93	0	Active_B
RPL15	0	1.14567	0.983	0.93	0	Active_B
RPL7	0	1.14342	0.981	0.912	0	Active_B
RPS15A	0	1.13724	0.99	0.951	0	Active_B
RPL27A	0	1.13347	0.947	0.888	0	Active_B
RPS5	0	1.11777	0.972	0.907	0	Active_B
RPS18	0	1.11762	0.99	0.973	0	Active_B
RPL18	0	1.11008	0.986	0.947	0	Active_B
RPL5	0	1.10464	0.97	0.904	0	Active_B
GNB2L1	0	1.10291	0.954	0.875	0	Active_B
RPL8	0	1.0787	0.985	0.954	0	Active_B
RPS9	0	1.07169	0.966	0.926	0	Active_B
PTMA	0	1.05564	0.978	0.921	0	Active_B
FAU	0	1.05272	0.979	0.929	0	Active_B
RPS24	0	1.05101	0.982	0.938	0	Active_B
RPL35A	0	1.04557	0.975	0.924	0	Active_B
RPL14	0	1.03857	0.977	0.918	0	Active_B
RPS15	0	1.02673	0.986	0.952	0	Active_B
RPS4X	0	1.00954	0.988	0.953	0	Active_B
RPL35	0	1.00296	0.953	0.899	0	Active_B
NACA	0	0.993238	0.957	0.874	0	Active_B
RPL6	0	0.988173	0.966	0.894	0	Active_B
RPL10	0	0.94483	0.998	0.992	0	Active_B
RPL7A	0	0.912009	0.971	0.943	0	Active_B
RPL24	0	0.907207	0.96	0.897	0	Active_B
RPL3	0	0.904359	0.986	0.968	0	Active_B
RPS14	0	0.865186	0.988	0.962	0	Active_B
RPLP1	0	0.776926	0.995	0.992	0	Active_B
FTH1	1.74358e-306	1.20109	0.953	0.88	7.83407e-302	Active_B
RPL41	8.82998e-301	0.962954	0.992	0.973	3.9674e-296	Active_B
RPS28	2.87198e-299	0.971771	0.988	0.944	1.29041e-294	Active_B
RPL36	8.89651e-298	1.02221	0.966	0.9	3.99729e-293	Active_B
RPL38	6.10214e-291	1.19063	0.92	0.794	2.74175e-286	Active_B
CD79A	1.03144e-284	1.33574	0.85	0.54	4.63437e-280	Active_B
IRF8	1.06257e-282	1.43685	0.609	0.047	4.77423e-278	Active_B
PFDN5	2.50756e-281	1.05295	0.899	0.773	1.12667e-276	Active_B
PABPC1	1.96015e-277	1.09434	0.899	0.727	8.80716e-273	Active_B
CD69	1.15018e-274	2.56623	0.679	0.15	5.16786e-270	Active_B
EEF1B2	1.99623e-274	0.953944	0.932	0.861	8.96927e-270	Active_B
RPL37A	5.55176e-267	0.924016	0.965	0.936	2.49446e-262	Active_B
RPL4	4.1336e-263	0.988406	0.901	0.798	1.85727e-258	Active_B
HLA-DRB5	5.08413e-255	1.58412	0.587	0.061	2.28435e-250	Active_B
RPS29	8.45858e-242	1.26306	0.95	0.871	3.80052e-237	Active_B
NAP1L1	7.17554e-241	1.22378	0.813	0.54	3.22404e-236	Active_B
RPL31	9.163e-229	1.29617	0.862	0.735	4.11703e-224	Active_B
HLA-DMB	3.81385e-225	1.17737	0.519	0.039	1.7136e-220	Active_B
PTPRC	1.03458e-215	1.19573	0.618	0.139	4.64846e-211	Active_B
BIRC3	3.73411e-214	1.40925	0.782	0.448	1.67777e-209	Active_B
LIMD2	6.42617e-211	1.17663	0.654	0.208	2.88734e-206	Active_B
PNRC1	1.98089e-210	1.32031	0.774	0.549	8.90034e-206	Active_B
GLTSCR2	2.79453e-210	1.05888	0.81	0.642	1.25561e-205	Active_B
44256	8.50663e-208	1.20246	0.467	0.026	3.82211e-203	Active_B
TPT1	8.7141e-205	0.575643	0.992	0.988	3.91533e-200	Active_B
RPS17	7.15643e-203	1.08143	0.879	0.788	3.21546e-198	Active_B
RPLP0	5.80133e-202	0.716447	0.935	0.9	2.6066e-197	Active_B
EEF1D	1.10365e-200	0.760167	0.903	0.844	4.95879e-196	Active_B
CXCR4	1.74056e-200	1.58334	0.832	0.671	7.82049e-196	Active_B
CD22	6.08125e-199	1.13091	0.455	0.025	2.73237e-194	Active_B
BTF3	2.66018e-195	0.874261	0.852	0.712	1.19525e-190	Active_B
ZFAS1	4.69918e-195	1.17872	0.688	0.31	2.11139e-190	Active_B
ACTB	3.42975e-192	0.847234	0.95	0.893	1.54102e-187	Active_B
SWAP70	4.71773e-191	1.05738	0.459	0.038	2.11972e-186	Active_B
NPM1	1.40859e-190	0.898363	0.839	0.695	6.32894e-186	Active_B
EIF1	6.95573e-188	0.776694	0.951	0.94	3.12528e-183	Active_B
H3F3A	7.29983e-184	0.904274	0.862	0.774	3.27989e-179	Active_B
HNRNPA1	3.70396e-178	0.781902	0.86	0.772	1.66423e-173	Active_B
MT-ND4	7.99695e-178	0.604826	0.987	0.981	3.59311e-173	Active_B
NFKBID	7.83522e-177	1.41306	0.487	0.082	3.52044e-172	Active_B
SELL	8.82883e-177	1.13465	0.432	0.038	3.96688e-172	Active_B
CD48	1.31994e-172	1.12681	0.715	0.459	5.93062e-168	Active_B
TMSB4X	4.49245e-172	0.72017	0.974	0.85	2.0185e-167	Active_B
FCER2	5.17565e-169	1.18418	0.436	0.054	2.32547e-164	Active_B
MT-CO3	3.08473e-166	0.626845	0.993	0.988	1.386e-161	Active_B
FCMR	3.38945e-164	0.959297	0.412	0.036	1.52292e-159	Active_B
HLA-A	5.98988e-164	0.88119	0.826	0.691	2.69131e-159	Active_B
CCNI	3.21216e-163	0.914863	0.779	0.627	1.44326e-158	Active_B
HLA-DQA2	8.22537e-163	1.16058	0.392	0.026	3.69574e-158	Active_B
ARPC3	1.20497e-162	0.965659	0.746	0.566	5.41403e-158	Active_B
MT-CO1	2.33954e-161	0.580187	0.993	0.982	1.05118e-156	Active_B
MALAT1	7.47254e-160	0.416186	0.999	0.994	3.35749e-155	Active_B
PRKCB	8.88484e-160	1.06777	0.5	0.11	3.99205e-155	Active_B
TCL1A	2.946e-159	1.04915	0.441	0.049	1.32367e-154	Active_B
IL4R	1.26971e-157	1.11109	0.369	0.017	5.70493e-153	Active_B
FAM65B	5.13945e-156	0.988318	0.424	0.05	2.30921e-151	Active_B
FAM129C	1.38045e-154	0.865268	0.429	0.049	6.2025e-150	Active_B
HSP90AB1	1.92049e-154	1.08366	0.877	0.786	8.62895e-150	Active_B
RPS26	3.28228e-154	1.09338	0.83	0.798	1.47476e-149	Active_B
EIF3E	1.11019e-153	0.942453	0.75	0.584	4.98818e-149	Active_B
FCRL1	1.39882e-152	0.954432	0.39	0.033	6.28503e-148	Active_B
HLA-DMA	1.17239e-151	1.13226	0.582	0.258	5.26768e-147	Active_B
FOXP1	8.32214e-151	0.986628	0.482	0.101	3.73922e-146	Active_B
COX4I1	9.17951e-151	0.871843	0.788	0.692	4.12445e-146	Active_B
DDX5	1.13319e-149	0.758007	0.858	0.779	5.09154e-145	Active_B
ARHGDIB	2.18478e-145	1.07839	0.598	0.277	9.81642e-141	Active_B
YBX1	5.71518e-145	0.808441	0.782	0.68	2.56789e-140	Active_B
AFF3	1.18447e-143	0.843745	0.4	0.044	5.32194e-139	Active_B
TOMM7	1.58386e-143	0.931705	0.751	0.621	7.11643e-139	Active_B
ZFP36L1	2.23272e-143	1.20851	0.523	0.173	1.00319e-138	Active_B
OAZ1	8.45663e-142	0.638812	0.872	0.831	3.79965e-137	Active_B
MT-CO2	1.08332e-141	0.544099	0.991	0.984	4.86746e-137	Active_B
CLEC2D	1.2162e-140	0.980425	0.46	0.102	5.4645e-136	Active_B
CCR7	2.52165e-140	1.07065	0.333	0.016	1.133e-135	Active_B
STK17A	3.26106e-139	1.10496	0.493	0.157	1.46523e-134	Active_B
CD79B	1.63894e-136	0.971624	0.657	0.408	7.36394e-132	Active_B
COMMD6	1.00935e-134	1.00837	0.636	0.38	4.5351e-130	Active_B
SLC2A3	1.61966e-134	1.21897	0.402	0.072	7.27728e-130	Active_B
PNISR	2.02136e-134	0.915638	0.732	0.592	9.08218e-130	Active_B
PPIA	2.17731e-134	0.831691	0.763	0.641	9.78287e-130	Active_B
PHACTR1	1.98758e-132	1.28721	0.47	0.133	8.93038e-128	Active_B
HINT1	5.31391e-132	0.806296	0.778	0.669	2.38759e-127	Active_B
MT-ATP6	7.1462e-132	0.608935	0.984	0.976	3.21086e-127	Active_B
RPL36A	9.3668e-132	0.965138	0.785	0.692	4.2086e-127	Active_B
RBM39	2.3788e-130	0.8373	0.766	0.682	1.06882e-125	Active_B
HLA-E	3.0505e-127	0.702105	0.811	0.772	1.37062e-122	Active_B
JUND	4.92793e-127	1.1283	0.853	0.816	2.21417e-122	Active_B
HNRNPA2B1	2.28884e-125	0.705631	0.818	0.749	1.0284e-120	Active_B
FAM26F	9.30733e-124	0.802692	0.315	0.021	4.18187e-119	Active_B
RP11-231C14.7	7.2667e-122	0.846012	0.323	0.028	3.265e-117	Active_B
KDM6B	7.80075e-118	1.15315	0.406	0.1	3.50496e-113	Active_B
HVCN1	4.25495e-117	0.839806	0.324	0.035	1.91179e-112	Active_B
HLA-B	1.18708e-116	0.553376	0.903	0.823	5.33366e-112	Active_B
CORO1A	7.13472e-116	0.989303	0.551	0.277	3.2057e-111	Active_B
RASGRP2	9.86734e-115	0.768202	0.363	0.06	4.4335e-110	Active_B
SMCHD1	1.94878e-114	0.952662	0.652	0.458	8.75606e-110	Active_B
SRSF5	5.92695e-113	0.811355	0.714	0.602	2.66304e-108	Active_B
PIK3IP1	1.57704e-112	0.887243	0.376	0.078	7.08578e-108	Active_B
HMGB1	2.62736e-112	0.663973	0.808	0.765	1.1805e-107	Active_B
PFN1	6.99947e-111	0.86424	0.699	0.572	3.14493e-106	Active_B
EEF2	7.23159e-109	0.630023	0.816	0.77	3.24923e-104	Active_B
YBX3	1.17832e-108	0.978263	0.536	0.238	5.29429e-104	Active_B
TNFRSF13C	2.65893e-106	1.01681	0.493	0.234	1.19468e-101	Active_B
JUNB	1.13438e-102	1.25801	0.773	0.709	5.09689e-98	Active_B
RBM38	9.16993e-101	0.923124	0.374	0.095	4.12014e-96	Active_B
ETS1	2.54211e-100	0.817745	0.341	0.065	1.14219e-95	Active_B
MT-ND2	8.91281e-100	0.495301	0.96	0.947	4.00461e-95	Active_B
MT-ND1	1.07431e-99	0.554034	0.954	0.951	4.827e-95	Active_B
CFL1	1.41488e-98	0.795659	0.689	0.607	6.35718e-94	Active_B
GPR183	2.7087e-98	1.00168	0.287	0.035	1.21705e-93	Active_B
SPIB	3.06159e-98	0.775758	0.279	0.028	1.37561e-93	Active_B
ADAM28	9.05105e-98	0.947324	0.381	0.113	4.06673e-93	Active_B
BCL11A	2.32269e-96	0.75683	0.309	0.051	1.04361e-91	Active_B
PRRC2C	1.46944e-95	0.916049	0.62	0.469	6.60236e-91	Active_B
ZNF331	1.74933e-95	1.50643	0.422	0.157	7.85991e-91	Active_B
MTSS1	3.43358e-94	0.674426	0.28	0.033	1.54274e-89	Active_B
TUBA1A	7.61272e-94	0.869661	0.313	0.057	3.42047e-89	Active_B
AES	4.1444e-93	0.898439	0.57	0.37	1.86212e-88	Active_B
SNX2	6.52216e-93	0.87496	0.446	0.19	2.93047e-88	Active_B
BLK	1.41536e-92	0.687996	0.314	0.058	6.35937e-88	Active_B
COTL1	2.27062e-92	0.826088	0.344	0.084	1.02021e-87	Active_B
GRASP	3.20641e-92	0.976129	0.291	0.045	1.44067e-87	Active_B
COX7C	8.80733e-92	0.658857	0.751	0.7	3.95722e-87	Active_B
LBH	1.26342e-91	0.708218	0.297	0.048	5.67666e-87	Active_B
PMAIP1	1.39893e-91	0.878276	0.372	0.107	6.28555e-87	Active_B
CD72	1.54273e-91	0.67889	0.275	0.031	6.93166e-87	Active_B
EIF4A2	5.12227e-90	0.733129	0.716	0.651	2.30149e-85	Active_B
MYL12A	4.87048e-89	0.818737	0.641	0.499	2.18835e-84	Active_B
YWHAZ	6.7538e-87	0.922846	0.587	0.436	3.03455e-82	Active_B
EVL	1.03621e-86	0.776507	0.396	0.138	4.65582e-82	Active_B
SH3BGRL3	1.50968e-86	0.894439	0.628	0.519	6.78313e-82	Active_B
SP100	1.01622e-85	0.899341	0.479	0.251	4.56597e-81	Active_B
LY9	1.8855e-85	1.29976	0.447	0.217	8.47175e-81	Active_B
ANKRD44	8.49868e-85	0.901447	0.453	0.214	3.81854e-80	Active_B
RPL17	9.27871e-85	0.861533	0.649	0.534	4.16902e-80	Active_B
TAF1D	1.23941e-84	0.895715	0.561	0.38	5.56881e-80	Active_B
BACH2	4.60091e-84	0.649693	0.306	0.057	2.06723e-79	Active_B
TXNIP	5.88868e-84	0.816392	0.829	0.78	2.64584e-79	Active_B
STX7	6.95152e-84	0.82848	0.382	0.133	3.12339e-79	Active_B
SNHG7	1.67357e-83	0.811478	0.484	0.249	7.5195e-79	Active_B
RP11-796E2.4	3.18816e-83	0.744541	0.298	0.061	1.43247e-78	Active_B
TRBC2	6.23566e-83	0.616493	0.264	0.038	2.80175e-78	Active_B
MTPN	1.68309e-82	0.865727	0.436	0.201	7.56227e-78	Active_B
H3F3B	2.60956e-82	0.730306	0.875	0.862	1.1725e-77	Active_B
DUSP1	6.20701e-81	1.09458	0.759	0.683	2.78887e-76	Active_B
TAGLN2	1.9699e-80	0.787538	0.415	0.174	8.85097e-76	Active_B
FUS	6.38414e-80	0.800782	0.586	0.433	2.86846e-75	Active_B
DCK	7.55719e-80	0.62978	0.256	0.037	3.39552e-75	Active_B
TRIM22	1.4391e-79	0.717974	0.283	0.055	6.46604e-75	Active_B
UQCRB	1.90051e-79	0.609186	0.732	0.706	8.53917e-75	Active_B
EZR	6.02951e-79	1.01974	0.551	0.384	2.70912e-74	Active_B
TRA2B	6.94117e-79	0.870228	0.617	0.497	3.11874e-74	Active_B
KMT2E	1.28473e-78	0.823471	0.588	0.454	5.77243e-74	Active_B
TRIM38	8.74048e-78	0.770226	0.348	0.111	3.92719e-73	Active_B
CMTM6	7.91057e-77	0.873379	0.388	0.16	3.5543e-72	Active_B
LY86	9.3251e-77	0.585354	0.267	0.048	4.18986e-72	Active_B
STK4	9.91621e-77	0.839104	0.565	0.415	4.45545e-72	Active_B
ATP6V1G1	1.78622e-76	0.671221	0.658	0.586	8.02566e-72	Active_B
EIF3F	2.13091e-75	0.739162	0.614	0.512	9.57438e-71	Active_B
PAX5	3.89147e-75	0.581298	0.285	0.057	1.74848e-70	Active_B
EIF3H	6.91179e-75	0.777483	0.588	0.47	3.10554e-70	Active_B
HSP90AA1	7.66149e-74	0.646685	0.941	0.911	3.44238e-69	Active_B
CYB561A3	2.22834e-73	0.644807	0.282	0.064	1.00121e-68	Active_B
SLC38A1	2.38758e-73	0.852727	0.4	0.182	1.07276e-68	Active_B
HNRNPK	2.63447e-73	0.749716	0.624	0.536	1.18369e-68	Active_B
MT-CYB	3.63034e-73	0.363299	0.984	0.976	1.63115e-68	Active_B
NR4A2	4.22471e-73	1.16968	0.41	0.188	1.8982e-68	Active_B
DEK	5.26016e-73	0.560194	0.294	0.068	2.36344e-68	Active_B
HNRNPDL	8.29021e-73	0.752704	0.626	0.55	3.72487e-68	Active_B
PRDM2	1.807e-72	0.869706	0.435	0.227	8.11904e-68	Active_B
INPP5D	4.12968e-71	0.630708	0.326	0.103	1.85551e-66	Active_B
SF1	4.34887e-70	0.8554	0.544	0.405	1.95399e-65	Active_B
SNX29	1.1679e-69	0.773548	0.349	0.134	5.2475e-65	Active_B
C6orf48	2.61443e-69	0.781042	0.45	0.251	1.17469e-64	Active_B
PDE7A	8.26191e-69	0.693776	0.3	0.085	3.71216e-64	Active_B
VPREB3	1.68556e-68	0.700441	0.378	0.149	7.57337e-64	Active_B
TMEM154	1.89194e-68	0.669385	0.28	0.073	8.5007e-64	Active_B
NR4A1	2.14123e-66	1.1373	0.454	0.261	9.62078e-62	Active_B
TAGAP	5.98995e-66	1.02792	0.392	0.189	2.69135e-61	Active_B
ARPC2	1.28269e-65	0.742793	0.609	0.534	5.76326e-61	Active_B
SET	2.12623e-65	0.704268	0.59	0.48	9.55337e-61	Active_B
ZFP36L2	2.46289e-64	0.863956	0.706	0.63	1.1066e-59	Active_B
LYN	4.19306e-64	0.706455	0.335	0.126	1.88398e-59	Active_B
TSC22D3	6.21292e-64	0.857259	0.766	0.75	2.79153e-59	Active_B
LYST	1.46626e-63	0.662177	0.302	0.096	6.58804e-59	Active_B
CD53	1.7872e-63	0.858161	0.527	0.406	8.03006e-59	Active_B
SNX3	1.91562e-63	0.774255	0.554	0.446	8.60708e-59	Active_B
KIAA1033	7.20568e-63	0.787079	0.379	0.175	3.23759e-58	Active_B
PARP14	1.20096e-62	0.797266	0.354	0.151	5.39604e-58	Active_B
CHPT1	9.20609e-62	0.674953	0.323	0.121	4.13639e-57	Active_B
DAZAP2	1.55514e-61	0.760457	0.475	0.315	6.9874e-57	Active_B
CD24	8.48272e-61	0.452403	0.268	0.062	3.81137e-56	Active_B
STK17B	9.64186e-61	0.822817	0.459	0.295	4.33218e-56	Active_B
GPSM3	1.81031e-60	0.759288	0.432	0.259	8.13391e-56	Active_B
HMGN1	2.31764e-60	0.692204	0.604	0.546	1.04134e-55	Active_B
RALGPS2	4.59409e-60	0.789917	0.497	0.358	2.06417e-55	Active_B
ATP5G2	8.02114e-60	0.584947	0.68	0.653	3.60398e-55	Active_B
UBB	8.97082e-60	0.48452	0.774	0.735	4.03068e-55	Active_B
EIF1B	1.76706e-59	0.898501	0.47	0.317	7.93957e-55	Active_B
TNFAIP8	1.83981e-59	0.786381	0.407	0.222	8.26643e-55	Active_B
RCSD1	6.3058e-59	0.674802	0.413	0.213	2.83326e-54	Active_B
PHF20	1.74261e-58	0.768834	0.359	0.174	7.8297e-54	Active_B
ELOVL5	1.90362e-58	0.612977	0.261	0.074	8.55317e-54	Active_B
MT-ND3	4.07122e-57	0.346409	0.965	0.967	1.82924e-52	Active_B
CHMP1B	4.46587e-57	1.01026	0.341	0.154	2.00656e-52	Active_B
EIF2S3	4.83498e-57	0.715075	0.441	0.272	2.17241e-52	Active_B
UBE2D3	4.39166e-56	0.749669	0.571	0.51	1.97322e-51	Active_B
ARL4A	4.61089e-56	0.680059	0.274	0.089	2.07172e-51	Active_B
UBXN1	1.73849e-55	0.73046	0.448	0.291	7.81119e-51	Active_B
UVRAG	1.87717e-55	0.601942	0.282	0.096	8.43433e-51	Active_B
MAP4K4	6.16382e-55	0.673401	0.322	0.135	2.76947e-50	Active_B
ANAPC16	8.85442e-54	0.685794	0.597	0.565	3.97838e-49	Active_B
ATF7IP	4.3253e-53	0.733426	0.352	0.167	1.9434e-48	Active_B
WHSC1L1	8.31115e-53	0.746419	0.478	0.348	3.73428e-48	Active_B
44446	1.30129e-52	0.726738	0.506	0.389	5.84681e-48	Active_B
LCP1	1.76518e-52	0.566523	0.298	0.114	7.93113e-48	Active_B
GPBP1	2.33087e-52	0.79889	0.517	0.413	1.04728e-47	Active_B
ARID4B	3.21188e-52	0.714984	0.428	0.265	1.44313e-47	Active_B
PLAC8	3.71576e-52	0.763291	0.398	0.234	1.66953e-47	Active_B
SCAF11	4.85708e-52	0.746258	0.494	0.372	2.18234e-47	Active_B
SFPQ	9.88822e-52	0.715557	0.56	0.486	4.44287e-47	Active_B
CD55	1.07204e-51	0.901875	0.486	0.37	4.81676e-47	Active_B
DDX17	1.19561e-51	0.62854	0.624	0.585	5.37198e-47	Active_B
IKZF3	4.19592e-51	0.709157	0.358	0.183	1.88527e-46	Active_B
PLEKHA2	4.40354e-51	0.572073	0.304	0.12	1.97856e-46	Active_B
MBNL1	6.18846e-51	0.691199	0.473	0.325	2.78054e-46	Active_B
ELF1	1.06113e-50	0.762031	0.503	0.388	4.76776e-46	Active_B
GABPB1-AS1	1.06427e-50	0.775845	0.339	0.161	4.78187e-46	Active_B
SARAF	2.83106e-49	0.603624	0.658	0.649	1.27202e-44	Active_B
YPEL5	1.40945e-48	0.884528	0.521	0.431	6.33278e-44	Active_B
MYCBP2	1.69286e-48	0.72529	0.471	0.347	7.6062e-44	Active_B
SLC25A6	2.7717e-48	0.435287	0.737	0.758	1.24535e-43	Active_B
LRRFIP1	3.46054e-48	0.747105	0.387	0.224	1.55485e-43	Active_B
NFKBIA	3.75452e-48	0.761359	0.689	0.643	1.68695e-43	Active_B
SUMO2	4.84747e-48	0.602177	0.607	0.585	2.17802e-43	Active_B
ARGLU1	1.04746e-47	0.635439	0.533	0.442	4.70634e-43	Active_B
CIRBP	1.521e-47	0.438853	0.733	0.747	6.83399e-43	Active_B
CELF2	3.4244e-47	0.686653	0.419	0.259	1.53862e-42	Active_B
JMJD1C	3.95098e-47	0.695753	0.461	0.323	1.77521e-42	Active_B
NCF1	6.35146e-47	0.72653	0.466	0.346	2.85377e-42	Active_B
SYPL1	9.03766e-47	0.708431	0.371	0.218	4.06071e-42	Active_B
SON	9.60117e-47	0.5968	0.612	0.602	4.3139e-42	Active_B
TMEM123	2.42424e-46	0.823521	0.431	0.302	1.08924e-41	Active_B
CYFIP2	5.09829e-46	0.515796	0.252	0.086	2.29071e-41	Active_B
ARHGEF1	6.89679e-46	0.561744	0.306	0.138	3.0988e-41	Active_B
HNRNPU	6.96742e-46	0.651951	0.537	0.461	3.13053e-41	Active_B
HMGN2	1.41277e-45	0.575172	0.571	0.513	6.34771e-41	Active_B
CDC42SE1	1.94468e-45	0.632282	0.33	0.164	8.73762e-41	Active_B
TRAF3IP3	5.09656e-45	0.636699	0.286	0.125	2.28993e-40	Active_B
CD40	6.57635e-45	0.702282	0.312	0.155	2.95482e-40	Active_B
SRSF3	2.05838e-44	0.733169	0.55	0.497	9.2485e-40	Active_B
IER5	3.74663e-44	0.971495	0.46	0.307	1.6834e-39	Active_B
ATP2B1	4.31048e-44	0.707691	0.365	0.217	1.93674e-39	Active_B
CHD1	7.75184e-44	0.651168	0.349	0.192	3.48298e-39	Active_B
UCP2	7.85952e-44	0.63055	0.372	0.214	3.53136e-39	Active_B
KLF2	2.76179e-43	0.721651	0.699	0.643	1.2409e-38	Active_B
SMIM14	3.42151e-43	0.663845	0.319	0.16	1.53732e-38	Active_B
ACTR3	6.9013e-43	0.644613	0.431	0.304	3.10082e-38	Active_B
MGEA5	7.9844e-43	0.67834	0.46	0.345	3.58747e-38	Active_B
KDM4B	8.06703e-43	0.679867	0.28	0.126	3.6246e-38	Active_B
ROCK1	1.35015e-42	0.621921	0.395	0.249	6.06634e-38	Active_B
GGA2	1.58973e-42	0.61939	0.294	0.138	7.14282e-38	Active_B
NFKB2	1.27991e-41	0.720833	0.351	0.208	5.75075e-37	Active_B
HNRNPA0	1.61974e-41	0.683651	0.458	0.355	7.27766e-37	Active_B
ACTR2	2.85661e-41	0.640119	0.445	0.326	1.2835e-36	Active_B
BPTF	7.12704e-41	0.683599	0.434	0.315	3.20225e-36	Active_B
DGKD	1.6952e-40	0.527803	0.273	0.118	7.61668e-36	Active_B
HNRNPA3	5.1768e-40	0.621175	0.566	0.542	2.32599e-35	Active_B
MDM4	7.24485e-40	0.616742	0.511	0.43	3.25518e-35	Active_B
TPM3	9.41689e-40	0.691769	0.433	0.326	4.2311e-35	Active_B
POU2F2	2.33909e-39	0.724918	0.476	0.388	1.05098e-34	Active_B
HSPH1	4.002e-39	0.882592	0.546	0.413	1.79814e-34	Active_B
ITSN2	4.46054e-39	0.665193	0.38	0.246	2.00416e-34	Active_B
HSPE1	5.96906e-39	0.858782	0.611	0.561	2.68196e-34	Active_B
VAMP2	6.54526e-39	0.677998	0.502	0.441	2.94085e-34	Active_B
ATP5E	6.55964e-39	0.47072	0.696	0.736	2.94731e-34	Active_B
DNAJA1	1.4107e-38	0.670028	0.547	0.46	6.33843e-34	Active_B
SRRM2	1.6396e-38	0.513353	0.629	0.643	7.36688e-34	Active_B
CNBP	1.94882e-38	0.591184	0.556	0.547	8.75623e-34	Active_B
ADD3	2.53475e-38	0.651149	0.317	0.172	1.13889e-33	Active_B
IDI1	2.98604e-38	0.685733	0.324	0.183	1.34166e-33	Active_B
SH3BGRL	2.98667e-38	0.612262	0.399	0.273	1.34194e-33	Active_B
HNRNPC	3.35008e-38	0.641321	0.522	0.472	1.50523e-33	Active_B
C19orf43	4.92471e-38	0.655399	0.511	0.47	2.21272e-33	Active_B
CDC42	8.42605e-38	0.642632	0.523	0.475	3.78591e-33	Active_B
CALM1	2.61771e-37	0.570107	0.597	0.6	1.17616e-32	Active_B
PNN	3.01279e-37	0.656352	0.439	0.336	1.35368e-32	Active_B
DNAJB1	3.4268e-37	0.88986	0.637	0.548	1.53969e-32	Active_B
HMHA1	6.39965e-37	0.567285	0.296	0.154	2.87543e-32	Active_B
CREBRF	8.69496e-37	0.669001	0.383	0.261	3.90673e-32	Active_B
PNRC2	1.17367e-36	0.502584	0.26	0.118	5.27341e-32	Active_B
EIF3K	3.92083e-36	0.525327	0.596	0.613	1.76167e-31	Active_B
EPB41L4A-AS1	4.10188e-36	0.56025	0.285	0.147	1.84302e-31	Active_B
MACF1	4.35844e-36	0.566255	0.283	0.142	1.95829e-31	Active_B
OSER1	4.46629e-36	0.657647	0.295	0.158	2.00675e-31	Active_B
BOD1L1	8.36114e-36	0.712014	0.441	0.35	3.75674e-31	Active_B
BAX	1.18379e-35	0.735955	0.361	0.237	5.31891e-31	Active_B
TNRC6B	1.18548e-35	0.676104	0.459	0.369	5.32649e-31	Active_B
FMNL1	1.20444e-35	0.631455	0.332	0.199	5.41166e-31	Active_B
RBMX	2.22736e-35	0.641818	0.437	0.341	1.00077e-30	Active_B
TBC1D10C	2.52034e-35	0.551189	0.298	0.159	1.13241e-30	Active_B
CLK1	3.10784e-35	0.677949	0.451	0.36	1.39639e-30	Active_B
UTRN	3.67759e-35	0.653511	0.361	0.234	1.65238e-30	Active_B
CNTRL	6.0428e-35	0.526724	0.271	0.13	2.71509e-30	Active_B
UXT	9.1248e-35	0.662419	0.496	0.46	4.09986e-30	Active_B
SNHG8	9.65654e-35	0.70314	0.472	0.404	4.33878e-30	Active_B
SKP1	9.8135e-35	0.565707	0.553	0.537	4.40931e-30	Active_B
SMAP2	1.41632e-34	0.582266	0.582	0.561	6.36365e-30	Active_B
SRP14	1.55517e-34	0.354515	0.699	0.729	6.98754e-30	Active_B
IFT57	1.85129e-34	0.60693	0.292	0.159	8.31802e-30	Active_B
CACYBP	1.95476e-34	0.807133	0.413	0.303	8.78294e-30	Active_B
PPP4R3A	3.1428e-34	0.651781	0.345	0.219	1.41209e-29	Active_B
EML4	6.37966e-34	0.549963	0.278	0.143	2.86645e-29	Active_B
ZBTB10	7.04649e-33	0.587944	0.252	0.119	3.16606e-28	Active_B
TAF7	7.63185e-33	0.679211	0.486	0.436	3.42907e-28	Active_B
RHOH	9.21129e-33	0.749909	0.409	0.315	4.13872e-28	Active_B
SRSF7	1.12017e-32	0.416579	0.587	0.535	5.03303e-28	Active_B
PDLIM1	1.48564e-32	0.523727	0.264	0.135	6.67513e-28	Active_B
YWHAB	1.66642e-32	0.648509	0.495	0.457	7.48741e-28	Active_B
TACC1	1.88328e-32	0.619104	0.275	0.145	8.46176e-28	Active_B
FCRLA	3.11525e-32	0.556316	0.26	0.127	1.39971e-27	Active_B
ACAP1	3.19784e-32	0.565175	0.322	0.197	1.43682e-27	Active_B
ZCCHC7	5.17867e-32	0.566687	0.321	0.193	2.32683e-27	Active_B
GNAS	6.0397e-32	0.406301	0.686	0.723	2.7137e-27	Active_B
EVI2B	6.35184e-32	0.574692	0.518	0.482	2.85394e-27	Active_B
BASP1	8.24e-32	0.702654	0.357	0.241	3.70231e-27	Active_B
RAC2	9.02111e-32	0.665022	0.466	0.42	4.05327e-27	Active_B
NCK2	1.04342e-31	0.527929	0.259	0.131	4.68821e-27	Active_B
NSA2	1.34494e-31	0.678545	0.454	0.39	6.04294e-27	Active_B
NSMCE3	1.52677e-31	0.693241	0.303	0.181	6.85991e-27	Active_B
RNMT	2.23115e-31	0.642356	0.378	0.273	1.00248e-26	Active_B
BCAS2	4.85507e-31	0.808664	0.357	0.245	2.18143e-26	Active_B
JAK1	6.10447e-31	0.628499	0.404	0.314	2.7428e-26	Active_B
WSB1	1.8846e-30	0.652676	0.429	0.353	8.4677e-26	Active_B
CCNL1	2.33752e-30	0.536127	0.609	0.623	1.05027e-25	Active_B
DDX3X	3.83754e-30	0.644707	0.488	0.436	1.72425e-25	Active_B
PCBP2	3.9314e-30	0.57366	0.533	0.53	1.76642e-25	Active_B
SRSF11	4.53423e-30	0.588788	0.496	0.457	2.03727e-25	Active_B
DDX21	4.58045e-30	0.662187	0.425	0.348	2.05804e-25	Active_B
BLOC1S2	5.03228e-30	0.540268	0.266	0.143	2.26105e-25	Active_B
RNASE6	5.93817e-30	0.606016	0.268	0.144	2.66808e-25	Active_B
ATRX	7.93851e-30	0.611982	0.483	0.438	3.56685e-25	Active_B
UBE2D2	1.51774e-29	0.620271	0.468	0.432	6.81934e-25	Active_B
ZFP36	1.76452e-29	0.891301	0.616	0.62	7.92819e-25	Active_B
CHORDC1	2.52055e-29	0.640495	0.299	0.175	1.13251e-24	Active_B
CD44	3.39914e-29	0.627586	0.361	0.262	1.52727e-24	Active_B
ST13	6.42041e-29	0.631475	0.459	0.408	2.88475e-24	Active_B
CCND3	8.89452e-29	0.577132	0.353	0.245	3.9964e-24	Active_B
DRAM2	1.1314e-28	0.599709	0.371	0.274	5.08348e-24	Active_B
MOB1A	1.17267e-28	0.622479	0.365	0.27	5.26894e-24	Active_B
HNRNPH3	2.75161e-28	0.571484	0.343	0.237	1.23633e-23	Active_B
BCL2	3.17644e-28	0.651894	0.348	0.25	1.4272e-23	Active_B
ATM	1.891e-27	0.670496	0.443	0.388	8.49645e-23	Active_B
VPS13C	3.20637e-27	0.606087	0.339	0.237	1.44065e-22	Active_B
SNRPD2	5.74347e-27	0.554852	0.472	0.433	2.5806e-22	Active_B
EIF4B	5.84753e-27	0.502302	0.574	0.601	2.62735e-22	Active_B
SH3BP5	7.5446e-27	0.618702	0.361	0.271	3.38986e-22	Active_B
GABPB1	8.57421e-27	0.571862	0.349	0.242	3.85248e-22	Active_B
RSRC2	8.79688e-27	0.665366	0.432	0.378	3.95253e-22	Active_B
TSPAN13	1.16461e-26	0.600069	0.318	0.213	5.23273e-22	Active_B
AKNA	1.58134e-26	0.519726	0.252	0.137	7.10512e-22	Active_B
TRA2A	2.04923e-26	0.657996	0.379	0.291	9.20738e-22	Active_B
KLF6	2.41155e-26	0.603855	0.633	0.571	1.08353e-21	Active_B
LUC7L3	3.82539e-26	0.606382	0.447	0.395	1.71878e-21	Active_B
EIF3L	5.76334e-26	0.569044	0.447	0.404	2.58953e-21	Active_B
BBX	7.15019e-26	0.582079	0.384	0.298	3.21265e-21	Active_B
APPL1	8.36348e-26	0.563645	0.297	0.192	3.7578e-21	Active_B
NT5C	1.3477e-25	0.49854	0.271	0.159	6.05537e-21	Active_B
ZC3HAV1	1.7677e-25	0.597453	0.286	0.177	7.94245e-21	Active_B
MSN	2.12553e-25	0.519388	0.293	0.184	9.5502e-21	Active_B
FXYD5	1.22514e-24	0.537209	0.496	0.483	5.50467e-20	Active_B
CSK	2.17511e-24	0.5125	0.278	0.171	9.77298e-20	Active_B
SRRM1	2.32181e-24	0.561964	0.448	0.406	1.04321e-19	Active_B
CAMK2D	2.51841e-24	0.558014	0.266	0.159	1.13155e-19	Active_B
MYH9	3.14073e-24	0.473841	0.287	0.179	1.41116e-19	Active_B
N4BP2L2	3.24312e-24	0.553846	0.534	0.541	1.45717e-19	Active_B
MYL12B	4.98624e-24	0.528029	0.47	0.442	2.24037e-19	Active_B
AFF4	9.90869e-24	0.544871	0.331	0.238	4.45207e-19	Active_B
DOCK8	1.3159e-23	0.559899	0.326	0.231	5.91247e-19	Active_B
PPP1R2	1.40718e-23	0.607428	0.39	0.323	6.32258e-19	Active_B
INTS6	1.77191e-23	0.649523	0.339	0.246	7.96137e-19	Active_B
RERE	2.08264e-23	0.470546	0.257	0.152	9.35749e-19	Active_B
ADD1	3.07525e-23	0.491776	0.272	0.17	1.38174e-18	Active_B
LY6E	4.18236e-23	0.480074	0.257	0.152	1.87918e-18	Active_B
ANP32B	7.22222e-23	0.556174	0.471	0.46	3.24502e-18	Active_B
SP140L	9.34336e-23	0.523447	0.272	0.174	4.19807e-18	Active_B
PIM3	1.30021e-22	0.787644	0.289	0.198	5.84197e-18	Active_B
SRSF10	1.3568e-22	0.586065	0.413	0.359	6.09624e-18	Active_B
P2RX5	1.94574e-22	0.551092	0.39	0.312	8.74241e-18	Active_B
ANKRD12	2.57928e-22	0.578287	0.486	0.492	1.1589e-17	Active_B
SYF2	4.18883e-22	0.511536	0.375	0.308	1.88208e-17	Active_B
BAZ1A	7.558e-22	0.489892	0.279	0.178	3.39588e-17	Active_B
44445	7.65564e-22	0.550908	0.338	0.253	3.43976e-17	Active_B
RSRP1	9.48295e-22	0.525732	0.477	0.458	4.26079e-17	Active_B
CHD2	4.05408e-21	0.545506	0.371	0.304	1.82154e-16	Active_B
RAB21	4.29731e-21	0.558699	0.324	0.241	1.93082e-16	Active_B
PAPOLA	4.37871e-21	0.583677	0.459	0.453	1.9674e-16	Active_B
BRD4	5.08444e-21	0.502492	0.357	0.283	2.28449e-16	Active_B
AKAP13	5.95409e-21	0.580266	0.416	0.377	2.67523e-16	Active_B
WASF2	6.31259e-21	0.491988	0.38	0.311	2.83631e-16	Active_B
CYLD	6.74081e-21	0.564077	0.324	0.245	3.02871e-16	Active_B
LSP1	1.24177e-20	0.532521	0.324	0.244	5.57941e-16	Active_B
RNASET2	1.36838e-20	0.513668	0.462	0.454	6.14828e-16	Active_B
PCSK7	1.78574e-20	0.589199	0.345	0.269	8.02351e-16	Active_B
WIPF1	2.0835e-20	0.481799	0.289	0.197	9.36137e-16	Active_B
PPDPF	2.28815e-20	0.579677	0.474	0.479	1.02809e-15	Active_B
PHIP	2.53515e-20	0.579174	0.359	0.289	1.13907e-15	Active_B
PRR13	4.55748e-20	0.60512	0.37	0.315	2.04772e-15	Active_B
RHOA	4.878e-20	0.520866	0.515	0.549	2.19173e-15	Active_B
ERICH1	5.68794e-20	0.441937	0.252	0.157	2.55565e-15	Active_B
DNAJB6	6.06919e-20	0.681571	0.402	0.355	2.72695e-15	Active_B
PSMA3-AS1	7.1731e-20	0.52536	0.309	0.225	3.22295e-15	Active_B
FNIP1	7.60192e-20	0.515179	0.28	0.193	3.41562e-15	Active_B
EPC1	8.62393e-20	0.528735	0.362	0.296	3.87482e-15	Active_B
SLC25A5	1.82583e-19	0.491289	0.469	0.465	8.20366e-15	Active_B
LSM7	2.05492e-19	0.568134	0.418	0.384	9.23295e-15	Active_B
OFD1	3.68939e-19	0.509495	0.343	0.27	1.65768e-14	Active_B
HNRNPH1	4.47642e-19	0.429396	0.613	0.666	2.0113e-14	Active_B
DAPP1	4.72404e-19	0.509863	0.264	0.178	2.12256e-14	Active_B
MEF2C	6.14871e-19	0.617971	0.469	0.472	2.76268e-14	Active_B
KIAA1551	6.95424e-19	0.551822	0.32	0.246	3.12461e-14	Active_B
HSPD1	7.12445e-19	0.607244	0.564	0.566	3.20109e-14	Active_B
GNAI2	7.82794e-19	0.51326	0.392	0.346	3.51717e-14	Active_B
PCM1	9.96813e-19	0.488948	0.299	0.217	4.47878e-14	Active_B
RCN2	1.24786e-18	0.547812	0.291	0.215	5.60677e-14	Active_B
TMA7	1.46754e-18	0.447988	0.557	0.614	6.59381e-14	Active_B
C11orf58	2.14932e-18	0.541553	0.448	0.445	9.6571e-14	Active_B
SNRPB	2.28633e-18	0.496623	0.372	0.323	1.02727e-13	Active_B
BDP1	2.29569e-18	0.496339	0.285	0.202	1.03148e-13	Active_B
DDX24	2.44819e-18	0.521912	0.466	0.465	1.1e-13	Active_B
PPP3CA	2.81687e-18	0.503482	0.255	0.168	1.26565e-13	Active_B
CCT4	3.94119e-18	0.553386	0.334	0.268	1.77082e-13	Active_B
ARPC1B	6.51642e-18	0.548222	0.338	0.278	2.92789e-13	Active_B
SLC25A3	1.06702e-17	0.510745	0.47	0.478	4.79423e-13	Active_B
PPP1R15A	2.29967e-17	0.392957	0.552	0.535	1.03327e-12	Active_B
HLA-F	2.47789e-17	0.499369	0.317	0.25	1.11334e-12	Active_B
CNN2	4.89931e-17	0.471117	0.269	0.192	2.20131e-12	Active_B
GMFG	5.21116e-17	0.484506	0.398	0.361	2.34143e-12	Active_B
DHX36	6.48744e-17	0.527699	0.328	0.264	2.91487e-12	Active_B
TOMM20	9.9681e-17	0.477373	0.487	0.528	4.47877e-12	Active_B
NCOR1	3.50395e-16	0.563013	0.361	0.322	1.57436e-11	Active_B
FNBP4	4.17221e-16	0.54445	0.374	0.34	1.87462e-11	Active_B
BCLAF1	5.82102e-16	0.505116	0.437	0.435	2.61544e-11	Active_B
EBLN3	6.21913e-16	0.541772	0.325	0.271	2.79432e-11	Active_B
RAN	7.0264e-16	0.469974	0.462	0.476	3.15703e-11	Active_B
DBNL	7.71832e-16	0.460797	0.256	0.184	3.46792e-11	Active_B
MKNK2	1.18062e-15	0.579017	0.292	0.224	5.30466e-11	Active_B
GGNBP2	1.22751e-15	0.522793	0.335	0.287	5.51534e-11	Active_B
IKZF1	1.52268e-15	0.569784	0.314	0.255	6.84157e-11	Active_B
NCKAP1L	1.74106e-15	0.454811	0.274	0.201	7.82277e-11	Active_B
SNX5	1.80619e-15	0.481763	0.254	0.183	8.11539e-11	Active_B
SF3B1	1.92688e-15	0.514882	0.478	0.515	8.65768e-11	Active_B
GCC2	4.17251e-15	0.558986	0.362	0.326	1.87475e-10	Active_B
IRF1	4.99704e-15	0.505473	0.385	0.336	2.24522e-10	Active_B
IFI16	5.15684e-15	0.533099	0.359	0.325	2.31702e-10	Active_B
CYTIP	5.68349e-15	0.671821	0.404	0.395	2.55365e-10	Active_B
EIF4G2	6.07096e-15	0.493011	0.473	0.503	2.72774e-10	Active_B
RPS4Y1	7.15354e-15	0.698682	0.337	0.288	3.21416e-10	Active_B
RNF213	7.54122e-15	0.431208	0.271	0.199	3.38834e-10	Active_B
EIF3D	8.1513e-15	0.477284	0.368	0.334	3.66246e-10	Active_B
HSPA4	1.02482e-14	0.519907	0.283	0.219	4.60464e-10	Active_B
DDX6	1.03344e-14	0.513468	0.379	0.354	4.64336e-10	Active_B
FAM49B	1.73985e-14	0.440399	0.282	0.215	7.81731e-10	Active_B
PPP1R12A	1.99847e-14	0.453722	0.268	0.197	8.97931e-10	Active_B
PSIP1	2.82309e-14	0.464741	0.29	0.227	1.26844e-09	Active_B
NKTR	3.4074e-14	0.484219	0.447	0.455	1.53098e-09	Active_B
PPM1K	5.17855e-14	0.57248	0.365	0.335	2.32678e-09	Active_B
MORF4L1	5.2856e-14	0.496945	0.411	0.412	2.37487e-09	Active_B
PRPF4B	7.02793e-14	0.488315	0.344	0.303	3.15772e-09	Active_B
FBL	8.93535e-14	0.490453	0.264	0.203	4.01474e-09	Active_B
WAC	1.0463e-13	0.539539	0.341	0.307	4.70113e-09	Active_B
NUCKS1	1.15071e-13	0.523971	0.389	0.373	5.17026e-09	Active_B
CD81	1.30527e-13	0.378921	0.374	0.339	5.8647e-09	Active_B
RNPS1	1.37436e-13	0.511586	0.331	0.292	6.17516e-09	Active_B
PRPF38B	3.47091e-13	0.490871	0.377	0.357	1.55952e-08	Active_B
USP15	4.05407e-13	0.442825	0.306	0.253	1.82153e-08	Active_B
YTHDC1	5.043e-13	0.485344	0.31	0.265	2.26587e-08	Active_B
POLR2J3	5.41241e-13	0.545895	0.364	0.34	2.43185e-08	Active_B
CD47	7.87452e-13	0.5026	0.34	0.307	3.5381e-08	Active_B
RBM26	8.25388e-13	0.496291	0.312	0.265	3.70855e-08	Active_B
FCRL2	8.8758e-13	0.531378	0.278	0.224	3.98799e-08	Active_B
PCBP1	8.99738e-13	0.493766	0.424	0.445	4.04261e-08	Active_B
SP140	1.15986e-12	0.474335	0.256	0.2	5.21136e-08	Active_B
RBM23	1.46473e-12	0.462632	0.252	0.192	6.58117e-08	Active_B
U2AF1	1.9438e-12	0.440806	0.257	0.199	8.73368e-08	Active_B
ORAI2	2.06795e-12	0.508891	0.324	0.291	9.2915e-08	Active_B
CALM2	2.28339e-12	0.451738	0.445	0.458	1.02595e-07	Active_B
44448	2.53841e-12	0.443037	0.268	0.212	1.14053e-07	Active_B
ARF6	2.97605e-12	0.542772	0.344	0.324	1.33717e-07	Active_B
HNRNPL	2.98644e-12	0.473035	0.349	0.319	1.34184e-07	Active_B
SMG1	3.15928e-12	0.451823	0.271	0.215	1.4195e-07	Active_B
PTPN6	3.64579e-12	0.523431	0.322	0.288	1.63809e-07	Active_B
RSL1D1	4.686e-12	0.45266	0.334	0.3	2.10547e-07	Active_B
MARCKSL1	9.66417e-12	0.504138	0.26	0.205	4.34221e-07	Active_B
GDI2	1.17883e-11	0.521203	0.391	0.392	5.2966e-07	Active_B
RICTOR	1.2557e-11	0.483403	0.279	0.229	5.642e-07	Active_B
PPP1CB	2.18477e-11	0.512149	0.299	0.259	9.81638e-07	Active_B
PAK2	3.24922e-11	0.437102	0.273	0.222	1.45991e-06	Active_B
CHCHD2	4.65807e-11	0.292433	0.599	0.678	2.09292e-06	Active_B
UQCRH	6.12398e-11	0.329104	0.574	0.67	2.75157e-06	Active_B
CMPK1	6.76657e-11	0.539128	0.342	0.332	3.04029e-06	Active_B
ARL6IP5	1.07391e-10	0.476573	0.285	0.244	4.8252e-06	Active_B
SMDT1	1.14292e-10	0.422548	0.482	0.55	5.13527e-06	Active_B
IQGAP1	1.24707e-10	0.412819	0.285	0.241	5.6032e-06	Active_B
IFITM2	1.32877e-10	0.415042	0.331	0.295	5.9703e-06	Active_B
MT2A	1.63952e-10	0.374328	0.288	0.424	7.36653e-06	Active_B
RBM25	1.80192e-10	0.475481	0.433	0.465	8.09619e-06	Active_B
HSPA1B	1.86908e-10	0.71862	0.621	0.648	8.39796e-06	Active_B
NIPBL	2.30508e-10	0.418689	0.288	0.245	1.03569e-05	Active_B
GRB2	3.94097e-10	0.447506	0.379	0.383	1.77072e-05	Active_B
ZNF207	5.06699e-10	0.470294	0.338	0.319	2.27665e-05	Active_B
PCNP	7.56077e-10	0.464192	0.31	0.284	3.39713e-05	Active_B
ATP5O	8.48403e-10	0.478353	0.431	0.478	3.81196e-05	Active_B
NCL	8.50739e-10	0.405462	0.46	0.496	3.82246e-05	Active_B
CCDC59	1.02664e-09	0.468663	0.255	0.215	4.61281e-05	Active_B
TNFRSF14	1.66932e-09	0.441843	0.276	0.242	7.50044e-05	Active_B
SRSF2	1.90861e-09	0.4199	0.461	0.516	8.57558e-05	Active_B
HNRNPD	2.18527e-09	0.450868	0.419	0.451	9.81863e-05	Active_B
CAP1	2.35916e-09	0.457691	0.337	0.326	0.000106	Active_B
44454	3.82371e-09	0.477723	0.436	0.49	0.000171803	Active_B
PTGES3	4.0126e-09	0.462811	0.46	0.515	0.00018029	Active_B
PHF3	4.60241e-09	0.442025	0.278	0.246	0.000206791	Active_B
UBE2I	6.3518e-09	0.426529	0.358	0.357	0.000285393	Active_B
KHDRBS1	7.2342e-09	0.45139	0.319	0.302	0.00032504	Active_B
ARPC4	1.43753e-08	0.421598	0.276	0.243	0.000645896	Active_B
SLTM	1.45663e-08	0.461895	0.305	0.285	0.000654476	Active_B
UBALD2	1.73436e-08	0.523588	0.383	0.401	0.000779263	Active_B
ZCCHC11	1.79321e-08	0.411106	0.297	0.271	0.000805706	Active_B
PDE4B	2.38034e-08	0.485333	0.282	0.254	0.00106951	Active_B
MIS18BP1	2.75731e-08	0.439809	0.268	0.235	0.00123889	Active_B
AMD1	3.08767e-08	0.459954	0.272	0.242	0.00138732	Active_B
MAP3K2	3.4004e-08	0.43284	0.252	0.216	0.00152783	Active_B
ERP29	3.4802e-08	0.290015	0.534	0.626	0.00156369	Active_B
RBM8A	3.49641e-08	0.451843	0.346	0.346	0.00157097	Active_B
RAD21	4.28823e-08	0.451167	0.273	0.244	0.00192675	Active_B
USP34	4.43402e-08	0.42681	0.276	0.247	0.00199225	Active_B
FXR1	5.6547e-08	0.486181	0.293	0.274	0.00254071	Active_B
USP8	6.68075e-08	0.475768	0.298	0.276	0.00300173	Active_B
VPS37B	7.53647e-08	0.604471	0.31	0.299	0.00338621	Active_B
ASH1L	7.68561e-08	0.482123	0.332	0.331	0.00345322	Active_B
FAM107B	9.72925e-08	0.480096	0.256	0.222	0.00437145	Active_B
SYNGR2	1.11787e-07	0.482982	0.299	0.291	0.00502272	Active_B
ARL6IP1	1.27368e-07	0.450466	0.254	0.223	0.00572278	Active_B
GADD45B	1.42173e-07	0.59304	0.454	0.457	0.00638797	Active_B
KMT2A	2.06188e-07	0.439715	0.313	0.303	0.00926423	Active_B
TLE1	2.24347e-07	0.406762	0.274	0.244	0.0100801	Active_B
RSL24D1	2.74046e-07	0.412731	0.403	0.443	0.0123132	Active_B
PAIP2	3.25235e-07	0.46077	0.345	0.358	0.0146131	Active_B
STRBP	4.47905e-07	0.416273	0.346	0.341	0.0201248	Active_B
RBBP6	4.69674e-07	0.45057	0.279	0.263	0.0211029	Active_B
SOD1	5.88966e-07	0.43741	0.386	0.411	0.0264628	Active_B
PCF11	7.97812e-07	0.437104	0.299	0.289	0.0358465	Active_B
THRAP3	1.11874e-06	0.44624	0.31	0.309	0.050266	Active_B
DUSP2	1.5342e-06	0.679987	0.346	0.324	0.0689331	Active_B
FAM133B	1.55033e-06	0.518088	0.339	0.354	0.0696578	Active_B
TBCA	1.62622e-06	0.440508	0.42	0.479	0.0730679	Active_B
C12orf57	1.62709e-06	0.426663	0.407	0.451	0.0731069	Active_B
FNBP1	1.77532e-06	0.442692	0.309	0.304	0.0797667	Active_B
KDM5A	1.84726e-06	0.426039	0.252	0.226	0.0829991	Active_B
HNRNPF	2.30317e-06	0.447499	0.323	0.328	0.103484	Active_B
MAPK1IP1L	2.80962e-06	0.448852	0.26	0.246	0.126239	Active_B
PSME1	4.35329e-06	0.390668	0.424	0.488	0.195598	Active_B
APLP2	4.6302e-06	0.465601	0.312	0.317	0.208039	Active_B
RBM3	7.16663e-06	0.411675	0.437	0.51	0.322004	Active_B
WTAP	7.1724e-06	0.438606	0.278	0.271	0.322263	Active_B
SERBP1	8.01097e-06	0.354295	0.397	0.439	0.359941	Active_B
ZNF292	8.6838e-06	0.432002	0.295	0.293	0.390172	Active_B
PPIG	9.88706e-06	0.508248	0.352	0.39	0.444236	Active_B
NEMF	1.09253e-05	0.401527	0.263	0.249	0.490884	Active_B
EIF5	1.30631e-05	0.369019	0.512	0.614	0.586937	Active_B
CYCS	1.49121e-05	0.422799	0.436	0.506	0.670014	Active_B
CCT3	1.68424e-05	0.379939	0.258	0.245	0.756745	Active_B
CTSS	1.88839e-05	0.284072	0.508	0.616	0.848473	Active_B
ILF3	1.98953e-05	0.397722	0.274	0.266	0.893915	Active_B
MPHOSPH8	2.18199e-05	0.43445	0.378	0.424	0.98039	Active_B
XRCC5	2.40835e-05	0.386297	0.315	0.324	1	Active_B
C6orf62	2.56596e-05	0.410771	0.277	0.272	1	Active_B
TNFAIP3	3.08398e-05	0.572428	0.283	0.266	1	Active_B
PLCG2	3.12204e-05	0.635869	0.294	0.291	1	Active_B
G3BP2	3.48843e-05	0.437877	0.285	0.287	1	Active_B
TAPBP	5.9381e-05	0.402131	0.424	0.508	1	Active_B
MT-ND4L	7.29635e-05	0.276773	0.467	0.54	1	Active_B
CIB1	8.61824e-05	0.428088	0.306	0.322	1	Active_B
IDS	8.66946e-05	0.429702	0.255	0.25	1	Active_B
GPX4	0.000110545	0.406697	0.433	0.531	1	Active_B
TPR	0.00012339	0.383488	0.296	0.303	1	Active_B
DARS	0.000124568	0.252391	0.191	0.289	1	Active_B
KIF5B	0.000238395	0.388481	0.272	0.276	1	Active_B
MRFAP1	0.000243844	0.427261	0.272	0.277	1	Active_B
SUMO1	0.000280232	0.388841	0.286	0.296	1	Active_B
EIF4A1	0.000312781	0.391032	0.278	0.281	1	Active_B
RGS1	0.000447942	0.251369	0.26	0.347	1	Active_B
BIRC6	0.000454393	0.375033	0.255	0.252	1	Active_B
FAM3C	0.000587033	0.302937	0.278	0.427	1	Active_B
BZW1	0.000704019	0.413194	0.285	0.301	1	Active_B
CDC42SE2	0.000712544	0.396807	0.288	0.303	1	Active_B
USF2	0.000716447	0.380414	0.293	0.312	1	Active_B
IL2RG	0.00104305	0.39136	0.379	0.456	1	Active_B
NONO	0.0011242	0.353134	0.251	0.25	1	Active_B
UBC	0.00151587	0.289687	0.856	0.894	1	Active_B
LAMTOR4	0.00193659	0.361978	0.344	0.396	1	Active_B
DBI	0.0021319	0.497102	0.304	0.34	1	Active_B
KTN1	0.00214015	0.39283	0.385	0.463	1	Active_B
TUBA1B	0.00225157	0.363456	0.378	0.434	1	Active_B
TMF1	0.00292016	0.25383	0.226	0.328	1	Active_B
DNAJC7	0.00368602	0.452242	0.282	0.308	1	Active_B
ORMDL1	0.00369756	0.303952	0.289	0.431	1	Active_B
YY1	0.00429358	0.397897	0.281	0.303	1	Active_B
ANXA6	0.00572585	0.359565	0.251	0.263	1	Active_B
HNRNPR	0.00574136	0.382312	0.282	0.304	1	Active_B
PSMB9	0.00739805	0.42258	0.306	0.349	1	Active_B
THOC2	0.00746525	0.372042	0.257	0.272	1	Active_B
CD164	0.00769433	0.27944	0.31	0.466	1	Active_B
TCF4	0.00802514	0.370857	0.361	0.418	1	Active_B
TCP1	0.00850205	0.461141	0.279	0.305	1	Active_B
SAP18	0.00865544	0.325557	0.417	0.521	1	Active_B
SRP9	0.00938395	0.260216	0.251	0.358	1	Active_B
MME	1.93063e-186	1.09336	0.336	0.004	8.67453e-182	Navie_B
MYB	3.81284e-109	1.26776	0.389	0.021	1.71315e-104	Navie_B
ACSM3	6.90573e-98	1.24437	0.381	0.023	3.10281e-93	Navie_B
IKZF2	4.11207e-81	0.913519	0.354	0.024	1.84759e-76	Navie_B
DTX1	3.60097e-73	0.967303	0.283	0.017	1.61795e-68	Navie_B
PCDH9	3.62741e-63	1.59104	0.646	0.12	1.62983e-58	Navie_B
CCDC191	5.44011e-60	1.29407	0.425	0.053	2.4443e-55	Navie_B
IL7R	1.01197e-58	1.30864	0.345	0.035	4.5469e-54	Navie_B
ZEB2	1.84374e-51	1.35072	0.602	0.128	8.2841e-47	Navie_B
SOX4	7.37095e-50	1.25366	0.425	0.063	3.31184e-45	Navie_B
CD241	1.28251e-46	1.46873	0.619	0.156	5.76246e-42	Navie_B
SSBP2	2.2602e-39	0.933394	0.407	0.072	1.01553e-34	Navie_B
YBX31	2.15745e-37	1.39885	0.823	0.381	9.69363e-33	Navie_B
TTN	6.75679e-35	1.07317	0.389	0.073	3.03589e-30	Navie_B
AEBP1	8.63639e-35	0.950826	0.345	0.061	3.88042e-30	Navie_B
STMN1	1.48817e-30	1.29666	0.522	0.153	6.68651e-26	Navie_B
RP11-164H13.1	6.11523e-30	0.927875	0.257	0.037	2.74764e-25	Navie_B
RCSD11	2.05971e-29	1.08462	0.699	0.305	9.25449e-25	Navie_B
BACH21	2.35165e-29	1.1973	0.558	0.176	1.05662e-24	Navie_B
ACTB1	2.32975e-28	1.03046	0.973	0.921	1.04678e-23	Navie_B
CMTM7	2.98051e-28	1.01711	0.425	0.108	1.33917e-23	Navie_B
PTMA1	3.20023e-28	0.889161	0.965	0.951	1.4379e-23	Navie_B
PAX51	3.04546e-26	0.969834	0.531	0.165	1.36836e-21	Navie_B
HNRNPA11	1.3864e-25	0.961784	0.885	0.816	6.22925e-21	Navie_B
ACTG1	2.35575e-25	1.13018	0.858	0.7	1.05846e-20	Navie_B
CD79B1	7.03041e-25	1.23798	0.788	0.531	3.15883e-20	Navie_B
CDK6	2.27775e-24	0.780023	0.345	0.081	1.02342e-19	Navie_B
TCL1A1	4.68075e-23	1.19847	0.611	0.243	2.10311e-18	Navie_B
NEIL1	6.28619e-23	1.13329	0.372	0.1	2.82445e-18	Navie_B
H3F3A1	3.44928e-22	0.956707	0.876	0.818	1.5498e-17	Navie_B
EBF1	7.06391e-22	0.765819	0.363	0.093	3.17389e-17	Navie_B
FAM129C1	7.50611e-21	0.969942	0.593	0.237	3.37257e-16	Navie_B
VPREB31	5.46023e-20	1.02359	0.575	0.259	2.45334e-15	Navie_B
SATB1	6.26692e-20	0.635099	0.327	0.082	2.81579e-15	Navie_B
CD811	8.98154e-20	1.1189	0.646	0.348	4.0355e-15	Navie_B
LDLRAD4	2.00717e-19	0.736386	0.292	0.071	9.01843e-15	Navie_B
AFF31	5.21351e-19	0.787045	0.558	0.22	2.34248e-14	Navie_B
RPS241	2.65823e-18	0.562741	0.965	0.961	1.19437e-13	Navie_B
GLUL	2.88393e-18	0.83261	0.442	0.163	1.29578e-13	Navie_B
BCL7A	3.57991e-18	0.602414	0.319	0.083	1.60849e-13	Navie_B
CBLB	3.98587e-18	0.610546	0.257	0.058	1.79089e-13	Navie_B
KIAA0922	5.54879e-18	0.587739	0.319	0.085	2.49313e-13	Navie_B
MDM41	2.18695e-17	0.96071	0.726	0.464	9.82618e-13	Navie_B
KIAA0226L	3.22261e-17	0.648622	0.389	0.125	1.44795e-12	Navie_B
LIMD21	4.67407e-17	0.808888	0.743	0.431	2.10011e-12	Navie_B
TFDP2	9.47387e-17	0.708871	0.292	0.079	4.25671e-12	Navie_B
RP11-160E2.6	1.3037e-16	1.1214	0.478	0.207	5.85763e-12	Navie_B
MSI2	4.87323e-16	0.951249	0.531	0.264	2.18959e-11	Navie_B
TOP2B	9.91139e-16	0.951393	0.425	0.173	4.45329e-11	Navie_B
ATP8A1	1.24685e-15	0.668439	0.257	0.066	5.60221e-11	Navie_B
ARID1B	1.50616e-15	0.742349	0.398	0.146	6.76732e-11	Navie_B
TLE4	1.70443e-15	0.947106	0.478	0.217	7.65816e-11	Navie_B
PLEKHA21	2.03142e-15	0.92948	0.478	0.208	9.12738e-11	Navie_B
LGALS9	3.01289e-15	0.504587	0.274	0.072	1.35372e-10	Navie_B
EEF1A11	3.08129e-15	0.444267	1	0.99	1.38445e-10	Navie_B
MBNL11	4.4795e-15	0.817226	0.655	0.394	2.01268e-10	Navie_B
TRIM221	7.45587e-15	0.538512	0.451	0.166	3.35e-10	Navie_B
STIM2	8.85161e-15	0.835664	0.416	0.166	3.97712e-10	Navie_B
CD381	1.94673e-14	1.12702	0.522	0.283	8.74686e-10	Navie_B
PTP4A2	3.14642e-14	0.908369	0.655	0.439	1.41372e-09	Navie_B
PTEN	3.60376e-14	0.757408	0.469	0.203	1.61921e-09	Navie_B
HNRNPA2B11	3.88982e-14	0.596965	0.858	0.783	1.74774e-09	Navie_B
LRMP	4.63252e-14	0.702811	0.381	0.144	2.08144e-09	Navie_B
UCP21	8.20463e-14	0.839258	0.558	0.288	3.68642e-09	Navie_B
SLC9A7	1.44388e-13	0.456649	0.301	0.092	6.48751e-09	Navie_B
TAPT1	1.47924e-13	0.683277	0.381	0.142	6.64638e-09	Navie_B
POLM	1.48017e-13	0.768073	0.283	0.087	6.65057e-09	Navie_B
SYK	2.31265e-13	0.720399	0.363	0.135	1.0391e-08	Navie_B
SPTBN1	3.255e-13	0.98447	0.416	0.189	1.4625e-08	Navie_B
TCF3	4.74097e-13	0.737341	0.363	0.144	2.13017e-08	Navie_B
HMGB11	9.17203e-13	0.641669	0.841	0.786	4.12109e-08	Navie_B
HNRNPH11	1.2879e-12	0.705659	0.743	0.635	5.78666e-08	Navie_B
VDAC1	1.72215e-12	0.833103	0.425	0.206	7.7378e-08	Navie_B
HNRNPK1	1.75871e-12	0.667279	0.726	0.578	7.90208e-08	Navie_B
CEP135	1.81347e-12	0.490846	0.265	0.08	8.14808e-08	Navie_B
FKBP1A	3.88235e-12	0.680709	0.496	0.26	1.74438e-07	Navie_B
PABPC11	6.24248e-12	0.57712	0.841	0.816	2.80481e-07	Navie_B
LAPTM51	8.14826e-12	0.514664	0.858	0.631	3.66109e-07	Navie_B
SMARCA4	2.16948e-11	0.547244	0.265	0.088	9.74767e-07	Navie_B
QRSL1	3.63596e-11	0.519006	0.319	0.118	1.63368e-06	Navie_B
CYFIP21	3.79393e-11	0.618802	0.389	0.166	1.70465e-06	Navie_B
ATP6V1G11	3.91408e-11	0.684017	0.735	0.62	1.75864e-06	Navie_B
BRD41	5.74806e-11	0.670766	0.549	0.314	2.58266e-06	Navie_B
PIK3AP1	5.87519e-11	0.600241	0.274	0.093	2.63978e-06	Navie_B
CLEC2D1	7.19638e-11	0.733038	0.531	0.282	3.2334e-06	Navie_B
ELF11	7.24662e-11	0.662405	0.664	0.441	3.25598e-06	Navie_B
RBM31	9.84858e-11	0.715417	0.628	0.467	4.42507e-06	Navie_B
EIF3M	1.08207e-10	0.729131	0.54	0.336	4.86184e-06	Navie_B
MCTP2	1.13744e-10	0.672575	0.354	0.155	5.11062e-06	Navie_B
EIF4G21	1.17351e-10	0.716866	0.637	0.483	5.27271e-06	Navie_B
OGFRL1	1.21503e-10	0.61672	0.301	0.114	5.45927e-06	Navie_B
CD721	1.55391e-10	0.560868	0.372	0.152	6.98186e-06	Navie_B
ZMYM2	1.78408e-10	0.600103	0.389	0.179	8.01603e-06	Navie_B
BTF31	2.72178e-10	0.600969	0.788	0.785	1.22292e-05	Navie_B
PIK3R1	6.01524e-10	0.543456	0.301	0.119	2.70271e-05	Navie_B
TRABD	6.97296e-10	0.988588	0.434	0.249	3.13302e-05	Navie_B
TMSB101	9.51688e-10	0.417274	0.903	0.906	4.27603e-05	Navie_B
CDK13	9.93943e-10	0.58387	0.319	0.133	4.46589e-05	Navie_B
UGP2	1.20572e-09	0.619931	0.407	0.207	5.41742e-05	Navie_B
PARP15	1.23176e-09	0.52263	0.283	0.105	5.5344e-05	Navie_B
NPM11	2.2496e-09	0.539913	0.814	0.769	0.000101077	Navie_B
NR3C1	2.39103e-09	0.67541	0.416	0.212	0.000107431	Navie_B
RPL71	2.43289e-09	0.301072	0.965	0.948	0.000109312	Navie_B
YWHAQ	2.60044e-09	0.689643	0.531	0.346	0.00011684	Navie_B
TCF41	2.96107e-09	0.923635	0.549	0.383	0.000133044	Navie_B
MYO1C	3.63418e-09	0.695422	0.292	0.124	0.000163287	Navie_B
FOXP11	3.92882e-09	0.646344	0.513	0.293	0.000176526	Navie_B
FADS3	4.51486e-09	0.508143	0.274	0.103	0.000202857	Navie_B
CCNI1	4.85625e-09	0.582799	0.779	0.704	0.000218196	Navie_B
PXK	4.99039e-09	0.583949	0.301	0.125	0.000224223	Navie_B
TPT11	5.1696e-09	0.309726	0.973	0.991	0.000232275	Navie_B
GAPT	5.34552e-09	0.515452	0.292	0.115	0.00024018	Navie_B
AES1	6.25298e-09	0.624701	0.655	0.469	0.000280953	Navie_B
FAM49B1	6.78805e-09	0.626409	0.442	0.244	0.000304994	Navie_B
SNHG71	7.88156e-09	0.63589	0.566	0.366	0.000354127	Navie_B
DDX54	8.24102e-09	0.621693	0.257	0.101	0.000370277	Navie_B
PPP2R5E	8.86334e-09	0.66399	0.336	0.158	0.000398239	Navie_B
EMB	8.89431e-09	0.436679	0.319	0.14	0.00039963	Navie_B
FCRLA1	1.31019e-08	0.635689	0.381	0.191	0.000588682	Navie_B
SRSF31	1.54254e-08	0.587344	0.664	0.521	0.000693077	Navie_B
SFPQ1	1.75347e-08	0.633335	0.646	0.521	0.000787851	Navie_B
GDI21	1.94385e-08	0.686262	0.54	0.387	0.000873393	Navie_B
GLCCI1	2.27228e-08	0.726062	0.407	0.233	0.00102096	Navie_B
ZCCHC71	2.39437e-08	0.708626	0.434	0.255	0.00107582	Navie_B
PCBP21	2.59539e-08	0.565137	0.655	0.527	0.00116613	Navie_B
WASF21	3.14115e-08	0.662729	0.513	0.342	0.00141135	Navie_B
RPL151	3.15929e-08	0.309834	0.956	0.958	0.0014195	Navie_B
ARGLU11	3.77195e-08	0.620065	0.637	0.485	0.00169477	Navie_B
PTPRC1	4.62316e-08	0.635939	0.575	0.384	0.00207723	Navie_B
C16orf72	5.2602e-08	0.57243	0.354	0.177	0.00236346	Navie_B
RPS3A1	5.40826e-08	0.299596	0.973	0.978	0.00242999	Navie_B
UBE3A	5.80258e-08	0.644406	0.389	0.217	0.00260716	Navie_B
RBL2	5.81795e-08	0.557168	0.354	0.177	0.00261406	Navie_B
MPRIP	6.14633e-08	0.518085	0.31	0.135	0.00276161	Navie_B
NONO1	8.05556e-08	0.58537	0.425	0.245	0.00361944	Navie_B
NAP1L11	8.45224e-08	0.517453	0.726	0.682	0.00379768	Navie_B
RALBP1	1.01928e-07	0.504489	0.31	0.147	0.00457975	Navie_B
HMGN21	1.20124e-07	0.729212	0.646	0.54	0.00539731	Navie_B
LBR	1.21638e-07	0.603265	0.319	0.155	0.00546531	Navie_B
SRSF111	1.24457e-07	0.634256	0.619	0.473	0.00559197	Navie_B
EIF3E1	1.29329e-07	0.519676	0.735	0.669	0.00581088	Navie_B
KIAA10331	1.39065e-07	0.532516	0.469	0.276	0.00624833	Navie_B
SRP141	1.40431e-07	0.572655	0.708	0.713	0.00630972	Navie_B
RNGTT	1.43483e-07	0.704359	0.274	0.122	0.00644684	Navie_B
TBC1D1	1.4762e-07	0.579246	0.336	0.17	0.00663271	Navie_B
ZNF106	1.80462e-07	0.440709	0.319	0.152	0.00810836	Navie_B
TBCA1	1.91978e-07	0.568052	0.593	0.444	0.00862578	Navie_B
RPL281	1.95097e-07	0.273369	0.982	0.985	0.00876589	Navie_B
NSMCE1	2.04301e-07	0.64355	0.265	0.119	0.00917944	Navie_B
ZFAS11	2.04504e-07	0.466	0.673	0.503	0.00918855	Navie_B
SREK1	2.14124e-07	0.645977	0.416	0.243	0.00962082	Navie_B
22525	2.18424e-07	0.591687	0.469	0.292	0.00981401	Navie_B
JMJD1C1	2.19614e-07	0.673829	0.558	0.39	0.00986748	Navie_B
KMT5B	2.35043e-07	0.554428	0.257	0.111	0.0105607	Navie_B
DYRK1A	2.54185e-07	0.553594	0.283	0.131	0.0114208	Navie_B
ACTR21	2.65977e-07	0.625692	0.54	0.384	0.0119506	Navie_B
MTF2	2.66769e-07	0.348943	0.274	0.118	0.0119862	Navie_B
ARID1A	2.98617e-07	0.620814	0.363	0.195	0.0134172	Navie_B
RPL221	3.27371e-07	0.273415	0.92	0.911	0.0147091	Navie_B
ATRX1	3.29932e-07	0.665	0.584	0.458	0.0148242	Navie_B
TNRC6B1	3.38256e-07	0.679592	0.566	0.412	0.0151982	Navie_B
PUM2	3.62375e-07	0.468232	0.301	0.144	0.0162819	Navie_B
HLA-DRA1	3.78213e-07	0.334951	0.929	0.614	0.0169935	Navie_B
MGEA51	4.12594e-07	0.574343	0.566	0.4	0.0185383	Navie_B
STRBP1	4.25563e-07	0.564499	0.504	0.339	0.019121	Navie_B
ETS11	4.27359e-07	0.367888	0.398	0.204	0.0192017	Navie_B
PPP1R12A1	4.65472e-07	0.410821	0.416	0.228	0.0209141	Navie_B
OLA1	4.70542e-07	0.544904	0.283	0.136	0.0211419	Navie_B
PHF20L1	4.79435e-07	0.573897	0.336	0.177	0.0215415	Navie_B
MALAT11	4.86799e-07	0.256617	1	0.997	0.0218724	Navie_B
LAT2	5.74167e-07	0.482928	0.31	0.147	0.0257979	Navie_B
PBRM1	5.75033e-07	0.598092	0.336	0.175	0.0258368	Navie_B
NIPBL1	6.18753e-07	0.592281	0.434	0.262	0.0278012	Navie_B
SET1	6.43445e-07	0.566799	0.628	0.535	0.0289106	Navie_B
KMT2E1	6.47603e-07	0.504461	0.655	0.52	0.0290975	Navie_B
SLC25A51	8.51179e-07	0.621996	0.584	0.463	0.0382443	Navie_B
CHD9	9.25497e-07	0.631931	0.487	0.345	0.0415835	Navie_B
ADAM10	9.3393e-07	0.571752	0.265	0.124	0.0419624	Navie_B
LDHB	1.01945e-06	0.63843	0.504	0.384	0.0458048	Navie_B
TIA1	1.01969e-06	0.364613	0.301	0.143	0.0458158	Navie_B
SUMO21	1.17746e-06	0.546116	0.664	0.595	0.0529047	Navie_B
ZCCHC10	1.18428e-06	0.528075	0.31	0.154	0.0532108	Navie_B
SHOC2	1.27154e-06	0.479326	0.283	0.137	0.0571315	Navie_B
FAM65B1	1.27715e-06	0.425161	0.442	0.239	0.0573838	Navie_B
GNB2L11	1.2831e-06	0.275947	0.929	0.916	0.057651	Navie_B
ERH	1.31937e-06	0.574156	0.496	0.361	0.0592805	Navie_B
FBXO11	1.37245e-06	0.52366	0.265	0.125	0.0616654	Navie_B
LYST1	1.4152e-06	0.476489	0.372	0.198	0.0635861	Navie_B
SLC44A2	1.43025e-06	0.335733	0.257	0.11	0.0642627	Navie_B
ARPC5	1.47157e-06	0.525185	0.407	0.241	0.066119	Navie_B
GLO1	1.53987e-06	0.666699	0.504	0.38	0.0691879	Navie_B
RBM261	1.72058e-06	0.488947	0.451	0.284	0.0773074	Navie_B
FUS1	1.82287e-06	0.62312	0.619	0.51	0.0819034	Navie_B
MYL12B1	2.13147e-06	0.606528	0.575	0.453	0.0957689	Navie_B
MLXIP	2.38449e-06	0.785086	0.327	0.181	0.107138	Navie_B
SMIM141	2.51732e-06	0.78669	0.389	0.239	0.113106	Navie_B
TKT	2.7811e-06	0.453875	0.354	0.201	0.124958	Navie_B
OFD11	2.78314e-06	0.498106	0.469	0.303	0.125049	Navie_B
STX71	2.78824e-06	0.602198	0.425	0.258	0.125278	Navie_B
ESD	3.01777e-06	0.491658	0.319	0.169	0.135592	Navie_B
HMGN11	3.15293e-06	0.537041	0.655	0.574	0.141664	Navie_B
SMCHD11	3.29099e-06	0.498235	0.646	0.557	0.147867	Navie_B
C7orf73	3.3451e-06	0.576589	0.292	0.15	0.150299	Navie_B
GTF2I	3.40677e-06	0.726081	0.434	0.3	0.15307	Navie_B
TBL1XR1	3.66919e-06	0.583638	0.31	0.165	0.16486	Navie_B
LCP11	3.80125e-06	0.570525	0.372	0.205	0.170794	Navie_B
APEX1	4.07292e-06	0.555658	0.381	0.229	0.183	Navie_B
PRKCB1	4.34338e-06	0.479805	0.496	0.308	0.195152	Navie_B
SPIB1	4.42375e-06	0.404083	0.319	0.154	0.198764	Navie_B
SP110	4.50909e-06	0.569718	0.301	0.15	0.202598	Navie_B
CAP11	4.66335e-06	0.630423	0.478	0.327	0.209529	Navie_B
CUL3	5.28541e-06	0.452698	0.336	0.19	0.237479	Navie_B
ROCK11	5.38979e-06	0.529664	0.487	0.32	0.242168	Navie_B
MYLIP	5.45137e-06	0.411307	0.274	0.128	0.244935	Navie_B
CFL11	5.88623e-06	0.447036	0.681	0.649	0.264474	Navie_B
EIF4A21	6.5896e-06	0.482475	0.69	0.684	0.296077	Navie_B
PNISR1	6.8844e-06	0.456265	0.726	0.663	0.309323	Navie_B
SH3BGRL31	7.45492e-06	0.498295	0.655	0.574	0.334957	Navie_B
TRA2B1	7.64425e-06	0.501284	0.655	0.556	0.343464	Navie_B
WDR26	7.74233e-06	0.336273	0.265	0.129	0.347871	Navie_B
STK24	7.75644e-06	0.463729	0.283	0.147	0.348505	Navie_B
HNRNPD1	7.81414e-06	0.522215	0.558	0.431	0.351097	Navie_B
JAK11	7.88756e-06	0.541587	0.504	0.357	0.354396	Navie_B
SMARCC1	8.3216e-06	0.613037	0.292	0.158	0.373898	Navie_B
NCKAP1L1	8.3532e-06	0.479082	0.389	0.235	0.375318	Navie_B
SRP91	8.71069e-06	0.554482	0.434	0.298	0.39138	Navie_B
CDC40	1.01851e-05	0.435446	0.327	0.181	0.457626	Navie_B
SRSF101	1.19345e-05	0.455856	0.522	0.383	0.536228	Navie_B
H2AFZ	1.19875e-05	0.437831	0.558	0.442	0.538611	Navie_B
IKZF11	1.20424e-05	0.423881	0.434	0.281	0.541075	Navie_B
MT-CO21	1.22372e-05	0.264314	0.973	0.988	0.549828	Navie_B
BCLAF11	1.26168e-05	0.577764	0.549	0.433	0.566886	Navie_B
RBM391	1.29985e-05	0.386549	0.752	0.725	0.584035	Navie_B
CNTRL1	1.3336e-05	0.436103	0.354	0.199	0.599201	Navie_B
CSNK1E	1.47772e-05	0.892759	0.327	0.204	0.663955	Navie_B
ACTR31	1.49158e-05	0.50861	0.513	0.366	0.670182	Navie_B
CELF21	1.55656e-05	0.531445	0.478	0.338	0.699379	Navie_B
SMARCE1	1.63818e-05	0.463425	0.301	0.163	0.736053	Navie_B
POLR2G	1.65347e-05	0.39517	0.283	0.147	0.742918	Navie_B
VPS13C1	1.68902e-05	0.437655	0.442	0.286	0.758891	Navie_B
PAN3	1.75993e-05	0.377302	0.301	0.16	0.790753	Navie_B
PDS5A	1.77323e-05	0.44654	0.283	0.149	0.796731	Navie_B
CD371	1.84399e-05	0.336825	0.832	0.63	0.828524	Navie_B
N4BP2L21	1.97019e-05	0.474154	0.602	0.535	0.885228	Navie_B
RHBDF2	2.22861e-05	0.532141	0.283	0.152	1	Navie_B
HDAC1	2.28818e-05	0.336473	0.301	0.161	1	Navie_B
LYN1	2.40646e-05	0.439237	0.389	0.23	1	Navie_B
FAM60A	2.45977e-05	0.481204	0.319	0.181	1	Navie_B
BPTF1	2.51737e-05	0.597529	0.504	0.373	1	Navie_B
HIST1H2AC	2.63802e-05	0.503041	0.292	0.165	1	Navie_B
HELZ	2.72821e-05	0.422411	0.292	0.16	1	Navie_B
COX7A2L	2.86678e-05	0.544543	0.451	0.341	1	Navie_B
SETD2	2.97527e-05	0.434086	0.319	0.181	1	Navie_B
KHDRBS11	3.04735e-05	0.534064	0.442	0.307	1	Navie_B
CDC421	3.24526e-05	0.534527	0.575	0.498	1	Navie_B
HNRNPM	3.36131e-05	0.576023	0.46	0.335	1	Navie_B
SETX	3.47951e-05	0.401989	0.345	0.202	1	Navie_B
RGS2	3.49184e-05	0.976246	0.416	0.295	1	Navie_B
HNRNPA31	3.61391e-05	0.478239	0.602	0.553	1	Navie_B
TMEM1231	3.63086e-05	0.42398	0.504	0.365	1	Navie_B
CAPZA1	3.77183e-05	0.481344	0.434	0.292	1	Navie_B
26177	3.94028e-05	0.496169	0.549	0.447	1	Navie_B
GABPB11	3.95287e-05	0.547274	0.434	0.294	1	Navie_B
POLR2B	4.16298e-05	0.36041	0.283	0.157	1	Navie_B
PPP1CA	4.20333e-05	0.474596	0.425	0.306	1	Navie_B
ADRBK1	4.34965e-05	0.437146	0.336	0.198	1	Navie_B
33482	4.49759e-05	0.417361	0.372	0.237	1	Navie_B
PPIA1	4.53203e-05	0.356105	0.726	0.704	1	Navie_B
CD19	4.64765e-05	0.386815	0.292	0.16	1	Navie_B
UQCRB1	5.01444e-05	0.361079	0.743	0.719	1	Navie_B
CHCHD21	5.53568e-05	0.398602	0.664	0.636	1	Navie_B
ADAM17	5.6466e-05	0.340605	0.265	0.14	1	Navie_B
XRCC51	5.92433e-05	0.387484	0.451	0.315	1	Navie_B
HSD17B11	5.96034e-05	0.442231	0.345	0.215	1	Navie_B
ARPC21	6.28445e-05	0.422482	0.637	0.572	1	Navie_B
DDX51	6.47576e-05	0.402723	0.761	0.822	1	Navie_B
GPATCH2L	6.49605e-05	0.368823	0.257	0.135	1	Navie_B
MPLKIP	6.66819e-05	0.35043	0.292	0.164	1	Navie_B
PUM1	6.67275e-05	0.428924	0.31	0.184	1	Navie_B
BOD1L11	6.8987e-05	0.581731	0.504	0.394	1	Navie_B
UBE2I1	7.14663e-05	0.541486	0.469	0.354	1	Navie_B
SLC25A31	7.24744e-05	0.542099	0.549	0.472	1	Navie_B
BAX1	8.11266e-05	0.491601	0.425	0.298	1	Navie_B
UBR5	8.83521e-05	0.447309	0.301	0.176	1	Navie_B
CEP350	9.57503e-05	0.49176	0.345	0.218	1	Navie_B
MED13	9.80615e-05	0.508495	0.265	0.148	1	Navie_B
CHURC1	0.000109113	0.357958	0.327	0.195	1	Navie_B
EIF3F1	0.000109334	0.466318	0.619	0.564	1	Navie_B
SCAF111	0.000110908	0.383474	0.549	0.432	1	Navie_B
ACAP2	0.000117443	0.483361	0.327	0.205	1	Navie_B
ERBB2IP	0.000118579	0.442966	0.336	0.209	1	Navie_B
GNAI21	0.000120855	0.479651	0.487	0.367	1	Navie_B
MTSS11	0.000129398	0.396374	0.292	0.158	1	Navie_B
DDX171	0.000130522	0.492488	0.619	0.605	1	Navie_B
BTF3L4	0.000134618	0.47479	0.257	0.146	1	Navie_B
NFATC3	0.000143299	0.394693	0.327	0.194	1	Navie_B
ATP5L	0.000145899	0.3559	0.69	0.69	1	Navie_B
KDM5A1	0.000147686	0.487027	0.363	0.236	1	Navie_B
EXOSC6	0.000148854	0.343876	0.274	0.155	1	Navie_B
PRPF38B1	0.000152341	0.615527	0.46	0.364	1	Navie_B
CAMK2D1	0.000155209	0.35822	0.345	0.211	1	Navie_B
BNIP2	0.000156706	0.269188	0.283	0.162	1	Navie_B
EWSR1	0.000161042	0.537724	0.389	0.267	1	Navie_B
SNRPD3	0.000163691	0.511837	0.381	0.264	1	Navie_B
GNB1	0.000170608	0.488311	0.372	0.254	1	Navie_B
RNF2131	0.000173006	0.476445	0.363	0.233	1	Navie_B
TRIM44	0.000174401	0.492215	0.345	0.228	1	Navie_B
EIF2S31	0.000183086	0.514411	0.478	0.357	1	Navie_B
CBX3	0.000187343	0.531806	0.442	0.343	1	Navie_B
CSK1	0.000200702	0.402911	0.354	0.223	1	Navie_B
MAP3K21	0.00021231	0.416259	0.354	0.231	1	Navie_B
SSH2	0.000216946	0.47089	0.292	0.174	1	Navie_B
DNAJC8	0.00022261	0.469513	0.363	0.247	1	Navie_B
GNAS1	0.000231705	0.40489	0.699	0.704	1	Navie_B
ZC3HAV11	0.000231965	0.39396	0.363	0.23	1	Navie_B
XIST	0.00023793	0.597709	0.398	0.284	1	Navie_B
MAPRE1	0.000240403	0.443629	0.31	0.194	1	Navie_B
SRRM11	0.000243875	0.479484	0.504	0.426	1	Navie_B
NKTR1	0.000246818	0.579169	0.531	0.448	1	Navie_B
INPP5D1	0.000260555	0.466992	0.354	0.216	1	Navie_B
EPC11	0.000274691	0.46531	0.442	0.327	1	Navie_B
WDR11	0.000279268	0.471423	0.301	0.182	1	Navie_B
TLE11	0.000280448	0.529491	0.372	0.256	1	Navie_B
MYH91	0.000281142	0.370016	0.363	0.231	1	Navie_B
ATP5G21	0.000281501	0.350817	0.681	0.666	1	Navie_B
MYL12A1	0.000288044	0.370567	0.619	0.572	1	Navie_B
RASGRP21	0.000288974	0.425971	0.354	0.214	1	Navie_B
RBMX1	0.000291362	0.366816	0.496	0.388	1	Navie_B
SYF21	0.000298078	0.758522	0.442	0.34	1	Navie_B
SETD5	0.000306625	0.500528	0.327	0.214	1	Navie_B
PAK21	0.000307677	0.45136	0.363	0.245	1	Navie_B
CNOT2	0.00031909	0.42302	0.292	0.18	1	Navie_B
RAB11A	0.000335286	0.584908	0.283	0.177	1	Navie_B
SMARCA5	0.000336312	0.346306	0.345	0.229	1	Navie_B
GABPB1-AS11	0.000344486	0.416647	0.381	0.25	1	Navie_B
PABPN1	0.00035833	0.3669	0.398	0.28	1	Navie_B
ABI1	0.000364717	0.64642	0.301	0.196	1	Navie_B
PDCD6	0.000368624	0.534174	0.327	0.225	1	Navie_B
REXO2	0.000368905	0.687489	0.274	0.174	1	Navie_B
SNX51	0.000377728	0.370996	0.345	0.217	1	Navie_B
CAT	0.000387328	0.401302	0.265	0.153	1	Navie_B
RB1CC1	0.00039714	0.514353	0.354	0.236	1	Navie_B
UBE2R2	0.000410059	0.384859	0.292	0.177	1	Navie_B
RTN4	0.000416961	0.570401	0.345	0.237	1	Navie_B
WIPF11	0.000419672	0.292327	0.372	0.241	1	Navie_B
MLLT6	0.000423124	0.432003	0.265	0.155	1	Navie_B
ZNF2071	0.000476326	0.451318	0.425	0.326	1	Navie_B
HLA-DRB51	0.000485863	0.308954	0.496	0.331	1	Navie_B
SEP151	0.000490018	0.487186	0.513	0.46	1	Navie_B
SLC25A36	0.000499819	0.454021	0.292	0.186	1	Navie_B
UTRN1	0.000502762	0.385467	0.416	0.297	1	Navie_B
CELF1	0.000504655	0.357317	0.319	0.199	1	Navie_B
FLI1	0.000510724	0.41437	0.257	0.149	1	Navie_B
EIF3L1	0.000515964	0.469108	0.513	0.424	1	Navie_B
BRWD1	0.000521852	0.522805	0.274	0.169	1	Navie_B
HNRNPC1	0.000573331	0.386074	0.566	0.496	1	Navie_B
KPNB1	0.000576938	0.383894	0.381	0.271	1	Navie_B
DENND4A	0.000581231	0.303652	0.257	0.142	1	Navie_B
44262	0.000602169	0.388233	0.265	0.162	1	Navie_B
EIF3D1	0.000641403	0.41094	0.442	0.348	1	Navie_B
DCK1	0.000663384	0.267763	0.265	0.148	1	Navie_B
NDUFB5	0.00066739	0.496505	0.363	0.257	1	Navie_B
FAM133B1	0.000680725	0.333117	0.451	0.343	1	Navie_B
SRSF6	0.000718677	0.462656	0.372	0.273	1	Navie_B
INSR1	0.000745872	0.570274	0.274	0.18	1	Navie_B
PAPOLA1	0.000748751	0.43504	0.531	0.454	1	Navie_B
PSMA3-AS11	0.000784971	0.369743	0.381	0.265	1	Navie_B
NCF11	0.000841801	0.359107	0.504	0.406	1	Navie_B
CCNDBP1	0.000845666	0.517701	0.336	0.236	1	Navie_B
TMEM243	0.000865995	0.530204	0.487	0.421	1	Navie_B
WAC1	0.000910458	0.464871	0.425	0.321	1	Navie_B
EBLN31	0.000926126	0.366769	0.407	0.296	1	Navie_B
SRSF9	0.000937968	0.526388	0.513	0.457	1	Navie_B
ERGIC1	0.000958798	0.48676	0.327	0.234	1	Navie_B
RBM251	0.000967657	0.456795	0.513	0.446	1	Navie_B
ST131	0.000974659	0.51332	0.504	0.433	1	Navie_B
CALM21	0.000985768	0.463733	0.513	0.449	1	Navie_B
MEF2A	0.00105738	0.454646	0.301	0.206	1	Navie_B
BBX1	0.00110443	0.53858	0.434	0.34	1	Navie_B
USP81	0.00114118	0.566135	0.381	0.284	1	Navie_B
LRRFIP11	0.00117546	0.359459	0.425	0.306	1	Navie_B
SH3KBP1	0.00122737	0.46639	0.292	0.198	1	Navie_B
ASH1L1	0.00126416	0.44166	0.425	0.329	1	Navie_B
KLHL24	0.0012665	0.574463	0.336	0.239	1	Navie_B
IQGAP11	0.00127612	0.433653	0.363	0.261	1	Navie_B
FOXN3	0.00128417	0.377647	0.327	0.222	1	Navie_B
SAP181	0.00129651	0.460247	0.513	0.465	1	Navie_B
NSA21	0.00130506	0.352331	0.504	0.421	1	Navie_B
SMG11	0.00137591	0.43286	0.345	0.241	1	Navie_B
SRSF51	0.00142756	0.390734	0.664	0.66	1	Navie_B
TRIM28	0.00145164	0.447944	0.274	0.175	1	Navie_B
RNASEH2B	0.00146469	0.43497	0.327	0.223	1	Navie_B
XPO1	0.00149618	0.348029	0.274	0.167	1	Navie_B
C11orf581	0.00151687	0.368048	0.513	0.444	1	Navie_B
POLR2J31	0.00154232	0.523227	0.442	0.35	1	Navie_B
CD91	0.00159337	0.637824	0.301	0.214	1	Navie_B
TRIM381	0.00171252	0.404456	0.345	0.231	1	Navie_B
TLN1	0.00176649	0.259088	0.31	0.202	1	Navie_B
TSPAN131	0.00177084	0.419335	0.372	0.265	1	Navie_B
HMGN3	0.00182408	0.478662	0.354	0.266	1	Navie_B
UBE2G2	0.00184326	0.364543	0.301	0.204	1	Navie_B
CIRBP1	0.00190768	0.457187	0.717	0.741	1	Navie_B
NGLY1	0.00196036	0.422683	0.31	0.221	1	Navie_B
ARHGDIB1	0.00200768	0.289559	0.549	0.442	1	Navie_B
MIS18BP11	0.00202032	0.438768	0.345	0.249	1	Navie_B
TPR1	0.0020206	0.437068	0.389	0.297	1	Navie_B
ITSN21	0.00202947	0.369747	0.416	0.313	1	Navie_B
ARHGAP15	0.00210631	0.266291	0.265	0.16	1	Navie_B
DGKD1	0.00213769	0.460539	0.301	0.196	1	Navie_B
PGLS	0.00215955	0.289319	0.265	0.17	1	Navie_B
SP1001	0.00217189	0.337823	0.46	0.367	1	Navie_B
ANKRD441	0.00219721	0.280928	0.451	0.335	1	Navie_B
COX7C1	0.00224838	0.335164	0.699	0.727	1	Navie_B
NUDT3	0.00225757	0.364524	0.257	0.154	1	Navie_B
DEK1	0.00233541	0.250105	0.301	0.183	1	Navie_B
CHORDC11	0.00234391	0.329975	0.345	0.237	1	Navie_B
SF11	0.00234513	0.329914	0.558	0.475	1	Navie_B
YWHAZ1	0.00240248	0.317515	0.575	0.514	1	Navie_B
PKN2	0.00244365	0.458722	0.292	0.199	1	Navie_B
SON1	0.00256353	0.366797	0.611	0.607	1	Navie_B
FCRL11	0.00267227	0.269739	0.336	0.216	1	Navie_B
APLP21	0.00268092	0.412668	0.389	0.312	1	Navie_B
HNRNPL1	0.00275704	0.535	0.407	0.332	1	Navie_B
P2RX51	0.00279033	0.54869	0.425	0.35	1	Navie_B
ARID4B1	0.00280009	0.370938	0.442	0.348	1	Navie_B
PPM1K1	0.00282951	0.435719	0.425	0.349	1	Navie_B
TACC11	0.00284842	0.337228	0.319	0.21	1	Navie_B
RBM5	0.00296141	0.477044	0.319	0.227	1	Navie_B
ATP5F1	0.00300643	0.403545	0.372	0.295	1	Navie_B
ATM1	0.00308902	0.388404	0.478	0.415	1	Navie_B
RB1	0.00324224	0.451301	0.31	0.219	1	Navie_B
VPS35	0.00329544	0.339699	0.257	0.168	1	Navie_B
SH3BGRL1	0.00330312	0.543666	0.407	0.337	1	Navie_B
RHOA1	0.00332248	0.423319	0.558	0.53	1	Navie_B
PHIP1	0.00336327	0.411766	0.416	0.323	1	Navie_B
PCSK71	0.00363595	0.447852	0.389	0.306	1	Navie_B
RBM8A1	0.00369738	0.465898	0.407	0.344	1	Navie_B
PFN11	0.00374651	0.431211	0.619	0.639	1	Navie_B
ARPC41	0.00377513	0.443322	0.345	0.257	1	Navie_B
H2AFY	0.00384687	0.288826	0.283	0.192	1	Navie_B
CYB561A31	0.00389027	0.394322	0.274	0.175	1	Navie_B
PHF14	0.0039303	0.280087	0.274	0.181	1	Navie_B
SRSF21	0.00401487	0.353433	0.531	0.486	1	Navie_B
PSMA2	0.00423007	0.464584	0.372	0.308	1	Navie_B
DDX46	0.00425997	0.494953	0.381	0.3	1	Navie_B
POMP	0.00433502	0.423822	0.46	0.408	1	Navie_B
ERICH11	0.0044927	0.435568	0.301	0.204	1	Navie_B
CAPZA2	0.0045052	0.395403	0.31	0.223	1	Navie_B
H1FX1	0.00471321	0.486848	0.531	0.506	1	Navie_B
ZFP36L21	0.00478743	0.28847	0.708	0.669	1	Navie_B
CCT6A	0.00483378	0.306738	0.292	0.201	1	Navie_B
PAIP21	0.00516898	0.444955	0.416	0.349	1	Navie_B
RCN21	0.0051937	0.386242	0.345	0.252	1	Navie_B
YY11	0.00521193	0.369848	0.372	0.289	1	Navie_B
AFF41	0.00530221	0.536687	0.363	0.284	1	Navie_B
IDI11	0.00552338	0.269929	0.354	0.254	1	Navie_B
USP341	0.00552813	0.415269	0.345	0.26	1	Navie_B
HNRNPU1	0.00553278	0.390975	0.531	0.5	1	Navie_B
MEAF6	0.00569802	0.339942	0.292	0.204	1	Navie_B
HIST1H1C	0.00572546	0.434881	0.319	0.238	1	Navie_B
EPS15	0.00575149	0.521115	0.301	0.224	1	Navie_B
ADD31	0.00587743	0.30135	0.336	0.245	1	Navie_B
SF3B11	0.00587855	0.358652	0.54	0.494	1	Navie_B
FUBP1	0.00590936	0.263878	0.292	0.204	1	Navie_B
NASP	0.00596729	0.473171	0.292	0.214	1	Navie_B
PPP4R3A1	0.00606001	0.280582	0.372	0.282	1	Navie_B
SNX6	0.00611761	0.333941	0.265	0.181	1	Navie_B
NSD1	0.00619025	0.309167	0.274	0.186	1	Navie_B
TBC1D10C1	0.00625864	0.399418	0.319	0.229	1	Navie_B
PPP3CA1	0.00628412	0.268992	0.31	0.21	1	Navie_B
ODF2L	0.00629756	0.30742	0.265	0.178	1	Navie_B
TSPYL2	0.006333	0.426179	0.363	0.275	1	Navie_B
APPL11	0.00634773	0.303649	0.336	0.244	1	Navie_B
ANKRD11	0.00638106	0.524436	0.398	0.329	1	Navie_B
CSDE1	0.00675008	0.381861	0.504	0.482	1	Navie_B
MAP1LC3B	0.00677177	0.467549	0.442	0.392	1	Navie_B
BZW11	0.00685778	0.368322	0.372	0.291	1	Navie_B
PPP1R14B	0.00710001	0.27595	0.257	0.18	1	Navie_B
EVL1	0.00723724	0.309431	0.363	0.27	1	Navie_B
C6orf621	0.0072741	0.432571	0.354	0.272	1	Navie_B
BAZ1A1	0.00764805	0.379652	0.31	0.228	1	Navie_B
BIRC61	0.00771063	0.464316	0.327	0.251	1	Navie_B
PARP141	0.00784606	0.251786	0.354	0.254	1	Navie_B
ZNF644	0.00796368	0.441461	0.301	0.226	1	Navie_B
METAP2	0.00812871	0.419008	0.292	0.215	1	Navie_B
YPEL51	0.00840658	0.362526	0.531	0.476	1	Navie_B
ATF7IP1	0.00857753	0.441583	0.336	0.262	1	Navie_B
ARL6IP51	0.00879098	0.290986	0.345	0.263	1	Navie_B
TUG1	0.00882621	0.321023	0.274	0.191	1	Navie_B
SNRPB2	0.00906337	0.396518	0.327	0.259	1	Navie_B
ELF2	0.00918787	0.466418	0.257	0.179	1	Navie_B
KIAA15511	0.00930584	0.355841	0.363	0.282	1	Navie_B
STRAP	0.00952342	0.407127	0.301	0.227	1	Navie_B
SF3B6	0.00968667	0.437066	0.381	0.326	1	Navie_B
