# Supplementary material for: A novel molecular classification method for osteosarcoma based on tumor cell differentiation trajectories
Source: Bone Res. 2023 Jan 2;11:1. doi: 10.1038/s41413-022-00233-w (PMC9806110; doi:10.1038/s41413-022-00233-w)
Supplement: Supplementary file 32 — Supplementary Table 25 [file 41413_2022_233_MOESM32_ESM.xlsx]

## Sheet: Endothelial_cell_rename_markers
Supplementary Table 25 | Different genes list of Endovascular clusters
genes	P.value	Average Log2(Fold Change)	pct.1*	pct.2*	Adjusted p.value	cluster
COL1A2	1.67937e-129	2.2036	0.974	0.582	5.51908e-125	Mural
PCOLCE	1.09381e-118	1.86435	0.775	0.174	3.59469e-114	Mural
COL3A1	1.51659e-118	2.07703	0.853	0.274	4.98413e-114	Mural
COL1A1	1.88096e-115	2.41229	0.945	0.587	6.18159e-111	Mural
MXRA8	7.3269e-86	1.06456	0.614	0.114	2.40791e-81	Mural
COL6A3	7.86095e-82	1.37497	0.499	0.062	2.58342e-77	Mural
TNC	2.07714e-80	1.1357	0.464	0.047	6.82633e-76	Mural
RUNX2	3.68988e-78	1.00483	0.496	0.065	1.21264e-73	Mural
VCAN	4.55968e-73	1.3603	0.513	0.087	1.49849e-68	Mural
SRPX	1.17415e-70	0.916067	0.366	0.025	3.85873e-66	Mural
EMILIN1	1.57752e-69	0.886894	0.378	0.03	5.18435e-65	Mural
LUM	2.62523e-69	2.19099	0.79	0.413	8.62754e-65	Mural
COL6A1	5.46125e-68	1.30323	0.622	0.175	1.79478e-63	Mural
OLFML3	1.15591e-67	0.88507	0.45	0.06	3.79879e-63	Mural
TGFBI	1.27064e-66	1.21322	0.602	0.156	4.17584e-62	Mural
DCN	1.35195e-66	1.37666	0.588	0.156	4.44304e-62	Mural
CPE	2.56733e-66	1.13245	0.573	0.137	8.43726e-62	Mural
PLEKHA5	1.03948e-63	0.860575	0.45	0.069	3.41615e-59	Mural
SDC2	7.14827e-62	1.08681	0.591	0.17	2.34921e-57	Mural
PRRX1	1.15276e-61	0.673062	0.369	0.037	3.78843e-57	Mural
PTN	1.18396e-61	1.10423	0.481	0.09	3.89096e-57	Mural
COL5A2	2.01224e-61	1.00894	0.646	0.199	6.61304e-57	Mural
LGALS3BP	8.81695e-60	0.888751	0.473	0.09	2.8976e-55	Mural
POSTN	8.82144e-59	1.32043	0.438	0.075	2.89908e-54	Mural
OMD	2.83041e-58	0.884588	0.337	0.032	9.30186e-54	Mural
NUPR1	4.30847e-58	0.775424	0.464	0.086	1.41594e-53	Mural
ZFHX4	3.81314e-57	0.755356	0.311	0.023	1.25315e-52	Mural
COL11A1	8.226e-57	0.828376	0.363	0.042	2.70339e-52	Mural
OLFML2B	3.92147e-56	0.838578	0.372	0.048	1.28875e-51	Mural
CLEC11A	1.57466e-55	1.23515	0.692	0.314	5.17497e-51	Mural
C1R	2.37853e-55	0.835737	0.326	0.033	7.81679e-51	Mural
SERPINE2	3.39581e-55	1.00168	0.383	0.058	1.116e-50	Mural
CDH11	1.73486e-54	0.738722	0.352	0.042	5.70144e-50	Mural
FAT1	4.04855e-54	0.654476	0.297	0.023	1.33052e-49	Mural
COL5A1	1.23628e-53	0.907111	0.493	0.115	4.06292e-49	Mural
PTH1R	1.04822e-52	0.724696	0.282	0.021	3.44487e-48	Mural
BASP1	2.94025e-51	0.76568	0.441	0.086	9.66284e-47	Mural
ITM2C	7.00673e-49	0.51812	0.308	0.035	2.30269e-44	Mural
FBLN1	1.18349e-48	0.562746	0.282	0.025	3.88943e-44	Mural
COL16A1	3.06422e-48	0.755203	0.271	0.022	1.00703e-43	Mural
SERPINF1	4.38244e-48	1.65338	0.45	0.118	1.44024e-43	Mural
NNMT	8.42309e-47	1.03242	0.533	0.163	2.76816e-42	Mural
TPM2	1.42812e-45	1.03757	0.663	0.321	4.69337e-41	Mural
EMP3	1.99263e-45	0.886338	0.64	0.261	6.54857e-41	Mural
BGN	5.31037e-45	0.954669	0.637	0.251	1.7452e-40	Mural
PLAC9	1.08882e-44	0.650165	0.32	0.047	3.57828e-40	Mural
PALLD	3.2134e-44	0.52946	0.288	0.034	1.05605e-39	Mural
SERPING1	8.8286e-44	0.741912	0.334	0.055	2.90143e-39	Mural
CADM1	5.75677e-43	0.591948	0.36	0.066	1.89191e-38	Mural
INAFM1	3.67606e-42	0.540715	0.343	0.061	1.2081e-37	Mural
CERCAM	4.84752e-41	0.469656	0.323	0.053	1.59309e-36	Mural
S100A4	1.07402e-40	1.17369	0.81	0.575	3.52967e-36	Mural
RCN3	4.62083e-40	0.706024	0.458	0.133	1.51859e-35	Mural
ACTA2	1.0837e-39	1.17479	0.421	0.113	3.56146e-35	Mural
ADIRF	1.30505e-39	0.923718	0.409	0.102	4.28892e-35	Mural
COL12A1	3.54686e-39	0.715479	0.36	0.076	1.16564e-34	Mural
DLX5	5.43497e-38	0.48454	0.282	0.043	1.78615e-33	Mural
COL6A2	5.58918e-38	1.01074	0.735	0.432	1.83683e-33	Mural
TPM1	6.35444e-38	0.900192	0.795	0.532	2.08832e-33	Mural
KDELR3	1.95346e-37	0.584468	0.363	0.084	6.41985e-33	Mural
MT2A	4.3567e-37	1.43376	0.677	0.332	1.43178e-32	Mural
COPZ2	5.27639e-37	0.743034	0.438	0.131	1.73403e-32	Mural
MRC2	6.68957e-36	0.581615	0.317	0.063	2.19846e-31	Mural
CCDC80	6.84514e-35	0.656592	0.435	0.13	2.24959e-30	Mural
TAGLN	1.39807e-34	1.08112	0.415	0.129	4.59463e-30	Mural
MT1E	1.73758e-34	0.649048	0.297	0.056	5.71039e-30	Mural
PYCR1	4.44651e-34	0.529102	0.308	0.062	1.4613e-29	Mural
FTH1	1.30637e-33	0.553429	0.98	0.967	4.29325e-29	Mural
RPL35	2.01962e-33	0.451828	0.977	0.979	6.63729e-29	Mural
GSTM3	1.448e-32	0.440242	0.326	0.074	4.75871e-28	Mural
PFN2	1.73137e-32	0.463965	0.378	0.1	5.68997e-28	Mural
TIMP1	2.5399e-32	1.12608	0.836	0.831	8.34713e-28	Mural
RPS15	2.71959e-32	0.456367	0.991	0.982	8.93767e-28	Mural
CPQ	3.25138e-32	0.452275	0.329	0.075	1.06853e-27	Mural
S100A6	4.68223e-32	0.519954	0.954	0.837	1.53877e-27	Mural
LMO7	1.23302e-31	0.393484	0.282	0.053	4.05219e-27	Mural
DPT	2.46403e-31	0.596528	0.291	0.059	8.0978e-27	Mural
MDK	3.75839e-31	0.67604	0.62	0.296	1.23516e-26	Mural
CEBPD	1.07569e-30	0.686725	0.522	0.202	3.53516e-26	Mural
IFI27L2	1.32777e-30	0.574152	0.599	0.281	4.36358e-26	Mural
LRP1	1.50922e-30	0.458855	0.256	0.046	4.95991e-26	Mural
RPS3A	1.62953e-29	0.465715	0.974	0.948	5.35529e-25	Mural
LY6E	2.23509e-29	0.644063	0.677	0.378	7.34541e-25	Mural
CBR1	5.6215e-29	0.392059	0.3	0.07	1.84745e-24	Mural
RPL7	8.60647e-29	0.577656	0.968	0.985	2.82843e-24	Mural
FKBP10	2.05099e-28	0.599412	0.536	0.231	6.74038e-24	Mural
SELENOM	1.13527e-27	0.626937	0.631	0.343	3.73096e-23	Mural
FABP4	1.66169e-27	0.682962	0.366	0.104	5.46099e-23	Mural
AEBP1	1.82175e-26	0.777252	0.369	0.125	5.98701e-22	Mural
MT1X	2.68361e-26	1.62479	0.372	0.129	8.81943e-22	Mural
MMP13	4.40945e-26	2.21093	0.369	0.137	1.44912e-21	Mural
ALPL	7.04121e-26	0.822403	0.412	0.16	2.31402e-21	Mural
NENF	7.77558e-26	0.497604	0.571	0.259	2.55537e-21	Mural
CDKN2A	8.37369e-26	0.661834	0.418	0.166	2.75193e-21	Mural
PLOD2	9.06464e-26	0.551856	0.32	0.092	2.979e-21	Mural
P4HA2	1.29936e-25	0.406	0.265	0.062	4.2702e-21	Mural
RPL4	2.61892e-25	0.494711	0.919	0.786	8.60681e-21	Mural
RPL26	4.33826e-25	0.553677	0.988	0.987	1.42573e-20	Mural
RPL11	1.78363e-24	0.33229	0.988	0.981	5.86173e-20	Mural
RPL12	1.83135e-24	0.411471	0.971	0.966	6.01855e-20	Mural
CEBPB	2.29072e-24	0.483359	0.386	0.136	7.52821e-20	Mural
FN1	3.0891e-24	1.27606	0.706	0.521	1.0152e-19	Mural
MAFB	6.46852e-24	0.61088	0.421	0.163	2.12582e-19	Mural
LGALS3	5.94659e-23	0.706197	0.614	0.369	1.95429e-18	Mural
PRDX4	7.61047e-23	0.633876	0.651	0.426	2.5011e-18	Mural
TXN	2.3814e-22	0.485004	0.839	0.705	7.82625e-18	Mural
LARP6	3.71873e-22	0.386319	0.288	0.084	1.22212e-17	Mural
NDUFA4L2	1.67811e-21	0.98874	0.329	0.117	5.51494e-17	Mural
SNAI2	1.9202e-21	0.473537	0.317	0.105	6.31054e-17	Mural
LDHA	1.99501e-21	0.598128	0.775	0.583	6.55639e-17	Mural
GAPDH	2.59192e-21	0.44235	0.977	0.952	8.51808e-17	Mural
MYL9	3.08996e-21	0.746584	0.588	0.354	1.01548e-16	Mural
RPS2	4.80218e-21	0.416969	0.991	0.985	1.57819e-16	Mural
ENO1	8.24153e-21	0.56538	0.798	0.637	2.7085e-16	Mural
RPL31	9.52232e-21	0.482824	0.965	0.894	3.12941e-16	Mural
ANXA6	1.22662e-20	0.346415	0.372	0.135	4.03117e-16	Mural
PKM	2.26469e-20	0.569945	0.726	0.545	7.44268e-16	Mural
HDDC2	2.64123e-20	0.322894	0.303	0.095	8.68013e-16	Mural
ENPP2	7.51846e-20	0.409001	0.265	0.078	2.47087e-15	Mural
44450	1.41428e-19	0.458466	0.461	0.217	4.6479e-15	Mural
LGALS1	1.57779e-19	0.616406	0.977	0.966	5.18525e-15	Mural
MDFI	2.0554e-19	0.500593	0.424	0.186	6.75485e-15	Mural
TNFRSF12A	7.45768e-19	0.392401	0.282	0.092	2.45089e-14	Mural
MAGED1	1.2379e-18	0.42383	0.36	0.145	4.06825e-14	Mural
RPL10A	2.14995e-18	0.316073	0.939	0.926	7.06558e-14	Mural
SLC25A6	2.29412e-18	0.502758	0.865	0.719	7.53939e-14	Mural
LY6K	6.79737e-18	0.390194	0.251	0.077	2.23389e-13	Mural
RPS17	2.81774e-17	0.384391	0.882	0.764	9.26022e-13	Mural
DNPH1	3.4311e-17	0.299176	0.369	0.152	1.1276e-12	Mural
EFEMP2	4.89752e-17	0.3144	0.438	0.199	1.60952e-12	Mural
RPL29	1.94697e-16	0.292175	0.965	0.952	6.39851e-12	Mural
RPL14	2.09531e-16	0.377059	0.939	0.897	6.88603e-12	Mural
RPL8	2.88148e-16	0.357433	0.986	0.969	9.4697e-12	Mural
FKBP11	3.34623e-16	0.417916	0.366	0.163	1.0997e-11	Mural
ENAH	5.68883e-16	0.434637	0.314	0.124	1.86958e-11	Mural
RPL32	7.14456e-16	0.277323	0.986	0.991	2.34799e-11	Mural
KDELR2	7.4642e-16	0.442669	0.712	0.517	2.45304e-11	Mural
HCFC1R1	7.68068e-16	0.393126	0.429	0.212	2.52418e-11	Mural
RPL37	1.44447e-15	0.469802	0.968	0.921	4.7471e-11	Mural
RRBP1	1.86876e-15	0.493088	0.66	0.459	6.14151e-11	Mural
LOX	2.1499e-15	0.291618	0.285	0.105	7.06542e-11	Mural
PTGDS	3.01079e-15	0.80147	0.288	0.117	9.89465e-11	Mural
RAB34	4.29586e-15	0.292386	0.363	0.165	1.41179e-10	Mural
NUDT1	5.03561e-15	0.295928	0.314	0.129	1.6549e-10	Mural
BTG3	5.12079e-15	0.262466	0.271	0.099	1.6829e-10	Mural
RPL23A	1.02064e-14	0.340422	0.974	0.954	3.35425e-10	Mural
OSTC	1.03524e-14	0.367582	0.72	0.55	3.4022e-10	Mural
RPSA	1.04555e-14	0.359913	0.862	0.8	3.4361e-10	Mural
ZEB2	1.17469e-14	0.406555	0.291	0.117	3.86049e-10	Mural
RPS27	1.35766e-14	0.299006	0.977	0.98	4.46181e-10	Mural
NBL1	1.36608e-14	0.324305	0.271	0.103	4.48948e-10	Mural
NT5C	1.38491e-14	0.298992	0.311	0.129	4.55137e-10	Mural
RPL39	1.38669e-14	0.345949	0.986	0.976	4.55721e-10	Mural
IMPDH2	2.13961e-14	0.375256	0.297	0.123	7.0316e-10	Mural
RPS20	2.61007e-14	0.397678	0.951	0.887	8.57775e-10	Mural
RPS13	4.47579e-14	0.330349	0.96	0.943	1.47092e-09	Mural
IBSP	5.23387e-14	2.08165	0.562	0.437	1.72006e-09	Mural
GADD45B	9.42637e-14	0.874504	0.608	0.411	3.09788e-09	Mural
RPL5	1.0321e-13	0.327171	0.951	0.919	3.39191e-09	Mural
CD63	2.80391e-13	0.292979	0.911	0.956	9.21478e-09	Mural
PMP22	5.23366e-13	0.32868	0.406	0.208	1.71999e-08	Mural
RPL22	7.80691e-13	0.290992	0.948	0.899	2.56566e-08	Mural
KCNQ1OT1	7.91589e-13	0.431811	0.334	0.157	2.60148e-08	Mural
ACTN1	8.45144e-13	0.280149	0.427	0.222	2.77748e-08	Mural
TMED3	1.00138e-12	0.288702	0.363	0.173	3.29095e-08	Mural
RPLP2	1.28721e-12	0.326213	0.991	0.981	4.2303e-08	Mural
TYMP	1.37676e-12	0.419852	0.343	0.166	4.5246e-08	Mural
RPL36A	1.56524e-12	0.343275	0.911	0.818	5.14401e-08	Mural
PPIB	2.4785e-12	0.306316	0.879	0.762	8.14536e-08	Mural
BNIP3	3.01583e-12	0.340263	0.288	0.127	9.91124e-08	Mural
CST3	3.29651e-12	0.381959	0.908	0.888	1.08337e-07	Mural
CYC1	3.89826e-12	0.345446	0.513	0.318	1.28112e-07	Mural
CHCHD10	5.69332e-12	0.278596	0.45	0.253	1.87105e-07	Mural
MGP	7.09254e-12	0.535028	0.628	0.411	2.33089e-07	Mural
MDH2	1.13099e-11	0.540346	0.53	0.335	3.71688e-07	Mural
TPI1	2.17498e-11	0.390486	0.795	0.739	7.14785e-07	Mural
CAPG	2.29947e-11	0.272912	0.268	0.114	7.55698e-07	Mural
SELENOP	2.87447e-11	0.454164	0.628	0.436	9.44667e-07	Mural
EBP	3.20031e-11	0.26404	0.262	0.115	1.05175e-06	Mural
PLIN3	3.84716e-11	0.29738	0.268	0.118	1.26433e-06	Mural
DCXR	5.77738e-11	0.257512	0.308	0.146	1.89868e-06	Mural
MFGE8	6.4525e-11	0.336795	0.308	0.155	2.12055e-06	Mural
MDH1	1.60697e-10	0.264089	0.441	0.256	5.28115e-06	Mural
RPL37A	1.63018e-10	0.456011	0.977	0.967	5.35742e-06	Mural
RSL1D1	1.92269e-10	0.316731	0.519	0.332	6.31873e-06	Mural
CNN2	2.14737e-10	0.25868	0.314	0.156	7.05712e-06	Mural
LMAN1	2.67937e-10	0.305984	0.519	0.338	8.80549e-06	Mural
RPLP0	3.51303e-10	0.254133	0.908	0.865	1.15452e-05	Mural
P3H1	3.89463e-10	0.288433	0.329	0.17	1.27993e-05	Mural
CYR61	3.96143e-10	0.564677	0.522	0.338	1.30188e-05	Mural
FGFR1	4.51479e-10	0.405998	0.403	0.242	1.48374e-05	Mural
EIF3E	4.60003e-10	0.298916	0.726	0.556	1.51175e-05	Mural
MIF	5.27103e-10	0.330982	0.524	0.348	1.73227e-05	Mural
COPS3	7.17991e-10	0.334596	0.305	0.158	2.35961e-05	Mural
PPDPF	9.01061e-10	0.29837	0.614	0.438	2.96125e-05	Mural
PLP2	9.45623e-10	0.259242	0.395	0.227	3.10769e-05	Mural
PLD3	1.20881e-09	0.318944	0.435	0.267	3.97264e-05	Mural
CKAP4	1.21183e-09	0.298852	0.282	0.139	3.98256e-05	Mural
RPS7	2.31965e-09	0.280237	0.965	0.945	7.62331e-05	Mural
CIRBP	2.95823e-09	0.359628	0.741	0.558	9.72194e-05	Mural
PPIC	3.09432e-09	0.317594	0.539	0.382	0.000101692	Mural
AP3S1	3.68538e-09	0.275296	0.427	0.253	0.000121116	Mural
NPC2	4.22432e-09	0.278145	0.718	0.555	0.000138828	Mural
SEC31A	5.68801e-09	0.328053	0.427	0.257	0.000186931	Mural
RPL30	5.76713e-09	0.353265	0.96	0.942	0.000189531	Mural
RPL22L1	6.2267e-09	0.265067	0.406	0.245	0.000204634	Mural
SLC16A3	7.83117e-09	0.265384	0.334	0.182	0.000257364	Mural
UQCRFS1	1.03459e-08	0.32809	0.553	0.368	0.000340007	Mural
ANKH	1.0752e-08	0.399849	0.297	0.162	0.000353355	Mural
LAPTM4A	1.08755e-08	0.264313	0.839	0.765	0.000357413	Mural
SSR3	1.30645e-08	0.286185	0.651	0.505	0.000429353	Mural
DGUOK	1.32059e-08	0.359613	0.49	0.318	0.000434	Mural
PSMG3	1.62075e-08	0.263368	0.334	0.188	0.000532643	Mural
NCOR1	3.1605e-08	0.307568	0.481	0.309	0.00103867	Mural
PHPT1	3.34265e-08	0.306367	0.666	0.536	0.00109853	Mural
MT-CO1	3.65695e-08	0.43411	0.997	0.995	0.00120182	Mural
EIF3H	5.41306e-08	0.310204	0.573	0.414	0.00177895	Mural
DST	5.66092e-08	0.261743	0.294	0.158	0.0018604	Mural
CALM2	5.93058e-08	0.254026	0.859	0.778	0.00194902	Mural
ATP6AP2	6.40803e-08	0.266617	0.522	0.342	0.00210594	Mural
NDUFB11	8.50016e-08	0.278175	0.764	0.65	0.00279349	Mural
MT-ND4	9.25481e-08	0.318862	0.991	0.992	0.0030415	Mural
FAM162A	9.73477e-08	0.298317	0.329	0.19	0.00319923	Mural
SERPINH1	1.11481e-07	0.301866	0.85	0.743	0.00366373	Mural
HIST1H1C	1.19583e-07	0.462969	0.323	0.193	0.00392998	Mural
AKR1A1	1.26831e-07	0.252631	0.438	0.274	0.00416816	Mural
SSR2	1.59727e-07	0.267903	0.764	0.624	0.00524927	Mural
CALD1	2.19241e-07	0.385976	0.821	0.781	0.00720514	Mural
P4HB	4.61548e-07	0.251747	0.674	0.516	0.0151683	Mural
CTSC	4.8219e-07	0.332014	0.415	0.279	0.0158467	Mural
HMGN2	7.03508e-07	0.258433	0.605	0.468	0.0231201	Mural
IER3	7.84132e-07	0.419551	0.375	0.243	0.0257697	Mural
PSME2	8.38924e-07	0.327811	0.602	0.484	0.0275704	Mural
ATF3	9.59703e-07	0.367032	0.256	0.146	0.0315397	Mural
BSG	1.26118e-06	0.332294	0.732	0.601	0.0414474	Mural
PDCD5	1.27977e-06	0.571141	0.614	0.488	0.0420584	Mural
TTC3	1.65859e-06	0.3148	0.53	0.378	0.0545081	Mural
VKORC1	1.69763e-06	0.262985	0.625	0.473	0.055791	Mural
SPP1	1.72115e-06	2.13223	0.66	0.596	0.056564	Mural
MYC	3.36947e-06	0.522308	0.311	0.205	0.110734	Mural
FABP5	3.42291e-06	0.279515	0.62	0.492	0.112491	Mural
IFITM5	1.02487e-05	0.718319	0.311	0.212	0.336815	Mural
MT-ND2	1.17927e-05	0.334051	0.977	0.962	0.387555	Mural
CHD9	1.20757e-05	0.315804	0.455	0.318	0.396856	Mural
MT-CO3	1.21365e-05	0.327537	0.994	0.996	0.398854	Mural
TUBB	1.22777e-05	0.304288	0.723	0.633	0.403494	Mural
CTHRC1	1.77888e-05	0.250908	0.585	0.459	0.58461	Mural
TFPI	4.94746e-05	0.28825	0.256	0.158	1	Mural
ZSWIM7	6.47809e-05	0.261102	0.334	0.226	1	Mural
MT-ND1	7.45187e-05	0.425896	0.963	0.934	1	Mural
MT-CO2	7.67458e-05	0.30488	0.994	0.993	1	Mural
LUC7L3	8.03345e-05	0.397116	0.591	0.46	1	Mural
S100A13	0.000115573	0.290904	0.715	0.643	1	Mural
CCL3	0.000296934	0.339029	0.305	0.212	1	Mural
APOE	0.00255286	0.577727	0.602	0.548	1	Mural
GNG11	1.0055e-82	1.03448	0.948	0.695	3.30448e-78	Endothelial
COL4A1	3.39726e-81	1.20818	0.928	0.522	1.11648e-76	Endothelial
TMSB4X	1.17709e-80	0.839896	0.999	0.983	3.86838e-76	Endothelial
HSPG2	7.30649e-73	1.16879	0.856	0.522	2.40121e-68	Endothelial
COL4A2	2.1997e-70	1.11034	0.886	0.522	7.2291e-66	Endothelial
RAMP2	3.9804e-70	1.13633	0.883	0.536	1.30812e-65	Endothelial
IGFBP7	4.2659e-70	0.941236	0.979	0.755	1.40195e-65	Endothelial
PLVAP	3.97206e-65	1.21711	0.836	0.438	1.30538e-60	Endothelial
FKBP1A	7.23311e-57	0.820368	0.919	0.726	2.37709e-52	Endothelial
CALM1	1.63676e-54	0.820167	0.939	0.758	5.37904e-50	Endothelial
PTMA	4.21921e-54	0.511849	0.993	0.968	1.3866e-49	Endothelial
ARHGAP29	1.3533e-51	1.05388	0.746	0.398	4.44749e-47	Endothelial
ESAM	3.42791e-51	1.00014	0.747	0.395	1.12655e-46	Endothelial
EGFL7	2.13612e-49	1.02032	0.744	0.386	7.02015e-45	Endothelial
CCDC85B	1.26597e-48	0.826774	0.821	0.585	4.16047e-44	Endothelial
APLP2	1.6187e-48	0.939991	0.782	0.513	5.3197e-44	Endothelial
MARCKSL1	9.73731e-48	0.898491	0.817	0.582	3.20007e-43	Endothelial
PECAM1	1.55787e-45	0.945281	0.733	0.435	5.1198e-41	Endothelial
SLC9A3R2	2.27766e-45	1.15741	0.742	0.429	7.48531e-41	Endothelial
CD93	4.60824e-45	1.01193	0.695	0.331	1.51445e-40	Endothelial
CRIP2	1.16379e-44	0.862365	0.809	0.522	3.82466e-40	Endothelial
TMSB10	2.61578e-44	0.412507	0.998	0.994	8.59649e-40	Endothelial
INSR	7.57118e-43	1.2776	0.68	0.329	2.48819e-38	Endothelial
RNASE1	2.83135e-42	0.796318	0.85	0.579	9.30496e-38	Endothelial
CLEC14A	4.02295e-42	0.978424	0.693	0.38	1.3221e-37	Endothelial
CD34	7.54575e-42	0.976445	0.668	0.32	2.47984e-37	Endothelial
SNX3	8.41731e-42	0.809046	0.833	0.631	2.76627e-37	Endothelial
VWA1	9.37988e-42	0.948618	0.724	0.435	3.0826e-37	Endothelial
IFI27	2.85363e-40	0.790606	0.949	0.697	9.37817e-36	Endothelial
CAV1	5.6448e-39	0.981758	0.763	0.487	1.85511e-34	Endothelial
ENG	2.61509e-38	0.853049	0.739	0.478	8.59424e-34	Endothelial
PODXL	3.40816e-38	1.03609	0.623	0.291	1.12006e-33	Endothelial
TCF4	6.47338e-38	0.858334	0.759	0.504	2.12741e-33	Endothelial
COL15A1	1.21687e-37	1.00047	0.684	0.352	3.99912e-33	Endothelial
CLDN5	2.76741e-37	1.10306	0.739	0.45	9.0948e-33	Endothelial
ADGRL4	1.26492e-36	0.90361	0.637	0.317	4.15703e-32	Endothelial
SAT1	1.43123e-35	1.05122	0.842	0.651	4.7036e-31	Endothelial
CDH5	9.7194e-35	0.927556	0.611	0.311	3.19418e-30	Endothelial
MYL12B	2.60725e-34	0.641934	0.855	0.68	8.56846e-30	Endothelial
ECSCR	3.84828e-34	0.899271	0.653	0.354	1.2647e-29	Endothelial
SOX18	4.47264e-34	0.955768	0.603	0.288	1.46989e-29	Endothelial
FLT1	3.60605e-33	1.02659	0.568	0.259	1.18509e-28	Endothelial
A2M	5.63166e-33	0.724278	0.847	0.637	1.85079e-28	Endothelial
HLA-E	1.1724e-32	0.667017	0.805	0.611	3.85299e-28	Endothelial
ARHGDIB	2.50555e-32	0.742644	0.714	0.444	8.23425e-28	Endothelial
VAMP5	5.85354e-32	0.695143	0.792	0.588	1.92371e-27	Endothelial
APP	1.39785e-31	0.692641	0.768	0.599	4.59388e-27	Endothelial
S100A16	2.08661e-31	0.787834	0.703	0.493	6.85744e-27	Endothelial
KDR	2.27343e-31	0.889933	0.563	0.254	7.47139e-27	Endothelial
EMCN	3.74109e-31	0.818935	0.588	0.262	1.22947e-26	Endothelial
MGST2	1.69022e-30	0.813987	0.698	0.478	5.55473e-26	Endothelial
TM4SF18	2.33085e-30	0.853377	0.568	0.268	7.66009e-26	Endothelial
IGFBP4	2.85415e-30	0.659814	0.745	0.513	9.37988e-26	Endothelial
CALCRL	7.37704e-30	0.885602	0.582	0.28	2.42439e-25	Endothelial
PCDH17	1.0175e-29	0.915413	0.542	0.225	3.34391e-25	Endothelial
GIMAP4	2.58617e-29	0.78865	0.596	0.308	8.4992e-25	Endothelial
NOTCH4	7.98293e-29	0.892694	0.5	0.199	2.62351e-24	Endothelial
H3F3A	9.41819e-29	0.437048	0.914	0.862	3.09519e-24	Endothelial
ITGB1	3.94321e-28	0.609589	0.817	0.686	1.2959e-23	Endothelial
SPARCL1	5.47749e-28	0.760116	0.759	0.496	1.80012e-23	Endothelial
TM4SF1	6.99544e-28	0.950836	0.664	0.424	2.29898e-23	Endothelial
EFNA1	7.63314e-28	0.837461	0.596	0.343	2.50856e-23	Endothelial
TSC22D1	1.34906e-27	0.785444	0.715	0.548	4.43355e-23	Endothelial
YWHAH	2.7164e-27	0.709055	0.661	0.432	8.92716e-23	Endothelial
TCIM	3.86449e-27	0.9999	0.593	0.326	1.27003e-22	Endothelial
ITGA6	4.80051e-27	0.817942	0.56	0.282	1.57764e-22	Endothelial
NPDC1	9.77938e-27	0.747326	0.623	0.386	3.2139e-22	Endothelial
SRP14	1.12581e-26	0.471536	0.954	0.893	3.69985e-22	Endothelial
ICAM2	5.36684e-26	0.80433	0.58	0.329	1.76376e-21	Endothelial
CXorf36	1.04305e-25	0.783057	0.531	0.274	3.42789e-21	Endothelial
HLA-A	2.22654e-25	0.425833	0.956	0.833	7.3173e-21	Endothelial
GIMAP7	2.67633e-25	0.771708	0.616	0.378	8.7955e-21	Endothelial
HYAL2	2.96106e-25	0.812626	0.617	0.386	9.73122e-21	Endothelial
CXCR4	4.10774e-25	1.11877	0.468	0.184	1.34997e-20	Endothelial
IL32	4.74251e-25	1.12717	0.536	0.268	1.55858e-20	Endothelial
DUSP6	5.40274e-25	0.798374	0.555	0.291	1.77556e-20	Endothelial
CD81	7.79431e-25	0.680823	0.739	0.573	2.56152e-20	Endothelial
LPAR6	7.8132e-25	0.706582	0.618	0.372	2.56773e-20	Endothelial
PCAT19	2.7491e-24	0.747642	0.458	0.187	9.03464e-20	Endothelial
PLXND1	5.44848e-24	0.757113	0.56	0.311	1.79059e-19	Endothelial
RAB13	7.25439e-24	0.573844	0.762	0.605	2.38408e-19	Endothelial
LXN	1.15824e-23	0.803075	0.452	0.187	3.80643e-19	Endothelial
B2M	1.23698e-23	0.342532	0.998	0.983	4.06521e-19	Endothelial
GMFG	1.25705e-23	0.652476	0.647	0.427	4.13118e-19	Endothelial
MYL12A	3.39961e-23	0.481101	0.875	0.718	1.11725e-18	Endothelial
RAC1	7.62459e-23	0.459052	0.885	0.778	2.50575e-18	Endothelial
ITGA5	9.58913e-23	0.720198	0.509	0.265	3.15137e-18	Endothelial
ADGRF5	1.09554e-22	0.699458	0.478	0.222	3.60039e-18	Endothelial
MCAM	1.46987e-22	0.820892	0.472	0.202	4.83057e-18	Endothelial
TIE1	1.66756e-22	0.725907	0.465	0.207	5.48028e-18	Endothelial
LBH	1.73869e-22	0.828493	0.497	0.239	5.71405e-18	Endothelial
HLA-B	3.00013e-22	0.469989	0.964	0.804	9.85963e-18	Endothelial
PCDH12	9.73509e-22	0.718024	0.432	0.173	3.19934e-17	Endothelial
EMP1	1.18079e-21	0.630462	0.655	0.427	3.88054e-17	Endothelial
SPTBN1	1.72801e-21	0.64895	0.621	0.421	5.67893e-17	Endothelial
GNAI2	2.21409e-21	0.601829	0.678	0.524	7.27638e-17	Endothelial
CAVIN3	2.74211e-21	0.599558	0.733	0.576	9.01168e-17	Endothelial
ROBO4	3.41763e-21	0.688823	0.417	0.164	1.12317e-16	Endothelial
C1orf54	3.54243e-21	0.689724	0.664	0.458	1.16418e-16	Endothelial
LMO2	4.45077e-21	0.713034	0.47	0.231	1.4627e-16	Endothelial
TMEM255B	1.24743e-20	0.643701	0.487	0.245	4.09956e-16	Endothelial
CYYR1	1.2614e-20	0.713866	0.458	0.228	4.14547e-16	Endothelial
ITM2A	1.38389e-20	0.760703	0.504	0.254	4.54802e-16	Endothelial
RHOB	1.78923e-20	0.689905	0.649	0.455	5.88011e-16	Endothelial
TNFRSF4	1.89934e-20	0.893203	0.463	0.233	6.24198e-16	Endothelial
ITM2B	2.53774e-20	0.421057	0.886	0.761	8.34003e-16	Endothelial
AQP1	4.04293e-20	0.657107	0.677	0.452	1.32867e-15	Endothelial
VWF	9.04787e-20	0.791425	0.527	0.288	2.97349e-15	Endothelial
FILIP1	1.71197e-19	0.753002	0.437	0.196	5.62622e-15	Endothelial
RDX	2.46498e-19	0.62816	0.67	0.493	8.10092e-15	Endothelial
SPRY1	2.79289e-19	0.739714	0.527	0.3	9.17857e-15	Endothelial
EFCAB14	3.5557e-19	0.789766	0.446	0.216	1.16855e-14	Endothelial
IL3RA	4.7697e-19	0.670326	0.366	0.138	1.56751e-14	Endothelial
RGCC	5.02874e-19	0.569049	0.713	0.516	1.65265e-14	Endothelial
MTSS1	6.35923e-19	0.601493	0.339	0.107	2.0899e-14	Endothelial
CFL1	9.71189e-19	0.361948	0.925	0.841	3.19172e-14	Endothelial
EHD4	2.21044e-18	0.650965	0.408	0.184	7.26438e-14	Endothelial
TGFBR2	2.7995e-18	0.660257	0.503	0.288	9.20029e-14	Endothelial
CLEC2B	5.79109e-18	0.600331	0.502	0.268	1.90318e-13	Endothelial
FAM198B	8.91011e-18	0.65856	0.404	0.182	2.92822e-13	Endothelial
HMGB1	9.48373e-18	0.329412	0.925	0.856	3.11673e-13	Endothelial
APLNR	1.23627e-17	0.746975	0.457	0.239	4.06289e-13	Endothelial
TSPAN13	1.2721e-17	0.617488	0.377	0.153	4.18063e-13	Endothelial
FAM167B	2.20566e-17	0.657847	0.441	0.21	7.24868e-13	Endothelial
JCAD	2.97495e-17	0.60418	0.386	0.164	9.77689e-13	Endothelial
CASC15	3.18076e-17	0.628334	0.422	0.19	1.04532e-12	Endothelial
CDH13	3.73737e-17	0.677757	0.397	0.176	1.22825e-12	Endothelial
IPO11	3.95602e-17	0.5434	0.36	0.138	1.30011e-12	Endothelial
MMP2	4.46567e-17	0.559235	0.659	0.507	1.4676e-12	Endothelial
LAMA4	4.6064e-17	0.6021	0.596	0.418	1.51385e-12	Endothelial
DLL4	7.32645e-17	0.619307	0.32	0.112	2.40776e-12	Endothelial
ELK3	9.36514e-17	0.638891	0.474	0.282	3.07776e-12	Endothelial
PNP	9.74786e-17	0.608879	0.41	0.199	3.20354e-12	Endothelial
NRP1	1.03327e-16	0.621896	0.502	0.291	3.39574e-12	Endothelial
BCAM	1.20412e-16	0.662193	0.447	0.248	3.95722e-12	Endothelial
ARHGEF12	1.60577e-16	0.548444	0.364	0.144	5.27719e-12	Endothelial
PXDN	1.83527e-16	0.685709	0.463	0.256	6.03142e-12	Endothelial
MTUS1	2.71562e-16	0.677029	0.463	0.256	8.92462e-12	Endothelial
SH3BP5	3.34134e-16	0.634583	0.422	0.219	1.0981e-11	Endothelial
PTP4A3	3.73024e-16	0.610644	0.43	0.225	1.22591e-11	Endothelial
NFIB	4.63698e-16	0.621772	0.466	0.259	1.5239e-11	Endothelial
MMRN2	6.64855e-16	0.564353	0.447	0.233	2.18498e-11	Endothelial
MRPL17	7.45998e-16	0.596209	0.512	0.329	2.45165e-11	Endothelial
YWHAB	9.39346e-16	0.492813	0.713	0.611	3.08707e-11	Endothelial
POMP	9.84709e-16	0.42436	0.837	0.764	3.23615e-11	Endothelial
LDB2	1.01803e-15	0.615853	0.445	0.242	3.34567e-11	Endothelial
BRI3	3.82601e-15	0.472725	0.665	0.542	1.25738e-10	Endothelial
HLA-C	4.9042e-15	0.343023	0.911	0.813	1.61172e-10	Endothelial
EFNB2	6.04629e-15	0.650063	0.399	0.205	1.98705e-10	Endothelial
GSN	6.97456e-15	0.435626	0.788	0.738	2.29212e-10	Endothelial
GNAS	7.30883e-15	0.496268	0.774	0.697	2.40197e-10	Endothelial
AFAP1L1	8.898e-15	0.572513	0.368	0.17	2.92424e-10	Endothelial
PRCP	1.13835e-14	0.729257	0.557	0.398	3.74109e-10	Endothelial
VIM	1.17348e-14	0.285929	0.977	0.983	3.85653e-10	Endothelial
ARPC3	1.89605e-14	0.395007	0.752	0.671	6.23119e-10	Endothelial
PDGFB	1.96603e-14	0.543599	0.313	0.118	6.46115e-10	Endothelial
RASGRP3	3.10426e-14	0.53854	0.336	0.144	1.02018e-09	Endothelial
CAVIN1	3.87639e-14	0.524077	0.651	0.536	1.27394e-09	Endothelial
MIR4435-2HG	5.29372e-14	0.699754	0.451	0.271	1.73973e-09	Endothelial
ARHGAP18	6.70626e-14	0.564857	0.365	0.167	2.20395e-09	Endothelial
AP1S2	8.43242e-14	0.574767	0.473	0.291	2.77123e-09	Endothelial
UTRN	9.74845e-14	0.571924	0.458	0.268	3.20373e-09	Endothelial
NREP	9.85033e-14	0.589672	0.461	0.288	3.23721e-09	Endothelial
ARHGEF15	1.16674e-13	0.448308	0.255	0.075	3.83437e-09	Endothelial
THY1	1.20684e-13	0.391448	0.638	0.473	3.96614e-09	Endothelial
BCL6B	2.20142e-13	0.548138	0.307	0.13	7.23476e-09	Endothelial
RAPGEF5	2.54558e-13	0.623978	0.339	0.161	8.36579e-09	Endothelial
TPM3	2.58248e-13	0.488682	0.629	0.513	8.48707e-09	Endothelial
MYO10	2.7952e-13	0.611633	0.427	0.248	9.18614e-09	Endothelial
SELENOW	3.61407e-13	0.566285	0.668	0.556	1.18773e-08	Endothelial
SOX4	3.66691e-13	0.387407	0.818	0.729	1.20509e-08	Endothelial
JAK1	4.24454e-13	0.516689	0.568	0.432	1.39492e-08	Endothelial
PLK2	4.33056e-13	0.677903	0.481	0.314	1.42319e-08	Endothelial
ETS2	7.26217e-13	0.568429	0.42	0.248	2.38664e-08	Endothelial
ACVRL1	8.57551e-13	0.518413	0.327	0.156	2.81826e-08	Endothelial
RFLNB	8.79261e-13	0.520778	0.394	0.207	2.8896e-08	Endothelial
NOTCH1	9.12802e-13	0.460382	0.324	0.144	2.99983e-08	Endothelial
TP53I11	9.20442e-13	0.671243	0.464	0.308	3.02494e-08	Endothelial
JAG2	9.5702e-13	0.548714	0.323	0.15	3.14515e-08	Endothelial
MARCKS	9.7766e-13	0.393362	0.761	0.677	3.21298e-08	Endothelial
MSN	1.10197e-12	0.542599	0.602	0.496	3.6215e-08	Endothelial
TNFAIP8L1	1.12273e-12	0.501329	0.314	0.135	3.68974e-08	Endothelial
EIF4G2	1.12514e-12	0.444503	0.646	0.545	3.69767e-08	Endothelial
MAST4	1.44509e-12	0.550451	0.337	0.159	4.74915e-08	Endothelial
NID1	1.47827e-12	0.507132	0.478	0.308	4.85819e-08	Endothelial
ETS1	1.75521e-12	0.539014	0.42	0.248	5.76831e-08	Endothelial
ESM1	2.16312e-12	0.877575	0.281	0.107	7.10888e-08	Endothelial
CLIC1	2.36134e-12	0.364689	0.787	0.715	7.76031e-08	Endothelial
GJA4	2.41474e-12	0.805946	0.331	0.159	7.93581e-08	Endothelial
STAB1	2.73594e-12	0.559461	0.393	0.222	8.99138e-08	Endothelial
CLIC4	2.88636e-12	0.523895	0.489	0.331	9.48573e-08	Endothelial
GIMAP1	4.39418e-12	0.492766	0.306	0.135	1.4441e-07	Endothelial
LUZP1	5.18259e-12	0.449748	0.548	0.409	1.70321e-07	Endothelial
SOX17	5.32581e-12	0.53712	0.294	0.124	1.75027e-07	Endothelial
AP2S1	7.1244e-12	0.361979	0.726	0.608	2.34136e-07	Endothelial
MYL6	7.19717e-12	0.270476	0.962	0.893	2.36528e-07	Endothelial
JUP	7.29249e-12	0.507153	0.374	0.207	2.3966e-07	Endothelial
BMPR2	7.5171e-12	0.475544	0.361	0.19	2.47042e-07	Endothelial
ITGA2	8.13814e-12	0.587738	0.292	0.124	2.67452e-07	Endothelial
SOX11	1.02154e-11	0.563628	0.307	0.135	3.35719e-07	Endothelial
AGRN	1.02211e-11	0.505016	0.397	0.228	3.35908e-07	Endothelial
ZEB1	1.12372e-11	0.506849	0.407	0.248	3.69298e-07	Endothelial
F2R	1.24125e-11	0.510458	0.364	0.199	4.07924e-07	Endothelial
CAV2	1.34417e-11	0.528414	0.438	0.285	4.41747e-07	Endothelial
MYCT1	1.69855e-11	0.505199	0.389	0.228	5.58212e-07	Endothelial
HNRNPA2B1	1.82947e-11	0.341513	0.759	0.692	6.01236e-07	Endothelial
ADAM15	2.19383e-11	0.566383	0.43	0.268	7.20979e-07	Endothelial
RASIP1	2.27895e-11	0.495267	0.292	0.133	7.48953e-07	Endothelial
VASH1	2.63942e-11	0.470764	0.301	0.135	8.6742e-07	Endothelial
EPAS1	3.79978e-11	0.507489	0.496	0.357	1.24876e-06	Endothelial
LAMC1	3.80307e-11	0.504505	0.474	0.317	1.24984e-06	Endothelial
LAMB1	3.93709e-11	0.53633	0.46	0.303	1.29389e-06	Endothelial
GUK1	3.94662e-11	0.318834	0.807	0.746	1.29702e-06	Endothelial
SPRY4	4.09307e-11	0.428988	0.262	0.104	1.34515e-06	Endothelial
UBE2J1	5.94386e-11	0.565917	0.419	0.277	1.95339e-06	Endothelial
RHOC	6.31652e-11	0.370463	0.767	0.712	2.07586e-06	Endothelial
HTRA1	6.62221e-11	0.337285	0.712	0.573	2.17632e-06	Endothelial
ADCY4	7.06169e-11	0.554618	0.311	0.159	2.32075e-06	Endothelial
TMEM204	1.06381e-10	0.478746	0.438	0.277	3.49609e-06	Endothelial
UBC	1.40614e-10	0.374478	0.834	0.793	4.62115e-06	Endothelial
FRMD4B	1.4067e-10	0.461329	0.401	0.248	4.62298e-06	Endothelial
HES1	1.45124e-10	0.525387	0.622	0.493	4.76936e-06	Endothelial
SLC12A2	1.49572e-10	0.451533	0.262	0.107	4.91554e-06	Endothelial
SNRK	1.96333e-10	0.447348	0.288	0.135	6.45228e-06	Endothelial
IGFBP3	2.67601e-10	0.892133	0.445	0.305	8.79443e-06	Endothelial
FXYD5	3.01916e-10	0.417201	0.647	0.536	9.92217e-06	Endothelial
CDC42	3.08031e-10	0.424435	0.712	0.64	1.01231e-05	Endothelial
AFDN	3.62045e-10	0.42906	0.349	0.187	1.18982e-05	Endothelial
CHST1	3.66889e-10	0.577634	0.254	0.107	1.20574e-05	Endothelial
ARPC1B	4.01271e-10	0.378818	0.62	0.522	1.31874e-05	Endothelial
PEA15	4.05149e-10	0.452068	0.451	0.311	1.33148e-05	Endothelial
PTPRM	4.63641e-10	0.554057	0.344	0.202	1.52371e-05	Endothelial
FJX1	4.85839e-10	0.46173	0.259	0.112	1.59666e-05	Endothelial
OAZ2	5.14663e-10	0.544843	0.516	0.406	1.69139e-05	Endothelial
COL21A1	5.43914e-10	0.495149	0.306	0.159	1.78752e-05	Endothelial
PTPRG	6.21407e-10	0.49179	0.345	0.187	2.04219e-05	Endothelial
STMN1	6.31438e-10	0.461893	0.668	0.597	2.07516e-05	Endothelial
SEMA3F	7.11446e-10	0.46565	0.253	0.11	2.3381e-05	Endothelial
RBP7	9.06251e-10	0.779472	0.465	0.323	2.9783e-05	Endothelial
SH2B3	9.28012e-10	0.383909	0.277	0.127	3.04982e-05	Endothelial
PLPP3	9.78441e-10	0.523165	0.349	0.205	3.21555e-05	Endothelial
KIAA0355	1.30784e-09	0.427326	0.309	0.159	4.29809e-05	Endothelial
CSTB	1.41278e-09	0.277167	0.777	0.749	4.64295e-05	Endothelial
GRB10	1.45706e-09	0.415184	0.281	0.135	4.78849e-05	Endothelial
DOCK6	1.79994e-09	0.458297	0.33	0.182	5.91533e-05	Endothelial
ROBO1	1.84181e-09	0.436443	0.282	0.133	6.05293e-05	Endothelial
SSFA2	1.859e-09	0.473542	0.297	0.153	6.10941e-05	Endothelial
ADAM10	2.0535e-09	0.460476	0.385	0.239	6.74862e-05	Endothelial
SLC39A10	2.10469e-09	0.506681	0.368	0.225	6.91685e-05	Endothelial
PINK1	2.19021e-09	0.443585	0.333	0.19	7.19789e-05	Endothelial
MECOM	2.22334e-09	0.491913	0.282	0.138	7.30679e-05	Endothelial
THSD7A	2.32243e-09	0.484625	0.293	0.147	7.63242e-05	Endothelial
ABI3	2.95232e-09	0.341312	0.264	0.118	9.70251e-05	Endothelial
AES	2.97656e-09	0.453299	0.48	0.363	9.78217e-05	Endothelial
ACTN4	3.38014e-09	0.470601	0.505	0.38	0.000111085	Endothelial
DYSF	3.6015e-09	0.440578	0.281	0.141	0.00011836	Endothelial
PLCB1	3.74843e-09	0.40265	0.267	0.127	0.000123188	Endothelial
PLEKHA1	3.98601e-09	0.411035	0.3	0.159	0.000130996	Endothelial
STC1	4.10408e-09	0.735456	0.277	0.141	0.000134876	Endothelial
OCIAD2	4.56984e-09	0.496136	0.386	0.245	0.000150183	Endothelial
FAM107B	4.65728e-09	0.436414	0.318	0.179	0.000153057	Endothelial
TSPAN18	4.98395e-09	0.437787	0.292	0.153	0.000163793	Endothelial
PALMD	5.21905e-09	0.478128	0.426	0.288	0.000171519	Endothelial
RRAGA	5.74684e-09	0.465885	0.444	0.308	0.000188864	Endothelial
SCARF1	6.02999e-09	0.373859	0.259	0.124	0.000198169	Endothelial
WWTR1	6.11677e-09	0.455606	0.37	0.231	0.000201021	Endothelial
CDC37	6.825e-09	0.386603	0.605	0.527	0.000224297	Endothelial
FSCN1	7.13866e-09	0.404924	0.586	0.476	0.000234605	Endothelial
DAB2	7.47363e-09	0.403639	0.489	0.363	0.000245613	Endothelial
MAP4K4	7.50792e-09	0.459853	0.461	0.331	0.00024674	Endothelial
PON2	7.88866e-09	0.420659	0.397	0.256	0.000259253	Endothelial
LYL1	8.18766e-09	0.400032	0.257	0.121	0.000269079	Endothelial
CYTOR	9.2125e-09	0.576217	0.536	0.418	0.00030276	Endothelial
GYPC	9.28385e-09	0.536922	0.489	0.389	0.000305104	Endothelial
APCDD1	9.3396e-09	0.424955	0.269	0.13	0.000306937	Endothelial
ADAMTS9	9.34772e-09	0.415297	0.288	0.147	0.000307204	Endothelial
CCDC50	1.16413e-08	0.407899	0.365	0.233	0.000382579	Endothelial
COL18A1	1.16702e-08	0.323152	0.544	0.389	0.00038353	Endothelial
LGALS9	1.20976e-08	0.340989	0.303	0.156	0.000397577	Endothelial
YWHAE	1.35154e-08	0.35028	0.688	0.614	0.00044417	Endothelial
MYO1B	1.35346e-08	0.432011	0.459	0.32	0.000444802	Endothelial
LAPTM5	1.46694e-08	0.380945	0.431	0.288	0.000482096	Endothelial
TMEM2	1.48384e-08	0.496311	0.345	0.207	0.000487649	Endothelial
DOCK9	1.48666e-08	0.381165	0.294	0.15	0.000488577	Endothelial
CARD8	1.49364e-08	0.461602	0.311	0.176	0.00049087	Endothelial
PTPRB	1.53374e-08	0.471644	0.3	0.167	0.00050405	Endothelial
TAX1BP3	1.67406e-08	0.451549	0.49	0.38	0.000550163	Endothelial
RHOA	1.82628e-08	0.322528	0.737	0.666	0.000600189	Endothelial
ERG	2.20743e-08	0.401831	0.271	0.141	0.000725449	Endothelial
COX5B	2.2569e-08	0.275636	0.81	0.767	0.000741706	Endothelial
UPP1	2.30374e-08	0.384965	0.29	0.15	0.0007571	Endothelial
TNFSF10	2.35103e-08	0.50934	0.436	0.311	0.000772641	Endothelial
44441	2.39914e-08	0.413185	0.478	0.372	0.000788454	Endothelial
KANK3	2.40592e-08	0.413154	0.273	0.141	0.000790681	Endothelial
PGM2L1	2.67882e-08	0.415012	0.252	0.118	0.000880366	Endothelial
ENTPD1	2.74226e-08	0.451171	0.324	0.193	0.000901218	Endothelial
RALB	2.78007e-08	0.394096	0.326	0.19	0.000913642	Endothelial
PHACTR2	2.84194e-08	0.439074	0.353	0.222	0.000933974	Endothelial
PLPP1	2.94851e-08	0.591962	0.372	0.245	0.000968999	Endothelial
FAM84A	3.0242e-08	0.394385	0.255	0.127	0.000993874	Endothelial
ARRDC3	3.3114e-08	0.425022	0.353	0.219	0.00108826	Endothelial
NID2	3.35162e-08	0.417448	0.289	0.159	0.00110148	Endothelial
DNAJB6	3.41615e-08	0.426576	0.437	0.317	0.00112268	Endothelial
ABHD17A	3.50033e-08	0.415076	0.383	0.259	0.00115035	Endothelial
SVIL	3.5686e-08	0.480426	0.378	0.256	0.00117278	Endothelial
FCGRT	3.9417e-08	0.293751	0.655	0.565	0.0012954	Endothelial
KLF2	4.13991e-08	0.575198	0.412	0.294	0.00136054	Endothelial
NPR1	4.2485e-08	0.407158	0.251	0.124	0.00139623	Endothelial
SH2D3C	5.26802e-08	0.379959	0.255	0.13	0.00173128	Endothelial
MYH9	5.39884e-08	0.367542	0.578	0.47	0.00177428	Endothelial
PTPRE	5.94631e-08	0.391687	0.266	0.135	0.0019542	Endothelial
SOS1	6.60367e-08	0.361387	0.265	0.135	0.00217023	Endothelial
C11orf96	7.0864e-08	0.262539	0.418	0.271	0.00232887	Endothelial
KTN1	7.49212e-08	0.349344	0.671	0.594	0.00246221	Endothelial
PIK3C2A	7.53114e-08	0.411408	0.259	0.133	0.00247503	Endothelial
PREX1	7.5732e-08	0.406242	0.279	0.153	0.00248886	Endothelial
ITGA1	8.58257e-08	0.348597	0.335	0.199	0.00282058	Endothelial
DCHS1	9.35304e-08	0.298899	0.281	0.147	0.00307378	Endothelial
QKI	9.48869e-08	0.382675	0.388	0.262	0.00311836	Endothelial
CTNNA1	9.83827e-08	0.436998	0.445	0.337	0.00323325	Endothelial
SEC62	1.1072e-07	0.33325	0.766	0.718	0.00363869	Endothelial
UACA	1.13529e-07	0.402009	0.554	0.441	0.00373102	Endothelial
YES1	1.25878e-07	0.377692	0.295	0.173	0.00413685	Endothelial
PPP2R2A	1.54757e-07	0.416087	0.339	0.216	0.00508593	Endothelial
HBEGF	1.61837e-07	0.333001	0.264	0.135	0.0053186	Endothelial
RAP1A	2.08534e-07	0.353003	0.375	0.251	0.00685327	Endothelial
RAMP3	2.15938e-07	0.453656	0.424	0.288	0.00709658	Endothelial
SLC2A3	2.18026e-07	0.468064	0.406	0.294	0.00716519	Endothelial
CSNK1A1	2.26742e-07	0.376958	0.527	0.441	0.00745164	Endothelial
CAPZA2	2.66443e-07	0.381655	0.486	0.375	0.0087564	Endothelial
NOP10	2.7121e-07	0.290169	0.698	0.654	0.00891303	Endothelial
DDX5	3.11893e-07	0.293601	0.729	0.695	0.0102501	Endothelial
S1PR1	3.31994e-07	0.423462	0.294	0.173	0.0109107	Endothelial
CDK2AP1	3.37154e-07	0.38227	0.33	0.213	0.0110802	Endothelial
RBPMS	3.48326e-07	0.337237	0.292	0.17	0.0114474	Endothelial
MACF1	3.57194e-07	0.402816	0.468	0.363	0.0117388	Endothelial
ASAP2	3.57848e-07	0.287205	0.255	0.133	0.0117603	Endothelial
SEC14L1	3.83719e-07	0.405312	0.386	0.277	0.0126106	Endothelial
RALA	4.7078e-07	0.376262	0.44	0.349	0.0154717	Endothelial
ARPC2	5.09234e-07	0.252712	0.742	0.703	0.0167355	Endothelial
H1FX	5.62481e-07	0.406348	0.554	0.478	0.0184854	Endothelial
HEY1	6.42705e-07	0.459549	0.32	0.207	0.0211218	Endothelial
SGK1	6.56333e-07	0.460233	0.366	0.248	0.0215697	Endothelial
GRAMD1A	6.838e-07	0.340933	0.282	0.161	0.0224724	Endothelial
CPNE2	7.51937e-07	0.389357	0.316	0.202	0.0247117	Endothelial
HEG1	7.52865e-07	0.457131	0.384	0.282	0.0247421	Endothelial
DPYSL2	7.5478e-07	0.378908	0.406	0.288	0.0248051	Endothelial
CRIM1	8.15437e-07	0.366475	0.264	0.144	0.0267985	Endothelial
NAA38	8.33243e-07	0.323604	0.667	0.599	0.0273837	Endothelial
MEF2C	8.55815e-07	0.311104	0.602	0.504	0.0281255	Endothelial
NECTIN2	1.05313e-06	0.393248	0.404	0.305	0.0346102	Endothelial
MGST3	1.05565e-06	0.277192	0.76	0.7	0.0346929	Endothelial
SERPINB6	1.05796e-06	0.396652	0.484	0.389	0.0347688	Endothelial
SWAP70	1.1202e-06	0.345752	0.284	0.17	0.0368142	Endothelial
CCND1	1.12608e-06	0.401416	0.457	0.346	0.0370075	Endothelial
HDAC7	1.25363e-06	0.397736	0.295	0.184	0.0411994	Endothelial
HOMER3	1.31021e-06	0.415978	0.349	0.239	0.0430587	Endothelial
JUND	1.3507e-06	0.436657	0.498	0.395	0.0443895	Endothelial
RAB5C	1.5337e-06	0.399738	0.47	0.389	0.0504036	Endothelial
DLC1	1.56503e-06	0.353491	0.275	0.161	0.051433	Endothelial
GNG5	1.6008e-06	0.291333	0.651	0.617	0.0526086	Endothelial
CD9	1.67252e-06	0.400026	0.657	0.597	0.0549656	Endothelial
RHOJ	1.67362e-06	0.348052	0.275	0.164	0.055002	Endothelial
UXS1	1.72902e-06	0.411803	0.295	0.187	0.0568226	Endothelial
TMEM173	1.81236e-06	0.411432	0.359	0.254	0.0595613	Endothelial
CD40	1.86606e-06	0.319493	0.322	0.216	0.0613262	Endothelial
LIMS1	2.00252e-06	0.4074	0.452	0.369	0.0658108	Endothelial
OAF	2.17527e-06	0.376324	0.379	0.274	0.0714882	Endothelial
TSPAN15	2.82067e-06	0.332609	0.278	0.17	0.0926984	Endothelial
HECW2	2.88362e-06	0.349439	0.284	0.173	0.0947673	Endothelial
FIS1	3.15561e-06	0.279011	0.595	0.507	0.103706	Endothelial
ATOX1	3.17365e-06	0.297518	0.692	0.651	0.104299	Endothelial
NRP2	3.63326e-06	0.467176	0.448	0.366	0.119404	Endothelial
JAG1	3.72472e-06	0.379795	0.307	0.196	0.122409	Endothelial
SVIP	4.24996e-06	0.404824	0.39	0.285	0.139671	Endothelial
MYO6	4.43433e-06	0.330986	0.304	0.193	0.14573	Endothelial
ATRX	4.57573e-06	0.290142	0.545	0.464	0.150377	Endothelial
TUBA1A	4.70208e-06	0.353065	0.682	0.622	0.154529	Endothelial
ARF1	4.80483e-06	0.267606	0.61	0.542	0.157906	Endothelial
NDUFA12	5.22496e-06	0.29134	0.613	0.542	0.171713	Endothelial
SLC44A2	5.5861e-06	0.262058	0.294	0.179	0.183582	Endothelial
BCAP31	5.79832e-06	0.314984	0.566	0.496	0.190556	Endothelial
TJP1	6.42938e-06	0.362482	0.427	0.343	0.211295	Endothelial
SMS	8.36388e-06	0.317181	0.363	0.254	0.27487	Endothelial
RGL2	8.65375e-06	0.332132	0.281	0.179	0.284397	Endothelial
MAP3K11	8.82416e-06	0.306114	0.284	0.182	0.289997	Endothelial
TMEM123	9.19797e-06	0.333439	0.343	0.239	0.302282	Endothelial
PDLIM1	9.3626e-06	0.459723	0.393	0.297	0.307692	Endothelial
CD46	9.93417e-06	0.305335	0.282	0.176	0.326477	Endothelial
PRMT1	1.12239e-05	0.337232	0.503	0.427	0.368861	Endothelial
ITSN2	1.35919e-05	0.370071	0.255	0.156	0.446686	Endothelial
MIDN	1.40376e-05	0.309928	0.391	0.277	0.46133	Endothelial
VAPA	1.82417e-05	0.308895	0.582	0.519	0.599497	Endothelial
MLEC	1.82469e-05	0.362078	0.501	0.429	0.599668	Endothelial
GAS6	1.9271e-05	0.395213	0.315	0.225	0.633322	Endothelial
DYNC1I2	1.94845e-05	0.385418	0.504	0.438	0.640339	Endothelial
ECE1	2.1404e-05	0.323202	0.364	0.268	0.70342	Endothelial
WASF2	2.27617e-05	0.28232	0.544	0.478	0.748041	Endothelial
NUDT14	2.5334e-05	0.378896	0.289	0.199	0.832578	Endothelial
ADM	2.58617e-05	0.440869	0.308	0.213	0.849918	Endothelial
STOM	2.59921e-05	0.374662	0.42	0.343	0.854206	Endothelial
VAMP3	2.86438e-05	0.288553	0.275	0.176	0.94135	Endothelial
TEX264	2.90685e-05	0.321434	0.35	0.262	0.955306	Endothelial
JAM2	2.95951e-05	0.357869	0.276	0.182	0.972614	Endothelial
PPM1F	2.9842e-05	0.306497	0.251	0.156	0.980727	Endothelial
WASL	4.17671e-05	0.27463	0.27	0.179	1	Endothelial
TMEM219	4.42191e-05	0.310284	0.49	0.424	1	Endothelial
CFLAR	4.47064e-05	0.317235	0.341	0.242	1	Endothelial
FYN	5.24177e-05	0.344394	0.349	0.265	1	Endothelial
MAGED2	5.63155e-05	0.303672	0.573	0.545	1	Endothelial
CTTNBP2NL	6.38449e-05	0.275099	0.269	0.179	1	Endothelial
PKIG	6.38474e-05	0.384498	0.432	0.366	1	Endothelial
HOXB7	8.92232e-05	0.282884	0.27	0.182	1	Endothelial
IL6ST	9.19039e-05	0.317519	0.392	0.303	1	Endothelial
RAB11A	9.38398e-05	0.341423	0.491	0.432	1	Endothelial
PLAU	9.85238e-05	0.329996	0.255	0.167	1	Endothelial
SH3GLB1	0.000101186	0.251282	0.467	0.392	1	Endothelial
FAM43A	0.000127948	0.284499	0.261	0.176	1	Endothelial
IER5	0.000143177	0.308282	0.294	0.21	1	Endothelial
CHMP1B	0.000143949	0.301014	0.288	0.202	1	Endothelial
MBNL2	0.000156098	0.288126	0.296	0.21	1	Endothelial
CAPNS1	0.000162794	0.313324	0.388	0.311	1	Endothelial
ACTR3	0.000163109	0.308784	0.42	0.346	1	Endothelial
CD276	0.000169307	0.331736	0.357	0.274	1	Endothelial
PICALM	0.000170255	0.323536	0.293	0.21	1	Endothelial
CYB5A	0.000176718	0.308591	0.472	0.412	1	Endothelial
IVNS1ABP	0.000177133	0.341142	0.351	0.268	1	Endothelial
PLEKHO1	0.000186162	0.35526	0.296	0.225	1	Endothelial
UNC5B	0.00018666	0.449396	0.39	0.34	1	Endothelial
DNAJA1	0.000203691	0.281395	0.55	0.499	1	Endothelial
ZDHHC3	0.00021032	0.252377	0.274	0.19	1	Endothelial
ADD3	0.000211234	0.311881	0.254	0.179	1	Endothelial
BEX3	0.000224593	0.261592	0.695	0.689	1	Endothelial
CD200	0.000241046	0.317919	0.32	0.242	1	Endothelial
ARPC5L	0.00027148	0.289933	0.447	0.389	1	Endothelial
JMJD1C	0.000283791	0.326074	0.377	0.3	1	Endothelial
GNB1	0.000287875	0.315535	0.415	0.352	1	Endothelial
IGFBP2	0.000291496	0.349662	0.259	0.179	1	Endothelial
AKAP13	0.000294265	0.296814	0.405	0.337	1	Endothelial
ZNF428	0.0003281	0.301494	0.435	0.386	1	Endothelial
RNF145	0.00033188	0.280691	0.363	0.285	1	Endothelial
ANGPT2	0.000353422	0.502274	0.265	0.187	1	Endothelial
GNB2	0.000375238	0.259206	0.509	0.47	1	Endothelial
SCP2	0.00039181	0.26645	0.508	0.467	1	Endothelial
MTPN	0.00042752	0.32442	0.404	0.34	1	Endothelial
SMAD1	0.000462482	0.316261	0.257	0.184	1	Endothelial
SPTAN1	0.000541266	0.271112	0.292	0.222	1	Endothelial
SCAND1	0.000559789	0.272427	0.571	0.539	1	Endothelial
TSHZ2	0.000588795	0.367293	0.254	0.184	1	Endothelial
PRKAR1A	0.000627191	0.270747	0.386	0.314	1	Endothelial
RBM17	0.000653594	0.302619	0.385	0.32	1	Endothelial
KLF3	0.000683963	0.26262	0.263	0.19	1	Endothelial
DDAH2	0.00074555	0.313956	0.432	0.38	1	Endothelial
PTPN12	0.000778203	0.273346	0.319	0.245	1	Endothelial
SPCS3	0.000804664	0.298585	0.43	0.378	1	Endothelial
IER5L	0.000831191	0.416455	0.274	0.196	1	Endothelial
TRIOBP	0.000860113	0.255399	0.286	0.213	1	Endothelial
BID	0.000864135	0.264994	0.282	0.21	1	Endothelial
HSPH1	0.000961264	0.36151	0.365	0.297	1	Endothelial
CANX	0.000993232	0.281092	0.501	0.461	1	Endothelial
HNRNPU	0.00101408	0.348393	0.565	0.545	1	Endothelial
SMARCA2	0.00104378	0.303722	0.288	0.222	1	Endothelial
KIF5B	0.00105863	0.268039	0.471	0.427	1	Endothelial
HLA-F	0.00111755	0.258791	0.279	0.21	1	Endothelial
EVA1B	0.00116449	0.251401	0.432	0.38	1	Endothelial
ARL6IP1	0.00120174	0.307007	0.457	0.406	1	Endothelial
CSRP1	0.00123121	0.272444	0.321	0.259	1	Endothelial
CFDP1	0.00123682	0.312812	0.445	0.398	1	Endothelial
SYNE2	0.00134293	0.261841	0.279	0.21	1	Endothelial
BZW1	0.00146855	0.259668	0.447	0.395	1	Endothelial
BAG1	0.00152388	0.277765	0.282	0.216	1	Endothelial
CTNND1	0.00154051	0.263583	0.327	0.262	1	Endothelial
BAX	0.00162287	0.285368	0.429	0.375	1	Endothelial
XRCC5	0.00176669	0.278883	0.476	0.447	1	Endothelial
ZBTB20	0.00198039	0.257278	0.328	0.265	1	Endothelial
MRPL33	0.0019809	0.299117	0.573	0.565	1	Endothelial
MPZL1	0.0026352	0.257945	0.292	0.236	1	Endothelial
YBX3	0.00279083	0.272834	0.463	0.421	1	Endothelial
UBXN1	0.00297382	0.260957	0.432	0.386	1	Endothelial
TM9SF3	0.00305113	0.291368	0.347	0.3	1	Endothelial
HECTD1	0.00322865	0.273564	0.28	0.225	1	Endothelial
CTNNB1	0.00420221	0.259214	0.58	0.545	1	Endothelial
ACTR2	0.00443617	0.267441	0.422	0.375	1	Endothelial
NFIA	0.0054959	0.286456	0.278	0.225	1	Endothelial
LIPA	0.00654464	0.25503	0.281	0.222	1	Endothelial
TRA2B	0.00675195	0.311055	0.489	0.47	1	Endothelial
NUDT4	0.0071881	0.320751	0.269	0.222	1	Endothelial
