# Supplementary material for: A novel molecular classification method for osteosarcoma based on tumor cell differentiation trajectories
Source: Bone Res. 2023 Jan 2;11:1. doi: 10.1038/s41413-022-00233-w (PMC9806110; doi:10.1038/s41413-022-00233-w)
Supplement: Supplementary file 33 — Supplementary Table 26 [file 41413_2022_233_MOESM33_ESM.xlsx]

## Sheet: Sheet1
Sample	Source	Gender	Age	Diagnosis	Surgical Site	Surgery Time
CB1	CZH	M	53	Lumbar Disc Hemiation	Lumber Spine (L5/S1)	2018-12-01
CB2	CZH	F	77	lumbar Spondylolisthesis	Lumber Spine (L4 spondylolisthesis, L4/5/S1)	2019-01-01
CB3	CZH	F	55	Lumbar Disc Hemiation	Lumber Spine (L3/4/5/S1）	2019-06-01
CB4	CZH	F	34	Lumbar Disc Hemiation	Lumber Spine (L3/4/5/S1)	2019-06-01
CB5	CZH	M	46	Cervical Spondylosis	Cervical Spine (C3/4/5/6/7)	2019-05-01
CB6	CZH	M	53	Cervical spondylosis	Cervical Spine (C5/6)	2019-07-01
CB7	CZH	F	49	Lumbar Disc Hemiation	Lumber Spine (L4/5)	2019-07-01
CB8	CZH	F	50	Lumbar Disc Hemiation	Lumber Spine (L4/5/S1)	2019-07-01
CB9	CZH	M	36	Lumbar Disc Hemiation	Lumber Spine (L2/3)	2019-09-01
CZH, Changhzheng Hospital
